# Supplementary material for: Transcriptomic analysis links diverse hypothalamic cell types to fibroblast growth factor 1-induced sustained diabetes remission
Source: Nat Commun. 2020 Sep 7;11:4458. doi: 10.1038/s41467-020-17720-5 (PMC7477234; doi:10.1038/s41467-020-17720-5)
Supplement: Supplementary file 3 — Supplementary Data 1 [file 41467_2020_17720_MOESM3_ESM.xlsx]

## Sheet: a.Astro_glia_pseudobulk_deg
gene	log2FoldChange	padj
Serpina3n	5.09413	1.01804e-16
Vim	4.19454	9.0269e-13
S100a11	4.87508	2.25598e-10
A330033J07Rik	-4.75886	3.97653e-10
S100a6	3.14866	1.7355e-09
S100a10	4.3574	3.14559e-09
Anxa2	4.19014	3.14559e-09
Fcgr2b	4.89441	8.42956e-08
S1pr3	4.47165	8.85732e-08
Lgals1	3.92914	1.14411e-07
Tagln2	4.78898	2.64679e-07
Rhoj	3.33961	2.64679e-07
Etnppl	-2.89128	5.04515e-07
Ano6	3.26676	5.04515e-07
Clic1	3.27803	5.04515e-07
Bmp1	3.45351	1.9061e-06
Osmr	3.84038	3.62376e-06
Mrps6	3.17765	4.60548e-06
Rbp1	3.16908	5.86859e-06
Oxr1	2.81157	5.86859e-06
Hbegf	3.89724	5.86859e-06
Cd9	2.9193	6.39911e-06
Slc39a14	3.03836	1.07509e-05
Gfap	2.44027	1.25785e-05
Mtmr11	5.25549	2.62331e-05
Dhrs1	2.96385	2.62331e-05
Rasl11a	3.08251	2.71126e-05
Glipr2	3.56528	2.99752e-05
Il33	2.94525	6.62107e-05
Ttll3	-4.19156	0.000122994
Tnfrsf1a	2.97323	0.000163806
Ifitm3	3.29298	0.000182159
Gm12239	-3.23977	0.000220077
Cnn3	2.43095	0.00023223
Serpinh1	3.45515	0.000267765
Gm9925	-3.5898	0.000300361
Paqr6	-3.42325	0.000335781
S100a16	2.51132	0.000335781
Cd63	2.16348	0.00071704
Smad3	2.78791	0.00071704
Mcc	2.03069	0.000737253
Bbox1	-3.76215	0.000753812
Tmbim1	2.48068	0.000906632
Hpgd	5.27386	0.00090849
Wnt7b	2.99431	0.00108543
Clic4	2.52215	0.0011128
Spry2	2.15109	0.0011128
Sbno2	3.1211	0.00114952
Klf6	2.82574	0.00114952
Fmnl2	2.14079	0.0013456
Flna	2.76652	0.00142944
Pdlim4	2.86017	0.00142944
Lgi1	-2.1659	0.00204735
Slc16a1	2.46413	0.00235258
Arpc1b	2.8305	0.00238159
Peak1	2.45954	0.00313543
Tead1	2.08051	0.00359389
Nnat	-2.4428	0.00365351
Kcnip3	1.91439	0.00455941
Cml3	-2.64882	0.00455941
Nkain4	-2.37009	0.00473623
Sh3pxd2b	2.05426	0.00476614
Msn	2.29722	0.00487368
Tpm4	2.8321	0.00487368
Hsd17b4	1.974	0.00487368
Stat3	1.90387	0.00491192
Tspan4	2.66302	0.00541983
Col16a1	2.88896	0.00626799
Mcl1	2.54851	0.00728549
Shisa6	2.56159	0.00728549
Mro	-2.10065	0.00728549
Camkk2	2.35124	0.0080505
Synpo	3.21033	0.00819268
Fas	3.34325	0.00819268
Fgf2	2.54311	0.00902968
Cav2	3.12099	0.00902968
Ccnd1	3.40462	0.00946941
Mamdc2	2.47166	0.00946941
Txnip	-3.30566	0.00998914
Ptpn12	1.94217	0.00998914
Aifm3	-2.2441	0.00998914
Adamts20	-2.79329	0.0102551
Itga7	2.35911	0.0103443
A2m	2.28069	0.01054
4930555F03Rik	-2.06391	0.01054
Shisa5	2.53194	0.0107017
Rtn4	1.74252	0.0107017
Slc39a1	1.95619	0.0107162
Ranbp3l	-2.88389	0.0108228
Itgav	1.66235	0.0113619
Nhsl1	1.67484	0.0118178
Sdc4	1.51794	0.0125932
Mettl24	-2.34686	0.0154588
Plat	1.82676	0.0166685
Pfn1	2.89102	0.0166685
Rgs20	1.89236	0.0167649
Iqgap1	2.02115	0.017841
Mras	1.78529	0.0186472
Socs5	2.30498	0.019067
Fance	2.24949	0.0190951
Dennd3	3.11626	0.0193745
Amotl1	1.95861	0.0207392
Nek6	2.64609	0.0217894
Nfkbiz	2.54131	0.0217951
Ptpn2	2.03685	0.0221722
Sept11	2.15659	0.0223988
Map3k19	-2.66498	0.0231756
Tubb2b	2.15279	0.0232633
Acss3	-1.88395	0.0243176
Ptprj	1.741	0.0243696
Abtb2	2.03828	0.0243696
Bdh2	-2.71571	0.0243696
Nav2	1.85667	0.0243696
Kdm6b	1.87471	0.0249182
Tprkb	-1.78771	0.0256412
Efhd2	2.0922	0.0260715
Wwtr1	1.68535	0.0264096
Plp1	-2.00015	0.0312616
B230323A14Rik	-1.84232	0.0314907
Mal	-3.0668	0.0334415
Cd109	2.68861	0.0335728
Dock1	1.68942	0.034869
Slc12a4	2.11674	0.0353792
Stt3b	1.68649	0.0353792
Slc24a4	-3.15351	0.0353792
Pnpla7	-1.66138	0.0362104
Sept9	2.4315	0.0362104
Glis3	1.65077	0.0362104
Fzd1	2.59224	0.0369365
Etv4	2.52519	0.0379254
Tnc	2.73729	0.0381314
Kif6	-2.87112	0.0385104
Pdpn	1.8232	0.0398712
Myh9	2.30912	0.0398712
Slc35e4	2.49351	0.0417219
Vit	-2.37755	0.0439882
Lamc1	2.13035	0.0440483
Rnf122	2.52029	0.0443787
Ahnak	2.43188	0.0443787
Fndc4	2.18789	0.0443823
Id2	1.42372	0.0445645
Gm4477	-2.0701	0.0453056
Efr3b	1.5339	0.0453127
Parva	1.7607	0.0506196
Neto2	1.83442	0.0516508
Ccdc39	-3.37275	0.0517603
Tsc22d3	-1.80336	0.052379
Clic6	-3.08907	0.0524555
Chst2	1.63818	0.053045
Nfasc	1.66849	0.0533472
Scara3	2.51469	0.0533472
RP23-407N2.2	-1.69803	0.0560075
Pmp22	2.0623	0.0560075
Glul	-1.93831	0.0563045
Rpusd3	-2.38226	0.0563045
Sema4b	1.6883	0.0590216
Rab5c	1.78645	0.0593596
Fam214a	-1.73257	0.0594078
Rhoq	1.62811	0.0602121
Polr2l	2.40848	0.0615846
Pdgfd	-1.59976	0.0625951
Spred1	1.40744	0.0627945
Camk1d	1.64271	0.0638747
Coq10b	1.83767	0.0670252
Rps2	2.37645	0.0670252
Mfhas1	1.52482	0.0672264
Stk40	2.13764	0.0680682
6430573F11Rik	-2.21049	0.0680682
Capn2	1.48052	0.0714684
Aspa	-2.17929	0.0721304
Gsap	1.9706	0.0739895
Hr	-2.12764	0.0798452
9630028H03Rik	-1.94525	0.0843407
S100a13	1.82127	0.0845062
Hivep3	1.50866	0.0845062
Susd6	1.4493	0.0858991
Dclk1	1.41174	0.0861172
Kcnt1	-1.86022	0.0875383
Anxa7	1.57852	0.0876306
Gm26703	-2.54938	0.0898673
Slc6a6	-1.85142	0.0927398
Marcks	1.37681	0.0927398
Nek5	-2.84315	0.0927398
Efemp2	2.24205	0.0927398
Lmna	1.9718	0.0981095
Clu	1.6005	0.10351
Akap13	1.5441	0.105806
Erbb2ip	1.38851	0.105806
Gm44257	1.76535	0.106987
Pfkp	1.48727	0.107326
Sulf1	1.77072	0.108346
Pigx	2.24408	0.109031
Pxdn	2.22147	0.11272
Irf2bpl	1.71449	0.11272
RP23-106P7.5	-2.48182	0.113947
Arhgef10	-1.80904	0.113949
Pfkfb3	1.70817	0.115291
Rhoc	1.89972	0.116995
Adrbk2	-1.37673	0.1196
Uvssa	-1.73001	0.119809
4930522L14Rik	-2.52009	0.12018
Gm15013	2.04034	0.120354
Ralb	2.37318	0.12083
Slc6a8	1.81087	0.12083
Slc39a12	-1.33399	0.122444
Tmem176b	1.60528	0.122444
Aass	-2.11965	0.122694
2310022B05Rik	-1.63165	0.123094
Cd151	1.62385	0.124287
Tmem198b	2.13098	0.124287
Ggta1	2.1322	0.125576
Fgfr1	1.50173	0.125576
Pttg1ip	1.65446	0.126744
Cldn11	-2.34781	0.12753
Med13l	1.46981	0.12753
Spred3	2.31917	0.127742
Gm16083	-2.25888	0.128646
5031439G07Rik	-1.46027	0.128646
Rnf19b	2.28351	0.129989
Mt2	1.42526	0.129989
Tmem176a	1.73023	0.133583
Rgcc	2.34929	0.133583
Cdc42se1	1.82952	0.13376
Specc1	1.33087	0.13376
Zc3h6	-1.72872	0.135943
Heyl	-2.13513	0.135943
Cirbp	-1.8711	0.135943
Cyp4f15	-2.16111	0.137627
Slc2a1	1.6144	0.138483
Slc15a2	-1.66107	0.14171
Hbp1	-1.91147	0.145445
Cttn	1.68325	0.148961
Pvt1	1.75141	0.149176
Abhd18	-1.38733	0.152715
Rxra	-2.21849	0.155923
Hmgcs2	-2.39419	0.155923
Trim9	1.41434	0.155923
Dbx2	1.24971	0.155923
Nipal3	-2.03467	0.157528
Pxmp2	-1.55585	0.157528
Bhlhe40	1.48173	0.157528
Vcan	1.97405	0.157528
Cbx7	-1.97149	0.157528
Map7d2	-1.3472	0.15869
Myo16	1.81236	0.161645
Cdh13	1.43201	0.161645
Spidr	1.79515	0.162704
Hnmt	-1.81612	0.165124
Ndufab1	2.17961	0.165124
Phxr4	1.76323	0.165124
Vcam1	1.66239	0.165653
Gm16365	2.1415	0.165653
Gjb6	-1.50514	0.165653
Dab2	1.30374	0.165653
D3Ertd751e	-1.51748	0.181752
Rabggta	1.75678	0.182303
Mettl1	1.82826	0.184195
Acsl3	-1.23485	0.188767
Selenbp1	-2.05758	0.189594
Folh1	-1.4192	0.189594
1110017D15Rik	-1.92343	0.191099
Chsy1	1.85376	0.194917
A830018L16Rik	-1.492	0.196546
Slc38a1	-1.28661	0.196546
Mapkapk2	2.29352	0.198212
Gabrg1	-1.2177	0.202661
Arhgef12	1.26875	0.203275
Ampd3	1.55589	0.205714
Lrp10	1.77157	0.206249
Midn	1.74176	0.209788
Wnk2	-1.34399	0.213983
Sept4	-1.50036	0.214298
Angpt1	1.42972	0.214389
Prelp	-1.63612	0.217754
Arhgef40	1.38609	0.218089
Agt	-1.4318	0.220466
Eepd1	2.06663	0.221486
Otud1	1.99842	0.229437
Tspan5	1.21598	0.229437
Rgs4	1.80429	0.230279
Tjp2	1.44141	0.230415
Grin1	-1.4985	0.230832
Snap25	-1.20074	0.230832
Klhl32	1.43774	0.230832
Dzip1l	-2.32262	0.230832
Klf7	1.29102	0.232929
Sparcl1	-1.20412	0.240401
Pold4	1.74676	0.248711
Actn4	1.37858	0.248737
Zfp560	-1.55729	0.251583
Gm11099	-2.07495	0.251646
Fjx1	1.69839	0.251646
Dixdc1	-1.63286	0.251646
Sirpa	-1.29938	0.254556
Nras	1.46356	0.254556
Hs2st1	1.30722	0.254556
Khk	-2.32367	0.254556
Aff1	1.48396	0.254556
Rmnd5a	-1.48683	0.254556
Pros1	1.34989	0.257379
Lrtm2	1.64945	0.259066
Dhrs3	-1.96091	0.259089
Dnah7b	-1.60953	0.262417
Bcl2l1	1.29934	0.262417
Megf9	-1.25363	0.262417
Lgi4	1.48888	0.262417
Gm12216	-1.92286	0.262417
Gm15738	-1.60474	0.262417
Rab26os	1.40746	0.262417
Men1	2.41552	0.262417
Col9a2	-2.45827	0.264248
Greb1l	-1.76962	0.264303
Psd2	-1.6638	0.2657
Mybbp1a	2.03645	0.265923
Ccdc34	-1.55815	0.271444
Slc1a4	1.24669	0.271444
Zkscan16	-1.94915	0.278529
Cyp2j8	-2.08799	0.278551
Creb3l2	1.60865	0.278551
Bag3	1.54398	0.278551
Hlf	-1.3864	0.278551
Pgs1	1.93972	0.278623
Mrpl33	1.51814	0.280486
Smoc1	1.49286	0.284557
Gm13481	-1.94727	0.284586
Acss1	-1.35655	0.284586
Gm28411	-1.51771	0.284761
Msmo1	1.24216	0.286454
Zfp692	1.90066	0.286454
Sox9	1.09568	0.286454
Gad2	-1.35576	0.289911
Ncan	1.3418	0.293564
Noct	1.85737	0.294775
Palld	1.48317	0.294775
Kazn	1.71721	0.297072
Adss	1.49242	0.29734
Lrrc48	-2.07516	0.29734
Neat1	1.42378	0.29734
Kifc3	1.63315	0.299
Il1rap	1.34504	0.304644
Cadps2	-1.37033	0.306373
Dusp11	1.67176	0.306373
Syt1	-1.22383	0.306373
Ier3	1.91826	0.306373
Wbp1l	1.49049	0.306373
Slc39a10	1.51038	0.307039
Thrsp	-1.69245	0.30777
Tspan33	-1.79154	0.311049
Ccr9	-2.05845	0.311049
Gm21954	1.91853	0.311447
Ctsf	-1.71222	0.312276
Thap3	-1.11661	0.313405
Tlcd2	1.84933	0.314207
Gm4491	-1.74408	0.314948
Rangrf	1.87392	0.317088
Arhgef6	-1.87807	0.318108
Tshz3	1.87282	0.320261
A330093E20Rik	-1.92976	0.320261
Notch1	1.31504	0.322893
Sycp2	-1.44376	0.322893
Efnb3	-1.44964	0.322983
Itm2a	-1.85673	0.323483
Itpkb	1.0641	0.324288
Strbp	-1.1055	0.324288
Tnni3k	-1.91512	0.324288
Stx17	-1.96945	0.324288
Sgpl1	1.26417	0.324288
Wsb1	1.15851	0.324288
Ezr	1.37438	0.324288
Mid1	1.33188	0.324907
Gria2	-1.09928	0.324907
Dock7	1.12453	0.324907
Impdh2	1.64907	0.324907
Hnrnpab	1.83982	0.324907
Atg13	-1.47691	0.331251
Nrcam	1.04356	0.332553
Fam181a	-1.99285	0.33296
Ncam2	1.13694	0.338619
Eif4a1	1.36509	0.339861
4930590L20Rik	-1.9172	0.341999
Pde4b	1.04023	0.348339
Usp24	1.16768	0.348339
Tgfa	1.65702	0.348339
Capns1	1.43735	0.348339
Lrriq1	-1.60578	0.348339
Mt1	1.16318	0.348339
Zcchc14	1.26871	0.348339
Txndc16	-1.26436	0.348339
Eif5a	1.64152	0.348339
Nudt4	1.31348	0.348536
Mgat4c	-1.12877	0.348536
Fam213a	-1.29748	0.348536
Thsd7b	-1.4177	0.353697
Fam20a	-1.25417	0.354369
Tcf4	1.12688	0.354923
Cttnbp2nl	1.53674	0.358156
Hif1a	1.19417	0.358156
Shroom4	1.40291	0.358639
Hivep2	1.21066	0.358747
Pygb	-1.02863	0.358873
Kat2a	1.87434	0.358887
Ddah2	1.66026	0.358887
Rap2b	1.4801	0.364673
Lrig1	1.04567	0.364673
St3gal4	1.14922	0.364673
5730455P16Rik	-1.41781	0.364673
Map4k3	1.28483	0.364673
Ntsr2	-1.18786	0.364904
Nek7	-1.23213	0.369367
Kantr	-1.47903	0.369367
Padi2	-2.13451	0.369367
Apoc1	-1.40713	0.369367
Myh14	-1.41086	0.369367
Cpne6	-1.58864	0.369367
Asb3	-1.17927	0.369367
4930447C04Rik	-1.44151	0.369367
Slc4a8	1.53851	0.369367
Gabbr1	1.02517	0.369367
Wdr1	1.30921	0.371208
Gli1	-2.04314	0.372589
Srrm4	-1.44584	0.373056
Gm15345	-1.98831	0.373056
Gng11	1.57378	0.375927
Mttp	-1.31305	0.382815
Dcdc2a	-1.7365	0.382815
Tspo	1.63308	0.383925
Heatr5a	1.45607	0.38415
Fam111a	-1.80721	0.38415
Smox	1.11092	0.385621
Lix1l	1.43325	0.385621
Trp53inp1	-1.58017	0.385621
Elovl1	1.52658	0.385621
Sipa1l3	1.28199	0.385621
Clip3	1.16472	0.385621
Abhd14b	-1.17952	0.385621
Kpnb1	1.36541	0.385621
Ptch1	-0.969795	0.385621
Iqgap2	1.56562	0.385621
Pdgfrb	-1.38705	0.385621
Npdc1	1.35	0.385915
Slc14a1	1.20432	0.385915
Fam184a	-1.21345	0.388375
Bphl	-1.376	0.389132
Srsf2	1.08327	0.390467
Npm3	1.74379	0.39107
Ptbp3	1.23184	0.391849
Ppip5k1	-1.56948	0.394879
Cfap46	1.76315	0.394879
Txn1	1.44147	0.395739
Ak2	1.22789	0.395739
Zfp110	-1.47017	0.395739
Actg1	1.23409	0.395739
Plscr2	1.52906	0.395945
Atrnl1	1.23566	0.396544
Tle1	1.37874	0.397102
B230217C12Rik	-1.49602	0.397211
Gfra1	1.54884	0.397211
Sox1	-1.39137	0.397343
Lrfn2	1.43843	0.397343
Sfrp5	-1.71984	0.397343
Crebrf	-1.21397	0.398361
Sorcs2	1.13413	0.398424
Mxi1	-1.34979	0.400856
Spag16	-1.54106	0.401187
Lrrfip2	1.43081	0.401187
Pcmtd1	-1.11641	0.402952
Pde6d	1.46392	0.402952
Tmem43	1.53439	0.402952
Nqo1	-1.79427	0.402952
Ddr1	1.04413	0.402952
Hdac8	-1.1629	0.403927
Ube4bos1	-1.35181	0.403927
Inf2	1.56384	0.403927
Wfs1	1.36301	0.404103
Agmo	-1.15334	0.405529
Mgea5	-1.14052	0.406176
Slc35f4	-1.67227	0.406297
Gpx1	1.33968	0.406689
Ccdc122	-1.8631	0.411007
Gas2l1	1.89097	0.411007
Iars	1.50693	0.411007
Dfna5	-1.03417	0.412251
Fbxl12	-1.53577	0.412251
Cltb	1.56767	0.412251
Gda	-1.45499	0.412251
Rubcn	1.39997	0.415504
Chd7	1.19604	0.416651
Arf6	1.61768	0.416651
Rapgef1	1.24578	0.417698
Fam104a	1.74084	0.417728
BC048507	1.65755	0.419095
Prodh	-1.1271	0.419095
Slc44a5	-1.72583	0.421229
Erc2	-1.42561	0.421229
Emc6	1.98617	0.421229
Ifi27	1.29192	0.421229
Aox1	1.33713	0.426686
Snhg11	-1.13354	0.426686
Creb5	1.34523	0.426686
Usp29	-1.13229	0.426686
Syt11	0.985295	0.427802
Col25a1	-1.31271	0.427802
Bcl2l12	1.84531	0.427802
Scaper	-1.21088	0.427802
Grik1	-1.56443	0.427802
Fry	-1.02531	0.428067
Adarb1	1.26405	0.428067
Atp1b2	0.921666	0.428067
Ran	1.32595	0.428215
Plxnc1	-1.35907	0.430335
Arhgef25	1.54484	0.431814
Adgrv1	1.34593	0.432384
Asap3	1.60441	0.432477
Tiam2	1.055	0.433437
Zfand5	1.12618	0.438328
Lypla2	1.5111	0.438726
Tmem65	1.32672	0.438726
Olfm2	1.60458	0.438899
Wnk3	-1.27294	0.439275
Cadm4	0.996011	0.439275
Commd7	1.64058	0.441175
Lgalsl	1.52513	0.442266
Gm973	-1.14506	0.443747
Slit2	-1.1584	0.443747
Disc1	1.59209	0.443747
Samd14	1.46355	0.443747
Npas3	1.03919	0.443747
Frem2	-1.47923	0.447777
Hnrnpf	1.10651	0.447777
Cpne8	1.29747	0.447777
Tpcn1	-1.23745	0.449203
Snx1	1.19277	0.449203
Ube3a	-1.03631	0.456728
B4galt5	1.57345	0.458333
Ctso	-1.14654	0.458372
Fmn2	-1.0496	0.462319
Tuba1a	1.32978	0.463485
Serbp1	1.15264	0.464925
Cep290	-1.39834	0.464925
F8	-1.40268	0.465764
Gm12381	-2.0546	0.465764
A230006K03Rik	-1.19025	0.469199
Sat1	1.0483	0.47274
Pde1b	1.64585	0.47274
Tyw1	1.59776	0.475855
Kbtbd2	1.49452	0.475855
Gcc2	-1.18788	0.475855
Tubb2a	1.43941	0.475855
Sntg2	1.50463	0.475855
Tef	-1.04222	0.475855
Faim2	-1.31943	0.475855
Ltbp1	1.44482	0.475855
Erdr1	1.42937	0.475855
Plcxd3	-1.29548	0.477264
Gnb2l1	1.21159	0.478848
Srgap2	1.08196	0.480631
Cldn10	-1.19287	0.481326
Gpatch1	-1.19608	0.485066
P4ha3	1.49958	0.485066
Lrrc9	-1.34045	0.485066
Sult1a1	-1.41401	0.486084
Ubash3b	1.44223	0.486084
Csrp1	-1.15838	0.487033
Htra1	0.964498	0.487033
Vav3	1.12125	0.488839
Gabrg2	-1.18117	0.494442
Gm28376	-1.55403	0.503186
Tsc1	-1.25866	0.503186
Tkt	1.14347	0.503186
Syp	-1.17709	0.504022
Cdk5rap2	1.11994	0.504022
Tspan2	-1.57964	0.50451
Agbl3	-1.31085	0.504769
Shc3	1.24632	0.504769
Cpped1	-1.30305	0.507442
Galnt13	-1.23838	0.508094
Slc3a2	1.17125	0.508094
Dner	-1.01881	0.508499
Cnksr2	-1.36472	0.508499
Lpin1	-1.33486	0.508499
2900055J20Rik	-1.57347	0.508499
Igfbp5	1.01101	0.509958
Hdac9	-1.33414	0.509958
Abcb1b	1.45281	0.512714
Itgbl1	-1.79127	0.512714
Tenm4	-1.15016	0.513493
Slc25a21	-1.41279	0.516078
Sgms2	1.64134	0.519176
Sbsn	-1.4912	0.519186
Itgb1	1.03004	0.519186
Gm5595	-1.57825	0.519231
Sept3	-1.27492	0.520416
Cnih4	1.23069	0.520695
Smim1	-1.47728	0.520695
Peg3	-0.915405	0.520695
Clpb	1.30749	0.520695
Col23a1	-1.48617	0.520695
Adcy8	-1.03704	0.520695
mt-Nd4	-1.46583	0.520695
Phactr2	-1.2334	0.521203
P4hb	1.25227	0.521892
5430403G16Rik	-1.85753	0.522357
Mitf	1.34045	0.522357
Asap2	1.11311	0.522357
Prkcd	1.31025	0.523326
Trp53bp2	-1.20874	0.524745
Slitrk2	1.15276	0.527936
Prtg	-1.42953	0.528633
Manf	1.22491	0.532109
Ppargc1a	-1.01323	0.540451
Axl	1.07414	0.540451
Fbxl20	-1.18617	0.540451
Eps8	0.965472	0.541246
Atl1	-1.43976	0.542616
Mamld1	1.29889	0.544082
Sema3c	-1.64251	0.544082
1700030K09Rik	-1.24575	0.544082
Aldh6a1	-1.04064	0.544082
Atad3a	1.43	0.546348
Pla2g3	-1.52415	0.546908
Myl12a	1.24987	0.548678
Rgs7bp	1.01235	0.549113
Fam229b	-1.11686	0.549925
Cntn6	-1.17339	0.556964
Gm26532	1.28036	0.556964
Slc25a36	-1.20296	0.556964
Fkbp10	1.65109	0.556964
Mbp	-1.42742	0.557413
Hnrnpa2b1	0.795222	0.557632
Etv6	1.09439	0.557632
Pdia6	1.14326	0.557632
Mettl7a1	-1.29771	0.557632
Htr2c	-1.23198	0.563868
Gm26563	-1.50994	0.566725
Agbl4	-1.15057	0.568528
Rps18-ps3	0.953226	0.568597
Cflar	1.09985	0.569689
Cacfd1	1.5563	0.569689
Zdhhc18	1.2488	0.569689
Eno1	1.03321	0.569689
Tbc1d17	-1.19896	0.569689
Herpud1	-1.09748	0.569689
Mlh3	-1.84887	0.569689
Slc22a27	1.64974	0.569689
Gstt2	-1.4702	0.570445
Tmem130	-1.13568	0.571142
Tgfb2	1.22056	0.573874
Notch3	1.1072	0.575046
Klf3	1.20435	0.575192
Copb1	1.04282	0.575641
Fam171a1	0.978221	0.577324
Ubl4a	1.36336	0.577324
Nr2c2	-1.06204	0.577324
Adam12	1.40273	0.577324
Dlg1	0.991829	0.577324
Pprc1	1.3844	0.577324
Pla2g7	-1.13939	0.579567
Pnkd	0.97925	0.582774
Meig1	-1.50795	0.582774
1110032A03Rik	-1.10636	0.582774
Slc4a10	-1.03417	0.582831
Maob	-1.24887	0.582831
S100pbp	-1.19998	0.582831
AW551984	-1.216	0.582831
Nsf	-0.89529	0.582831
Stx4a	1.09322	0.585726
Pcyt2	-0.985434	0.585726
Gulp1	-1.07984	0.586026
Rps4x	1.30314	0.586026
Tpm3	0.970202	0.586026
Plppr4	-1.19715	0.586026
Cfap69	-1.42301	0.586026
Eva1a	-1.07805	0.586026
Tmem91	-1.08369	0.586026
Tnfaip1	1.53024	0.586026
Etv5	1.21003	0.586026
Btbd9	0.990432	0.586026
Pcdh1	1.37408	0.586026
Rbms1	1.06904	0.586936
Pola1	1.15223	0.586936
Gucy1b3	-1.15522	0.586936
Timp3	-0.832853	0.586936
Nek11	-1.5164	0.586936
Lrp1	0.86184	0.588202
Nr2c2ap	1.13215	0.592366
Adck5	-1.41614	0.592366
Tmem237	1.21836	0.595969
Pdgfra	-1.4065	0.595969
Ppp1r15b	1.44727	0.596807
Gm32250	-1.22838	0.596807
Itga6	1.02071	0.596807
Ccbl2	-1.60249	0.596807
Rbl2	-1.21821	0.596807
Gm26704	1.22031	0.596807
Gm42477	-1.20307	0.596807
Bcl6	1.34949	0.596807
Ptgds	-1.12284	0.599405
Pfkfb4	-1.40297	0.599405
Srsf9	1.63314	0.600867
Dnah7a	-1.44424	0.601366
Arntl2	1.47928	0.601366
Rnf128	-1.52037	0.604683
Ctps	1.31196	0.604683
Wipf1	1.13541	0.606089
Cc2d2a	-1.06392	0.606089
Plxnd1	1.35721	0.606089
Parp3	1.28013	0.606089
Selm	-1.21445	0.606089
Id4	-1.05581	0.606089
Zfp369	-1.39439	0.606089
Smad2	1.18821	0.606089
Ptprf	1.0951	0.607183
Odf2	-0.985472	0.611558
Anp32b	1.43946	0.611558
Phkb	0.973305	0.611558
Sema4a	-1.31483	0.612959
Eif4e	0.956493	0.612959
2310036O22Rik	1.55183	0.612959
Nptxr	-1.34001	0.612959
Slc25a25	1.17554	0.613341
Rasa3	1.08725	0.613341
Adhfe1	-1.05672	0.614466
Scn3a	-1.11228	0.614466
Ivd	-0.993208	0.614466
Smc2	2.06064	0.614466
Pisd	1.25594	0.614466
Gja1	-0.822841	0.614466
Trmt1	1.17449	0.614466
Usp50	0.948273	0.615901
Lrif1	-1.09497	0.615901
Ptbp1	1.29931	0.615901
Cntnap4	-1.12722	0.615901
Bcl11a	-1.54974	0.615901
Nufip2	0.993889	0.615901
Eef1g	1.09595	0.615901
Zfpm2	0.9748	0.616627
Flrt1	-1.5568	0.617392
Lxn	1.0516	0.618187
Rragb	-1.21427	0.619195
Arhgef17	1.0993	0.619195
Lama2	-0.857377	0.619195
Wrn	-1.15979	0.619195
Mgat1	1.23378	0.619195
Xpnpep1	1.27076	0.619195
Fndc3b	0.957894	0.620896
Atg10	-1.10629	0.620896
Dhtkd1	-1.30941	0.621948
Armc3	-1.57444	0.621948
Jmjd6	1.22387	0.622817
Drp2	-1.40252	0.623317
Elmod3	-1.34418	0.623317
Zfp182	-1.06327	0.623354
Jade2	1.24959	0.623354
2310061I04Rik	1.25002	0.623354
Gdpd2	-1.42951	0.624577
Gabra5	-1.28289	0.624577
Clec16a	1.06377	0.624577
Macrod1	-1.04761	0.624577
Jakmip1	-1.05396	0.624781
Gsr	1.0849	0.624781
Cacna2d2	-1.14615	0.624781
mt-Co2	-1.48628	0.624781
Sclt1	-1.03026	0.626236
Atxn2l	1.10189	0.626236
Hspb8	1.36759	0.629458
Anxa5	1.03885	0.632446
Kmt2e	-0.873282	0.632446
Sh3gl3	-1.25722	0.632446
Sgcz	-1.18796	0.632446
4833420G17Rik	-1.10465	0.632446
Hmgn1	1.28492	0.632446
Chst11	1.00066	0.63376
Fus	0.793794	0.634966
Bcr	0.938626	0.636586
Mapk4	-0.936569	0.636586
Rps6ka5	-1.11889	0.639265
Cyp2d22	-0.988398	0.639265
Prickle1	-0.958363	0.639265
Nipal2	-1.30866	0.640374
Xlr5a	-1.34065	0.64106
Zfp36l1	0.947369	0.64106
Hes1	1.1617	0.64106
Nhsl2	-1.29278	0.641936
Fam134b	-1.08377	0.641936
Cluh	1.21196	0.643079
Nkx2-2os	-1.05034	0.645844
Izumo4	-0.947523	0.649466
Mafg	1.30485	0.649466
Rimbp2	-1.13801	0.651426
Cdc42ep1	1.40484	0.653706
Csnk2a2	1.22594	0.654066
Gm13219	-1.31812	0.654857
Bcar3	-1.1107	0.654857
Tmem9b	1.11651	0.654857
Tra2b	0.841838	0.654857
Smyd3	-1.01452	0.655891
Ralgds	0.899886	0.655891
Jade1	-1.18135	0.655891
Capg	1.28571	0.655891
Dctpp1	1.54123	0.655891
Pdcd6ip	1.08311	0.655891
Mcur1	1.47227	0.655891
Pnpla8	-1.00609	0.655891
Atf4	1.16224	0.655891
Dgkg	-1.31229	0.655891
Wtap	0.994928	0.655891
Acaa2	-1.29947	0.655891
Lmo3	-1.30565	0.659013
Arhgap39	1.0418	0.659225
Trh	-1.5279	0.659641
Cdh22	1.1593	0.661091
Tnfaip8	1.01099	0.661091
Brinp2	-1.06318	0.66266
Gkap1	-0.88791	0.66266
Dlk1	-1.10516	0.663533
Git1	1.07593	0.663616
U2af2	1.08557	0.664002
Pnck	-1.14923	0.66414
Atxn7l3b	1.20789	0.66529
Snapc2	1.32498	0.665535
Bcas3	-1.00606	0.66651
Fam65b	-1.11906	0.670675
Syt10	-1.36399	0.670675
Itm2c	-1.04838	0.672887
Fuca2	-1.16214	0.672887
Mfsd8	1.36223	0.673727
Spsb1	1.2574	0.673727
Senp8	-1.06009	0.673727
Gm11627	-1.74413	0.673727
Abhd3	-0.974398	0.673727
Chil1	1.09374	0.674645
1110008P14Rik	1.34612	0.674645
Slc16a2	1.41966	0.674645
N4bp2	-1.25664	0.674645
Trappc10	1.24499	0.674645
Gpm6a	-0.737673	0.674645
Snap91	-0.915383	0.674645
G3bp1	0.992108	0.674645
Shd	-1.32496	0.674645
Ndfip1	0.918471	0.674645
Hectd2	1.17187	0.674645
Fam227a	-1.22309	0.675728
Pign	1.12399	0.675834
Nckap5	1.00231	0.677134
Sil1	-1.07272	0.677134
Snx2	-1.01656	0.677134
Gas7	1.19892	0.677973
Arpc2	1.0346	0.678163
Myo3a	-1.33099	0.678163
Caprin1	0.870162	0.678163
Adam15	1.07099	0.678163
Arap2	0.822638	0.678163
Gm9801	-1.13431	0.678163
Fat3	-0.983363	0.678163
Acyp2	0.85057	0.678163
Lasp1	1.063	0.678163
Rnf138	0.955161	0.678163
Slc12a2	-1.07791	0.678163
Ano4	-1.16079	0.678809
Ncstn	-1.15796	0.680621
Rnf13	-0.809486	0.680621
Pgm2	-0.897979	0.680621
Akt2	1.15632	0.680621
Gas2	-1.27745	0.680621
Fyn	0.794631	0.680621
Nrg3os	-1.048	0.680621
Vwc2	-1.32603	0.680621
Fgf12	-0.905254	0.680621
Sec22a	-1.07319	0.680621
Stim1	-0.969411	0.681565
Ivns1abp	1.18536	0.681987
Csrnp3	-0.910931	0.681987
Cyp2j9	-0.936148	0.681987
Park2	-0.886596	0.681987
Rorb	0.803023	0.681987
Ttyh1	-0.799991	0.682341
Zcchc11	-0.899779	0.682876
Ccnd2	1.22203	0.682876
Me1	0.897546	0.682876
Clstn3	-1.13797	0.68336
Ppfia2	-1.08383	0.68336
Ddit4	-1.21914	0.684038
Ccdc148	-1.07983	0.685387
Scn2a1	-0.855323	0.685387
Gstm5	-1.21051	0.685387
P4ha1	0.938678	0.685387
Rab36	-1.28701	0.685387
Tlr3	1.16262	0.685387
Bin3	1.36998	0.685387
Npat	-1.06622	0.685387
Azi2	1.20561	0.685387
Edil3	-0.950419	0.685387
Stxbp5l	-1.09431	0.685387
Chd1	0.961403	0.685387
Kcnn2	-0.937249	0.685387
Fubp1	0.796889	0.689965
Tbc1d1	1.16558	0.689965
Cacng8	1.13796	0.689965
1700016D06Rik	0.988705	0.689965
Ublcp1	1.2809	0.689965
Pld2	1.02598	0.689965
Rab11fip4	-1.12456	0.689965
Supt3	0.954026	0.689965
Tomm40l	1.42055	0.690175
Zfx	-1.11832	0.690175
Gng5	1.00279	0.690175
1700024P16Rik	-1.27656	0.690175
P2rx4	1.31876	0.690175
Vamp5	1.20047	0.690175
Lrrtm3	-1.01275	0.690175
Siah1a	1.26044	0.690175
Dph3	0.997389	0.690175
Parvb	0.983502	0.690175
Lrrk2	1.09061	0.690175
Rsph9	-1.13301	0.690439
Rab3gap1	-0.901294	0.694455
Riiad1	-1.10539	0.694455
Tm2d1	1.20887	0.694455
Paip2b	-1.29395	0.694455
Cdh7	-1.26871	0.694782
Epb41l1	0.970833	0.694782
5330434G04Rik	-0.999339	0.694782
Sytl4	-1.59894	0.694782
Mccc1	-0.982126	0.694782
4933434E20Rik	-0.894418	0.694782
Cep85	1.37013	0.694782
Mdm2	1.14266	0.694782
Kbtbd11	1.05258	0.694782
Fbxo8	-1.01395	0.694782
Pdpr	-1.10744	0.694782
Sdr39u1	-1.46447	0.694782
Rhoa	0.877522	0.694782
6330403K07Rik	-1.18866	0.694782
Atp6v0a1	-0.800767	0.694782
Hdac7	1.14483	0.694782
Phf10	1.24858	0.694782
Dagla	1.40774	0.694782
Lnpep	0.966093	0.694799
B3galt2	-0.960008	0.695406
Kctd3	1.29474	0.695406
Gm26843	-1.46924	0.695406
Gm11418	-1.21106	0.695406
mt-Nd2	-1.27354	0.695406
Sulf2	0.984164	0.695743
Tmem180	1.26298	0.695743
Rplp0	0.910675	0.696402
Fhit	-0.949156	0.696652
Igsf1	-1.0843	0.69693
Camsap2	1.00098	0.698027
Cobll1	-1.32946	0.698027
Btbd1	0.994412	0.698027
Ctnna3	-0.906882	0.698027
4931440J10Rik	-1.58874	0.698027
Gria4	-1.05825	0.698027
Ddc	-1.2094	0.698027
Rmnd5b	1.36878	0.698027
Adamts6	-1.02999	0.698027
Six3	1.26381	0.698027
Wdfy1	-1.17988	0.698374
Gm38304	-1.13862	0.698374
Polr1b	1.03424	0.698374
Dpp6	-0.90913	0.698374
Dennd4a	-0.828817	0.698374
Thra	-1.0379	0.698374
Gm10784	1.30401	0.698374
L2hgdh	1.43253	0.698447
Spata13	1.17537	0.700155
Plekha6	-1.15521	0.700551
Mllt3	0.834103	0.700551
5430419D17Rik	-1.30495	0.700551
Pou2f3	1.09098	0.700551
Ube2g1	0.810567	0.700551
Card19	0.988404	0.700551
Trio	0.920442	0.700551
Mfsd6	-1.25123	0.702476
Btf3	1.18725	0.702476
Phgdh	-1.0704	0.702671
Itga11	-1.2822	0.703185
Txnl4a	1.40199	0.703185
Ube2f	1.04748	0.703212
Acot11	-0.898775	0.703212
Actl6b	-1.28193	0.703212
Itih3	-0.938546	0.703212
Clk4	0.920043	0.703212
Nhp2	1.16168	0.703212
Ccdc47	-1.37685	0.703212
Gpd2	0.793409	0.704301
Dgkh	1.17508	0.704301
Dpysl3	1.00754	0.705271
Ampd2	1.06133	0.706405
St3gal6	-1.12667	0.706405
1110038F14Rik	1.11758	0.706997
4933431E20Rik	-1.04388	0.707949
Slc25a3	1.23026	0.707949
Ptchd4	0.89914	0.708583
Ift43	0.949935	0.708607
Nfyc	-0.904035	0.708756
Thumpd3	1.04942	0.708756
Map3k14	1.10641	0.710159
Fkbp1a	1.1195	0.712021
Ciart	-1.23382	0.712021
Dtnb	-0.949163	0.712021
Phactr3	-0.836693	0.714132
Uqcrfs1	1.25119	0.714132
Lmo4	1.00309	0.714925
Nrp1	0.91268	0.714925
Pitrm1	1.07817	0.714925
Tubb5	1.10106	0.714925
Rabif	1.29466	0.717763
Glrx2	1.18933	0.717763
Unc13b	-1.1041	0.717763
Clta	1.3032	0.717763
Dpf1	-1.28692	0.717763
Hdgfrp3	-0.889343	0.717763
Pigb	-1.23967	0.717763
Akr1e1	1.25125	0.717763
Fopnl	-0.988746	0.717763
Pdzph1	-1.46783	0.717763
mt-Co1	-1.30428	0.717763
Vsir	1.31674	0.7191
Oscp1	-0.916561	0.721169
Traf7	1.1088	0.721169
Zc2hc1a	-0.919036	0.722166
Gatsl3	-1.17175	0.722166
Gtpbp8	-1.12424	0.722166
Gm37679	-1.0366	0.7223
Sh3rf3	-1.0759	0.724042
Scg5	-1.15499	0.725004
Ewsr1	0.771461	0.725244
Azin1	0.84145	0.725244
Abat	-0.737534	0.725244
Ppp1r9a	-0.724018	0.725715
Tomm40	1.05464	0.725715
Actn1	0.921608	0.725715
Iqcb1	-0.830804	0.725715
Cd320	1.22444	0.725715
Extl1	-1.2087	0.72574
Mapt	-0.831767	0.72574
Trib2	1.03565	0.725904
Arvcf	-1.09078	0.726345
Il15ra	1.31752	0.728358
Lamp2	0.769733	0.728358
Abhd11	0.883442	0.728358
Fam220a	1.28661	0.728358
Gm38393	-1.07509	0.728358
Spcs3	1.18911	0.728358
Aprt	1.13838	0.728358
Tbc1d4	1.20131	0.728358
Elmod1	-1.02049	0.728358
Hmgn3	0.765665	0.728358
Ankrd40	0.966567	0.728358
Nfe2l1	0.947038	0.728358
Nadk2	-0.927501	0.728358
Kcnj3	-1.00088	0.728916
Fbxo3	-0.817969	0.728916
Mga	-0.852944	0.728916
Dpyd	-0.943973	0.728916
Gm26691	-0.984808	0.728916
Bach2	0.948145	0.728916
Echdc2	-1.32791	0.728916
Pclo	-0.876287	0.728916
Mtf2	-0.882216	0.728916
Ldha	0.976983	0.728916
Rmst	-0.764827	0.728916
Hydin	-1.43207	0.728916
2610044O15Rik8	-1.12198	0.728916
Maml2	0.913003	0.728916
Mtmr2	-1.09835	0.728916
2900052N01Rik	-1.05485	0.728916
Rnf123	-1.23665	0.728916
Eif1b	1.11348	0.728916
Mboat2	-0.858011	0.728916
Efhb	-1.32852	0.728916
Gm28285	1.01212	0.728916
Katnal2	-1.16498	0.728916
Carnmt1	1.01877	0.728916
Trim8	0.916152	0.728916
Sntg1	-0.949325	0.729594
Atp1a2	0.65056	0.729594
Dync1i1	-0.861331	0.729594
1600020E01Rik	-0.941644	0.729594
Spag5	0.927413	0.731601
2310069G16Rik	-1.29794	0.731712
Asap1	0.830021	0.731712
Map2	-0.625879	0.731787
Zcchc16	-1.00204	0.732393
Nek10	-1.32519	0.732393
Rad51d	-1.27438	0.734059
Eny2	0.86907	0.735524
Ski	0.90507	0.735752
Pdxk	0.949647	0.735752
Parp4	-1.17393	0.735752
Atm	-1.06452	0.735752
Arid4a	-0.824688	0.735752
Brd4	0.835791	0.735752
Cit	-0.808508	0.736378
Dpy19l3	1.10447	0.738493
Astn1	-0.785235	0.738565
Pim2	-1.20561	0.738565
Atp2b3	-1.21388	0.738565
Herc6	-1.16402	0.738565
Mfsd2a	-0.99907	0.739766
Fcgrt	-1.18273	0.740756
BC005561	1.03886	0.740868
Nt5c2	-0.82556	0.740935
Opa3	1.27785	0.743084
Lrrfip1	0.982745	0.747004
Hspd1	0.983449	0.74877
Spon1	-0.721288	0.74877
Slc22a4	0.826192	0.74877
Dnpep	0.955368	0.749295
Cst3	-0.941013	0.749295
Elmo2	-0.930022	0.749295
Glrb	-0.847473	0.749295
Adamts9	-1.04153	0.749295
Gab2	0.810876	0.749295
Hist1h1c	-0.995007	0.749295
Ifrd1	0.817662	0.749295
A830019P07Rik	-0.916805	0.749295
Vwa5b1	-1.26073	0.749894
Mrpl52	0.934861	0.749894
Mcm9	-1.22035	0.750424
Mblac2	-0.844957	0.750424
Pank1	-0.980669	0.750424
Zfp423	-0.914887	0.750528
Ednrb	0.69776	0.750528
Caprin2	1.42306	0.752016
Mical3	-0.998775	0.753204
Ptprn	0.870658	0.753481
Acap2	0.829605	0.754979
Ccnl1	0.857796	0.75558
Mettl8	1.26002	0.756811
Zcchc18	-0.90999	0.756811
Zmym1	1.21435	0.756811
Cib1	1.05363	0.756811
Cdh23	-1.35079	0.756811
Ror2	1.21278	0.756811
Cntn1	-0.675388	0.756811
Gm17276	-1.10149	0.756811
Gpam	-1.0195	0.756811
Nck2	1.08018	0.757182
Klhl15	-1.09109	0.757182
Dab1	-0.932124	0.757182
Rnf4	1.04223	0.757182
Clip2	0.958934	0.757182
Slc6a11	-0.733856	0.757182
Tjp1	0.766813	0.757182
Med1	0.908598	0.757182
Cmbl	-1.14766	0.757182
Ptpn1	1.22038	0.757819
Gm3764	0.820377	0.757819
Bmpr1b	-0.747861	0.757819
Magi1	0.746315	0.757819
Slc7a10	0.835756	0.757819
Chpt1	-0.726985	0.757819
Sugp1	-0.952096	0.757819
Egln1	1.03784	0.757819
Fam107a	-0.820408	0.757819
Rcbtb1	-1.0223	0.757819
Gdpd1	-0.957236	0.757819
Tmem100	1.10571	0.757819
Klhl3	-1.22525	0.757819
Gm15965	-1.21117	0.757819
Tro	-0.930613	0.758906
Ppib	0.956808	0.758906
Zfp9	1.45068	0.758935
Ipo7	0.846356	0.759669
Yars	0.877316	0.762449
4930432B10Rik	-1.26587	0.762449
Ncln	1.16648	0.762449
9530077C05Rik	-1.01869	0.762449
Vwa5a	1.21758	0.762449
Ntn1	1.26546	0.762449
Mbd2	0.920692	0.762449
mt-Nd4l	-1.96757	0.762449
Adamtsl1	-1.16297	0.763925
March8	-0.959979	0.763925
Nip7	1.07376	0.763925
L1cam	-1.13672	0.765059
Gpat4	1.14426	0.765059
Mvb12a	1.17825	0.765059
Gm27241	-0.833743	0.765059
Mettl23	0.755059	0.765059
Cdipt	1.06068	0.766718
Eif2s3y	-0.803728	0.766718
Taz	-0.841347	0.766853
Azin2	1.15816	0.766853
Mrap2	-1.05781	0.766853
Stub1	1.06996	0.767018
Pias1	-0.803492	0.769529
Ube2r2	0.785569	0.770391
Enho	-0.904421	0.770397
Slc6a15	-1.13047	0.770397
RP24-236C17.2	-1.09276	0.771303
Ddo	-1.01752	0.771303
Wasf1	1.00743	0.771303
Rbmxl1	1.07988	0.771303
Gpr137c	-0.923243	0.771303
Dopey1	-0.870832	0.771303
Naga	-1.1019	0.771303
Gm26917	-0.967386	0.771303
Grb10	-0.929105	0.772259
Kdsr	0.949565	0.773431
Krcc1	0.889139	0.773431
Spef2	-1.10948	0.773431
Tcte2	-0.951872	0.773431
Kcnb1	-1.15559	0.774236
Prrx1	0.909959	0.774529
Atp1b1	-0.919776	0.774568
Dennd5b	-0.763917	0.775032
Ankrd42	-1.097	0.775032
Chga	-1.01984	0.775032
Asph	0.785084	0.775064
Fbxo21	-1.02479	0.775064
Rims2	-0.900379	0.775064
Scd1	-0.769963	0.775163
Irs1	0.948351	0.775544
Lztr1	0.90956	0.775567
Nmnat2	0.742273	0.775881
Tpt1	1.09722	0.776421
Dzank1	-0.900123	0.778326
Prpf6	-0.866186	0.778326
Zfp941	-1.21122	0.778326
Gm28905	-1.00115	0.778326
Tmcc3	-0.749984	0.778326
Iqcg	-1.20598	0.778326
Med17	1.12066	0.778547
Ap3s2	-0.892781	0.778903
Rgl1	0.81937	0.779843
Celf1	0.745618	0.779843
Dlgap4	0.797456	0.779843
Pkig	0.893331	0.779843
Abca1	-0.751343	0.779843
Epha10	-1.18052	0.779843
Fbxo44	-0.838564	0.779843
RP24-274B19.1	-0.888143	0.779843
Nr3c2	-0.809577	0.779843
Gm8730	0.841804	0.779843
Meis1	-0.868003	0.779843
Cpeb4	0.741315	0.779843
Trappc6b	0.85392	0.779843
Brd2	0.863375	0.779843
Ppp1r10	0.871414	0.779843
Cpeb3	-0.763502	0.779843
Scn7a	-1.33014	0.780077
Nup210l	0.829281	0.780077
Ubr4	0.948738	0.780077
Wdr66	-1.23667	0.780077
Ppa1	0.967007	0.780077
Fam65a	1.23361	0.780077
Ccm2	0.911926	0.780077
Flot1	1.06105	0.780077
4430402I18Rik	-0.971262	0.780474
Tex261	1.13404	0.780768
Cacna1d	0.875577	0.780768
Ppp2r2b	-0.729177	0.780768
Mapkap1	0.746958	0.78131
Copg2	-0.754207	0.78131
Gng12	0.713551	0.78131
Atp1a3	-1.0785	0.78131
Sez6	1.03982	0.78131
Eef1e1	1.03351	0.78131
Nln	0.854813	0.78131
Eif2s3x	0.943245	0.78187
Dbt	0.930956	0.78187
9330111N05Rik	0.95228	0.78187
Ccdc112	-1.2179	0.78187
Actb	0.792826	0.78267
Tns1	0.917525	0.783322
Scg2	-1.21501	0.783322
Anapc2	1.08787	0.783322
Zeb2	0.709109	0.783322
Pax6	-1.02489	0.783322
Rpgr	-0.967238	0.783322
Mospd1	-1.16048	0.783322
Rpl10	1.1939	0.783322
Fam102b	1.14194	0.783322
Rundc3b	-1.05718	0.783322
Kdelr2	0.850387	0.783322
Sox5os4	0.913425	0.783322
Pnmal2	-0.962338	0.783322
Samd4b	0.875365	0.783322
Ifitm2	1.01985	0.783322
Pcbp3	1.03745	0.783322
Lin7a	-0.96696	0.783322
Galnt7	0.981177	0.783322
Kcnrg	1.03862	0.783322
Mns1	-1.12461	0.783322
Fam222b	0.877597	0.783322
Chrm3	1.00756	0.783322
Pde8b	-0.871859	0.783322
1500009C09Rik	-1.00303	0.783322
Pde10a	-0.802359	0.783322
Abca3	-0.845995	0.783322
Eno1b	1.09587	0.783322
Lhfpl4	-1.06775	0.783643
Ccdc28a	-1.28496	0.783643
Ankrd44	-1.0511	0.785344
Apbb2	0.772039	0.785344
Mta3	-0.99377	0.785344
BC029214	-0.835408	0.786141
Blcap	-0.807148	0.786141
Hsf3	-1.309	0.786141
Cstf2	-0.881161	0.786141
Klf13	0.838118	0.786141
Extl3	0.933112	0.786141
Lgals3bp	1.07538	0.786141
Map1b	-0.83752	0.786141
Ppp6r2	-1.20564	0.786141
Deptor	-0.973141	0.786378
Lrrcc1	-0.936655	0.788555
Acaca	-0.745606	0.788555
Mtmr12	1.10043	0.788555
Nipa1	-1.00203	0.789763
Ddit3	0.961109	0.790028
Ammecr1	-0.925199	0.790816
Afap1l2	1.08741	0.790816
Tenm2	-0.884632	0.791012
Tmeff1	-1.03738	0.791411
Apba2	0.739523	0.791411
Slc4a3	-0.964268	0.791421
Slc35f6	1.12788	0.791421
Chchd10	1.20859	0.791421
Tango2	-0.789848	0.791421
Atp7b	-1.25622	0.791741
Ank	-0.74841	0.791741
Ndrg2	-0.833162	0.792234
Usp2	-0.808713	0.792234
Cdv3	0.891736	0.792234
Dusp3	0.98613	0.792234
Col4a3bp	-0.832882	0.792234
Hexb	-0.961221	0.792234
Cbll1	-0.983295	0.792234
Pgf	1.00532	0.792234
Fam162a	0.966836	0.792234
Mat2a	0.634932	0.792442
D030047H15Rik	-0.698418	0.792442
Tram1	0.884054	0.793393
Gm43938	0.99145	0.793393
Fchsd2	0.728811	0.793393
3010026O09Rik	-1.02126	0.793393
Hspa2	-0.818903	0.793649
Vps13c	-0.870109	0.795584
Ccdc73	-0.999948	0.795701
Zmym6	-0.988872	0.795701
Gm26835	0.827176	0.795701
Dtnbos	-1.07382	0.795701
Crim1	-0.753635	0.795701
Ldb1	-1.05699	0.795701
Zbtb16	-0.915295	0.795848
Ebna1bp2	0.892842	0.796022
Smpdl3a	-0.978194	0.796022
Limd1	1.01793	0.796022
Ell2	0.911943	0.796022
Tmem179	-1.0592	0.796022
Zdbf2	-0.947375	0.796194
Slc24a2	-0.903945	0.796194
Sgpp1	1.07236	0.796194
Tnfrsf21	1.0273	0.796194
Chgb	-1.28062	0.798527
Klhl22	-0.8736	0.798527
Ank3	-0.714478	0.798848
Eif3l	0.989435	0.800099
Hscb	-1.07265	0.800748
Nop56	0.754629	0.800879
Tstd2	1.04719	0.800879
Slc7a5	0.829084	0.800879
Dgkd	0.931114	0.801019
Rheb	0.934655	0.801019
Iqub	-1.21977	0.801019
Prickle2	-0.778767	0.801019
Slc2a12	-1.14385	0.801019
Slc16a9	-1.25924	0.801019
Zfp426	-1.00748	0.801019
Snx3	0.932071	0.801483
4930445B16Rik	-1.25378	0.80253
Isl1	-1.05146	0.80253
Srsf6	0.839922	0.802616
Grm8	-0.821307	0.802616
Pabpc1	0.792496	0.802616
Lingo2	-0.854047	0.802708
Epas1	0.857367	0.80308
Sumo1	-0.683091	0.803734
Farsb	0.85079	0.803734
Zfp281	1.11017	0.803734
Kcnt2	-1.07007	0.803734
Ccdc173	-1.04198	0.803734
Kcnq2	-0.879632	0.803734
Lurap1	1.09016	0.803734
Rcc1	0.737934	0.803734
Uso1	0.92903	0.803734
Asl	-1.07381	0.803734
Ppp4c	1.00672	0.803734
Pdgfrl	-1.1467	0.803734
Cbfb	0.845908	0.803734
Rft1	-1.22126	0.803734
Dnmt1	1.16934	0.803734
Fam118b	-1.05301	0.803734
Tex264	0.973861	0.803734
Npm1	0.813847	0.803734
Ankfn1	-1.04412	0.803734
Plec	0.735279	0.803734
Bcat1	-0.958339	0.804643
Phactr1	-0.822387	0.80754
Scn1a	-0.854857	0.809227
Pdia4	0.901776	0.809227
Osbpl7	-1.04729	0.809227
Sox4	1.00833	0.809227
Pex5l	0.805974	0.810261
Usp37	0.715123	0.810341
Gca	-1.20833	0.810341
6330562C20Rik	-1.30694	0.810341
Rap1gds1	0.722403	0.810341
Rusc2	0.880311	0.810341
Sdc3	0.823691	0.810341
Slc25a34	-1.30914	0.810341
Sec61a1	-1.01428	0.810341
Ccdc6	0.935203	0.810341
Pnp	0.88954	0.810341
Myo1e	1.00915	0.810341
Spred2	0.770576	0.810341
Nfkbia	0.982648	0.810341
Klhdc2	-0.877753	0.810341
Brwd1	-0.786936	0.810341
Ppard	0.919706	0.810341
Frem1	0.966771	0.811311
Nkap	-1.04247	0.812978
Ssh1	0.953322	0.812978
Aars	0.876836	0.813963
Ip6k2	0.699405	0.813963
Cyp20a1	0.827016	0.81502
Cdk16	0.941001	0.81502
Lrch2	-0.885311	0.81502
Gnai3	0.790154	0.81502
Pym1	1.26817	0.81502
Gm15336	1.16808	0.81502
Vldlr	-1.05378	0.81502
Mrps26	1.13203	0.815737
Slc25a54	0.94052	0.815737
Prkcz	-0.868056	0.815737
3632451O06Rik	0.762462	0.815737
Rab31	0.740546	0.817785
Gm28960	1.12214	0.81808
Zfp638	-0.691444	0.81808
Ccser1	-0.922223	0.819533
Evl	-0.785527	0.820226
Zbtb20	-0.566683	0.821406
Zfp961	-0.88087	0.821822
Psma4	0.80262	0.822687
Trim26	-0.955451	0.822687
Acvr2a	-0.888993	0.822754
Gprc5b	-0.720671	0.822754
Hmgcl	0.792785	0.822812
Dcp1a	0.991896	0.822941
Map4	0.610237	0.822941
Brix1	0.885688	0.822958
Cbfa2t2	0.805019	0.823239
Dtx3	0.640236	0.823239
Ntrk2	-0.612522	0.823239
Arhgef33	-1.30497	0.823239
Unc80	-0.797011	0.823396
Zfp740	-0.977756	0.823584
Hsph1	0.959975	0.824277
Rexo2	1.03405	0.824804
Cep89	-1.10217	0.824977
Gm7173	-1.02521	0.825209
Dcx	-1.0189	0.825209
Phb2	1.22236	0.825209
Lingo1	-1.06945	0.825209
Mettl2	1.09749	0.825209
Pantr1	-0.862544	0.825541
2810459M11Rik	-1.0696	0.825541
Tmem183a	1.10318	0.825541
Cacna1e	-0.847577	0.825541
Dnm3	-0.726955	0.825541
Psen2	-1.07334	0.825541
Ophn1	0.776614	0.825541
Pak3	-0.698343	0.825541
Vangl1	1.15673	0.825541
Celsr2	0.83921	0.825541
Cngb3	-1.2518	0.825541
Bnc2	1.09424	0.825541
Arf5	0.9103	0.825541
Mettl9	0.939938	0.825541
Ipo5	0.919419	0.825541
9230110C19Rik	-0.966037	0.825541
Acsbg1	0.703522	0.825541
Clasp2	-0.689589	0.825541
Myh10	-0.837226	0.825541
Arhgap5	-0.599084	0.825541
Cct5	1.02847	0.825541
Kcnq3	-0.777213	0.825541
Cdc23	-0.852676	0.825541
A330032B11Rik	-0.994646	0.825541
Bst2	1.16815	0.827075
Zfp808	-0.920544	0.827713
Hhla1	1.10658	0.827713
Uty	-0.708485	0.828564
Gm14582	-1.08724	0.828693
Ablim2	-0.870784	0.828693
Gpr146	-1.04264	0.828693
Ruvbl1	1.14624	0.828693
Tmem59l	-0.985452	0.828693
Kat7	-0.929444	0.828693
Cenpp	-0.893155	0.828693
Cep126	-0.953583	0.828922
Slmo2	1.08373	0.82909
Arhgef26	0.644826	0.82909
Txndc12	0.786754	0.82909
Reln	-0.832556	0.82909
Slco3a1	-0.947244	0.82909
Ipo4	0.872732	0.82909
Fgf14	-0.732767	0.82909
Nin	-0.97298	0.82909
Tiparp	0.721552	0.831147
Gm37240	-0.79037	0.831147
Zranb2	-0.61725	0.831147
Atraid	-0.683217	0.831147
Retsat	-1.018	0.831147
Bbs2	-0.929734	0.831147
Taf1d	0.806264	0.831147
Lztfl1	-0.824936	0.831147
Scpep1	-0.938146	0.831147
Eftud2	0.743775	0.831147
Hn1	0.898137	0.831147
Mpp5	0.740914	0.831147
Tfg	0.795448	0.831147
Cdkn1a	0.892964	0.831147
Banf1	1.00687	0.831147
Orc6	-0.814369	0.832373
Gstz1	-0.760921	0.832373
Ndrg3	-0.666963	0.832632
C77370	-0.855471	0.832632
Wasf3	-0.734288	0.832632
Syn2	-0.692856	0.832632
Kcnc2	-0.811976	0.832632
Mks1	-1.0724	0.832632
Tmed10	0.656429	0.832632
Catsperb	-1.11997	0.832632
Hspa5	0.768282	0.832731
Ddb2	-0.941533	0.832731
Prkci	-0.994838	0.832731
Lamtor3	0.858673	0.832731
Tecr	-0.720738	0.832731
Gm26848	-0.749572	0.832731
Uevld	-1.00736	0.835021
Cntn5	-0.837793	0.835021
Glt1d1	-0.987084	0.835418
Taf6	-0.861839	0.835418
Kif9	-1.17062	0.835418
Glrx3	0.82534	0.838528
Tspyl4	-0.922948	0.838528
Gm21798	-0.929091	0.838528
Bre	0.674043	0.840549
BC030870	0.762616	0.840549
Rab2b	-0.776096	0.840549
Hsd17b12	0.68368	0.844749
Pde7b	-0.658662	0.844749
Slc4a1ap	-0.863167	0.845496
Arfgef3	-0.827702	0.845496
Xpot	0.817416	0.845496
Apobec4	-0.952837	0.845926
Ttc14	0.727547	0.845926
Rnpc3	-0.82587	0.845926
Ccdc136	-0.859749	0.845926
Pfkl	0.908388	0.845926
Sycp3	-0.717739	0.845926
Smad1	0.89092	0.845926
Ift46	-0.947406	0.845926
Tulp4	0.620012	0.845926
Napb	-0.778298	0.847151
Trappc1	0.866394	0.847151
Abca5	-0.855169	0.847151
Bcan	-0.632573	0.848316
Cdk14	0.726404	0.848316
Ksr2	-0.841621	0.848316
Fam13a	-0.764843	0.848316
Fam49a	0.708274	0.848316
Nova1	-0.745545	0.848316
Pmm2	-0.961098	0.848316
Neto1	-0.965452	0.848316
Ganab	0.77817	0.848316
Pin4	1.07322	0.848367
Csmd2	0.827347	0.848373
Rab8b	0.800817	0.848373
Chp1	0.686539	0.848548
Cers2	0.811546	0.848548
Frrs1l	-0.991278	0.848548
Lfng	0.745008	0.848548
Calu	0.726048	0.848548
Cfap54	-0.984759	0.848548
Cab39l	-0.789495	0.848548
Slc9a9	-0.768094	0.848548
Zfp799	-0.815351	0.848548
Acvr1	0.899037	0.848732
Pcmtd2	-0.829508	0.848732
Hdac6	0.947243	0.848732
Gria3	-0.722581	0.848732
Rap1a	0.683187	0.848732
Ptprd	-0.709954	0.848732
Btf3l4	-0.866392	0.848732
Cdkl2	-1.0762	0.848732
Nup205	0.990396	0.848732
Tmem161a	1.11889	0.848732
Mdp1	0.96259	0.848732
Esd	0.933888	0.848732
Pgr	-0.959521	0.848732
Gsta4	-0.985866	0.848732
Cmc1	-0.848805	0.848732
D130043K22Rik	-0.929668	0.848732
Sp4	-0.764486	0.848732
Nmrk1	-1.1005	0.848732
Mast2	0.733583	0.849443
Grin2b	-0.777548	0.849443
Vcl	0.640596	0.849443
Tbcd	-0.77868	0.849443
Rcan2	-0.722284	0.849443
Borcs7	-0.78066	0.849443
Nrp2	-0.881543	0.851031
Ptpn4	-0.785485	0.851031
Lnp	-0.788376	0.851031
Ttll7	-0.90068	0.851031
Ikbkap	-1.02787	0.851031
Osbpl9	-0.593693	0.851031
Clvs2	-0.932158	0.851031
Trhde	-0.933441	0.851031
Wdr59	1.11821	0.851031
Riok3	0.851321	0.851031
Ppp1r3c	0.697018	0.851031
Ina	-1.00032	0.851031
Pde1a	-0.798729	0.851295
Il1rapl2	-0.740162	0.851295
Fam69a	-0.786394	0.851295
Slc8b1	-0.861987	0.851295
Agbl1	-1.07157	0.851295
Gstt1	-0.727597	0.851295
Mars	1.00199	0.851295
Tox3	-0.88161	0.851295
Mipep	-0.959307	0.851295
Tln2	-0.77178	0.851295
Cdk7	-0.770888	0.851295
Lmbrd2	-0.892696	0.851295
1700088E04Rik	-0.8397	0.851295
Pacsin2	0.931992	0.851295
Aqp4	0.661279	0.851295
Cdc37l1	-0.67009	0.851295
Stambpl1	0.841564	0.851295
Ncoa6	0.855381	0.851448
Gm12709	-0.957843	0.852245
4932414N04Rik	-1.40776	0.852356
Acss2	-0.720385	0.852356
Usp11	-0.72437	0.852356
Bcap31	0.718384	0.852356
St6galnac3	-0.758459	0.852356
0610037L13Rik	0.940572	0.852356
Cpt2	1.11451	0.852356
Ybx1	0.773857	0.852356
Shroom3	0.919652	0.852356
Hip1r	-0.891841	0.852356
Cops7a	0.860719	0.852356
Ppfibp1	0.976306	0.852356
9830147E19Rik	-1.06968	0.852356
Caly	-0.98131	0.852356
Mast1	-1.00454	0.852356
Rbpms2	1.0079	0.852356
Wdr48	-0.891733	0.852356
Exosc7	0.809656	0.852356
Pik3ip1	-0.814376	0.852356
Sv2c	0.78989	0.852356
Zfp438	-0.810452	0.852356
Rfx3	-0.687854	0.852356
Qk	0.599314	0.852958
Ccnd3	-0.623328	0.852958
St6gal1	0.763163	0.853808
Zfp462	0.699425	0.853809
Itgb3bp	-0.740667	0.853809
Ddost	0.881584	0.853809
Mlxip	0.821268	0.853809
Kdm7a	0.756298	0.853809
Bicd1	-0.692268	0.853809
9430041J12Rik	-0.755813	0.853809
Rap1b	0.897594	0.853809
Serpine3	-0.945901	0.853809
Eef1a1	0.841312	0.853809
Mobp	-0.898733	0.853809
Pold2	1.05765	0.853809
Rock2	0.633621	0.853809
Mta1	0.894754	0.853809
Micall1	0.904779	0.853809
Tnrc6b	-0.693201	0.853809
Abhd10	1.03417	0.853809
Snx9	1.20818	0.853809
Tmem9	-0.762383	0.8543
Mtss1l	-0.69849	0.8543
Gm10260	1.22469	0.8543
Snap23	0.816467	0.855193
Msi1	0.758941	0.855193
Bpgm	0.793831	0.855193
Tmem178b	-0.743057	0.855193
Zfp606	-0.936896	0.855193
Lman2	0.872437	0.855193
mt-Atp6	-1.57429	0.855439
Pex3	-0.831589	0.858967
B630019K06Rik	-0.873049	0.859544
Zfhx4	-0.723267	0.859544
E130102H24Rik	-0.935749	0.859544
Cml1	-0.956323	0.859544
Slc4a7	0.741497	0.859544
Rims3	-0.878371	0.859847
Chchd3	0.644284	0.859995
Snx13	-0.748539	0.860319
Pacsin1	-0.737757	0.86081
Gnai1	-0.841833	0.861885
Irak2	0.681198	0.861885
Rad23a	0.863301	0.861885
Enox1	0.740008	0.861885
Vmp1	0.676033	0.861885
Zer1	-0.764675	0.862942
Fbl	0.81677	0.862942
1110046J04Rik	-1.04702	0.862942
Ppp4r1	0.851176	0.862942
Qpct	-0.979142	0.86371
Vamp1	-0.873863	0.863965
Csmd3	-0.717102	0.864362
Ppox	0.944748	0.86493
Khdrbs2	-0.797621	0.864952
Ralgps2	-0.676773	0.864952
Gad1	-0.816369	0.864952
Snx5	0.786535	0.864952
3300002I08Rik	0.939999	0.864952
Tfe3	1.01438	0.864952
Rps6ka3	0.698262	0.864952
Rorc	-1.14229	0.864952
Tbck	-0.704665	0.864952
Sgip1	-0.661509	0.864952
Pink1	-0.875519	0.864952
Dcun1d4	0.773637	0.864952
Scrn1	-0.85555	0.864952
Sec13	0.821544	0.864952
Iqsec3	-1.00963	0.864952
Zfp74	-0.959177	0.864952
Bax	0.901809	0.864952
Utrn	0.663134	0.864952
Tfam	1.12749	0.864952
Csgalnact1	0.641822	0.864952
Ube2e2	0.673388	0.864952
Gucy1a2	-0.755955	0.864952
Tmod3	0.761582	0.864952
Rasgrf1	-0.579049	0.864952
Rpl29	0.829206	0.864952
Srcin1	-0.811407	0.864952
4833422C13Rik	1.00303	0.864952
Galnt16	0.626592	0.864952
Abcf3	0.90753	0.864952
Gm4221	-0.848649	0.864952
Gm9493	0.727382	0.864952
mt-Cytb	-1.52423	0.864952
Setbp1	-0.809295	0.865137
F3	0.614769	0.866644
Tanc1	0.969841	0.86723
Astn2	-0.716419	0.86723
Ythdf2	0.747637	0.86723
Usp31	0.835889	0.86723
Gm20521	1.00126	0.86723
Rfx7	-0.621402	0.86723
Fbxw11	0.720845	0.86723
Cdh18	-0.828615	0.86723
Tfcp2	-0.836589	0.86723
Sra1	0.759253	0.86723
Fam189a2	-0.762205	0.86723
Gldc	0.839128	0.86723
Nkx2-2	-0.881208	0.867518
Tsr2	-0.821903	0.867518
Upk3bl	0.800632	0.867518
B630005N14Rik	-0.687844	0.867518
RP23-231J2.1	-0.683611	0.867518
Plekhb1	-0.87796	0.867518
Trim12a	-0.944465	0.867518
Dnajc12	-0.91911	0.867518
Pcnt	-1.106	0.867518
Micu3	-0.639327	0.867518
Slc25a42	-1.02141	0.867518
Adat1	0.95231	0.867518
Hacl1	-0.82769	0.867518
Rps27l	0.724037	0.867518
Ibtk	0.889922	0.867518
Trp53	0.86387	0.867518
Tom1l1	-0.716162	0.867518
Ppp1r9b	0.870176	0.867518
Mrc2	-1.02104	0.867518
1810034E14Rik	-1.0163	0.867518
Fcho2	-0.679527	0.867518
Atxn7l1	-0.830547	0.867518
Fbln5	-0.753067	0.867518
Wdr60	-0.806705	0.867518
Twf1	0.792534	0.867518
Tmem67	-0.893728	0.867681
Supt20	-0.693594	0.869494
Pef1	-0.853227	0.869494
Acacb	-1.08766	0.869494
9530026P05Rik	-0.748099	0.869494
Cnpy3	-0.753823	0.869494
Sepp1	-0.714622	0.86985
Ube2d3	0.629765	0.871366
D030068K23Rik	-0.801138	0.871366
Zfp612	-0.942751	0.871366
Erlec1	-0.669512	0.871366
Ctsb	0.686343	0.873054
Diaph1	0.799856	0.873054
Zfp40	-0.842338	0.873212
Itsn1	-0.619873	0.873295
Cul4b	0.78603	0.873343
Ntng1	0.718316	0.873343
Zmym4	-0.66345	0.873343
Mmab	-0.937801	0.873343
Synpr	-0.7952	0.873343
Zic1	-1.02614	0.873343
Enpp2	-0.83487	0.873343
Gm17354	-0.984793	0.873949
Wdr75	-0.872108	0.874018
Zfp408	-0.960208	0.874165
Prr5l	0.901168	0.874165
Cnr1	-0.876901	0.874165
Gab3	-0.856506	0.875466
Ndc1	1.14069	0.875466
Akirin1	0.824969	0.875466
Kdm3a	-0.788678	0.875466
Usp15	-0.720023	0.875466
Clmn	-0.705856	0.875466
Eif4b	0.79296	0.875466
Synj1	-0.632939	0.875466
Dip2c	0.734144	0.875897
1110019D14Rik	-0.78504	0.876167
Gpc5	-0.637174	0.876225
Vcpip1	0.688186	0.876752
Utp14a	0.823322	0.876823
Gabra3	-0.813898	0.876823
Ociad2	0.92858	0.876823
Ptprz1	0.532811	0.876823
Antxr1	0.723709	0.876823
Rab6a	0.60855	0.876823
Wdr11	1.00442	0.876823
Ahi1	-0.689496	0.876823
Psap	-0.652103	0.876823
Nacc1	0.831317	0.876823
Ddx19b	0.969817	0.876823
Phf23	1.03338	0.876823
Myo18a	0.691727	0.876823
Zfyve26	-0.810299	0.876823
Ppp2r5c	-0.6816	0.876823
Nrip1	0.770641	0.876823
Olig1	0.916224	0.876823
Mdga1	1.12006	0.876823
Sfxn3	0.826127	0.876823
Kif1a	-0.69747	0.877735
Fh1	0.914339	0.877735
Zc3h4	0.883953	0.877735
Ash2l	0.877285	0.877735
Rassf1	0.906738	0.877735
Arhgap12	0.644809	0.877735
Plekhm2	0.652903	0.878409
Mrfap1	0.890763	0.878409
Xpr1	-0.590609	0.878822
Ccdc141	-0.681528	0.878822
Hdgf	0.911312	0.878822
Pitpnb	0.993342	0.878822
Hif3a	-0.766589	0.878822
Pde4a	-0.878583	0.878822
Sec24d	0.870588	0.879007
Fgf13	-0.697984	0.880128
Ankle2	-0.808209	0.880128
Aplp1	-0.76473	0.880128
5730522E02Rik	-0.76866	0.880128
Mat2b	-0.842248	0.880128
Dhx40	-0.814516	0.880128
Zfp346	-0.86821	0.880128
Tmem161b	0.669584	0.880128
Dzip1	-0.730191	0.88025
Eef1b2	0.732758	0.881868
Vwc2l	-0.869409	0.881868
Cdh20	0.587295	0.881868
Dpp10	-0.736187	0.881868
Ccnt2	0.577065	0.881868
Enah	-0.581582	0.881868
Stxbp1	-0.821016	0.881868
Kcnh7	-0.8013	0.881868
Disp2	-0.788852	0.881868
Nxt1	0.981662	0.881868
Naa15	0.654621	0.881868
Pdgfc	0.689346	0.881868
Rmdn1	-0.711015	0.881868
Ttc39b	-0.84951	0.881868
Chpf2	0.854754	0.881868
Ppm1g	0.755371	0.881868
Skap2	0.623156	0.881868
Kif5a	-0.903795	0.881868
Taf1c	0.682971	0.881868
Msra	0.956281	0.881868
Alkbh8	0.737004	0.881868
Yap1	0.827727	0.881868
Lrrc49	-0.673672	0.881868
Prorsd1	1.08734	0.881868
Hecw1	-0.703187	0.881868
Pycrl	0.934119	0.881868
Nol12	0.838012	0.881868
Hacd2	0.615658	0.881868
Senp7	-0.661484	0.881868
Srpk1	0.722766	0.881868
Tcirg1	1.04811	0.881868
Zmat1	-0.791443	0.882035
Kcnab1	-0.704038	0.882035
1810024B03Rik	-1.05738	0.883258
Krtcap2	0.721548	0.883258
St7l	0.644604	0.883258
Ahcyl1	-0.612744	0.883258
Urod	-1.04138	0.883258
Mrto4	0.818883	0.883258
Parm1	-0.904349	0.883258
Fkbp4	0.912103	0.883258
Fbxo25	-0.796082	0.883258
Homer3	1.00563	0.883258
Rnf19a	0.761997	0.883258
Mkl2	-0.661772	0.883258
Acat2	-0.779413	0.883258
Caskin1	-0.770688	0.883258
Lonrf2	-0.703618	0.883628
Dcaf8	-0.626689	0.883628
Cir1	-0.774735	0.883628
Trnt1	-0.938543	0.883628
Cd27	-0.931512	0.883628
Spock3	-0.690261	0.883628
Dync2h1	-0.602219	0.883628
Pccb	-0.721266	0.883628
Kcnj16	0.710326	0.883628
Glyr1	-0.64502	0.883628
Metrn	0.816016	0.883628
Fermt2	0.575401	0.883655
Picalm	0.628343	0.884169
Robo2	-0.741663	0.884169
Mrpl36	0.819124	0.884277
Dennd1a	-0.660089	0.884687
Prkag2	-0.914937	0.884687
Reps2	-0.80195	0.886195
Fam214b	0.753154	0.886195
Znrf3	0.54759	0.886195
Amph	-0.685939	0.886195
Ywhaz	0.694598	0.886195
Cdc5l	0.730243	0.886195
Stxbp5	-0.751342	0.88633
Fam135b	-0.81311	0.88633
Rapgef4os1	0.83408	0.88642
Srpk2	-0.554599	0.88642
Acads	-0.908845	0.88642
Gpt2	-0.712073	0.88642
Paf1	-0.863818	0.886777
Riok1	-0.777497	0.887528
Ywhag	0.708905	0.887536
Nkx6-2	-1.0529	0.887536
Dynll1	0.754682	0.889544
Vstm2a	-0.884863	0.889732
Gdap1	-0.817391	0.891005
Glb1l	-0.895129	0.891005
Tpr	-0.64611	0.891005
Dph7	-0.803214	0.891005
Pkp4	0.656966	0.891005
Flrt3	-0.957092	0.891005
Acot8	0.921617	0.891005
Hipk1	0.645742	0.891005
Cxxc4	-0.785704	0.891005
Epha7	-0.745595	0.891005
Tgfbr1	0.818072	0.891005
Bsdc1	-0.799026	0.891005
Pcgf3	0.846505	0.891005
Mphosph9	-0.802749	0.891005
Thnsl2	-0.964191	0.891005
C2cd5	-0.765655	0.891005
RP23-54G8.4	-0.843542	0.891005
Ric3	0.709838	0.891005
Sgf29	0.802512	0.891005
Hint3	-0.709568	0.891005
Irs2	0.736796	0.891005
Cc2d1a	1.00243	0.891005
Klf12	-0.657393	0.891005
Rap2a	0.972851	0.891005
Tmem218	-0.831369	0.891005
Plcd1	0.924745	0.891005
Ulk4	0.822188	0.891005
Pak1ip1	0.733933	0.891005
Ptpdc1	0.958334	0.891005
Bicd2	0.815633	0.891005
6030458C11Rik	0.870533	0.891005
Mtss1	-0.793807	0.891005
Agpat4	0.709839	0.891005
Adam23	-0.846716	0.893135
Sardh	0.951	0.893135
Errfi1	0.865839	0.893135
Ppil4	-0.701914	0.893135
Metap2	0.724941	0.893135
Slc7a2	0.604751	0.893135
[truncated: 6,682 more rows]

## Sheet: b.COP_glia_pseudobulk_deg
gene	log2FoldChange	padj
Rgs20	2.26173	0.000991532
Nnat	-2.08238	0.00249323
Oxr1	1.65553	0.00249323
Pde4b	1.2294	0.0146687
Stat3	2.12787	0.0180385
Zmym1	2.29791	0.0206757
Fbn2	1.9766	0.0206757
S100a6	2.18157	0.0322906
Mt2	1.46197	0.0829656
Hsd17b4	1.60468	0.08364
Cdh20	1.20518	0.0986325
Lhfpl3	1.29885	0.0986325
Cd63	1.73118	0.0986325
Mt1	1.47533	0.0986325
Npas3	1.17194	0.136176
Gm27247	1.74755	0.173229
Id2	1.56629	0.173229
Ubl3	1.78934	0.208734
Cd9	1.44667	0.208734
Nfasc	1.27758	0.219817
S100a16	1.57563	0.230132
Kcnip3	1.37253	0.335552
Col11a1	1.56368	0.335552
Hip1	1.3071	0.335552
4930555F03Rik	-1.20953	0.361711
Gabrg1	-1.2251	0.393458
Ifi27	1.53004	0.423195
Gm3764	0.999293	0.438576
Tmem176b	1.47465	0.438576
Pvt1	1.28698	0.438576
Mat2a	0.98671	0.501541
Sec61a1	-1.81049	0.507787
Megf11	1.195	0.507787
Bach2	1.23112	0.512567
Nrcam	0.983047	0.512567
Il1rap	1.16674	0.512567
Gm26917	-1.53295	0.559753
Sox5	0.851294	0.574986
Pbx3	1.21794	0.592696
Mmp16	0.867513	0.592696
Ldb2	0.975676	0.592696
Dock1	1.15291	0.592696
Chst11	1.27145	0.592696
Cdh13	1.00535	0.592696
St3gal4	1.21417	0.592696
Ano6	1.07891	0.592696
Ncam2	0.777631	0.592696
Tcf4	0.900053	0.592696
Gal	1.45922	0.592696
Itgav	1.16447	0.614363
Kcnip4	-0.657518	0.635192
Nrg1	-0.634604	0.677649
4930590L20Rik	-1.31993	0.681645
Snhg11	-0.686731	0.681645
RP23-407N2.2	-0.960514	0.681645
Cdh19	1.02548	0.683874
Nckap5	0.861969	0.683874
Zdhhc14	1.03495	0.683874
Spock3	-0.842974	0.695764
Uvssa	-1.12177	0.838649
Gle1	-1.19598	0.86832
Sema6d	0.813763	0.86832
Tshz2	0.682275	0.86832
Dclk1	0.701674	0.86832
Tnr	0.731428	0.87436
Nxph1	0.7805	0.87436
Peak1	1.12896	0.87436
Micu3	-1.15609	0.890627
Gm19710	-1.07017	0.912259
Whsc1	0.905626	0.912259
Adam12	1.06839	0.929508
Gap43	0.862224	0.929508
Lrrtm3	0.719073	0.962738
Xkr4	-0.168289	0.999773
Gm1992	-0.204102	0.999773
Atp6v1h	-0.296714	0.999773
Rb1cc1	-0.179279	0.999773
St18	0.0333004	0.999773
Pcmtd1	-0.173061	0.999773
Sntg1	0.0194586	0.999773
Cspp1	0.521866	0.999773
Arfgef1	0.15148	0.999773
Prex2	-0.371906	0.999773
A830018L16Rik	-0.28744	0.999773
Sulf1	0.523901	0.999773
Ncoa2	0.293452	0.999773
Kcnb2	0.222444	0.999773
Terf1	-0.344357	0.999773
Stau2	-0.152723	0.999773
Ube2w	-0.481292	0.999773
Gdap1	-0.33806	0.999773
Kcnq5	0.068952	0.999773
Rims1	-0.0679333	0.999773
Fam135a	-0.21564	0.999773
Lmbrd1	0.350485	0.999773
Adgrb3	0.190513	0.999773
Phf3	-0.0198972	0.999773
Khdrbs2	0.418576	0.999773
Bend6	0.346351	0.999773
Dst	0.426493	0.999773
Tmem131	0.164489	0.999773
Inpp4a	0.00322787	0.999773
Rev1	-0.0291987	0.999773
Aff3	0.280506	0.999773
Map4k4	0.156058	0.999773
Gpr45	-0.331589	0.999773
Tpp2	-0.489952	0.999773
Tmeff2	0.469884	0.999773
Gls	0.113199	0.999773
Hecw2	0.0164641	0.999773
Pgap1	-0.308189	0.999773
Ankrd44	-0.376649	0.999773
Sf3b1	-0.437017	0.999773
Hspe1	0.657182	0.999773
Mob4	0.0493015	0.999773
Plcl1	-0.0536097	0.999773
Clk1	0.293225	0.999773
Orc2	-0.301426	0.999773
Fam126b	-1.03584	0.999773
Ndufb3	0.066977	0.999773
Sumo1	-0.693287	0.999773
Bmpr2	0.106679	0.999773
Fam117b	-0.0447302	0.999773
Carf	0.0551373	0.999773
Nbeal1	-0.341408	0.999773
Abi2	-0.0438342	0.999773
Raph1	-0.139596	0.999773
Ctla4	0.0205773	0.999773
Pard3b	-0.675627	0.999773
Ino80d	-0.216208	0.999773
Ino80dos	0.131189	0.999773
Ndufs1	0.0244373	0.999773
Adam23	0.118755	0.999773
Klf7	0.723706	0.999773
Map2	-0.181695	0.999773
Unc80	-0.204739	0.999773
Kansl1l	-0.371356	0.999773
Erbb4	0.300757	0.999773
Ikzf2	-0.348955	0.999773
Spag16	-1.20224	0.999773
Vwc2l	-0.597006	0.999773
Rpl37a	0.458707	0.999773
Arpc2	0.70674	0.999773
Pnkd	0.240382	0.999773
Usp37	-0.48202	0.999773
Ptprn	0.749615	0.999773
Resp18	-0.363251	0.999773
Farsb	0.593122	0.999773
Acsl3	0.309796	0.999773
Scg2	-0.362608	0.999773
Serpine2	0.521646	0.999773
Cul3	-0.427297	0.999773
Dock10	0.423736	0.999773
Nyap2	-0.700103	0.999773
Mff	-0.467181	0.999773
Agfg1	0.219719	0.999773
Sphkap	-0.0854534	0.999773
Pid1	0.688235	0.999773
Dner	-0.0232275	0.999773
Trip12	-0.376289	0.999773
Itm2c	-0.385615	0.999773
Psmd1	0.0758585	0.999773
Armc9	0.00915668	0.999773
Ptma	0.556923	0.999773
Dis3l2	0.653753	0.999773
Gigyf2	-0.0441176	0.999773
Atg16l1	-0.111033	0.999773
Usp40	-0.138305	0.999773
Agap1	0.879562	0.999773
Lrrfip1	0.487986	0.999773
Kif1a	0.187575	0.999773
Hdlbp	0.334315	0.999773
Neu4	-0.511277	0.999773
Pam	0.201221	0.999773
Cntnap5b	-0.0753194	0.999773
Pign	-0.0427027	0.999773
2310035C23Rik	-0.668041	0.999773
Phlpp1	0.300444	0.999773
Bcl2	0.055868	0.999773
Cdh7	-0.395818	0.999773
Cntnap5a	-0.105039	0.999773
Clasp1	-0.267111	0.999773
Ptpn4	0.137052	0.999773
Dbi	0.327284	0.999773
Dpp10	0.220308	0.999773
Gm28928	-1.02268	0.999773
Mgat5	0.0122729	0.999773
Tmem163	0.0531958	0.999773
Ccnt2	0.740197	0.999773
Rab3gap1	-0.291013	0.999773
R3hdm1	-0.249584	0.999773
Ubxn4	-0.382297	0.999773
Dars	0.385172	0.999773
Thsd7b	-0.0297853	0.999773
Srgap2	0.260578	0.999773
Mdm4	-0.104079	0.999773
Plekha6	-0.434265	0.999773
Kdm5b	-0.682604	0.999773
Ppp1r12b	0.20007	0.999773
Gpr37l1	0.880671	0.999773
Ipo9	0.574558	0.999773
Nav1	0.409702	0.999773
Camsap2	0.22204	0.999773
Dennd1b	-0.518794	0.999773
Kcnt2	-0.55474	0.999773
Cdc73	-0.346468	0.999773
Gm29514	-0.191785	0.999773
Brinp3	0.204301	0.999773
Tpr	-0.480454	0.999773
Swt1	0.279043	0.999773
1700025G04Rik	0.226453	0.999773
Rgl1	0.305066	0.999773
Apobec4	-0.444532	0.999773
Smg7	-0.0939877	0.999773
Nmnat2	0.117183	0.999773
Cacna1e	-0.250658	0.999773
Xpr1	-0.476765	0.999773
Acbd6	-0.514068	0.999773
Cep350	0.0675324	0.999773
Abl2	-0.0916373	0.999773
Ralgps2	-0.307639	0.999773
Rasal2	-0.0397098	0.999773
Astn1	-0.173516	0.999773
Rfwd2	-0.304529	0.999773
Rabgap1l	0.011135	0.999773
Rc3h1	-0.489621	0.999773
Gm38304	0.000303303	0.999773
Dnm3	-0.0103634	0.999773
Vamp4	0.359301	0.999773
Prrc2c	-0.752985	0.999773
Kifap3	0.0594922	0.999773
Atp1b1	0.357322	0.999773
Dcaf6	0.0147819	0.999773
Mpzl1	0.473693	0.999773
Pou2f1	-0.16556	0.999773
Pbx1	0.325742	0.999773
Atf6	0.0279558	0.999773
Fcrla	0.642549	0.999773
Pfdn2	0.553531	0.999773
Copa	-0.0141778	0.999773
Dcaf8	-0.371921	0.999773
Atp1a2	0.198764	0.999773
Fmn2	0.090249	0.999773
Rgs7	0.354384	0.999773
Pld5	-0.327246	0.999773
Cep170	-0.388917	0.999773
Sdccag8	0.623884	0.999773
Akt3	0.14065	0.999773
Gm16432	-0.38398	0.999773
Desi2	-0.0899531	0.999773
Smyd3	-0.242385	0.999773
Cdc42bpa	0.189657	0.999773
H3f3a	0.414795	0.999773
Nvl	-0.0699551	0.999773
Wdr26	-0.197652	0.999773
Enah	-0.584566	0.999773
Susd4	0.268747	0.999773
Rab3gap2	0.706511	0.999773
Esrrg	-0.0864774	0.999773
Kcnk2	0.353302	0.999773
Lpgat1	0.449309	0.999773
Traf5	0.307273	0.999773
Gm32250	-1.27035	0.999773
Nmt2	-0.138119	0.999773
Frmd4a	0.412189	0.999773
Camk1d	0.41105	0.999773
Cdc123	0.143793	0.999773
Sec61a2	-0.16019	0.999773
Upf2	-0.30059	0.999773
Celf2	0.292912	0.999773
Taf3	-0.827054	0.999773
Atp5c1	0.0883492	0.999773
Prkcq	-0.76279	0.999773
Fam188a	0.669337	0.999773
Cacnb2	0.185318	0.999773
Plxdc2	-0.362652	0.999773
Nebl	-0.0461328	0.999773
Mllt10	-0.0743564	0.999773
Dnajc1	0.373241	0.999773
Etl4	0.253377	0.999773
Arhgap21	-0.304212	0.999773
Gpr158	0.0619749	0.999773
Gad2	0.47465	0.999773
Abi1	-0.303646	0.999773
Acbd5	-0.922479	0.999773
Yme1l1	-0.34921	0.999773
Cacna1b	-0.509648	0.999773
Ehmt1	0.0225039	0.999773
Mrpl41	-0.400647	0.999773
Grin1	-0.670501	0.999773
Npdc1	0.827253	0.999773
Ptgds	-1.49929	0.999773
Rabl6	0.599436	0.999773
Tsc1	-0.25879	0.999773
Setx	-0.424446	0.999773
Rapgef1	-0.145601	0.999773
Odf2	-0.821309	0.999773
Sptan1	0.184717	0.999773
Ppp2r4	0.693416	0.999773
Fnbp1	-0.0769539	0.999773
Prrc2b	-0.299744	0.999773
Swi5	0.590113	0.999773
Dnm1	0.240876	0.999773
Stxbp1	0.118765	0.999773
Garnl3	-0.597762	0.999773
Ralgps1	-0.177717	0.999773
Mapkap1	-0.0733933	0.999773
Gapvd1	0.0110296	0.999773
Hspa5	0.998248	0.999773
Rab14	0.0436312	0.999773
Rc3h2	-0.223126	0.999773
Rabgap1	-0.45656	0.999773
Strbp	-0.591851	0.999773
Dennd1a	-0.0587669	0.999773
Nr6a1	0.0311108	0.999773
Golga1	-0.231725	0.999773
Scai	-0.0332692	0.999773
Lrp1b	-0.194194	0.999773
Gtdc1	-0.736731	0.999773
Zeb2	0.507967	0.999773
Orc4	-0.439293	0.999773
Mbd5	-0.096995	0.999773
Kif5c	0.721372	0.999773
Rif1	0.21986	0.999773
Cacnb4	0.156618	0.999773
Stam2	-0.198536	0.999773
Fmnl2	0.749119	0.999773
Prpf40a	0.0867667	0.999773
Galnt13	-0.220476	0.999773
Kcnj3	0.122272	0.999773
Upp2	0.298831	0.999773
Ccdc148	-0.0524828	0.999773
Pkp4	0.859941	0.999773
Baz2b	0.150896	0.999773
March7	-0.185116	0.999773
Rbms1	0.473956	0.999773
Psmd14	-0.649344	0.999773
Slc4a10	0.174459	0.999773
Kcnh7	-0.354525	0.999773
Fign	0.684202	0.999773
Cobll1	0.147829	0.999773
Scn3a	-0.0197704	0.999773
Scn2a1	-0.208644	0.999773
Csrnp3	-0.560497	0.999773
Scn1a	-0.442153	0.999773
Gm13629	-0.19949	0.999773
Scn9a	0.111434	0.999773
B3galt1	0.438804	0.999773
Stk39	-0.0759985	0.999773
Cers6	0.139656	0.999773
Ppig	-0.0268202	0.999773
Ssb	0.286092	0.999773
Ubr3	-0.74501	0.999773
Dync1i2	0.0636222	0.999773
Slc25a12	-0.220658	0.999773
Metap1d	-0.00637154	0.999773
Rapgef4	0.536967	0.999773
Rapgef4os1	0.161053	0.999773
Ola1	0.451925	0.999773
Wipf1	0.20362	0.999773
Chn1	0.291909	0.999773
Atf2	-0.0312379	0.999773
Atp5g3	0.117302	0.999773
Lnp	-0.62708	0.999773
Hnrnpa3	-0.682306	0.999773
Osbpl6	0.280922	0.999773
Zfp385b	0.316238	0.999773
Pde1a	0.462146	0.999773
Dnajc10	-0.228337	0.999773
Nckap1	-0.608565	0.999773
Zfp804a	-0.0843008	0.999773
Fam171b	-0.0255616	0.999773
Ptprj	0.78294	0.999773
Mtch2	-0.178874	0.999773
Ndufs3	0.145272	0.999773
Celf1	0.154975	0.999773
1110051M20Rik	-0.238453	0.999773
Ckap5	0.392784	0.999773
Ambra1	-0.139473	0.999773
Phf21a	0.315042	0.999773
Hsd17b12	0.409542	0.999773
Ttc17	-0.517982	0.999773
Lrrc4c	0.200373	0.999773
Trim44	-0.526599	0.999773
Slc1a2	-0.243603	0.999773
Abtb2	0.761811	0.999773
Caprin1	-0.182077	0.999773
D430041D05Rik	-0.37243	0.999773
Cstf3	0.259362	0.999773
Tcp11l1	0.0120139	0.999773
Elp4	-0.395795	0.999773
Immp1l	-0.378324	0.999773
Dnajc24	-0.0695705	0.999773
Mpped2	0.184065	0.999773
Ano3	-0.697542	0.999773
Nop10	0.608402	0.999773
Emc7	0.292495	0.999773
Ryr3	0.00278056	0.999773
Fmn1	-0.14527	0.999773
Scg5	-0.505514	0.999773
BC052040	0.718028	0.999773
Meis2	0.844226	0.999773
Spred1	0.970098	0.999773
Ino80	0.232386	0.999773
Mga	0.359938	0.999773
Stard9	0.232673	0.999773
Ubr1	-0.316374	0.999773
Serf2	0.45311	0.999773
Frmd5	0.587583	0.999773
Casc4	0.412245	0.999773
Ctdspl2	0.12449	0.999773
Gatm	-0.180888	0.999773
Slc24a5	-0.994899	0.999773
Myef2	-0.441251	0.999773
Cops2	0.0242075	0.999773
Usp50	0.223863	0.999773
Trpm7	-0.474413	0.999773
Gm14009	0.424177	0.999773
Zc3h6	-0.119012	0.999773
Polr1b	0.744182	0.999773
Nop56	0.749343	0.999773
Ptpra	0.046347	0.999773
4930402H24Rik	-0.18306	0.999773
Atrn	0.14795	0.999773
Gpcpd1	-0.00191519	0.999773
Tmx4	0.178837	0.999773
Plcb1	0.671655	0.999773
Plcb4	-0.203184	0.999773
Pak7	-0.110184	0.999773
Snap25	-0.646186	0.999773
Slx4ip	0.0753866	0.999773
Tasp1	-0.18309	0.999773
Esf1	0.0258334	0.999773
Macrod2	0.231512	0.999773
Pcsk2	-0.589344	0.999773
Dzank1	-0.468578	0.999773
Dtd1	0.345346	0.999773
Slc24a3	0.0708878	0.999773
Naa20	-0.334003	0.999773
Ralgapa2	-0.15024	0.999773
Kiz	0.288956	0.999773
Xrn2	-0.385917	0.999773
Cst3	-0.501564	0.999773
Abhd12	-0.143918	0.999773
Nrsn2	0.0924095	0.999773
Tm9sf4	-0.0253316	0.999773
Asxl1	-0.182609	0.999773
Cbfa2t2	0.340467	0.999773
Eif2s2	0.411662	0.999773
Itch	-0.369864	0.999773
Dynlrb1	0.574076	0.999773
Ggt7	-0.147526	0.999773
Ergic3	0.170073	0.999773
Rbm39	0.0403122	0.999773
Phf20	0.0844693	0.999773
Cnbd2	0.60289	0.999773
Epb41l1	0.220082	0.999773
Ndrg3	-0.411171	0.999773
Ralgapb	0.116041	0.999773
Ppp1r16b	0.549516	0.999773
Top1	0.21125	0.999773
Zhx3	0.0832753	0.999773
Chd6	0.173733	0.999773
Ptprt	0.28357	0.999773
Zmynd8	0.577353	0.999773
Sulf2	0.715179	0.999773
Zfos1	1.07075	0.999773
Atp9a	0.368906	0.999773
Gm26883	0.254445	0.999773
Bcas1	0.565901	0.999773
Stx16	-0.0278218	0.999773
Gnas	0.416422	0.999773
Atp5e	0.460835	0.999773
Phactr3	-0.30129	0.999773
Sycp2	-0.832128	0.999773
Cdh4	0.256749	0.999773
Psma7	0.232957	0.999773
Rps21	0.272743	0.999773
Arfgap1	-0.297606	0.999773
Stmn3	0.0108935	0.999773
Dnajc5	0.650346	0.999773
Prpf6	-0.654605	0.999773
Myt1	-0.13372	0.999773
Pcmtd2	0.455892	0.999773
Syp	-0.00145152	0.999773
Gripap1	0.325245	0.999773
Gm14820	0.300997	0.999773
Tspan7	0.372049	0.999773
Atp6ap2	0.495801	0.999773
Usp9x	-0.243883	0.999773
Cask	0.225073	0.999773
Kdm6a	-0.0967574	0.999773
Slc9a7	0.168765	0.999773
Jade3	0.132056	0.999773
Ndufb11	0.358266	0.999773
Rbm10	0.294927	0.999773
Usp11	-0.205656	0.999773
Araf	-0.352116	0.999773
Syn1	0.220158	0.999773
Zfp182	0.177181	0.999773
Dock11	0.460942	0.999773
Pgrmc1	-0.502392	0.999773
Slc25a5	1.01832	0.999773
Rpl39	0.10606	0.999773
Upf3b	-0.216015	0.999773
Tmem255a	0.0524504	0.999773
Gria3	-0.317277	0.999773
Thoc2	0.271162	0.999773
Xiap	-0.0215853	0.999773
Stag2	0.234708	0.999773
Tenm1	-0.149369	0.999773
Ocrl	-0.212124	0.999773
Zfp280c	-0.448208	0.999773
Hs6st2	-0.125332	0.999773
Phf6	-0.256289	0.999773
Hprt	0.479752	0.999773
Cxx1a	-0.0550639	0.999773
Ddx26b	-0.33417	0.999773
Fgf13	0.103186	0.999773
Atp11c	-0.222878	0.999773
Aff2	0.613388	0.999773
Mamld1	-0.0577661	0.999773
Gabra3	-0.350716	0.999773
Xlr5a	-1.20763	0.999773
Pnck	-0.0171894	0.999773
Ssr4	-0.0336124	0.999773
Pdzd4	0.1898	0.999773
Mecp2	-0.2366	0.999773
Taz	-0.252423	0.999773
Atp6ap1	-0.381055	0.999773
Gdi1	0.313549	0.999773
Lage3	0.0847049	0.999773
Gab3	-0.80186	0.999773
F8	-0.448278	0.999773
Tbl1x	-0.69224	0.999773
Dmd	-0.146261	0.999773
Il1rapl1	-0.0921542	0.999773
Pola1	0.768356	0.999773
Maged1	0.323402	0.999773
Arhgef9	0.123725	0.999773
Zc3h12b	-0.218438	0.999773
Las1l	-0.502322	0.999773
Heph	0.243364	0.999773
Ar	0.489368	0.999773
Ophn1	0.126667	0.999773
Eda	-0.814038	0.999773
Taf1	-0.0586825	0.999773
Ogt	-0.0598336	0.999773
Rps4x	0.783343	0.999773
Hdac8	-0.255588	0.999773
Phka1	0.618632	0.999773
Chic1	-0.113371	0.999773
Ftx	-0.499308	0.999773
C77370	-0.131851	0.999773
Abcb7	-0.252077	0.999773
5330434G04Rik	-0.519981	0.999773
Atrx	-0.172486	0.999773
Cox7b	0.185593	0.999773
Chm	-0.402964	0.999773
Pcdh11x	0.402253	0.999773
Diaph2	-0.101009	0.999773
Pcdh19	-0.0143448	0.999773
Zmat1	-0.309418	0.999773
Gprasp1	0.402615	0.999773
Bex2	0.299657	0.999773
Bex1	0.532736	0.999773
Wbp5	0.852524	0.999773
Ngfrap1	-0.0458777	0.999773
Morf4l2	0.316842	0.999773
Plp1	0.0453045	0.999773
Zcchc18	0.0763832	0.999773
Il1rapl2	-0.234107	0.999773
Tmem164	0.469581	0.999773
Ammecr1	0.253594	0.999773
Pak3	-0.149876	0.999773
Dcx	-0.00979547	0.999773
Trpc5	0.438884	0.999773
Zcchc16	-0.323026	0.999773
Htr2c	-0.486529	0.999773
Tmem29	0.00504433	0.999773
Apex2	-0.17301	0.999773
Tro	-0.143053	0.999773
Fam120c	-0.183063	0.999773
Huwe1	-0.102635	0.999773
Kdm5c	-0.317051	0.999773
Kantr	-0.344733	0.999773
Gm15155	-0.65455	0.999773
Mbtps2	0.0757584	0.999773
Cnksr2	-0.366049	0.999773
Rps6ka3	0.673547	0.999773
Map7d2	-0.477416	0.999773
Sh3kbp1	0.327499	0.999773
Cdkl5	0.0008863	0.999773
Nhs	-0.0447685	0.999773
Reps2	-0.388031	0.999773
Txlng	0.222463	0.999773
Gpm6b	0.117832	0.999773
Tmsb4x	0.68765	0.999773
Frmpd4	0.00877909	0.999773
Arhgap6	0.0642437	0.999773
Mid1	0.464829	0.999773
Zfhx4	-0.239975	0.999773
Pkia	-0.00507143	0.999773
Zc2hc1a	0.499602	0.999773
Stmn2	0.252423	0.999773
Zfp704	-0.282833	0.999773
Ralyl	0.147479	0.999773
Lrrcc1	0.40771	0.999773
1810022K09Rik	0.0685081	0.999773
Car1	0.495788	0.999773
Ythdf3	0.0136636	0.999773
Tbl1xr1	0.464964	0.999773
Naaladl2	0.17747	0.999773
Nlgn1	0.184603	0.999773
Tnik	0.0885099	0.999773
Rpl22l1	0.038283	0.999773
Egfem1	0.0243761	0.999773
Sec62	0.113193	0.999773
Phc3	-0.216883	0.999773
Slc7a14	0.178486	0.999773
Mfn1	-0.36043	0.999773
Ndufb5	0.745348	0.999773
Pex5l	0.593843	0.999773
Ttc14	0.597925	0.999773
Fxr1	0.31876	0.999773
Dnajc19	-0.417463	0.999773
Gm38505	-0.197683	0.999773
Atp11b	-0.0386873	0.999773
Dcun1d1	0.0194157	0.999773
4932438A13Rik	-0.295365	0.999773
Hspa4l	0.171996	0.999773
Abhd18	-0.69103	0.999773
Sclt1	-0.0851761	0.999773
D3Ertd751e	-0.739158	0.999773
Pcdh10	0.112441	0.999773
Ndufc1	-0.198997	0.999773
Naa15	0.242	0.999773
Maml3	0.329711	0.999773
Lhfp	-0.191063	0.999773
Trpc4	-0.534931	0.999773
Supt20	-0.166244	0.999773
Nbea	-0.148169	0.999773
Rnf13	-0.591787	0.999773
Tsc22d2	0.18279	0.999773
Med12l	0.0694341	0.999773
P2ry14	-0.167368	0.999773
Mbnl1	0.0555028	0.999773
Dhx36	-0.373945	0.999773
Gmps	0.0661307	0.999773
Kcnab1	-0.231568	0.999773
Rsrc1	-0.449086	0.999773
Ppm1l	0.00643214	0.999773
Gm20754	-0.007579	0.999773
Pdcd10	-0.615954	0.999773
Serpini1	-0.654353	0.999773
Fstl5	-0.515667	0.999773
Rapgef2	0.0307596	0.999773
4921511C10Rik	-0.286447	0.999773
Gria2	-0.0731383	0.999773
Glrb	-0.283663	0.999773
Trim2	0.0407681	0.999773
Gm37240	-0.358203	0.999773
Sh3d19	-0.196313	0.999773
Rps3a1	0.168186	0.999773
Lrba	-0.0167174	0.999773
Dclk2	0.485875	0.999773
Arhgef11	0.184059	0.999773
Rrnad1	0.126676	0.999773
Bcan	0.210219	0.999773
2810403A07Rik	-0.0999171	0.999773
Syt11	0.476088	0.999773
Gon4l	-0.508401	0.999773
Gm43713	-0.544618	0.999773
Ash1l	-0.399582	0.999773
Krtcap2	0.842379	0.999773
Dpm3	-0.141767	0.999773
Slc50a1	-0.150514	0.999773
Adar	0.224109	0.999773
Ubap2l	-0.0789529	0.999773
4933434E20Rik	-0.314106	0.999773
Gatad2b	0.180967	0.999773
Ilf2	-0.387565	0.999773
S100a1	0.4289	0.999773
Celf3	-0.0189966	0.999773
Snx27	-0.193503	0.999773
Pi4kb	-0.120182	0.999773
Psmd4	-0.322796	0.999773
Pip5k1a	0.416552	0.999773
Mllt11	0.176564	0.999773
Setdb1	-0.563839	0.999773
Arnt	0.0137557	0.999773
Rprd2	-0.586312	0.999773
Otud7b	-0.0523801	0.999773
Sv2a	0.114232	0.999773
Bcl9	0.198313	0.999773
Pde4dip	-0.458579	0.999773
Man1a2	-0.0809403	0.999773
Csde1	-0.606972	0.999773
Trim33	-0.0152254	0.999773
Magi3	0.213082	0.999773
Lrig2	-0.0124841	0.999773
Capza1	-0.316263	0.999773
St7l	0.259819	0.999773
Kcnd3	0.729352	0.999773
Rap1a	-0.0599068	0.999773
Atp5f1	0.400433	0.999773
Dram2	-0.454285	0.999773
Lrif1	-0.229342	0.999773
Ahcyl1	0.00909878	0.999773
Gstm5	-0.123033	0.999773
5330417C22Rik	0.219518	0.999773
Wdr47	-0.148492	0.999773
Ntng1	0.117235	0.999773
Amy1	-0.0703672	0.999773
Olfm3	-0.203322	0.999773
Plppr4	-0.310796	0.999773
Plppr5	0.040711	0.999773
Dpyd	-0.259364	0.999773
Ptbp2	-0.232766	0.999773
Fnbp1l	0.15378	0.999773
Ugt8a	0.389461	0.999773
Camk2d	0.498304	0.999773
Ank2	0.0728295	0.999773
Alpk1	0.804653	0.999773
Elovl6	0.482072	0.999773
Sec24b	-0.407717	0.999773
Col25a1	-0.885086	0.999773
Rpl34	0.235857	0.999773
Tbck	0.706929	0.999773
Tet2	-0.00406906	0.999773
Gm26691	-0.733394	0.999773
Ube2d3	0.580334	0.999773
Manba	0.600663	0.999773
Nfkb1	0.284812	0.999773
Ppp3ca	0.157306	0.999773
H2afz	0.398108	0.999773
Mttp	-0.0107201	0.999773
Eif4e	0.109957	0.999773
Tspan5	0.187672	0.999773
Rap1gds1	0.513512	0.999773
Unc5c	-0.0245324	0.999773
Pdlim5	0.478237	0.999773
Pkn2	0.260927	0.999773
Hs2st1	0.775161	0.999773
Sh3glb1	-0.261754	0.999773
Ddah1	0.410615	0.999773
Prkacb	0.105457	0.999773
Gm30382	-0.456432	0.999773
Fubp1	0.0827549	0.999773
Usp33	0.250992	0.999773
Zzz3	-0.399148	0.999773
Ak5	0.474871	0.999773
Pigk	0.424701	0.999773
St6galnac3	-0.117046	0.999773
Slc44a5	0.00352971	0.999773
Negr1	0.0793775	0.999773
Zranb2	-0.279078	0.999773
Srsf11	-0.391036	0.999773
Lrrc7	0.26777	0.999773
Lyn	-0.605494	0.999773
Rps20	0.85949	0.999773
Gm11808	0.663943	0.999773
Fam110b	-0.957767	0.999773
Tox	0.212022	0.999773
Rab2a	-0.0632063	0.999773
Chd7	-0.0991216	0.999773
Clvs1	-0.222295	0.999773
Ints8	0.277281	0.999773
Runx1t1	0.0339861	0.999773
Tmem55a	-0.672076	0.999773
Rmdn1	0.02076	0.999773
Wwp1	-0.0194584	0.999773
Nkain3	0.511187	0.999773
Ccnc	0.00886901	0.999773
Usp45	0.0724768	0.999773
Pnisr	0.293302	0.999773
Klhl32	0.150075	0.999773
Fut9	0.199991	0.999773
Epha7	0.303667	0.999773
Mdn1	0.0228598	0.999773
Ankrd6	-0.107026	0.999773
Rngtt	0.129437	0.999773
Orc3	-0.607049	0.999773
Rars2	-0.677534	0.999773
Zfp292	-0.743865	0.999773
Lingo2	-0.3584	0.999773
Nfx1	0.00280454	0.999773
Ube2r2	0.0928298	0.999773
Fam219a	0.393389	0.999773
Dctn3	-0.413699	0.999773
Gm2163	0.0553948	0.999773
Unc13b	0.37475	0.999773
Zcchc7	0.16846	0.999773
Gabbr2	-0.0183028	0.999773
Plppr1	0.162721	0.999773
Grin3a	-0.0844175	0.999773
Slc44a1	-0.379371	0.999773
Zfp462	-0.00705597	0.999773
Epb41l4b	0.0669987	0.999773
Palm2	-0.268673	0.999773
AI314180	-0.0491353	0.999773
Zkscan16	-0.822121	0.999773
E130308A19Rik	0.558631	0.999773
Astn2	0.000198562	0.999773
Brinp1	-0.117509	0.999773
Megf9	-0.494597	0.999773
Frmd3	-0.322892	0.999773
Kdm4c	-0.196593	0.999773
Ptprd	-0.00463473	0.999773
Mpdz	-0.306592	0.999773
Nfib	0.629875	0.999773
Snapc3	-0.193804	0.999773
Psip1	0.288163	0.999773
Cntln	0.585078	0.999773
Sh3gl2	-0.256895	0.999773
Dennd4c	-0.395691	0.999773
Rps6	0.537639	0.999773
Slc24a2	-0.408595	0.999773
Mllt3	0.281078	0.999773
Focad	-0.609451	0.999773
Elavl2	-0.190322	0.999773
Tek	-0.657521	0.999773
Mysm1	-0.113177	0.999773
Cyp2j6	0.000795166	0.999773
E130114P18Rik	0.409859	0.999773
Nfia	0.402085	0.999773
Dock7	-0.640685	0.999773
Itgb3bp	0.402093	0.999773
Dnajc6	-0.0348567	0.999773
Sgip1	-0.403418	0.999773
Mier1	0.39023	0.999773
Dab1	-0.320693	0.999773
Plpp3	-0.0634332	0.999773
Usp24	0.306975	0.999773
Ttc4	0.229957	0.999773
Tmem59	-0.163772	0.999773
Zyg11b	-0.592516	0.999773
Zcchc11	-0.39443	0.999773
Zfyve9	0.00166666	0.999773
3110021N24Rik	-0.209098	0.999773
Nrd1	0.0448153	0.999773
Osbpl9	-0.179928	0.999773
Eps15	0.149352	0.999773
Faf1	-0.0613828	0.999773
Elavl4	0.330768	0.999773
Agbl4	-0.109638	0.999773
Cmpk1	-0.141099	0.999773
Uqcrh	0.932023	0.999773
Pik3r3	0.555359	0.999773
Mast2	0.206385	0.999773
Akr1a1	0.0402083	0.999773
Prdx1	0.165531	0.999773
Zswim5	-0.0461593	0.999773
Rps8	0.267876	0.999773
Eri3	-0.140766	0.999773
Atp6v0b	0.218559	0.999773
St3gal3	0.137479	0.999773
Foxj3	-0.529169	0.999773
Hivep3	-0.051661	0.999773
Scmh1	-0.106424	0.999773
Nfyc	0.196583	0.999773
Rlf	0.00139343	0.999773
Ppt1	-0.0125759	0.999773
Macf1	0.0523686	0.999773
Ndufs5	-0.480567	0.999773
Mycbp	-0.091309	0.999773
Grik3	-0.192783	0.999773
Ago3	0.297288	0.999773
Psmb2	0.154124	0.999773
AU040320	-0.25999	0.999773
Zmym4	-0.288605	0.999773
Sfpq	-0.353728	0.999773
Csmd2	0.811625	0.999773
Phc2	-0.142552	0.999773
Yars	0.428918	0.999773
Tmem234	-0.268199	0.999773
Khdrbs1	0.233999	0.999773
Pum1	-0.252291	0.999773
Epb41	0.17608	0.999773
Rcc1	0.327179	0.999773
Atpif1	0.0140071	0.999773
Dnajc8	0.400123	0.999773
Eya3	-0.0519699	0.999773
Stx12	0.231739	0.999773
Arid1a	0.745483	0.999773
Dhdds	-0.268232	0.999773
Stmn1	-0.140376	0.999773
Tmem57	-0.268565	0.999773
Rsrp1	0.389067	0.999773
Srrm1	0.183878	0.999773
Srsf10	-0.684271	0.999773
Rpl11	0.390036	0.999773
Hnrnpr	-0.17215	0.999773
Luzp1	0.543218	0.999773
Cdc42	0.0453984	0.999773
Rap1gap	-0.295387	0.999773
Eif4g3	0.21419	0.999773
Hp1bp3	-0.0249379	0.999773
Minos1	-0.0590341	0.999773
Sdhb	0.39385	0.999773
Gm13052	-0.443758	0.999773
Vps13d	0.159038	0.999773
Gm26763	-0.12292	0.999773
Gm26573	-0.0752767	0.999773
Tardbp	0.153005	0.999773
Kif1b	-0.273427	0.999773
Ube4b	-0.199205	0.999773
Clstn1	-0.326574	0.999773
Eno1	0.812077	0.999773
Rere	-0.148771	0.999773
Park7	0.269353	0.999773
Camta1	0.0725978	0.999773
Thap3	-0.376502	0.999773
Acot7	0.220068	0.999773
Prkcz	-0.0901411	0.999773
Gnb1	0.0972664	0.999773
Ccnl2	0.318465	0.999773
Fam133b	-0.330586	0.999773
Ankib1	-0.0636133	0.999773
Krit1	0.103194	0.999773
Akap9	-0.407002	0.999773
Cdk14	0.465728	0.999773
Zfp804b	0.0509502	0.999773
Adam22	-0.0159195	0.999773
Rundc3b	0.0763272	0.999773
Tmem243	-0.810973	0.999773
Dmtf1	-0.144076	0.999773
9330182L06Rik	0.40382	0.999773
Grm3	-0.128853	0.999773
Sema3d	0.539867	0.999773
Pclo	-0.448548	0.999773
Cacna2d1	0.359161	0.999773
Gnai1	0.280324	0.999773
Magi2	-0.0019514	0.999773
Ptpn12	0.547851	0.999773
Orc5	-0.178417	0.999773
6030443J06Rik	0.034544	0.999773
5031425E22Rik	-0.0955787	0.999773
Kmt2e	-0.337568	0.999773
Srpk2	-0.259378	0.999773
Tomm7	1.0883	0.999773
Klhl7	-0.386715	0.999773
Cdk5	-0.423726	0.999773
Prkag2	-0.638306	0.999773
Kmt2c	0.415151	0.999773
Dpp6	0.0709941	0.999773
Rbm33	-0.455914	0.999773
9530036O11Rik	0.328777	0.999773
Lmbr1	0.0504062	0.999773
Ube3c	-0.535969	0.999773
Dnajb6	0.00520503	0.999773
Atraid	-0.0479251	0.999773
Bre	0.113489	0.999773
Ppp1cb	0.240682	0.999773
Gm15614	-1.14928	0.999773
Prr14l	0.397593	0.999773
Depdc5	-0.0584224	0.999773
Fam193a	0.0538427	0.999773
Add1	0.0907248	0.999773
Htt	0.137491	0.999773
Lrpap1	-0.224699	0.999773
Ablim2	-0.385164	0.999773
D5Ertd579e	-0.111854	0.999773
Jakmip1	-0.907312	0.999773
Nsg1	0.488038	0.999773
Rab28	0.0710086	0.999773
Cpeb2	-0.136891	0.999773
Fbxl5	-0.29174	0.999773
Lcorl	0.126591	0.999773
Slit2	0.294571	0.999773
Ppargc1a	0.0338137	0.999773
Stim2	-0.484117	0.999773
Pcdh7	0.323094	0.999773
Klhl5	0.785093	0.999773
Ube2k	-0.193506	0.999773
Pds5a	0.391344	0.999773
Apbb2	0.235208	0.999773
Uchl1	0.119492	0.999773
Limch1	0.0326073	0.999773
Atp8a1	-0.0588077	0.999773
Gm15478	-0.502161	0.999773
Kctd8	0.181025	0.999773
Gabra2	-0.313277	0.999773
Gabrb1	-0.148174	0.999773
Fryl	0.507575	0.999773
Ociad1	-0.0969157	0.999773
Scfd2	0.516116	0.999773
Fip1l1	0.252942	0.999773
Lnx1	0.125931	0.999773
Pdgfra	1.06949	0.999773
Clock	-0.287875	0.999773
C530008M17Rik	0.415265	0.999773
Adgrl3	0.257022	0.999773
Epha5	0.0920913	0.999773
Cenpc1	-0.092983	0.999773
Uba6	-0.422763	0.999773
Rufy3	-0.0725033	0.999773
Slc4a4	-0.276288	0.999773
Ankrd17	0.149836	0.999773
Rchy1	-0.0591777	0.999773
G3bp2	0.589686	0.999773
Cnot6l	-0.000686604	0.999773
A930011G23Rik	-0.0253157	0.999773
Hnrnpdl	0.247262	0.999773
Wdfy3	0.00908682	0.999773
Arhgap24	-0.275691	0.999773
Mapk10	0.244654	0.999773
Gm17660	0.771252	0.999773
Sparcl1	-0.659243	0.999773
Zfp644	0.187278	0.999773
Evi5	0.140254	0.999773
Rpl5	0.461051	0.999773
Mtf2	-0.132748	0.999773
Atp5k	0.184274	0.999773
Tmem175	0.315062	0.999773
Chfr	-0.862823	0.999773
Ep400	0.823553	0.999773
Ttc28	0.0837587	0.999773
Miat	0.226362	0.999773
Sez6l	-0.34771	0.999773
Sgsm1	-0.190224	0.999773
Svop	-0.0206525	0.999773
Sppl3	0.252753	0.999773
Dynll1	0.612255	0.999773
Cox6a1	0.0827128	0.999773
Cit	0.35705	0.999773
Srrm4	-0.341294	0.999773
Pebp1	0.433608	0.999773
Ksr2	-0.399371	0.999773
Med13l	0.336265	0.999773
Rpl6	0.191125	0.999773
Gm15800	-0.542312	0.999773
Atxn2	-0.261323	0.999773
Atp2a2	0.429762	0.999773
Ift81	-0.34812	0.999773
Anapc5	0.0946176	0.999773
Psmd9	0.00544239	0.999773
Clip1	-0.450011	0.999773
Rsrc2	0.532966	0.999773
Mphosph9	0.222712	0.999773
Sbno1	0.0722235	0.999773
Ubc	0.331459	0.999773
Tmem132b	0.156153	0.999773
Tmem132d	0.173742	0.999773
Rimbp2	-0.135161	0.999773
Sfswap	0.228026	0.999773
Gbas	0.324143	0.999773
Rabgef1	0.122605	0.999773
Caln1	0.321079	0.999773
Wbscr17	-0.378185	0.999773
Auts2	-0.00607688	0.999773
Gtf2i	-0.00406023	0.999773
Rfc2	-0.0497523	0.999773
Baz1b	-0.734144	0.999773
Por	-0.296771	0.999773
Mdh2	0.307665	0.999773
Srrm3	-0.178278	0.999773
Ywhag	0.339873	0.999773
Upk3bl	0.491881	0.999773
Cux1	0.456656	0.999773
Gm16599	-0.61556	0.999773
Znhit1	0.593159	0.999773
Tsc22d4	0.023178	0.999773
Gjc3	0.053191	0.999773
Taf6	0.44784	0.999773
Lamtor4	-0.237604	0.999773
Zfp157	0.0200134	0.999773
Prkar1b	-0.0874487	0.999773
Sdk1	0.304376	0.999773
Actb	0.36716	0.999773
Rnf216	-0.398535	0.999773
Lmtk2	0.146743	0.999773
Tmem130	-0.829358	0.999773
Arpc1a	0.375608	0.999773
Atp5j2	0.336726	0.999773
Cdk8	0.0156912	0.999773
Rpl21	0.448863	0.999773
Pan3	0.557004	0.999773
Mtus2	-0.605167	0.999773
Fry	-0.29079	0.999773
N4bp2l2	-0.434182	0.999773
Pds5b	-0.0374871	0.999773
Vps50	-0.175031	0.999773
Sgce	0.0809493	0.999773
Ppp1r9a	0.255811	0.999773
Dync1i1	-0.226845	0.999773
Slc25a13	-0.461054	0.999773
Shfm1	0.536835	0.999773
Ica1	0.0579457	0.999773
Ndufa4	0.212301	0.999773
Phf14	0.13732	0.999773
Thsd7a	-0.0259106	0.999773
B630005N14Rik	-0.506977	0.999773
Foxp2	0.283428	0.999773
Gm4876	0.469688	0.999773
St7	-0.0729599	0.999773
Cttnbp2	0.292421	0.999773
Kcnd2	0.424566	0.999773
Ptprz1	0.323084	0.999773
Cadps2	-0.172145	0.999773
Ndufa5	0.326491	0.999773
Grm8	-0.56213	0.999773
Snd1	0.420649	0.999773
Lrrc4	0.246538	0.999773
Atp6v1f	0.92634	0.999773
Tnpo3	-0.0761681	0.999773
Ahcyl2	-0.184377	0.999773
Nrf1	0.02498	0.999773
Ube2h	-0.00961241	0.999773
Klhdc10	0.435653	0.999773
Copg2	-0.145673	0.999773
Lncpint	-0.16831	0.999773
Mkln1	-0.178947	0.999773
Plxna4	0.363934	0.999773
Chchd3	0.257176	0.999773
Exoc4	0.258645	0.999773
Cald1	-0.129519	0.999773
Cnot4	-0.407287	0.999773
Ptn	0.221689	0.999773
Dgki	-0.318641	0.999773
D630045J12Rik	-0.110382	0.999773
Ubn2	-0.0392646	0.999773
Luc7l2	-0.346289	0.999773
Gm26699	-0.264558	0.999773
Hipk2	-0.161712	0.999773
Dennd2a	0.970319	0.999773
Braf	-0.464225	0.999773
Mrps33	0.409152	0.999773
Tmem178b	0.137033	0.999773
Agk	-0.457477	0.999773
Tcaf1	0.136149	0.999773
Cntnap2	-0.204331	0.999773
Cul1	-0.268594	0.999773
Igf2bp3	-0.279818	0.999773
Tra2a	0.738326	0.999773
Npy	0.599028	0.999773
Mpp6	-0.0963893	0.999773
Dfna5	0.14135	0.999773
Hnrnpa2b1	0.695335	0.999773
Snx10	-0.233507	0.999773
Tax1bp1	-0.269403	0.999773
Jazf1	0.541841	0.999773
Chn2	0.00867363	0.999773
Pde1c	-0.109283	0.999773
Nap1l5	1.21425	0.999773
Fam13a	-0.39808	0.999773
Snca	0.0727404	0.999773
Ccser1	-0.120845	0.999773
Grid2	0.292569	0.999773
Smarcad1	-0.207853	0.999773
Gng12	0.574023	0.999773
Serbp1	0.952103	0.999773
Reep1	0.577317	0.999773
Immt	0.0735802	0.999773
Kcmf1	-0.193752	0.999773
Tmsb10	0.18857	0.999773
Ctnna2	0.395093	0.999773
Lrrtm4	-0.0932867	0.999773
Rtkn	-0.28217	0.999773
Zfp638	-0.670823	0.999773
Exoc6b	0.178064	0.999773
Sfxn5	-0.330808	0.999773
Alms1	-0.0577121	0.999773
Dusp11	0.913445	0.999773
Add2	-0.490561	0.999773
Tia1	0.157192	0.999773
Aak1	0.422387	0.999773
Gfpt1	-0.384861	0.999773
Copg1	-0.497417	0.999773
Chchd6	0.187771	0.999773
Iqsec1	0.101805	0.999773
Ccdc174	0.212101	0.999773
Nr2c2	-0.354777	0.999773
Prickle2	0.0840992	0.999773
9530026P05Rik	-0.888414	0.999773
Magi1	0.110337	0.999773
Fam19a1	0.701093	0.999773
Arl6ip5	0.551797	0.999773
Frmd4b	-0.355113	0.999773
Mitf	0.307121	0.999773
Foxp1	-0.199016	0.999773
Cntn3	-0.338311	0.999773
Chl1	-0.0655829	0.999773
Cntn6	-0.336081	0.999773
Cntn4	0.512408	0.999773
Sumf1	0.365631	0.999773
Itpr1	0.698629	0.999773
Grm7	0.154291	0.999773
Srgap3	-0.23044	0.999773
Setd5	0.0147914	0.999773
Atp2b2	-0.109753	0.999773
Slc6a11	0.266856	0.999773
Slc6a1	-0.140684	0.999773
Syn2	-0.308566	0.999773
Rpl32	0.342401	0.999773
Tmcc1	-0.190658	0.999773
Cacna1c	-0.064923	0.999773
Erc1	0.183862	0.999773
Wnk1	0.0620764	0.999773
Kdm5a	-0.659383	0.999773
Atp6v1e1	-0.170114	0.999773
Mical3	-0.303423	0.999773
Rimklb	-0.087762	0.999773
Slc2a3	0.331972	0.999773
Ing4	-0.766415	0.999773
Chd4	0.513441	0.999773
Lrp6	0.0452831	0.999773
Grin2b	-0.441685	0.999773
Atf7ip	0.53261	0.999773
Ptpro	0.185431	0.999773
Eps8	0.186877	0.999773
Plekha5	0.290717	0.999773
Ldhb	-0.619006	0.999773
C2cd5	0.010231	0.999773
Etnk1	0.028122	0.999773
Sox5os4	0.121251	0.999773
Rassf8	0.505574	0.999773
Itpr2	0.0501354	0.999773
Ppfibp1	0.649787	0.999773
Far2	-0.46864	0.999773
Ergic2	0.251749	0.999773
Tmtc1	-0.493283	0.999773
Ipo8	0.409567	0.999773
Dennd5b	-0.044642	0.999773
Amn1	-0.158004	0.999773
Bicd1	-0.291876	0.999773
Cacng7	0.322503	0.999773
Ndufa3	0.16295	0.999773
Rps9	0.555323	0.999773
Ttyh1	-0.227775	0.999773
Leng8	-0.47541	0.999773
Rpl28	0.491737	0.999773
Peg3	-0.503422	0.999773
Usp29	-0.298665	0.999773
Zfp329	-0.69977	0.999773
Rps5	0.686811	0.999773
Sepw1	0.0456242	0.999773
Arhgap35	0.227838	0.999773
Snrpd2	0.243033	0.999773
Apoe	0.905023	0.999773
Rps19	0.591166	0.999773
Rabac1	-0.210912	0.999773
Atp1a3	0.13338	0.999773
4732471J01Rik	-0.39247	0.999773
Tmem91	-0.764411	0.999773
Sptbn4	0.241833	0.999773
Pld3	-0.537545	0.999773
Psmc4	0.115498	0.999773
Rps16	0.851489	0.999773
Sirt2	0.34636	0.999773
Aplp1	0.508558	0.999773
Psenen	0.346378	0.999773
Cox6b1	0.119499	0.999773
Tmem147	0.606615	0.999773
Gpi1	0.414222	0.999773
4931406P16Rik	0.421048	0.999773
Gm26790	-0.161407	0.999773
Zfp536	0.763994	0.999773
Uri1	-0.176836	0.999773
Rps11	0.370323	0.999773
Rpl13a	0.191616	0.999773
Ppfia3	0.62134	0.999773
Snrnp70	-0.369197	0.999773
Ftl1	0.141195	0.999773
Rpl18	0.642883	0.999773
Sergef	-0.568639	0.999773
Nav2	0.693689	0.999773
Nell1	-0.533409	0.999773
Luzp2	0.108395	0.999773
Cyfip1	-0.0707851	0.999773
Herc2	0.26427	0.999773
Gabrg3	-0.0698894	0.999773
Gabrb3	-0.301565	0.999773
Ube3a	-0.621143	0.999773
Gm38393	-0.787508	0.999773
Snrpn	-0.771645	0.999773
RP24-236C17.2	0.0400885	0.999773
A230006K03Rik	-0.616653	0.999773
RP24-274B19.1	-0.290991	0.999773
RP23-54G8.4	-0.532388	0.999773
Gm9801	-0.177567	0.999773
Ndn	0.399187	0.999773
Otud7a	0.041443	0.999773
Apba2	0.326671	0.999773
Fam189a1	-0.119302	0.999773
Tjp1	0.125355	0.999773
Tm2d3	0.348379	0.999773
Vimp	-0.533721	0.999773
Mef2a	0.0269229	0.999773
Igf1r	0.41687	0.999773
Chd2	-0.0323281	0.999773
Slco3a1	0.219133	0.999773
Akap13	0.251685	0.999773
Ntrk3	0.59399	0.999773
Abhd2	-0.307863	0.999773
AI854517	0.467726	0.999773
Man2a2	0.192412	0.999773
Crtc3	-0.0151534	0.999773
Sec11a	0.0161834	0.999773
Rps17	0.517903	0.999773
Cpeb1	-0.0747466	0.999773
Hdgfrp3	-0.248904	0.999773
Arnt2	-0.115616	0.999773
Zfand6	0.50736	0.999773
Grm5	0.309647	0.999773
Tmem135	0.408646	0.999773
Me3	0.294216	0.999773
Picalm	-0.38125	0.999773
Tmem126a	-0.143791	0.999773
Dlg2	-0.125943	0.999773
Rab30	-0.605323	0.999773
RP23-231J2.1	-0.0313269	0.999773
Tenm4	-0.188419	0.999773
Gab2	0.585257	0.999773
Ndufc2	0.597889	0.999773
Rsf1	-0.48329	0.999773
Pak1	0.238913	0.999773
Acer3	-0.0573135	0.999773
Emsy	0.279185	0.999773
Uvrag	0.423648	0.999773
Map6	0.320268	0.999773
Rps3	0.828312	0.999773
Spcs2	-0.311397	0.999773
Rnf169	-0.456012	0.999773
Ppme1	0.604745	0.999773
Rab6a	0.219267	0.999773
Fam168a	-0.0372272	0.999773
Fchsd2	-0.121767	0.999773
Nup98	0.00117944	0.999773
Pgap2	0.138154	0.999773
Stim1	-0.0635891	0.999773
Rpl27a	0.7856	0.999773
Dennd5a	0.0810098	0.999773
1600010M07Rik	-0.761982	0.999773
Sbf2	-0.0329372	0.999773
Usp47	-0.703652	0.999773
Tead1	0.965671	0.999773
Btbd10	0.158547	0.999773
Far1	-0.530227	0.999773
Spon1	-0.283248	0.999773
Psma1	-0.31802	0.999773
4933406I18Rik	-0.487228	0.999773
Pde3b	0.343365	0.999773
Sox6	0.460996	0.999773
1110004F10Rik	-0.233136	0.999773
Pik3c2a	-0.400512	0.999773
Xylt1	0.527934	0.999773
Rps15a	0.669814	0.999773
Arl6ip1	0.167118	0.999773
Smg1	-0.4221	0.999773
Prkcb	0.3724	0.999773
Rbbp6	-0.528335	0.999773
Tnrc6a	-0.0292997	0.999773
Hs3st4	0.0479224	0.999773
Xpo6	-0.553957	0.999773
Aldoa	0.0948538	0.999773
Sez6l2	-0.0344887	0.999773
Prr14	0.369479	0.999773
Gm28198	-0.920137	0.999773
Fus	0.613639	0.999773
Tial1	-0.245583	0.999773
Mcmbp	0.113831	0.999773
Fgfr2	-0.332722	0.999773
Tacc2	-0.0735745	0.999773
Plekha1	0.128597	0.999773
Acadsb	-0.543746	0.999773
Zranb1	0.00913881	0.999773
Ptpre	0.172048	0.999773
Adgra1	-0.657854	0.999773
Caly	0.313393	0.999773
Psmd13	-0.00931093	0.999773
Ap2a2	-0.230589	0.999773
Cd81	0.132127	0.999773
Kcnq1	-0.375272	0.999773
Kcnq1ot1	0.228458	0.999773
Ppp1r14c	-0.553827	0.999773
Plekhg1	0.454618	0.999773
Syne1	-0.337217	0.999773
Rgs17	0.756694	0.999773
Oprm1	-0.759399	0.999773
Pcmt1	0.0370258	0.999773
Ppil4	-0.429594	0.999773
Ust	0.278666	0.999773
Sash1	0.0509708	0.999773
Stxbp5	0.124123	0.999773
Gm28905	-0.591699	0.999773
Grm1	0.354408	0.999773
Shprh	-0.431279	0.999773
Utrn	-0.0402309	0.999773
Aig1	-0.0345462	0.999773
Hivep2	0.653975	0.999773
Gm26835	0.631625	0.999773
Reps1	-0.686596	0.999773
Arfgef3	-0.0314731	0.999773
Map7	-0.300568	0.999773
Bclaf1	-0.0928667	0.999773
Pde7b	0.530291	0.999773
Ahi1	-0.334454	0.999773
Sgk1	0.264585	0.999773
Epb41l2	0.275654	0.999773
Arhgap18	-0.335133	0.999773
Ptprk	0.171897	0.999773
Soga3	0.0194117	0.999773
9330159F19Rik	0.654486	0.999773
Echdc1	-0.425603	0.999773
Ncoa7	-0.433985	0.999773
Nkain2	-0.366392	0.999773
Hs3st5	0.796209	0.999773
Marcks	0.521598	0.999773
Fyn	0.0161749	0.999773
Rev3l	0.0498712	0.999773
Cdk19	-0.0763325	0.999773
Sesn1	0.0784287	0.999773
Sobp	-0.223122	0.999773
Pdss2	0.299733	0.999773
Lin28b	-0.240731	0.999773
Hace1	0.065342	0.999773
Grik2	-0.0524432	0.999773
Ascc3	0.439218	0.999773
Slc35f1	0.582993	0.999773
Fam184a	-0.303478	0.999773
Serinc1	0.231037	0.999773
Lims1	0.158357	0.999773
Sh3rf3	0.509018	0.999773
Mcu	-0.0473054	0.999773
Micu1	0.382598	0.999773
Spock2	0.268914	0.999773
Psap	0.0786628	0.999773
Cdh23	-0.954434	0.999773
Ddx50	-0.724136	0.999773
Ccar1	-0.124826	0.999773
Tet1	-0.0689136	0.999773
Hnrnph3	-0.204695	0.999773
Herc4	-0.0503307	0.999773
Ctnna3	-0.330881	0.999773
Jmjd1c	0.349227	0.999773
Arid5b	0.630393	0.999773
Ank3	0.37102	0.999773
Fam13c	0.471912	0.999773
Phyhipl	-0.0494379	0.999773
Zwint	0.356018	0.999773
Pcdh15	0.4286	0.999773
Gm15398	0.310679	0.999773
Specc1l	-0.442079	0.999773
Mif	0.566284	0.999773
Prmt2	0.478573	0.999773
S100b	-0.473265	0.999773
Pcbp3	0.343719	0.999773
Bsg	0.322479	0.999773
Gpx4	0.0644218	0.999773
Cirbp	-0.481221	0.999773
Ndufs7	-0.00400759	0.999773
Rps15	0.357121	0.999773
Uqcr11	0.203906	0.999773
Izumo4	-0.609234	0.999773
Oaz1	0.383167	0.999773
Lsm7	-0.467465	0.999773
Atcay	0.355249	0.999773
Matk	0.125295	0.999773
Btbd11	0.940822	0.999773
Syn3	0.397002	0.999773
Hsp90b1	0.369888	0.999773
Pmch	-1.14051	0.999773
Chpt1	-0.0940848	0.999773
Sycp3	-0.130831	0.999773
Ano4	-0.449641	0.999773
Anks1b	0.424951	0.999773
Slc25a3	0.891807	0.999773
Rmst	0.144654	0.999773
Cdk17	-0.322215	0.999773
Metap2	0.265469	0.999773
Vezt	-0.426114	0.999773
Ndufa12	0.085561	0.999773
Tmcc3	-0.163332	0.999773
Eea1	0.227279	0.999773
Atp2b1	-0.00857777	0.999773
Mgat4c	-0.256409	0.999773
Tmtc2	0.489758	0.999773
Ppfia2	-0.500545	0.999773
Lin7a	-0.292657	0.999773
Ppp1r12a	-0.0360583	0.999773
Syt1	-0.355802	0.999773
Nav3	0.626948	0.999773
Zdhhc17	-0.248118	0.999773
Rpl6l	0.418344	0.999773
Osbpl8	0.0951187	0.999773
Nap1l1	0.0465797	0.999773
Kcnc2	-0.289963	0.999773
Trhde	-0.540988	0.999773
Zfc3h1	0.146701	0.999773
Ptprr	-0.0178927	0.999773
Cnot2	0.360542	0.999773
Cpsf6	-0.186001	0.999773
Grip1	0.19112	0.999773
Srgap1	0.145611	0.999773
Ppm1h	-0.122067	0.999773
Mon2	0.131532	0.999773
Usp15	-0.195987	0.999773
Fam19a2	0.907887	0.999773
Dtx3	0.231304	0.999773
R3hdm2	-0.442513	0.999773
Lrp1	0.160629	0.999773
Naca	0.286055	0.999773
Atp5b	0.446788	0.999773
Smarcc2	-0.0823302	0.999773
Myl6	0.824368	0.999773
Rpl41	0.361468	0.999773
Rps26	0.228405	0.999773
Sarnp	-0.383473	0.999773
Insr	-0.135943	0.999773
Pet100	0.116918	0.999773
Evi5l	-0.937402	0.999773
Elavl1	0.330574	0.999773
Cers4	0.558861	0.999773
Arglu1	-0.0261262	0.999773
Fam155a	0.319161	0.999773
Myo16	0.0268132	0.999773
Arhgef7	-0.0818155	0.999773
Dlgap2	0.480058	0.999773
Csmd1	0.179852	0.999773
Gm26804	-0.308943	0.999773
Gm21092	-0.0115212	0.999773
Polb	0.166359	0.999773
Zmat4	0.240722	0.999773
Whsc1l1	0.417505	0.999773
Ddhd2	-0.343449	0.999773
Hook3	0.0777848	0.999773
Unc5d	-0.309123	0.999773
Purg	0.141481	0.999773
Dlc1	0.211694	0.999773
Sgcz	-0.226344	0.999773
Tusc3	0.344962	0.999773
Zdhhc2	0.0351771	0.999773
Pcm1	-0.298881	0.999773
Sorbs2	0.0572226	0.999773
Snx25	-0.38409	0.999773
Slc25a4	0.451288	0.999773
Enpp6	-0.226284	0.999773
Stox2	0.224686	0.999773
Tenm3	-0.0367307	0.999773
Wdr17	-0.157139	0.999773
Gpm6a	-0.216457	0.999773
Glra3	-0.736437	0.999773
Scrg1	0.375759	0.999773
Galntl6	-0.313461	0.999773
Gm26905	-0.521828	0.999773
Clcn3	-0.248912	0.999773
Nek1	0.420303	0.999773
Sh3rf1	-0.025828	0.999773
Cpe	0.498888	0.999773
Klhl2	0.102593	0.999773
March1	-0.227875	0.999773
Psd3	0.558726	0.999773
Csgalnact1	0.615807	0.999773
Atp6v1b2	-0.353383	0.999773
Tmem59l	0.00185936	0.999773
Rpl18a	0.594021	0.999773
Eps15l1	-0.29747	0.999773
Large	0.447708	0.999773
Nr3c2	0.162196	0.999773
Zfp827	0.63964	0.999773
Gab1	0.776821	0.999773
Inpp4b	0.272086	0.999773
Rnf150	-0.0169815	0.999773
Ndufb7	0.0706482	0.999773
Tecr	-0.336618	0.999773
Cacna1a	0.200579	0.999773
Calr	0.85293	0.999773
Prdx2	0.186693	0.999773
Neto2	0.763246	0.999773
Itfg1	-0.0124854	0.999773
Phkb	0.361686	0.999773
Lonp2	-0.125638	0.999773
Papd5	0.286836	0.999773
Cyld	0.0289311	0.999773
Tox3	0.226171	0.999773
Chd9	0.108399	0.999773
Fto	0.590319	0.999773
Gnao1	0.528025	0.999773
Ogfod1	-0.218066	0.999773
Mt3	0.819621	0.999773
Rspry1	-0.157201	0.999773
Cnot1	0.176502	0.999773
Cdh8	-0.10153	0.999773
Cdh11	-0.357432	0.999773
Ces4a	-0.390039	0.999773
Tmem208	-0.243712	0.999773
Atp6v0d1	0.138897	0.999773
Agrp	0.904445	0.999773
Cenpt	0.68464	0.999773
Nfatc3	0.276131	0.999773
Gm10073	0.251843	0.999773
Rps18-ps3	0.514154	0.999773
Nfat5	-0.322395	0.999773
Nob1	-0.65993	0.999773
Rps26-ps1	0.303041	0.999773
Zfhx3	0.864035	0.999773
D030068K23Rik	-0.31427	0.999773
Ap1g1	-0.382876	0.999773
Sf3b3	0.0992356	0.999773
Cog4	-0.697372	0.999773
Glg1	-0.47819	0.999773
Znrf1	0.0284672	0.999773
Cfdp1	-0.317371	0.999773
Gabarapl2	0.183781	0.999773
Cntnap4	-0.0190003	0.999773
Vat1l	0.903417	0.999773
Wwox	-0.121365	0.999773
Cmip	0.203884	0.999773
Hsbp1	0.0604016	0.999773
Gm20388	-0.0656034	0.999773
Ankrd11	0.00957409	0.999773
Pard3	0.120553	0.999773
Nrp1	0.604068	0.999773
Itgb1	0.398724	0.999773
Flnb	-0.503353	0.999773
Abhd6	-0.157744	0.999773
Fhit	-0.0127623	0.999773
Ptprg	0.280877	0.999773
Cadps	-0.0968701	0.999773
Synpr	0.632602	0.999773
Thoc7	0.376439	0.999773
Slc4a7	0.247504	0.999773
Top2b	-0.253688	0.999773
Thrb	0.692173	0.999773
Nr1d2	0.0199332	0.999773
Ube2e2	0.186699	0.999773
Gng2	0.130635	0.999773
Ppp3cb	-0.194531	0.999773
Camk2g	-0.297382	0.999773
Adk	-0.581525	0.999773
Kat6b	0.168304	0.999773
1700112E06Rik	0.0635884	0.999773
Kcnma1	0.469087	0.999773
Rps24	0.490445	0.999773
Slmap	-0.266683	0.999773
Dennd6a	-0.234812	0.999773
Arf4	0.300232	0.999773
Appl1	0.0600136	0.999773
Fam208a	-0.611646	0.999773
Erc2	-0.12976	0.999773
Cacna2d3	0.514679	0.999773
Selk	0.3721	0.999773
Cacna1d	-0.0120915	0.999773
Sfmbt1	0.0218179	0.999773
Spcs1	0.166349	0.999773
Gnl3	-0.538729	0.999773
Pbrm1	0.283043	0.999773
Smim4	-0.157731	0.999773
Nisch	-0.482371	0.999773
Ankrd28	0.466393	0.999773
Mapk8	-0.0966003	0.999773
Glud1	-0.0459627	0.999773
Bmpr1a	-0.0219599	0.999773
Wapl	-0.331331	0.999773
Grid1	-0.113993	0.999773
Ccser2	0.800605	0.999773
Nrg3	0.0555548	0.999773
Nrg3os	-0.231438	0.999773
Gm20642	0.341643	0.999773
Txndc16	-0.391404	0.999773
Gpr137c	-0.267153	0.999773
Fermt2	0.280046	0.999773
Ddhd1	0.100754	0.999773
Samd4	0.886786	0.999773
Ktn1	0.111644	0.999773
Exoc5	-0.337896	0.999773
Slc35f4	-0.831042	0.999773
3632451O06Rik	0.484421	0.999773
Ndrg2	-0.327352	0.999773
Hnrnpc	0.0445753	0.999773
Chd8	-0.0780437	0.999773
Dad1	0.425702	0.999773
Mrpl52	0.588754	0.999773
4931414P19Rik	0.0126367	0.999773
Acin1	-0.0968136	0.999773
Slc22a17	0.148322	0.999773
Nedd8	0.221837	0.999773
Mphosph8	-0.336595	0.999773
Zmym2	-0.0429203	0.999773
Zdhhc20	-0.26555	0.999773
Micu2	-0.17151	0.999773
Cab39l	-0.1485	0.999773
Atp8a2	-0.251091	0.999773
Kpna3	-0.41363	0.999773
Ints6	-0.138226	0.999773
Ctsb	-0.121167	0.999773
Xkr6	0.0480243	0.999773
Hmbox1	-0.255227	0.999773
Ints9	0.278859	0.999773
Clu	0.652891	0.999773
Stmn4	0.0868825	0.999773
Dpysl2	-0.0824736	0.999773
Ppp2r2a	0.601813	0.999773
Xpo7	0.0605764	0.999773
Fndc3a	-0.115794	0.999773
Rb1	0.175649	0.999773
Itm2b	0.599213	0.999773
Lrch1	0.130867	0.999773
Tsc22d1	0.0626158	0.999773
Enox1	-0.0477085	0.999773
Akap11	-0.425151	0.999773
Dgkh	0.155046	0.999773
Vwa8	-0.525034	0.999773
Pcdh17	0.158121	0.999773
Pcdh9	0.232001	0.999773
Klhl1	-0.538634	0.999773
Dach1	0.160827	0.999773
Pibf1	0.018982	0.999773
Klf12	0.145365	0.999773
Mycbp2	0.0259444	0.999773
Rbm26	-0.513854	0.999773
Gm10076	0.401204	0.999773
Gpc5	0.315925	0.999773
Gpc6	0.145772	0.999773
Uggt2	0.432082	0.999773
Hs6st3	0.157373	0.999773
Mbnl2	0.101558	0.999773
Farp1	0.118022	0.999773
Dock9	0.362418	0.999773
Ubac2	0.177713	0.999773
Pcca	-0.508844	0.999773
Nalcn	-0.166169	0.999773
Fgf14	-0.125697	0.999773
Alkbh8	-0.278679	0.999773
Cwf19l2	-0.328665	0.999773
Gucy1a2	-0.159539	0.999773
Gria4	0.403526	0.999773
Dync2h1	-0.507299	0.999773
Cntn5	-0.282238	0.999773
Maml2	1.00985	0.999773
Sesn3	0.431754	0.999773
Taf1d	-0.478712	0.999773
Fat3	0.323838	0.999773
Gm26733	-0.312426	0.999773
Zfp266	-0.215319	0.999773
Zfp846	-0.693287	0.999773
Ubl5	0.337962	0.999773
Qtrt1	-0.373918	0.999773
Dnm2	-0.155822	0.999773
Smarca4	0.231767	0.999773
Elavl3	-0.292507	0.999773
Bbs9	0.185352	0.999773
Sept7	-0.243176	0.999773
Jam3	-0.453014	0.999773
Opcml	0.251371	0.999773
Ntm	-0.171301	0.999773
Aplp2	-0.0176156	0.999773
Arhgap32	-0.0829253	0.999773
Kirrel3	0.283461	0.999773
Pknox2	-0.0721934	0.999773
Hepacam	0.566086	0.999773
Msantd2	0.328768	0.999773
Gramd1b	-0.176835	0.999773
Hspa8	1.02132	0.999773
Grik4	-0.059573	0.999773
Arhgef12	0.592718	0.999773
Thy1	0.318062	0.999773
Cbl	0.389774	0.999773
Rps25	0.40464	0.999773
Ddx6	0.187081	0.999773
Kmt2a	-0.250038	0.999773
Atp5l	0.250758	0.999773
Ube4a	-0.76578	0.999773
Fxyd6	0.417977	0.999773
Dscaml1	0.210462	0.999773
Rnf214	-0.362247	0.999773
Sik3	0.433231	0.999773
Cadm1	0.186299	0.999773
Ncam1	0.24872	0.999773
Timm8b	0.67161	0.999773
Dixdc1	-0.082706	0.999773
1110032A03Rik	-0.832372	0.999773
Sik2	-0.0653931	0.999773
Ddx10	0.335728	0.999773
Acat1	0.103381	0.999773
Cul5	-0.778622	0.999773
Rab39	0.296736	0.999773
Elmod1	-0.776345	0.999773
Dmxl2	-0.00439315	0.999773
Ireb2	-0.0473837	0.999773
Scaper	-0.657499	0.999773
Tspan3	0.571615	0.999773
Hmg20a	-0.301849	0.999773
Ptpn9	0.204943	0.999773
Commd4	-0.300325	0.999773
Gm17231	0.278006	0.999773
Nptn	0.0142036	0.999773
Neo1	-0.296903	0.999773
Arih1	-0.241234	0.999773
Pkm	0.032922	0.999773
Senp8	-0.923366	0.999773
Myo9a	-0.320539	0.999773
Lrrc49	-0.0101674	0.999773
Rplp1	-0.075677	0.999773
Pias1	-0.472662	0.999773
Map2k5	0.491517	0.999773
Rpl4	0.45012	0.999773
Map2k1	0.0804841	0.999773
Dennd4a	-0.283911	0.999773
Hacd3	-0.52709	0.999773
Zfp609	-0.369718	0.999773
Trip4	-0.0373357	0.999773
Csnk1g1	-0.08377	0.999773
Ppib	0.9147	0.999773
Snx1	0.212341	0.999773
Herc1	0.0467228	0.999773
Tpm1	0.534419	0.999773
Tln2	-0.135033	0.999773
Vps13c	-0.703392	0.999773
Rora	0.340068	0.999773
Gtf2a2	0.750322	0.999773
Rnf111	0.151124	0.999773
Sltm	0.281177	0.999773
Fam63b	-0.2623	0.999773
Adam10	-0.137169	0.999773
Tcf12	0.374988	0.999773
Zfp280d	-0.268021	0.999773
Rfx7	-0.0477978	0.999773
Gm27241	-0.0605986	0.999773
Nedd4	0.0142615	0.999773
Unc13c	-0.134393	0.999773
Myo5a	-0.049786	0.999773
Tmod2	0.173296	0.999773
Scg3	0.0562133	0.999773
Hmgcll1	-0.33558	0.999773
Eef1a1	0.903034	0.999773
Cox7a2	0.396904	0.999773
Senp6	-0.0916883	0.999773
Myo6	0.236085	0.999773
Mei4	-0.231347	0.999773
Phip	0.0678526	0.999773
Hmgn3	0.358769	0.999773
Bckdhb	0.00817771	0.999773
Dopey1	-0.000595603	0.999773
Snap91	0.218782	0.999773
Rasgrf1	-0.417782	0.999773
Morf4l1	-0.117371	0.999773
Slc9a9	0.268889	0.999773
U2surp	-0.768331	0.999773
Atr	-0.157107	0.999773
Xrn1	-0.33476	0.999773
Rasa2	0.199867	0.999773
Zbtb38	0.693475	0.999773
Slc25a36	-0.381101	0.999773
Clstn2	0.147065	0.999773
Armc8	-0.157227	0.999773
Stag1	-0.012834	0.999773
Ppp2r3a	-0.221169	0.999773
Ephb1	0.558443	0.999773
Tmem108	0.626484	0.999773
Cpne4	0.284441	0.999773
Atp2c1	0.359584	0.999773
Vprbp	-0.623409	0.999773
Manf	-0.00792746	0.999773
Dock3	-0.222688	0.999773
Rbm5	-0.452815	0.999773
Rbm6	0.051428	0.999773
Dag1	0.19737	0.999773
Qrich1	-0.267746	0.999773
P4htm	-0.235636	0.999773
Arih2	0.40431	0.999773
Ip6k2	0.230341	0.999773
Tma7	0.527279	0.999773
Map4	0.623129	0.999773
Dhx30	-0.630656	0.999773
Smarcc1	-0.0021927	0.999773
Cspg5	0.655126	0.999773
Setd2	-0.0191741	0.999773
Trank1	-0.123855	0.999773
Arpp21	-0.26592	0.999773
Clasp2	-0.529448	0.999773
Fbxl2	0.426055	0.999773
Cnot10	-0.545144	0.999773
Dync1li1	0.19345	0.999773
Rps27rt	-0.0817541	0.999773
Rbms3	0.274004	0.999773
Ctdspl	-0.712226	0.999773
Rpsa	1.08002	0.999773
Myrip	-0.125564	0.999773
Rpl14	-0.0188748	0.999773
Nktr	-0.147489	0.999773
9530059O14Rik	0.845064	0.999773
Drg1	-0.106634	0.999773
Selm	-0.148166	0.999773
Mtmr3	-0.281271	0.999773
Uqcr10	0.451084	0.999773
Ewsr1	-0.336374	0.999773
Emid1	1.09105	0.999773
Znrf3	0.312309	0.999773
Urgcp	0.246441	0.999773
Camk2b	0.549113	0.999773
Nudcd3	0.395509	0.999773
Ogdh	-0.326101	0.999773
Ppia	0.840921	0.999773
Tns3	-0.0643347	0.999773
Vwc2	0.205089	0.999773
Grb10	-0.358823	0.999773
Cobl	0.280397	0.999773
Cnrip1	-0.0923139	0.999773
Actr2	0.242503	0.999773
Aftph	0.0100108	0.999773
Peli1	0.433853	0.999773
Vps54	-0.0580893	0.999773
Mdh1	-0.373686	0.999773
Wdpcp	0.0753799	0.999773
Ehbp1	-0.0634361	0.999773
Xpo1	0.980303	0.999773
Usp34	-0.218139	0.999773
0610010F05Rik	-0.289416	0.999773
5730522E02Rik	-0.339809	0.999773
Ccdc85a	0.21255	0.999773
Pnpt1	-0.165939	0.999773
Smek2	-0.879236	0.999773
Cfap36	0.0196008	0.999773
Ccdc88a	-0.070876	0.999773
Mtif2	-0.671005	0.999773
Rps27a	0.665128	0.999773
Rtn4	0.335439	0.999773
Eml6	-0.11404	0.999773
Sptbn1	-0.105959	0.999773
Acyp2	0.467837	0.999773
Psme4	-0.277005	0.999773
Asb3	-0.249083	0.999773
Erlec1	0.0393668	0.999773
Cpeb4	0.0594485	0.999773
Nsg2	-0.290836	0.999773
Fbxw11	0.969428	0.999773
Npm1	0.277915	0.999773
Ranbp17	-0.716776	0.999773
Kcnip1	0.278941	0.999773
Slit3	0.613556	0.999773
Tenm2	0.0414603	0.999773
Gabrg2	-0.470435	0.999773
Gabra1	-0.340369	0.999773
Gabrb2	-0.252663	0.999773
Ebf1	-0.338995	0.999773
Cyfip2	0.838469	0.999773
Sgcd	0.53506	0.999773
Cnot6	0.338753	0.999773
Rnf130	-0.135191	0.999773
Canx	0.536463	0.999773
Hnrnph1	-0.0121972	0.999773
Rufy1	-0.420984	0.999773
Clk4	0.280494	0.999773
Sec24a	0.345639	0.999773
Sar1b	-0.315743	0.999773
Gm26551	-0.298129	0.999773
Fstl4	0.340897	0.999773
Aff4	-0.0902811	0.999773
Uqcrq	0.432991	0.999773
Kif3a	-0.219889	0.999773
Fnip1	-0.0436804	0.999773
Rapgef6	-0.0199819	0.999773
Cdc42se2	-0.884835	0.999773
Hint1	0.73235	0.999773
Sparc	-0.465304	0.999773
Gria1	-0.166657	0.999773
Snap47	0.396503	0.999773
Mprip	0.593389	0.999773
Cops3	0.327527	0.999773
Tom1l2	-0.0964944	0.999773
Epn2	0.179814	0.999773
Ulk2	0.099696	0.999773
Akap10	-0.461699	0.999773
Specc1	0.891685	0.999773
Ttc19	0.270967	0.999773
Ncor1	-0.241561	0.999773
Ubb	0.255872	0.999773
Map2k4	-0.31947	0.999773
Shisa6	0.748499	0.999773
Glp2r	-0.647898	0.999773
Stx8	0.221134	0.999773
Rpl26	0.477495	0.999773
Atp1b2	0.787405	0.999773
Eif4a1	0.693475	0.999773
Tmem256	-0.433887	0.999773
Gabarap	-0.484184	0.999773
Psmb6	0.0357776	0.999773
Rabep1	-0.212203	0.999773
6330403K07Rik	-0.530233	0.999773
Ube2g1	-0.108921	0.999773
Ankfy1	-0.683877	0.999773
Zzef1	-0.0909766	0.999773
Pafah1b1	0.372283	0.999773
Srr	-0.693748	0.999773
Smg6	-0.149577	0.999773
Pitpna	-0.368785	0.999773
Ywhae	-0.0470116	0.999773
Gm26836	0.222541	0.999773
Abr	0.110862	0.999773
Ssh2	-0.0613212	0.999773
Taok1	-0.318752	0.999773
Nufip2	0.0301962	0.999773
Myo18a	0.227158	0.999773
Phf12	-0.0266537	0.999773
Fam222b	0.197654	0.999773
Sdf2	0.0604738	0.999773
Aldoc	-0.142456	0.999773
[truncated: 821 more rows]

## Sheet: c.Endo_glia_pseudobulk_deg
gene	log2FoldChange	padj
Ctla2a	2.05466	0.0918053
Pcmtd1	-0.568755	0.999423
Prex2	0.0641745	0.999423
Rpl7	0.00717544	0.999423
Adgrb3	-0.521042	0.999423
Rpl31	-0.0124734	0.999423
Gulp1	-1.12551	0.999423
Slc40a1	0.0968162	0.999423
Slc39a10	0.110891	0.999423
Myo1b	0.21012	0.999423
Sf3b1	-1.22829	0.999423
Plcl1	0.537344	0.999423
Clk1	-0.18643	0.999423
Ndufb3	-0.310732	0.999423
Bmpr2	0.0380988	0.999423
Fam117b	0.0717189	0.999423
Carf	0.317175	0.999423
Nbeal1	-0.541882	0.999423
Raph1	0.446894	0.999423
Ctla4	-0.330833	0.999423
Pard3b	0.0966895	0.999423
Klf7	1.31727	0.999423
Kansl1l	0.53171	0.999423
Acadl	1.18553	0.999423
Erbb4	0.187094	0.999423
Fn1	0.734788	0.999423
Rpl37a	-0.150407	0.999423
Tns1	-0.243849	0.999423
Pnkd	-0.392351	0.999423
Ptma	0.553345	0.999423
St8sia4	0.788982	0.999423
Pam	-0.159256	0.999423
Dbi	-0.0616936	0.999423
R3hdm1	-0.77537	0.999423
Srgap2	-0.267695	0.999423
Nek7	0.416846	0.999423
Cfh	0.476356	0.999423
Hmcn1	0.301853	0.999423
Ivns1abp	0.567029	0.999423
Glul	-0.701815	0.999423
Rasal2	-0.409071	0.999423
Rabgap1l	0.350142	0.999423
Dnm3	-0.704059	0.999423
Mpzl1	-0.0723391	0.999423
Rgs5	0.126173	0.999423
Fcrla	0.320341	0.999423
Pcp4l1	-0.646446	0.999423
Atp1a2	-0.357224	0.999423
Tagln2	1.08758	0.999423
Akt3	0.0657685	0.999423
Cdc42bpa	-0.400981	0.999423
H3f3a	0.283338	0.999423
Wdr26	-0.384274	0.999423
Slc30a1	0.839974	0.999423
Traf5	-0.0169737	0.999423
Plxna2	0.382184	0.999423
Cd34	0.792443	0.999423
Atp5c1	-0.141609	0.999423
Itih5	-0.937628	0.999423
Rsu1	-0.488266	0.999423
Vim	0.207122	0.999423
Plxdc2	-0.333567	0.999423
Nebl	-0.186166	0.999423
Mllt10	-0.798198	0.999423
Abi1	-0.982231	0.999423
Ptgds	-1.15921	0.999423
Sptan1	0.583518	0.999423
Eng	0.168792	0.999423
Pbx3	-0.0220181	0.999423
Strbp	-0.665564	0.999423
Dennd1a	-1.04471	0.999423
Lrp1b	-1.30052	0.999423
Fmnl2	0.169976	0.999423
Pkp4	-0.459086	0.999423
Baz2b	-0.668451	0.999423
Rbms1	0.326692	0.999423
Grb14	0.625237	0.999423
Cobll1	-1.10016	0.999423
Nostrin	0.18277	0.999423
Ssb	-0.489396	0.999423
Dync1i2	0.315872	0.999423
Itga6	0.172449	0.999423
Rapgef4	0.142215	0.999423
Zak	-0.35048	0.999423
Hnrnpa3	0.587275	0.999423
Ccdc141	0.470399	0.999423
Nckap1	-0.187685	0.999423
Ambra1	0.120852	0.999423
Lrrc4c	-0.582827	0.999423
Ldlrad3	0.223461	0.999423
Trim44	-0.112051	0.999423
Slc1a2	-0.820655	0.999423
Cd59a	-0.0830382	0.999423
Nop10	1.35928	0.999423
Srp14	0.289907	0.999423
Ubr1	0.105306	0.999423
Serf2	0.595089	0.999423
Frmd5	-1.30745	0.999423
B2m	0.348331	0.999423
Gatm	0.0879249	0.999423
Mal	-0.718114	0.999423
Snrpb	0.431515	0.999423
Hspa12b	0.387239	0.999423
Gpcpd1	-0.326879	0.999423
Plcb1	-0.264944	0.999423
Plcb4	-0.0856719	0.999423
Snap25	-0.973242	0.999423
Macrod2	0.244769	0.999423
Cst3	-0.918018	0.999423
Fkbp1a	0.840056	0.999423
Id1	0.225735	0.999423
Bcl2l1	-0.597583	0.999423
Eif2s2	-0.0469032	0.999423
Dynlrb1	0.643269	0.999423
Romo1	0.863653	0.999423
Rbm39	-0.380687	0.999423
Cnbd2	-0.322515	0.999423
Myl9	-0.707247	0.999423
Nnat	-2.30817	0.999423
Snhg11	-1.18295	0.999423
Zhx3	0.163006	0.999423
Serinc3	-0.314552	0.999423
Pltp	-1.05544	0.999423
Tshz2	0.448624	0.999423
Gnas	-0.197396	0.999423
Atp5e	0.250815	0.999423
Psma7	-0.189898	0.999423
Rps21	-0.136231	0.999423
Gm14820	0.0153749	0.999423
Ddx3x	0.121811	0.999423
Maoa	-0.260902	0.999423
Ndufb11	0.179312	0.999423
Rpl39	-0.168824	0.999423
Thoc2	-0.95253	0.999423
Xiap	-0.555676	0.999423
Hprt	-0.071333	0.999423
Mospd1	-0.859659	0.999423
Fgf13	-1.33413	0.999423
Atp11c	0.452659	0.999423
Pls3	-0.343089	0.999423
Tbl1x	-0.328655	0.999423
Dmd	-0.650675	0.999423
Il1rapl1	-1.93412	0.999423
Msn	1.07655	0.999423
Heph	0.55766	0.999423
Stard8	0.336093	0.999423
Ogt	0.235032	0.999423
Rps4x	-0.482274	0.999423
Slc16a2	0.528011	0.999423
Atrx	-0.431668	0.999423
Cox7b	0.439013	0.999423
Itm2a	-0.49026	0.999423
Diaph2	-0.34083	0.999423
Tsc22d3	0.230076	0.999423
Huwe1	-0.319183	0.999423
Shroom2	0.709278	0.999423
Rps6ka3	-0.0426285	0.999423
Rbbp7	-0.83233	0.999423
Tmsb4x	0.4625	0.999423
Car1	0.717177	0.999423
Cp	-0.0532038	0.999423
Nlgn1	-0.0858192	0.999423
Rpl22l1	0.103868	0.999423
Mecom	0.337098	0.999423
Sec62	0.480491	0.999423
Anxa5	-0.164724	0.999423
Trpc3	0.777798	0.999423
Lhfp	-0.161863	0.999423
Tm4sf1	-0.893466	0.999423
Wwtr1	0.581813	0.999423
Mbnl1	0.0686161	0.999423
Golim4	-0.790438	0.999423
Rapgef2	-0.0138499	0.999423
Rps3a1	0.0956582	0.999423
Lamtor2	0.243376	0.999423
Ash1l	-0.0725019	0.999423
Dpm3	-0.199366	0.999423
S100a13	0.543785	0.999423
S100a16	0.901915	0.999423
S100a11	1.51377	0.999423
Mrps21	0.661751	0.999423
BC028528	-0.140474	0.999423
Csde1	-1.07949	0.999423
Hipk1	-0.0326139	0.999423
Magi3	-0.427867	0.999423
Slc16a1	-0.217743	0.999423
Rhoc	0.0960588	0.999423
Rap1a	0.938135	0.999423
Gstm1	-0.0722857	0.999423
S1pr1	-0.22369	0.999423
Palmd	0.414298	0.999423
Arhgap29	0.391096	0.999423
Gclm	0.856777	0.999423
Fnbp1l	0.235512	0.999423
1810037I17Rik	0.241196	0.999423
Camk2d	-0.338999	0.999423
Ank2	-0.380813	0.999423
Alpk1	-0.116553	0.999423
Rpl34	0.221196	0.999423
Lef1	0.385917	0.999423
Ube2d3	0.0298795	0.999423
Ppp3ca	-0.72523	0.999423
Emcn	0.223085	0.999423
H2afz	0.488453	0.999423
Tspan5	0.168481	0.999423
Rap1gds1	0.314179	0.999423
Pdlim5	-0.113291	0.999423
Sep15	0.358873	0.999423
Sh3glb1	0.299295	0.999423
Ddah1	-0.0551337	0.999423
Gng5	0.565272	0.999423
Adgrl4	0.499124	0.999423
St6galnac3	-0.779107	0.999423
Rps20	-0.0496104	0.999423
Gm11808	0.236768	0.999423
Lingo2	-1.07383	0.999423
Chmp5	0.802267	0.999423
Unc13b	-0.769231	0.999423
Zcchc7	0.120727	0.999423
Sec61b	0.61626	0.999423
Txn1	0.580677	0.999423
Atp6v1g1	0.0474689	0.999423
Ptprd	-0.738292	0.999423
Nfib	-0.00486667	0.999423
Rps6	0.893259	0.999423
Acer2	1.55431	0.999423
Mllt3	-0.528503	0.999423
Tek	-0.0335006	0.999423
Nfia	-0.866657	0.999423
Mier1	-0.015846	0.999423
Tmem59	-1.03483	0.999423
Faf1	-0.506444	0.999423
Uqcrh	0.0408206	0.999423
Akr1a1	0.382498	0.999423
Prdx1	0.43286	0.999423
Rps8	0.28915	0.999423
Slc2a1	0.0743677	0.999423
Macf1	-0.040342	0.999423
Sfpq	-0.138144	0.999423
Ptp4a2	-0.0434752	0.999423
Epb41	-0.126463	0.999423
Atpif1	-0.797542	0.999423
Wasf2	-0.116217	0.999423
Sh3bgrl3	0.712583	0.999423
Stmn1	0.475841	0.999423
Tmem50a	-0.277843	0.999423
Rsrp1	0.504824	0.999423
Clic4	0.687791	0.999423
Rpl11	0.00227148	0.999423
Id3	0.640455	0.999423
Luzp1	0.244486	0.999423
Cdc42	0.445934	0.999423
Ece1	-0.433752	0.999423
Minos1	1.07338	0.999423
Capzb	-0.578701	0.999423
Kif1b	0.205384	0.999423
Rere	-0.543451	0.999423
Park7	-0.0233963	0.999423
Rpl22	0.344556	0.999423
Gnb1	-0.164699	0.999423
Vwa1	0.968813	0.999423
Fam133b	-0.307463	0.999423
Cdk14	-1.41067	0.999423
Sri	-0.484403	0.999423
Rundc3b	0.297729	0.999423
Abcb1a	-0.129175	0.999423
Tmem243	-0.57779	0.999423
Grm3	0.00999424	0.999423
Sema3c	-0.310479	0.999423
Orc5	0.311223	0.999423
Kmt2e	-0.960429	0.999423
Tomm7	0.273289	0.999423
Kmt2c	0.110774	0.999423
Ppp1cb	-0.25808	0.999423
Rgs12	0.698963	0.999423
Prom1	-0.51377	0.999423
Kcnip4	-2.00122	0.999423
Pcdh7	-1.57892	0.999423
Klhl5	-0.0826778	0.999423
Apbb2	1.28497	0.999423
Uchl1	0.443918	0.999423
Limch1	-0.110961	0.999423
Atp8a1	0.796127	0.999423
Gabrb1	-0.823587	0.999423
Fryl	0.403708	0.999423
Kdr	0.264862	0.999423
Clock	-0.0330526	0.999423
Igfbp7	0.670217	0.999423
Adgrl3	0.147808	0.999423
Ankrd17	-0.363476	0.999423
Sept11	0.732107	0.999423
Cnot6l	-0.4551	0.999423
Anxa3	-0.120289	0.999423
Gm17660	0.344303	0.999423
Sparcl1	-0.631635	0.999423
Spp1	-0.25584	0.999423
Rpl5	0.311177	0.999423
Atp5k	0.162436	0.999423
Ttc28	-0.417063	0.999423
Dynll1	0.66471	0.999423
Cox6a1	-0.241054	0.999423
Rplp0	0.473197	0.999423
Med13l	0.101737	0.999423
Tbx3os1	-1.78228	0.999423
Rpl6	0.309858	0.999423
Aldh2	-0.602793	0.999423
Arpc3	0.612384	0.999423
Atp2a2	-0.620271	0.999423
Clip1	0.676926	0.999423
Ubc	0.0151272	0.999423
Auts2	0.14211	0.999423
Hip1	0.340302	0.999423
Znhit1	0.641937	0.999423
Actb	0.152317	0.999423
Rac1	0.891637	0.999423
Arpc1b	1.00282	0.999423
Atp5j2	0.458314	0.999423
Rpl21	-0.313961	0.999423
Pan3	0.697285	0.999423
Flt1	0.575096	0.999423
Pomp	0.50877	0.999423
Slc7a1	0.220203	0.999423
Hmgb1	-0.792271	0.999423
Fry	0.307383	0.999423
Gng11	0.437877	0.999423
Shfm1	0.406683	0.999423
Ndufa4	0.158687	0.999423
Capza2	-0.661962	0.999423
Kcnd2	-1.20587	0.999423
Ptprz1	-0.684287	0.999423
Ndufa5	0.734345	0.999423
Lncpint	0.0282772	0.999423
Mkln1	-0.547921	0.999423
Podxl	0.978756	0.999423
Exoc4	0.37405	0.999423
Cald1	0.452856	0.999423
Cnot4	-0.389374	0.999423
Ptn	-1.11225	0.999423
Ubn2	-0.864978	0.999423
Luc7l2	-0.599007	0.999423
Braf	-0.658927	0.999423
Cntnap2	-0.812017	0.999423
Gimap6	0.944536	0.999423
Chn2	-0.215624	0.999423
Pde1c	-0.318979	0.999423
Abcg2	-0.188717	0.999423
Ccser1	-0.824352	0.999423
Grid2	-0.935693	0.999423
Vamp8	-0.0432268	0.999423
Mat2a	0.406004	0.999423
Tmsb10	0.857133	0.999423
Lrrtm4	-0.969531	0.999423
Rtkn	-0.501649	0.999423
Exoc6b	-0.155307	0.999423
Cnbp	0.0177161	0.999423
Slc6a6	-0.628174	0.999423
9530026P05Rik	-0.744622	0.999423
Magi1	0.534648	0.999423
Arl6ip5	0.0510703	0.999423
Frmd4b	0.206177	0.999423
Foxp1	0.00891731	0.999423
Chl1	-0.536419	0.999423
Sumf1	-0.00508889	0.999423
Itpr1	0.365181	0.999423
Grm7	-0.17441	0.999423
Setd5	-1.1531	0.999423
Rpl32	-0.137702	0.999423
Tmcc1	0.0557097	0.999423
Cxcl12	-1.3992	0.999423
Hnrnpf	1.12209	0.999423
Adipor2	-0.397208	0.999423
Wnk1	-0.0800272	0.999423
Vwf	0.320807	0.999423
Clec2d	0.686362	0.999423
Mgp	0.549504	0.999423
Eps8	-0.168226	0.999423
Slco1c1	0.00538034	0.999423
Slco1a4	-0.367002	0.999423
Abcc9	0.748201	0.999423
Sox5	-1.10137	0.999423
Ppfibp1	0.321316	0.999423
Dennd5b	0.218485	0.999423
Ndufa3	0.631834	0.999423
Rps9	0.0100119	0.999423
Rpl28	-0.113239	0.999423
Rps5	0.118635	0.999423
Chmp2a	0.540467	0.999423
Sepw1	-0.158828	0.999423
Pglyrp1	0.773128	0.999423
Snrpd2	-0.356544	0.999423
Apoe	1.15853	0.999423
Gm9844	0.981887	0.999423
Rps19	-0.0650436	0.999423
Rabac1	-0.627292	0.999423
Ltbp4	-0.911404	0.999423
Rps16	0.263604	0.999423
Ech1	-0.225545	0.999423
Eif3k	-0.133261	0.999423
Cox6b1	0.0346601	0.999423
Fxyd5	0.756187	0.999423
4931406P16Rik	0.217085	0.999423
Fcgrt	0.155175	0.999423
Rps11	-0.15147	0.999423
Rpl13a	-0.204134	0.999423
Ftl1	0.0195041	0.999423
Rpl18	0.425221	0.999423
Atp10a	-0.913391	0.999423
Ube3a	-0.993608	0.999423
Tjp1	-0.183992	0.999423
Mef2a	-0.369481	0.999423
Igf1r	0.166008	0.999423
Akap13	-0.328003	0.999423
Mfge8	0.30876	0.999423
Abhd2	-0.0958577	0.999423
Rps17	0.188761	0.999423
Zfand6	-0.0394764	0.999423
Picalm	-0.484338	0.999423
Gab2	-0.699484	0.999423
Ndufc2	-0.29657	0.999423
Rps3	0.196748	0.999423
Ucp2	0.788885	0.999423
Pde2a	0.410808	0.999423
Hbb-bt	0.856081	0.999423
Hbb-bs	0.952394	0.999423
Rpl27a	-0.0203145	0.999423
Sbf2	-0.28202	0.999423
Eif4g2	-0.00342891	0.999423
Rps13	1.11543	0.999423
Pik3c2a	-0.921588	0.999423
Rps15a	0.0497686	0.999423
Arl6ip1	0.534594	0.999423
Sult1a1	-0.0624021	0.999423
Aldoa	0.284423	0.999423
Fus	0.270636	0.999423
Tial1	-0.210017	0.999423
Dock1	0.590876	0.999423
Ifitm2	1.00353	0.999423
Ifitm3	1.01232	0.999423
Rplp2	-0.716439	0.999423
Tspan4	-0.987767	0.999423
Cd81	-0.451667	0.999423
Plekhg1	0.287454	0.999423
Syne1	-1.12413	0.999423
Utrn	0.110035	0.999423
Bclaf1	-0.736916	0.999423
Pde7b	0.297821	0.999423
Lama2	-1.02175	0.999423
Ptprk	-0.0972548	0.999423
Nkain2	-0.959491	0.999423
Grik2	-1.30071	0.999423
Serinc1	0.301568	0.999423
Lims1	0.00501251	0.999423
Spock2	-0.340241	0.999423
Psap	-0.587215	0.999423
Srgn	-0.335396	0.999423
Jmjd1c	0.286644	0.999423
Mif	0.668561	0.999423
Cstb	0.333203	0.999423
Bsg	-0.54628	0.999423
Gpx4	-0.167184	0.999423
Cirbp	-0.924717	0.999423
Ndufs7	-0.187914	0.999423
Rps15	-0.104303	0.999423
Uqcr11	-0.286825	0.999423
Oaz1	0.242755	0.999423
Eef2	-0.137861	0.999423
Timp3	-0.124763	0.999423
Anks1b	-0.258454	0.999423
Cdk17	0.469325	0.999423
Kitl	-0.42008	0.999423
Rassf9	-0.0964638	0.999423
Tmtc2	0.229332	0.999423
Rpl6l	-0.0568556	0.999423
Ptprb	-0.645354	0.999423
Ndufa4l2	-0.366156	0.999423
Naca	0.614996	0.999423
Myl6	0.303586	0.999423
Rpl41	0.0260978	0.999423
Rps26	-0.510232	0.999423
Cd63	0.204636	0.999423
Insr	0.175302	0.999423
Arglu1	-1.11272	0.999423
Col4a1	0.399859	0.999423
Mcf2l	0.622711	0.999423
Gm21092	-0.390182	0.999423
Thsd1	0.311531	0.999423
Plat	1.07958	0.999423
Tacc1	0.134727	0.999423
Whsc1l1	0.583461	0.999423
Nrg1	0.0264432	0.999423
Rbpms	0.595829	0.999423
Dlc1	1.01858	0.999423
Mtus1	0.316076	0.999423
Pcm1	-0.318984	0.999423
Sorbs2	-0.161928	0.999423
Slc25a4	-0.232856	0.999423
Sh3rf1	-1.31077	0.999423
Cpe	0.29788	0.999423
Rpl18a	-0.163716	0.999423
Tpm4	1.41898	0.999423
Large	-0.648487	0.999423
Gab1	0.428774	0.999423
Inpp4b	-0.376672	0.999423
Ndufb7	0.0895612	0.999423
D8Ertd738e	0.00401387	0.999423
Chd9	0.0126348	0.999423
Mt3	1.24837	0.999423
Mt2	0.555099	0.999423
Mt1	0.541614	0.999423
Gm8730	0.31403	0.999423
Cdh5	0.699461	0.999423
Gm10073	0.0582771	0.999423
Rps18-ps3	0.905026	0.999423
Nfat5	-0.434523	0.999423
Rps26-ps1	-0.872475	0.999423
Gabarapl2	0.398539	0.999423
Wwox	-1.0636	0.999423
Hsbp1	-0.259893	0.999423
Gm20388	0.148536	0.999423
Slc7a5	0.239708	0.999423
Cyba	0.624778	0.999423
Pard3	0.00789797	0.999423
Nrp1	0.968598	0.999423
Itgb1	-0.32349	0.999423
Flnb	0.131601	0.999423
Ptprg	0.524525	0.999423
Vcl	0.00698492	0.999423
Adk	-0.318459	0.999423
Rps24	0.0135048	0.999423
Zmiz1	0.489605	0.999423
Selk	1.09086	0.999423
Spcs1	0.165433	0.999423
Wapl	0.481694	0.999423
Ccser2	-0.712753	0.999423
Nrg3	-0.0530675	0.999423
Fermt2	-0.610637	0.999423
3632451O06Rik	1.16252	0.999423
Ndrg2	-1.36279	0.999423
Dad1	-0.079167	0.999423
Psmb5	1.31357	0.999423
Nedd8	0.19861	0.999423
Bnip3l	0.00540851	0.999423
Itm2b	-0.310897	0.999423
Lrch1	-0.17466	0.999423
Tpt1	0.758516	0.999423
Tsc22d1	0.590045	0.999423
Rgcc	0.0361042	0.999423
Pcdh9	-0.48786	0.999423
Dach1	-0.478513	0.999423
Klf12	-0.267214	0.999423
Tbc1d4	0.139251	0.999423
Rbm26	-1.10673	0.999423
Gm10076	-0.269811	0.999423
Gpc6	-1.55616	0.999423
Abcc4	-0.274215	0.999423
Mbnl2	0.2886	0.999423
Dock9	0.383543	0.999423
Pcca	-1.83167	0.999423
Fgf14	-0.912149	0.999423
Pdgfd	-1.12167	0.999423
Cwc15	-0.925002	0.999423
Ubl5	0.351618	0.999423
Sept7	0.208655	0.999423
Opcml	-1.09781	0.999423
Ntm	-1.64672	0.999423
Aplp2	-0.608892	0.999423
Fli1	0.740504	0.999423
Ets1	0.217298	0.999423
Esam	0.37383	0.999423
Hspa8	1.61922	0.999423
Arhgef12	0.220368	0.999423
Rps25	-0.253927	0.999423
Atp5l	0.203403	0.999423
Cadm1	-1.09536	0.999423
Rab39	0.446455	0.999423
Sema7a	-0.228297	0.999423
Nptn	-0.980086	0.999423
Arih1	0.202168	0.999423
Pkm	0.0548831	0.999423
Myo9a	0.303284	0.999423
Rplp1	0.147325	0.999423
Paqr5	-0.0228163	0.999423
Rpl4	0.600027	0.999423
Rab11a	0.0120025	0.999423
Ppib	0.0267347	0.999423
Herc1	-0.809889	0.999423
Rps27l	0.540035	0.999423
Rora	-0.795779	0.999423
Fam63b	-0.922801	0.999423
Adam10	-1.21313	0.999423
Cgnl1	0.433725	0.999423
Tcf12	-0.376558	0.999423
Nedd4	0.59668	0.999423
Arpp19	0.773818	0.999423
Eef1a1	0.0980666	0.999423
Cox7a2	0.116008	0.999423
Phip	-0.484997	0.999423
Ctsh	-0.373588	0.999423
Tbc1d2b	-0.24378	0.999423
Plscr4	-0.667924	0.999423
Stag1	-0.575835	0.999423
Rpl29	0.172552	0.999423
Gnai2	0.570252	0.999423
Rhoa	-0.212874	0.999423
Gpx1	0.438018	0.999423
Tma7	1.29539	0.999423
Map4	-0.793132	0.999423
Rps27rt	-0.0256411	0.999423
Stt3b	0.0799032	0.999423
Tgfbr2	-0.195441	0.999423
Rbms3	0.704453	0.999423
Ctdspl	0.0558701	0.999423
Rpsa	0.644961	0.999423
Myrip	-0.222609	0.999423
Rpl14	-0.21969	0.999423
Ctnnb1	-0.507441	0.999423
Slc6a20a	-0.933422	0.999423
Drg1	-1.04722	0.999423
Selm	-0.132514	0.999423
Uqcr10	0.0351051	0.999423
Znrf3	0.0942075	0.999423
Nudcd3	0.0585053	0.999423
Ppia	0.363241	0.999423
Purb	-0.098722	0.999423
Ddc	-0.681734	0.999423
Grb10	0.698589	0.999423
Sec61g	0.276545	0.999423
Rab1a	0.170377	0.999423
Peli1	-0.0437388	0.999423
Usp34	0.0113704	0.999423
Ccdc85a	-0.299721	0.999423
Rps27a	0.152943	0.999423
Sptbn1	0.366508	0.999423
Psme4	-0.060972	0.999423
Hba-a1	0.646683	0.999423
Hba-a2	0.393517	0.999423
Tenm2	-1.03883	0.999423
Pttg1	-0.531941	0.999423
Ebf1	0.502174	0.999423
Gnb2l1	0.270972	0.999423
Cnot6	0.00368215	0.999423
Uqcrq	0.517887	0.999423
Rapgef6	-0.962655	0.999423
Hint1	0.226081	0.999423
Sparc	0.246714	0.999423
Atox1	0.5232	0.999423
Arf1	0.341199	0.999423
Mprip	0.316072	0.999423
Ncor1	0.157809	0.999423
Ubb	-0.0777735	0.999423
Rpl26	-0.0811279	0.999423
Gabarap	-0.309071	0.999423
Psmb6	-0.398822	0.999423
Ube2g1	0.257565	0.999423
Pafah1b1	-0.702074	0.999423
Crk	0.748242	0.999423
Ywhae	0.252305	0.999423
Nxn	-0.438035	0.999423
Ssh2	0.321563	0.999423
Taok1	0.217006	0.999423
Vtn	-0.00317613	0.999423
Tnfaip1	0.627038	0.999423
Car4	0.0229241	0.999423
Bcas3	-0.367813	0.999423
Vmp1	-0.279337	0.999423
Cltc	-0.0324424	0.999423
Sept4	0.708358	0.999423
Msi2	-0.29822	0.999423
Spag9	-0.193226	0.999423
Spop	0.458953	0.999423
Rpl23	-0.402871	0.999423
Rpl19	-0.112748	0.999423
Eif1	-0.629743	0.999423
Rab5c	0.586715	0.999423
Ptrf	-0.00933284	0.999423
Ramp2	-0.0129163	0.999423
Coa3	-0.270246	0.999423
Gpatch8	-0.123005	0.999423
Eftud2	0.109022	0.999423
Kansl1	-0.0772344	0.999423
Pecam1	-0.197322	0.999423
Ddx5	-0.510666	0.999423
Smurf2	-0.868458	0.999423
Pitpnc1	0.515631	0.999423
Prkar1a	-0.214759	0.999423
Rpl38	0.258018	0.999423
Sumo2	-0.0364327	0.999423
H3f3b	-0.00250916	0.999423
Tnrc6c	-0.328618	0.999423
Actg1	0.720712	0.999423
Arhgdia	0.562816	0.999423
Gdi2	-0.277403	0.999423
Net1	-0.617579	0.999423
Dip2c	-0.439067	0.999423
Elmo1	-0.052911	0.999423
Gmds	-0.447361	0.999423
Eci2	0.446867	0.999423
Gcnt2	-0.0850159	0.999423
Mylip	0.275487	0.999423
Rnf144b	-0.796219	0.999423
Higd2a	0.4826	0.999423
Nsd1	-0.556399	0.999423
Hnrnpk	-0.271243	0.999423
Uqcrb	0.2905	0.999423
Gm10263	-0.200435	0.999423
Ndufs6	-0.157229	0.999423
Gm10116	0.701123	0.999423
Fam172a	0.276071	0.999423
Mef2c	-0.0339711	0.999423
Cox7c	-0.0609328	0.999423
Rps23	-0.0837681	0.999423
Tbca	0.343281	0.999423
Pde8b	-0.829643	0.999423
Polk	0.594934	0.999423
Col4a3bp	0.0986308	0.999423
Fcho2	-0.714072	0.999423
Ocln	-0.244198	0.999423
Mast4	-0.433557	0.999423
Erbb2ip	-0.182543	0.999423
Pde4d	-0.917423	0.999423
Arl15	0.516853	0.999423
Ndufs4	0.33412	0.999423
Itga1	0.171067	0.999423
Asxl2	-1.05501	0.999423
Efr3b	-0.634054	0.999423
Ncoa1	-0.662691	0.999423
Itsn2	-0.308754	0.999423
Rhob	0.663471	0.999423
Pum2	0.324035	0.999423
Laptm4a	-0.371958	0.999423
Rock2	-0.267045	0.999423
Ywhaq	-0.141813	0.999423
Rps7	0.937041	0.999423
Cog5	-0.751346	0.999423
Nampt	-0.0129942	0.999423
Sypl	0.0446825	0.999423
Tspan13	0.421832	0.999423
Arl4a	-0.685243	0.999423
Dock4	0.401754	0.999423
Prkd1	-0.66353	0.999423
Strn3	-0.186017	0.999423
Psma6	-0.536117	0.999423
Nfkbia	-0.185338	0.999423
Ralgapa1	-0.348839	0.999423
Mdga2	-0.864187	0.999423
Rps29	0.136213	0.999423
Rpl36al	0.376138	0.999423
Prkch	1.57342	0.999423
Rhoj	0.251612	0.999423
Wdr89	0.177908	0.999423
Fut8	-0.882277	0.999423
Gphn	-0.431104	0.999423
Zfp36l1	0.124393	0.999423
Susd6	-0.703785	0.999423
Srsf5	-0.511268	0.999423
Rbm25	-0.9735	0.999423
Nrxn3	-0.345658	0.999423
Calm1	0.0306651	0.999423
Papola	-0.263507	0.999423
Meg3	-0.829758	0.999423
Tecpr2	-0.0301691	0.999423
Mark3	-2.00688	0.999423
2010107E04Rik	0.818181	0.999423
Crip2	0.199476	0.999423
Crip1	-1.12346	0.999423
Esyt2	-1.61511	0.999423
Rapgef5	0.361885	0.999423
Sepp1	0.791251	0.999423
Rpl37	0.0774262	0.999423
Gm10250	-0.0232813	0.999423
Dab2	0.24552	0.999423
Nipbl	-0.587767	0.999423
Rai14	0.905122	0.999423
Sub1	0.647306	0.999423
Zfr	-0.713321	0.999423
Myo10	-0.120156	0.999423
Fbxl7	-0.0630389	0.999423
Ctnnd2	-0.280452	0.999423
Rpl30	-0.483545	0.999423
Cox6c	-0.0272135	0.999423
Ywhaz	0.17335	0.999423
Trps1	0.0666342	0.999423
Ndufb9	0.17413	0.999423
Asap1	-0.352888	0.999423
Phf20l1	-1.11364	0.999423
Ndrg1	-0.463256	0.999423
Ptk2	0.0874571	0.999423
Ly6e	0.154115	0.999423
Ly6a	0.858422	0.999423
Ly6c1	0.147184	0.999423
Eef1d	-0.205088	0.999423
Tonsl	-0.0129961	0.999423
Rpl8	0.23798	0.999423
Myh9	-0.225477	0.999423
Ddx17	0.182181	0.999423
Pdgfb	0.107793	0.999423
Rpl3	-0.106716	0.999423
Tnrc6b	-0.370841	0.999423
Rbx1	0.262478	0.999423
Smdt1	-0.446613	0.999423
Ndufa6	-0.526497	0.999423
Tspo	-0.481317	0.999423
Parvb	-0.245048	0.999423
Tuba1b	0.566541	0.999423
Tuba1a	1.52653	0.999423
Tmbim6	0.0994084	0.999423
Lima1	0.161111	0.999423
Pfdn5	-0.0579356	0.999423
Atp5g2	0.211374	0.999423
Cbx5	0.396085	0.999423
Crebbp	0.407882	0.999423
Mkl2	-0.364154	0.999423
Spag6l	0.242482	0.999423
Comt	-0.46794	0.999423
Cldn5	0.869781	0.999423
Eif4a2	0.769642	0.999423
Lpp	-0.439748	0.999423
Atp13a5	-0.00907179	0.999423
Ppp1r2	0.310626	0.999423
Tfrc	-0.584465	0.999423
Rpl35a	-0.16156	0.999423
Heg1	0.255178	0.999423
Lrrc58	-0.0901209	0.999423
Gsk3b	-1.25799	0.999423
Arhgap31	0.345834	0.999423
Lsamp	-1.22427	0.999423
Zbtb20	-0.864451	0.999423
Cd200	-0.679141	0.999423
Phldb2	0.084495	0.999423
Rpl24	-0.0858681	0.999423
St3gal6	-0.240814	0.999423
Cadm2	-1.70394	0.999423
Gbe1	0.458921	0.999423
Gm9843	-0.256386	0.999423
Ncam2	-0.1181	0.999423
Atp5j	0.595931	0.999423
App	-0.525568	0.999423
Cyyr1	0.577574	0.999423
Sod1	0.0191839	0.999423
Son	-0.820465	0.999423
Atp5o	0.256728	0.999423
Erg	0.0657492	0.999423
Mpc1	-0.779204	0.999423
Qk	-0.332363	0.999423
Mllt4	0.0388577	0.999423
Psmb1	-0.333266	0.999423
Tceb2	0.296496	0.999423
Ndufb10	1.01262	0.999423
Tmem204	0.993052	0.999423
Gm26694	0.732372	0.999423
Gm8186	-0.228973	0.999423
Atp6v0e	0.270213	0.999423
Uqcc2	0.320952	0.999423
Rps10	0.244427	0.999423
Rpl10a	-0.282833	0.999423
Mapk14	0.740968	0.999423
Cdkn1a	0.633496	0.999423
Zfand3	0.13922	0.999423
Btbd9	0.0732592	0.999423
Ndufv3	0.221297	0.999423
Notch3	-1.3476	0.999423
Kank3	0.52039	0.999423
Rps28	-0.00380247	0.999423
Ndufa7	0.483737	0.999423
Rps18	0.454218	0.999423
Clic1	0.833681	0.999423
Tubb5	0.764398	0.999423
Cd2ap	-0.669327	0.999423
Adgrf5	-0.248031	0.999423
Hsp90ab1	0.649274	0.999423
Ccnd3	-0.0262323	0.999423
Tbc1d5	-0.520086	0.999423
Rpl36	-0.0745488	0.999423
Ndufa11	-0.146535	0.999423
Fbxl17	0.0443393	0.999423
Mtcl1	0.192625	0.999423
Ptprm	0.242345	0.999423
Dlgap1	-0.604113	0.999423
Myl12b	0.613854	0.999423
Myl12a	0.440791	0.999423
Nlrc4	0.219723	0.999423
Rasgrp3	-0.250814	0.999423
Crim1	-0.0188523	0.999423
Cox7a2l	-0.302365	0.999423
Epas1	0.222183	0.999423
Calm2	0.347677	0.999423
Nrxn1	-1.11743	0.999423
Uty	-0.765378	0.999423
9430020K01Rik	0.480124	0.999423
Svil	-0.104301	0.999423
Zeb1	0.0900905	0.999423
Kif5b	0.67713	0.999423
Rpl27-ps3	0.188266	0.999423
Ccny	-0.0645805	0.999423
Colec12	-0.477728	0.999423
Rock1	-0.847639	0.999423
Gm10036	-0.12999	0.999423
Asxl3	-0.0873029	0.999423
Ctnna1	-0.156826	0.999423
Pura	0.212438	0.999423
Ankhd1	-0.0699219	0.999423
Ndufa2	0.411464	0.999423
Arhgap26	0.663703	0.999423
Mcc	-0.0827874	0.999423
Sema6a	0.28201	0.999423
Dmxl1	-1.33425	0.999423
Hsd17b4	-0.091214	0.999423
Rps14	-0.0728787	0.999423
Pdgfrb	1.01106	0.999423
Csnk1a1	0.344202	0.999423
Bvht	0.619694	0.999423
Afap1l1	0.369615	0.999423
Tcf4	0.171972	0.999423
Rpl17	0.885755	0.999423
Atp5a1	0.287323	0.999423
Kdm2a	-0.936485	0.999423
Cfl1	0.918301	0.999423
Malat1	-0.472036	0.999423
Cox8a	-0.647568	0.999423
Rtn3	-0.729695	0.999423
Slc3a2	0.553857	0.999423
Eef1g	0.771755	0.999423
Ahnak	0.414587	0.999423
Fth1	1.50882	0.999423
Tmem258	0.906354	0.999423
Gnaq	0.561165	0.999423
Trpm3	-3.00549	0.999423
Gm9493	0.302053	0.999423
Slc1a1	-0.185626	0.999423
Prkg1	-0.708053	0.999423
Sgms1	0.226093	0.999423
Rpl9-ps6	-0.371588	0.999423
Pten	-0.867619	0.999423
Fas	0.158148	0.999423
Plce1	-0.161009	0.999423
Sorbs1	0.328538	0.999423
Usmg5	-0.184238	0.999423
Ablim1	0.938814	0.999423
Rps12-ps3	-0.649226	0.999423
mt-Nd1	-0.329465	0.999423
mt-Nd2	-0.703941	0.999423
mt-Co1	-0.285789	0.999423
mt-Co2	-0.0338257	0.999423
mt-Atp6	-0.455967	0.999423
mt-Co3	0.0231856	0.999423
mt-Nd4	-0.0185998	0.999423
mt-Cytb	-0.858811	0.999423
Higd1b	0.747097	0.999423
Slc22a8	0.534121	0.999423
Cd93	1.6341	0.999423
Gm7676	2.34529	0.999423
Klf2	2.4067	0.999423
Acvrl1	0.250627	0.999423
Myeov2	-0.000319564	0.999656
Pbrm1	-0.000812618	0.999656
Dusp3	-0.00170422	0.999656

## Sheet: d.Epend_glia_pseudobulk_deg
gene	log2FoldChange	padj
Nnat	-4.50256	1.94515e-22
S100a6	2.87127	3.19271e-14
Nav2	2.80735	5.43446e-11
S100a10	4.13372	4.40827e-10
Vim	2.52932	5.91874e-09
Anxa2	2.86828	2.53118e-08
Cdh13	3.41803	5.72174e-07
A330033J07Rik	-5.01831	1.64962e-05
3300002A11Rik	-2.34764	2.37838e-05
S100a11	2.69117	4.36844e-05
Tubb2a	2.86683	5.37667e-05
Vmp1	2.06494	8.60817e-05
Slc38a1	-2.15442	9.49461e-05
Hspa8	2.15752	0.00011313
Ano6	1.92885	0.00011313
Pdlim4	3.06955	0.000246831
Airn	2.81148	0.000246831
Etnppl	-4.4646	0.000334289
Camk1d	2.70249	0.000386568
Rpsa	1.82957	0.000386568
Mrps6	2.96105	0.000394335
Sparcl1	-2.35343	0.000420851
Tmsb10	2.27311	0.000496507
Tmem232	-2.99473	0.000496507
9530026P05Rik	-1.62446	0.000585121
Unc5cl	-2.58344	0.000726707
Hsp90ab1	1.68907	0.00102314
Acss3	-2.67322	0.00104714
Eef1a1	1.57384	0.00118996
Ccdc153	-2.33688	0.00140416
Tmem47	-2.20963	0.00174018
Slc1a3	-1.85788	0.00174018
Mapk4	-2.37986	0.001986
Dnah12	-1.65707	0.0027262
Arhgef4	-1.80661	0.00308642
Rorb	2.02923	0.00308642
Unc13c	-2.29187	0.00316306
Rps4x	1.75074	0.00318917
Tead1	1.81275	0.00469432
Ttll3	-1.88441	0.00566425
Iqgap2	1.99165	0.00583363
1700040L02Rik	-2.623	0.00672326
Plec	1.7315	0.00672326
Dtna	-1.6047	0.00672326
Msn	1.99138	0.00747572
Gja1	-1.92982	0.00750085
S100a16	2.37303	0.00773181
Mink1	2.18199	0.00773181
Rpl36al	2.27011	0.00824249
Gm10714	-2.07073	0.00882207
Pdgfd	-3.46689	0.00895736
Lgals3	2.05526	0.0095485
Tubb2b	2.60769	0.00965203
Ncl	2.21659	0.00995602
Mrpl33	1.97043	0.00995602
Dclk1	1.53453	0.0109168
Col23a1	-4.09548	0.0120207
Cfap74	-1.70318	0.0138389
Gabbr1	1.94706	0.0138389
Ptprt	-1.5278	0.0141766
6330403K07Rik	-2.25656	0.014702
Phkg1	-1.99072	0.0149373
Ramp1	-2.14921	0.0157453
Lmna	1.65539	0.0169356
Plat	2.03502	0.0169356
Itm2c	-1.70428	0.0170351
Cd109	1.57241	0.0170351
Gas6	-1.90943	0.0176282
Phldb1	1.94169	0.0182491
Rpl4	1.66405	0.0182491
Lgi1	-2.01477	0.0182491
Rfx4	-2.16046	0.0187452
Tuba1b	1.60484	0.01894
Erdr1	2.01895	0.0189661
Clic1	1.91847	0.0193989
Cd9	1.15414	0.0207656
Kcnip4	-1.39478	0.0207999
Ndrg2	-1.64911	0.0207999
Prodh	-2.23502	0.0209764
Traf5	2.0888	0.0213219
Dynlrb2	-1.77735	0.0217017
Ptrf	1.77973	0.0217017
Sdc4	1.47189	0.0241305
Tubb5	1.87292	0.0249454
Rasa4	1.94736	0.0288827
Arhgap26	1.59755	0.030628
Slc39a12	-1.98812	0.0306317
Ctnna3	-1.48323	0.0311599
Gm10263	1.58197	0.0311599
Usp2	-1.61507	0.0326687
Dcdc2a	-1.86839	0.0326687
Csrnp3	-1.91783	0.0337636
Eif4a1	1.67406	0.0337636
Dnah5	-1.56936	0.0337636
Dynll1	1.32255	0.0340436
Rps19	1.24034	0.0341219
Tsc22d3	-2.27171	0.0355138
Arhgap6	-2.28932	0.0357885
Dip2c	1.59223	0.0357885
St6galnac3	-1.29663	0.039793
Tagln2	1.80702	0.0410782
Ldb2	-1.61091	0.043343
Tmem212	-1.30471	0.0493159
Ptprj	1.5785	0.0503342
Cadps	1.48827	0.0503342
Tulp4	1.57816	0.0503646
Aldoc	-1.69933	0.0516154
Rplp1	1.1384	0.0527552
Agmo	-1.66845	0.0527942
Rgs22	-1.2643	0.0532923
Rpl32	1.25126	0.0535171
Ect2l	-1.6832	0.0535171
Clasp2	-1.46431	0.0535171
Ccbe1	-1.82462	0.0535171
St3gal4	1.68828	0.0550474
Plxnb2	1.50426	0.0550474
Tiam2	1.4051	0.0555721
Bcl2l1	1.39365	0.0584881
Eda	-1.68248	0.0584881
Neat1	1.15883	0.0584881
Rarres2	-1.3681	0.0592025
Rpl19	1.38209	0.062671
Rps3	1.35337	0.0636189
Rpl18	1.34424	0.068379
Dnah10	-1.57837	0.0700095
Nek1	-1.33257	0.0705651
Rps18	1.25001	0.0705651
FRMPD2	-1.37123	0.0706163
Adamts20	-1.31659	0.0706163
Rps25	1.23973	0.0714984
Unc80	-1.69208	0.0716272
Acss1	-1.97196	0.0716272
Rps6	1.41473	0.0716272
Adrbk2	-1.66091	0.0716272
Rpl21	1.0864	0.0716272
Fndc3a	1.67537	0.0716272
Tprkb	-1.70945	0.072724
Zbbx	-1.33497	0.0737692
Tm4sf1	1.14934	0.0738521
Glis3	1.13923	0.0738521
Rps26-ps1	1.57789	0.0756943
Pbxip1	-1.31647	0.0763172
Uchl1	1.30538	0.0763172
Rpl41	1.0499	0.0763172
Oxr1	1.03488	0.0809799
Lrrc36	-1.53311	0.0819486
Wdpcp	-1.20106	0.0858654
Slit2	-1.37506	0.0867685
Myrip	1.47491	0.0876846
Tshr	-2.01913	0.0876846
Eno1	1.49476	0.0894734
Grk4	-1.42109	0.0894734
Fmn2	-1.26385	0.0900783
Sugct	-2.00716	0.0900783
Mro	-1.22548	0.0900783
Mamdc2	1.286	0.0911564
Arhgap18	1.50723	0.0926084
Trpm3	-1.76916	0.0946969
Slc4a4	-1.33675	0.0967902
Dennd4a	-1.65082	0.0979676
Csnk1g1	1.47483	0.0979676
Ifitm3	1.69107	0.098622
Actg1	1.35909	0.098622
Dnal1	-1.21289	0.098622
Pygb	-1.45194	0.0996416
Psap	-0.926047	0.0996416
Eef2	1.24524	0.0996439
Wwtr1	1.18837	0.099851
Sgcd	-1.24066	0.099851
Btbd9	1.30072	0.099851
Cdkl4	-1.24513	0.099851
Rpl36	1.39937	0.0999747
Ccdc39	-1.49768	0.107614
Synj1	-1.53982	0.107614
Ttc14	1.44563	0.108087
Rps9	1.19128	0.108087
Rpl24	1.03517	0.109688
Fat3	-1.32062	0.10982
Bbox1	-1.30504	0.111695
Bcan	-1.92951	0.112538
Spon1	-1.46717	0.112538
Cst3	-1.19969	0.112897
Tecpr2	0.955134	0.113539
Antxr1	-1.2806	0.114928
Itm2b	-1.05262	0.117213
Trappc8	-1.76406	0.117376
Syne1	-1.06604	0.117764
Fam120c	1.35787	0.118683
Ntrk2	-0.848353	0.121218
Gm43938	-1.67029	0.126341
Nedd8	1.4475	0.126341
Zfp474	-1.55683	0.126341
Ccdc190	-1.63395	0.127913
Hsd17b4	1.01791	0.128102
Nrxn3	-1.28577	0.12892
Pde10a	1.30166	0.12892
Rpl39	1.10543	0.135048
Lrrc48	-1.07695	0.135048
Sft2d1	-1.3309	0.135048
Cdhr3	-1.38074	0.138001
Dmd	-1.09166	0.139817
Mlc1	-1.2278	0.14203
Dnah7b	-1.0648	0.143936
Mt2	0.902648	0.145023
Gria1	-1.52542	0.145023
Gm13481	-1.19054	0.152047
Megf9	-1.31567	0.152047
Rpl5	1.30486	0.152047
Mdm2	1.24563	0.152047
Gm10073	0.92552	0.152047
Col5a3	1.22531	0.152047
Ank3	1.0968	0.15252
Flna	1.494	0.159086
Ccdc34	-1.31056	0.161363
Rps28	1.22655	0.162064
Pik3c2a	-1.45294	0.162216
Gm973	-1.04098	0.16277
Ptprz1	0.758892	0.16277
Kif6	-1.0206	0.16277
Rbms1	1.0556	0.163721
Galk2	-1.20646	0.163721
Tppp3	1.13833	0.168754
Ddah1	1.14019	0.169574
Sorbs1	-0.943352	0.169574
Eif4g3	1.07734	0.170408
Tbl1xr1	1.38199	0.170938
Vcp	1.21624	0.170938
Txn1	1.4132	0.170938
Rps8	0.846711	0.170938
Sumf1	1.00842	0.170938
Gpr37l1	-1.08962	0.170965
Syt10	-1.3645	0.173306
Ppp3ca	0.91375	0.176532
Srgap3	-1.02999	0.176532
Csgalnact1	-1.21068	0.17669
Rapgef1	1.04408	0.176781
Samd4	-1.26893	0.178169
Hspe1	1.62336	0.178208
Hdac8	-0.974088	0.178208
Maats1	-1.35119	0.178208
Rora	-0.686434	0.179776
Stpg1	-1.48134	0.181634
Mdh2	1.29331	0.181634
Cadps2	-1.30701	0.181634
Ccdc162	-0.985157	0.181634
Fgd4	1.1081	0.181634
Pltp	-0.890479	0.182014
Ski	1.14397	0.182014
Rps18-ps3	1.32659	0.18317
Rps21	1.07711	0.186898
Rps16	1.0798	0.188181
Ppia	1.04963	0.188181
Fmnl2	1.10337	0.190797
Zfp521	-1.07921	0.192661
Agbl4	-0.785075	0.1932
Slc1a2	-1.19273	0.19618
Rps26	1.18564	0.197931
Alpk1	1.17728	0.198078
Elmod1	-1.03176	0.201693
Gnas	0.878234	0.202121
Dbi	-0.672384	0.205292
4932443I19Rik	-1.43777	0.20612
Ift74	-1.46062	0.214988
Fam216b	-1.5901	0.214988
Pcmt1	1.21624	0.215557
C4b	-1.37822	0.215557
Ankrd44	-0.967766	0.215695
Eif1	0.906191	0.218442
Atp5b	1.11647	0.220516
Phxr4	1.194	0.220516
Bcas3	-1.15768	0.220516
Nrbp2	-1.1138	0.222169
Slc25a18	-1.13655	0.224043
Npy	1.54592	0.224136
Dnajc6	-1.13731	0.226254
Ivns1abp	1.26154	0.227849
Mat2a	1.07914	0.227849
Rpl23	0.908085	0.227849
Atxn10	1.08396	0.227849
Lrp1b	-1.12282	0.229342
Lca5	-1.22711	0.234456
Rps10	1.05987	0.234827
Gm16083	-0.878613	0.240798
Ftl1	0.927244	0.240798
Dnah7c	-0.976711	0.240821
Rpl37a	0.8559	0.240821
Atp5e	1.00739	0.240821
Cecr2	1.1124	0.240821
Grik2	-0.897468	0.240821
Tma7	1.2012	0.240821
Sgms1	1.00865	0.240821
Rtn4	0.79624	0.241456
Ccdc85a	-1.2163	0.241936
Apoe	-1.09335	0.242154
Meg3	0.777592	0.242272
Gcnt2	1.14456	0.242957
Rhoq	1.08115	0.242957
1700028P14Rik	-0.903058	0.242957
Exoc6b	0.996304	0.243334
Rpl27-ps3	1.04835	0.244912
Fry	-0.917593	0.245079
Ly6h	-1.10933	0.249939
Tpt1	1.00435	0.250515
Hdlbp	1.16426	0.254957
Psma7	1.18199	0.255746
Fndc3b	1.06563	0.25868
Dnah7a	-1.12854	0.267729
Polr1b	1.08946	0.267729
Top1	1.01868	0.267729
Dock7	0.998303	0.267729
Lncpint	-0.933751	0.267729
Akap13	0.930181	0.267729
Aldoa	0.847415	0.267729
Ccdc50	1.10582	0.267729
Mid1	1.18497	0.268156
Nlgn1	-0.923597	0.270462
Dlg1	0.849967	0.272432
Ak9	-0.751537	0.272615
Timp3	-0.932703	0.272615
Atp1a2	-0.945025	0.274108
S100a1	1.04057	0.274108
Ttc25	-1.15644	0.274108
Gpi1	1.19608	0.27498
Ntm	-1.21698	0.27498
Wnk2	-1.03875	0.27498
Selk	1.01107	0.27661
Ank2	-0.766652	0.278091
Rps20	1.07791	0.278576
Prelp	1.23499	0.279309
Rps3a1	1.11765	0.279309
Marcks	1.03157	0.279309
Rgs6	-1.02626	0.279309
Zhx2	-1.10381	0.279309
Trp53bp2	-1.19098	0.280818
Enkur	-1.10289	0.281108
Ascc1	-1.0309	0.281108
Zswim6	-0.8219	0.281108
Bcl2	-0.991277	0.286826
Fut9	-1.08274	0.286826
Rpl9-ps6	0.780002	0.290294
Nck2	0.997176	0.29088
Ophn1	-0.81995	0.291434
Ppil6	-1.02321	0.291434
Rps15	0.772462	0.291434
Saraf	-1.00174	0.291434
Rpl37	0.78579	0.291434
1810037I17Rik	1.16368	0.291678
Arap2	0.965232	0.291678
Astn1	-1.31071	0.292551
Kirrel3	-0.806451	0.296102
Hspa5	1.02838	0.299119
D8Ertd82e	-1.20245	0.299119
Rptor	1.06113	0.299119
Id2	1.02625	0.299119
Gm10076	1.1281	0.301893
Bmpr1b	-1.33826	0.304091
Rpl14	0.726266	0.304847
Fbxl13	-1.0676	0.306022
Cc2d2a	-1.14852	0.310558
Rpl10a	0.944674	0.314846
Bcl9	-1.02182	0.316867
Adamts6	-1.15313	0.318548
Ppib	1.00548	0.322734
Mgat4c	-1.38509	0.323159
Thrb	-1.23811	0.323159
Erbb4	-0.787702	0.323404
Ankub1	-0.989265	0.323468
Lmo4	-0.970332	0.323468
Adam22	-0.886872	0.323468
Nr3c2	-1.0747	0.323468
Gm26908	-0.94986	0.323468
Mbp	-1.27127	0.325885
App	0.843996	0.326617
Ttyh1	-0.829934	0.329046
Myo18a	0.908602	0.329046
Npm1	0.937651	0.329624
Wdr89	0.757678	0.330284
Kcnma1	-0.862125	0.335519
Gab1	-0.997428	0.337145
Cd63	0.772559	0.343179
Wac	-0.944078	0.343179
Coro2b	-1.03921	0.345306
Rpl13a	0.737999	0.345985
4930402H24Rik	-0.569006	0.346297
Pcsk2	-1.00273	0.346297
Actn1	1.04066	0.346297
Cnn3	0.827667	0.346387
Dnajb6	-0.95774	0.346387
1700112E06Rik	-0.887493	0.346387
Slc6a1	-1.03429	0.347566
Il1rapl1	-0.825904	0.349219
Eea1	-0.971026	0.349404
Smg6	-0.833097	0.349404
Lmntd1	-0.821026	0.350245
Scd2	-0.693267	0.352348
mt-Atp6	-1.16069	0.352348
Lmbrd1	-1.02139	0.357274
Wsb1	1.07628	0.357274
H3f3b	0.819489	0.357274
Astn2	-0.735164	0.362649
Shroom3	-0.928387	0.365658
Tmsb4x	0.755707	0.365837
Cfl1	0.852217	0.365837
Srsf10	-0.861197	0.366507
Actb	0.663477	0.366507
Rpl3	0.984546	0.366507
Ncam2	0.705777	0.366507
Epb41l4a	1.09912	0.366507
Rps24	0.686239	0.366984
Hepacam	-0.821954	0.366984
Birc6	-1.00135	0.369253
5031425E22Rik	0.73482	0.371941
Slc6a11	-0.888588	0.371941
Arhgef12	0.810807	0.371941
Paip2	-0.921902	0.371941
Dlg2	-1.22352	0.374694
Csmd3	-0.822861	0.374992
Myo1e	0.796639	0.375646
Nol4	-1.03166	0.375646
Sumo1	-0.7845	0.375807
Pbx1	0.58488	0.375807
Jazf1	0.921357	0.376221
Gmds	-0.866929	0.376221
Gpc5	-1.05848	0.378431
Ppp1r36	-0.982109	0.378771
Gphn	-0.814003	0.378771
Ddr1	-0.664482	0.378771
Kif21a	-0.763452	0.379345
Tuba1a	0.600932	0.379431
Ndufa2	0.863606	0.379431
Ehmt1	0.953388	0.379948
Rtn3	-0.720273	0.379948
Xpo7	0.911837	0.381208
Chpt1	-0.831048	0.381463
Smyd3	-0.904074	0.381753
Pde1c	-0.72668	0.381753
Gpc6	-0.847833	0.381753
Rpl35a	0.732389	0.381753
Cfap61	-0.714182	0.382652
Fus	0.652361	0.382652
Hnrnpk	0.868449	0.382652
March6	-0.921521	0.382652
Lsamp	-0.687564	0.382652
Wls	-1.17445	0.388221
Chd7	0.82836	0.388221
Zcchc11	-0.784982	0.388221
Fgfr2	-0.734257	0.388221
Pibf1	-0.799508	0.388221
2210408I21Rik	-0.608479	0.388221
Ccdc108	-0.77015	0.391197
Rpl11	0.803896	0.391197
Ndufa3	1.05044	0.391197
Rpl6l	0.962496	0.391197
Ehbp1	-0.765732	0.391197
Uqcrb	0.961274	0.391197
Apc	-0.757351	0.391197
Rab39	0.886869	0.391787
Fhit	-0.615046	0.392276
Rpl8	0.712459	0.393316
Arl3	0.81592	0.397253
Galntl6	-1.16364	0.397606
Eml2	0.764538	0.398104
Cep128	-0.663289	0.398104
Wdr49	-0.723174	0.400728
Prkca	0.910574	0.400728
Vti1a	-0.686657	0.401898
Tmem256	0.93567	0.40194
Pard3	0.67194	0.403076
Ildr2	-0.837409	0.403583
Rbm39	-0.560522	0.403583
Rpl26	0.727168	0.403583
Lekr1	-0.870137	0.40463
Hydin	-0.685299	0.40463
Rps29	0.697913	0.40463
Rpl34	-0.721022	0.407374
Agt	-1.25761	0.408758
Cdh2	0.835158	0.408758
Cpne8	0.869288	0.410647
Pebp1	0.698787	0.415814
Ift43	0.939942	0.415814
Mycbp2	0.844629	0.420769
Ttll6	0.723199	0.420769
Ttc8	-0.850977	0.420769
Cd81	-0.664201	0.420819
Adk	-0.834975	0.422737
Ssh2	0.724758	0.422737
Atrx	-0.69145	0.423003
Cdk5rap2	-0.796023	0.423051
Atad2b	-0.916544	0.423841
Clstn1	0.781277	0.424208
Cnbd2	0.887624	0.425975
Kmt2e	0.689081	0.425975
Myl6	0.732945	0.425975
Reep5	-0.907934	0.425975
Ckap5	-0.619312	0.427826
Rasgrf1	0.832103	0.427826
Xrn1	-0.886345	0.427826
Ttc3	0.705939	0.427826
Lama2	-1.08413	0.428224
Akap9	-0.736654	0.429413
Nfia	-0.469081	0.430656
Fgf14	-0.715551	0.430656
Slc22a4	0.880043	0.430733
Gm11808	0.920157	0.432102
Luc7l2	-0.560024	0.432596
Ccser1	-0.551776	0.433073
Cfap54	-0.4883	0.43446
Tmtc2	-0.907202	0.434601
Cntnap2	-1.07837	0.439618
Atp2b1	0.695765	0.439618
Bicc1	-0.683237	0.442229
Ikzf2	0.815648	0.442824
Vwa5b1	-0.872668	0.445367
Gabrb1	-0.692188	0.445367
Gab2	0.782811	0.445367
Myo16	0.769376	0.445367
mt-Cytb	-0.925163	0.445367
Plscr4	-0.947905	0.451751
Ssbp2	-0.791714	0.451751
Ccdc3	0.7466	0.451904
Agpat4	0.728732	0.451904
Gnb1	0.661465	0.452014
Ttc21a	-0.688696	0.452014
Gm14820	0.761976	0.454953
Frmd4a	0.674953	0.456971
Adgrl3	0.456092	0.456971
Bbs9	-0.754494	0.456971
Tnr	0.565046	0.458629
Apbb2	0.532134	0.458629
Mcu	0.738806	0.458629
Herc1	-0.744632	0.458629
Gnao1	-0.770181	0.459496
Csnk1d	0.800264	0.459496
Glul	-0.787891	0.461092
Zfand6	0.836713	0.461092
Uqcrq	0.743762	0.461092
Ext1	0.711368	0.461098
Pbrm1	0.736291	0.461478
Lrrc9	0.563605	0.461478
St6gal1	0.700548	0.461478
Dnajb2	0.839728	0.461998
Hnrnpf	0.738428	0.462115
Dhx30	-0.866627	0.462156
Tsc22d4	-0.760415	0.46348
Prex2	-0.758601	0.465
Atxn1	0.452858	0.465023
Gm10036	0.691359	0.468042
Plcb1	-0.796464	0.47006
Pcbp2	-0.76883	0.47006
Erbb2ip	0.633288	0.471742
Odf2	-0.618243	0.472241
Nova1	-0.786515	0.472241
Brd4	0.713278	0.477689
Tnik	-0.722066	0.483213
Enah	-0.611546	0.484893
Crtc3	-0.659906	0.486124
Tcf4	0.461447	0.486124
Park2	-0.681876	0.488076
Cox6b1	0.686794	0.488581
Fam172a	-0.624548	0.490376
Cfap43	-0.545534	0.495883
Nrg1	-0.612063	0.497844
Mt1	0.471929	0.497844
Ahnak	0.708858	0.497844
Rsrp1	0.697033	0.498059
Ywhae	0.622383	0.498059
Gstm1	-0.561369	0.499789
Abcd3	0.7972	0.499789
Mllt3	0.680066	0.499789
Ttc29	-0.762464	0.499789
Gm20388	-0.47495	0.499789
Crip1	0.766062	0.499789
Rbx1	0.755126	0.499789
Pfdn5	0.664324	0.499789
Gulp1	-0.846599	0.503328
Rpgr	-0.751078	0.503328
Kidins220	0.78704	0.503328
Rgs20	0.481843	0.503644
Dpyd	-0.998108	0.503644
D5Ertd579e	0.765648	0.503644
Gpm6a	-0.866606	0.503644
Etfa	-0.790062	0.503644
Ccdc33	-0.821179	0.503644
Zbtb20	-0.378914	0.503644
Atp6v0e	-0.767571	0.503644
Rab31	0.624646	0.503644
Nrxn1	-0.554593	0.503644
Eif2s3y	-0.795226	0.503644
Zeb1	0.634167	0.503644
Ppp2r2b	-0.682005	0.503644
Trim9	-0.654935	0.504195
Tbc1d32	-0.728143	0.505903
Sec62	0.657873	0.506716
Zmym4	-0.712225	0.506716
Pura	0.628135	0.506716
Endog	-0.683786	0.507086
Tenm4	-0.87049	0.507086
Anks1b	-0.488217	0.507086
Spata7	-0.669493	0.507086
Fstl4	-0.757236	0.508352
Gabarap	0.705407	0.508377
Dock1	0.607318	0.509267
1110017D15Rik	-0.787429	0.516598
Dync1i2	0.788526	0.520965
Abca1	-0.695941	0.520965
Sobp	-0.610101	0.520965
Odf3b	-0.634556	0.520965
Dync2h1	-0.561667	0.523009
Pgrmc1	-0.764726	0.525255
Anxa5	0.579651	0.525255
Anapc1	-0.700914	0.525705
Eno4	-0.644711	0.525735
Drc1	-0.590712	0.533633
Cfap70	-0.720528	0.533961
Rbm6	0.624625	0.533961
Acsl3	-0.599559	0.535159
B3galt1	-0.588991	0.535159
Phf21a	-0.534647	0.535159
Dnaaf3	0.576565	0.535159
Zswim8	-0.743506	0.535159
mt-Co3	-0.69364	0.535159
Fth1	0.817614	0.537924
Atp2b4	0.647196	0.538529
Atp2a2	-0.545467	0.538529
Gabrg3	-0.655348	0.538529
Comt	0.59404	0.538529
Nckap1	0.572312	0.540857
Stk3	-0.610815	0.543771
Rpl22	0.673675	0.546704
Slc2a1	-0.700481	0.551465
Uqcr10	0.641744	0.551465
Cdk12	-0.759452	0.551465
Pde4b	0.716058	0.555094
Cwf19l2	-0.731979	0.555094
Cmpk1	-0.762819	0.557531
Calm3	0.65137	0.557531
Rps11	0.608608	0.557531
Rps7	0.765952	0.557531
Thada	0.695754	0.557531
Atp1b2	0.58124	0.558065
Adgb	-0.557159	0.560382
Arhgap5	-0.523739	0.560855
Chd4	0.604148	0.56103
Slc25a4	0.587286	0.56103
Fam120b	-0.666437	0.561145
Dthd1	-0.622102	0.561156
Chst11	0.592059	0.561156
Slc27a1	-0.698102	0.561156
Camk2g	-0.805976	0.561156
Ccdc148	-0.519202	0.56258
Spef2	-0.465856	0.562758
Hipk1	0.521413	0.564517
Ttc28	-0.473501	0.567505
Luc7l3	-0.519794	0.567505
Rps6ka5	-0.702272	0.567505
Pid1	0.635236	0.567917
Ndufa7	-0.673684	0.567917
Itpkb	0.452619	0.571167
Usp32	-0.672758	0.571167
Ak7	-0.468558	0.571167
C2cd3	-0.659883	0.571516
Dnah3	0.51815	0.571516
Fam208a	-0.670259	0.571516
Tcf12	0.453665	0.571516
Ppm1e	-0.578226	0.571516
Gfap	0.693077	0.571516
Sil1	-0.623532	0.571516
PISD	-0.555469	0.571516
Spag16	-0.413901	0.572729
Shank2	-0.462528	0.574049
Macf1	-0.440608	0.575527
Tmcc1	0.643343	0.575527
Ptch1	-0.760761	0.575527
Ablim1	-0.496919	0.575527
Upf3b	-0.523952	0.576287
Nudc	0.631349	0.576287
Foxp1	0.558986	0.576287
Sox5	0.414461	0.576287
Trim37	-0.568216	0.578103
Igsf11	-0.598635	0.578103
Cnot4	-0.578358	0.583666
Rreb1	-0.589348	0.584078
Rabgap1l	-0.473708	0.586584
Ulk2	-0.551672	0.586584
Thra	-0.68998	0.586584
Bex2	-0.707415	0.587121
Sgcz	-0.61858	0.587121
Ccdc57	-0.495087	0.587121
Map1b	0.520966	0.589757
Sltm	0.544501	0.59215
Mertk	-0.705657	0.593189
Slc7a11	-0.608478	0.593189
Mlf1	-0.80087	0.593189
Rpl28	0.496439	0.593189
Csmd1	-0.527733	0.593189
Foxn3	-0.586139	0.593189
Hivep2	0.57183	0.596466
Sox9	0.575205	0.596466
Cuedc1	-0.574362	0.597996
Cobll1	-0.571489	0.600179
Crim1	-0.673737	0.600179
Nfkb1	-0.597933	0.602843
Dnaic1	-0.560434	0.602843
Armc3	-0.612976	0.605092
Lrrc4c	-0.65434	0.613472
2010111I01Rik	-0.531938	0.61369
Armc9	-0.582615	0.615253
Syt11	0.567566	0.615623
Chd2	-0.556406	0.615623
Glud1	0.572333	0.615623
Sik3	-0.444168	0.616102
Laptm4a	-0.487032	0.616635
Rasal2	0.419768	0.622115
Tmcc3	-0.408922	0.622115
Msi2	-0.32926	0.62382
Gm14009	0.674626	0.624609
Sh3pxd2b	0.591402	0.624609
Rfx2	0.59799	0.624609
Rplp0	0.569553	0.625126
Aebp1	0.48578	0.625126
Gm42722	-0.450089	0.625452
Ankrd17	0.549606	0.625452
Cpe	0.324355	0.625452
Tnrc6b	-0.441174	0.625452
Kansl1l	-0.513417	0.625993
Rpl7	0.624504	0.630971
Limch1	-0.617814	0.631274
Kctd16	-0.702797	0.631274
Fto	0.469822	0.633436
Tulp3	0.520192	0.636526
Lhfp	0.441481	0.637849
Ubxn11	-0.539232	0.637849
Leng8	-0.47898	0.637849
Fchsd2	0.551502	0.637849
Tmem108	0.482455	0.637849
Copa	-0.633319	0.639786
Ankrd6	0.526174	0.639786
Armc2	0.447667	0.639786
Phip	0.459122	0.639786
Ppp2r3a	0.462843	0.639786
Slf1	-0.532347	0.639786
Arid2	0.604795	0.639786
Lima1	0.507113	0.639786
Eif4a2	0.512392	0.639786
Prrc2a	0.588623	0.639786
Kif5b	0.549381	0.639786
AW554918	-0.517866	0.639786
Ndufc2	0.549519	0.640184
Cspp1	-0.506182	0.641219
Cfap45	0.473166	0.641219
Dnali1	-0.571092	0.641219
Bre	0.481429	0.641219
Rsph10b	-0.482751	0.641219
Lamp1	0.585955	0.641219
Fam183b	-0.547501	0.641219
Rbfox1	0.72164	0.642568
Tmem107	0.5348	0.642875
Zfp638	-0.578159	0.645301
Nfat5	-0.485974	0.647127
1700088E04Rik	-0.40688	0.647127
Phlpp1	-0.497987	0.647901
Ift88	-0.47513	0.648632
Ptpn4	0.505514	0.649502
Prdx6	-0.403872	0.65049
Chd9	0.365202	0.65049
Tsnaxip1	-0.60838	0.65049
Nsmce2	0.546289	0.65049
Ddx17	0.461424	0.65049
Tmem164	0.544798	0.650816
Ccdc171	0.522421	0.650816
Ccdc30	-0.4455	0.650816
Appl2	-0.501465	0.65178
Rpl17	0.534693	0.65178
Col5a2	-0.636355	0.654685
Pafah1b1	0.421921	0.655228
Mast4	-0.483077	0.655228
Upp2	0.553649	0.65598
Kiz	-0.502371	0.657172
Fgfr1	0.454422	0.657172
Fbxl7	0.466092	0.657172
Nckap5	-0.441786	0.657588
Adgrv1	0.425369	0.657774
Wdr60	-0.543412	0.657977
Ptprd	-0.512571	0.658029
Gm3764	0.508	0.658976
4833427G06Rik	-0.566349	0.658976
Fam179b	0.535224	0.658976
Pou6f1	-0.509152	0.664723
Rpl27a	0.400586	0.664904
Ube3a	-0.451828	0.668858
Dab1	-0.456537	0.669014
Prkar1a	0.51241	0.671946
Desi2	-0.505988	0.672589
Mtcl1	-0.470817	0.675524
Adamtsl1	-0.5479	0.676135
Ift81	-0.433769	0.676234
Cfap20	-0.52204	0.678316
Ncoa1	0.488032	0.678316
Agap1	0.574754	0.679755
Rgs7	-0.593776	0.679755
Spag17	-0.385628	0.679755
Negr1	-0.515199	0.679755
Eps15	-0.431273	0.679755
Auts2	0.503782	0.679755
Pan3	-0.50414	0.679755
Slc25a3	0.478586	0.679755
Arhgap32	0.541573	0.679755
Mprip	0.46954	0.679755
Nsd1	-0.431187	0.679755
Golgb1	-0.478743	0.679755
Gm9843	0.393314	0.679755
Zfp608	-0.476164	0.679755
Plce1	-0.393735	0.679755
Cbx5	0.47122	0.681359
Dnah11	-0.394316	0.682299
Ulk4	-0.438498	0.684678
Gpatch8	-0.401896	0.684678
Catip	-0.465012	0.686922
Baz2b	-0.499478	0.686922
Mbnl2	-0.387715	0.686922
Sptbn1	-0.433115	0.686922
Ctsb	0.468231	0.686993
Maml2	0.413826	0.686993
Macrod2	-0.469745	0.687901
Nebl	-0.378964	0.688973
Srebf1	-0.508561	0.694892
Erich3	0.463499	0.695863
Evi5	0.510653	0.695863
Sorbs2	-0.336643	0.696826
Papola	-0.440942	0.703837
Lrrc6	-0.511839	0.705575
Rpl38	0.339612	0.706189
Gm867	0.371042	0.707405
Foxj1	0.450386	0.707405
Cep126	0.395516	0.707622
Itch	0.516174	0.708797
Arhgap21	-0.409565	0.709613
Prrc2b	0.498958	0.709613
Sema6d	-0.324595	0.709613
Sepw1	0.41275	0.709613
Hint1	0.405648	0.7114
Vps13b	-0.405081	0.711662
Riiad1	-0.36994	0.713199
Kif9	-0.342519	0.714406
Plpp3	-0.403999	0.714407
Ccdc138	-0.459327	0.714407
Sparc	-0.356465	0.715927
Akt3	-0.381317	0.716905
Ppp1cb	-0.368978	0.716905
Ubc	0.422461	0.716905
Cfap100	0.450125	0.716905
Pam	-0.431322	0.718162
Cacna1d	-0.390571	0.718162
Ubn2	0.350543	0.720544
Hnrnpdl	0.449488	0.721371
Cfap44	-0.329394	0.721371
Tox	-0.432526	0.723046
Diaph2	0.383088	0.724831
Lrrc49	0.484806	0.724831
Sclt1	-0.41157	0.729049
Srrm1	0.426785	0.729049
2410089E03Rik	-0.430623	0.729049
Resp18	0.600378	0.729206
Nin	-0.427318	0.729294
Rev3l	-0.359229	0.730887
Wdr78	-0.441083	0.734252
Ewsr1	0.42922	0.73479
Eif5	0.41135	0.73479
Ccdc170	0.35256	0.735185
Pitpna	0.419906	0.735185
Fryl	0.430897	0.735191
Rps27a	0.322207	0.735363
Spop	0.433963	0.735363
Senp6	0.386947	0.735901
Stag1	-0.35194	0.736581
Map4k4	0.367346	0.737736
Gm7173	-0.391863	0.737938
Trip12	-0.441584	0.739025
Mgat5	-0.454254	0.739025
Rasa2	-0.400716	0.739025
Map4	0.393474	0.739025
Crip2	-0.362915	0.739025
Cox8a	-0.434807	0.739025
Vwa3a	-0.326591	0.739146
Pde7b	0.602379	0.739146
Nipbl	-0.37135	0.739146
Pkd1	-0.442553	0.739146
Abr	0.451786	0.739262
Clk1	-0.406468	0.740952
Rock1	-0.377689	0.742424
Zc2hc1a	-0.383055	0.743303
4933434E20Rik	-0.364558	0.747039
Mpdz	-0.451803	0.747039
Braf	-0.362925	0.747039
Rbm25	-0.3079	0.747039
Tenm2	0.599879	0.74765
Srgap2	0.405661	0.748999
Strbp	-0.311405	0.748999
Fam193a	-0.416636	0.748999
Grid2	-0.394214	0.748999
Klf12	-0.458309	0.748999
Ptprk	-0.295118	0.751934
Tusc3	0.4374	0.751934
Rfx3	-0.295141	0.751934
Nkain2	-0.360332	0.752115
Abi1	-0.385714	0.753727
Rapgef2	-0.416993	0.753727
Kmt2c	0.441426	0.753727
Agbl3	-0.391344	0.75497
Zfp704	-0.400499	0.755013
Rabac1	-0.350155	0.755098
Sf3b2	-0.372058	0.755573
Gpm6b	-0.328555	0.755592
Camk2d	0.314406	0.755592
Rps5	0.348872	0.755592
Hsp90b1	0.379909	0.755592
Spag6l	-0.287136	0.755592
Nf1	0.344751	0.76081
Usmg5	0.424716	0.76081
Cald1	-0.334807	0.762097
Itih3	-0.587142	0.762097
Pcdh9	-0.306886	0.762097
Fbxl17	0.346782	0.762206
Dnajc1	0.368484	0.765391
Pdlim5	-0.352001	0.765391
Gapvd1	0.375836	0.768453
Zeb2	0.325688	0.768453
Tnrc6c	-0.367021	0.768453
Hnrnpm	-0.390595	0.768453
Asxl3	-0.421433	0.768453
Zcchc7	-0.347061	0.769572
Tnrc6a	0.331516	0.770312
Tacc2	-0.366408	0.770605
Chchd3	0.387142	0.771258
Rtkn	-0.402871	0.77157
Pias1	-0.390558	0.77157
Ttll8	-0.321507	0.77157
Lims1	0.357997	0.772581
Cltc	0.389256	0.772581
Wdr35	-0.414585	0.772902
Ankrd66	0.380372	0.772902
Ccdc173	-0.364956	0.773433
Mdh1	0.412101	0.773433
Cdc14a	-0.361321	0.773671
Prickle2	0.285076	0.773671
Pcdh15	0.475849	0.773671
Ghr	0.402768	0.774654
Lrba	-0.383689	0.775366
Mfn1	-0.374724	0.777394
Tjp1	0.375521	0.777394
D430042O09Rik	-0.385333	0.777394
Cdk19	-0.352157	0.778113
Adgrb3	-0.266565	0.77923
Dnah2	-0.275029	0.779853
Ptprg	-0.368454	0.780083
Ccdc191	-0.355907	0.78019
Mapk10	-0.262884	0.781091
Nrcam	0.306745	0.781091
2010107E04Rik	0.412107	0.781091
Tra2b	0.353309	0.781091
Nap1l5	-0.453006	0.782142
Rps23	0.266861	0.782142
1700007G11Rik	-0.285242	0.782867
Araf	-0.380816	0.787413
Nfix	-0.367527	0.787413
Rtn1	-0.308132	0.787413
Meig1	-0.411342	0.787697
Sat1	0.312546	0.787697
Oxct1	-0.322673	0.787697
Atp1a1	-0.316764	0.791627
Sfpq	0.379956	0.791627
Atpif1	0.313361	0.791627
Plekhg1	-0.341425	0.791627
Ddx39b	0.338445	0.791627
Ptprm	-0.264107	0.791627
Snhg11	-0.396388	0.792575
Orc5	-0.298382	0.792575
Cox6c	0.267153	0.792575
Ptk2	0.344084	0.792575
Cacnb2	-0.24384	0.793101
Rpl22l1	-0.36168	0.793101
Prdx1	-0.323534	0.793101
Ube2k	0.336526	0.793101
Kctd8	-0.38462	0.793101
Gm17660	0.40453	0.793101
Snrpd2	0.366716	0.793101
Fxyd1	-0.326803	0.793101
Mylip	0.397	0.793101
Erh	0.397561	0.793101
Efcab11	-0.332999	0.793101
Tceb2	0.306783	0.793101
Efna5	-0.320409	0.793101
Ncor1	-0.275936	0.793515
Srrm2	0.275627	0.794422
Prtg	0.429098	0.796181
Atp5j2	0.303984	0.797447
Anks1	-0.352406	0.797447
Cox6a1	-0.325159	0.797555
Magi1	0.235417	0.797555
Kcnd2	-0.375101	0.799317
Baiap2	0.302794	0.799317
Grina	0.32939	0.799317
Mllt10	0.264844	0.801453
Chchd6	0.330433	0.801453
Kcnq1ot1	0.284376	0.801453
Huwe1	-0.320904	0.802031
Drc7	-0.316599	0.802031
Tsga10	-0.36802	0.804445
Dis3l2	0.313904	0.804445
Lrrc51	-0.266761	0.804445
Cdk17	0.298367	0.804445
Pcm1	-0.2618	0.804445
Ube2e2	0.229836	0.804445
Hnrnpc	0.320683	0.804445
Ncam1	-0.241309	0.804445
Alcam	-0.363084	0.804445
Pkp4	-0.312872	0.806973
Ndufa4	-0.337228	0.807075
Spata17	0.249727	0.809379
Setd5	0.266627	0.809379
Hsph1	0.309275	0.810374
Arhgap39	0.299998	0.810374
Ralgapa1	0.26742	0.810545
Skp1a	-0.334422	0.811386
Ppp1r12b	-0.317082	0.812862
Arhgef26	-0.302634	0.812862
Prkd1	-0.325921	0.812862
Ylpm1	0.327056	0.812862
Efhb	-0.301344	0.816543
Magi2	-0.157498	0.819296
Tomm7	0.358537	0.819296
Wnk1	0.238817	0.819296
Arl6ip1	-0.316934	0.819296
Iqck	-0.262683	0.819296
Ctsd	0.315388	0.819296
Ptges3	0.304331	0.819296
Phkb	0.286715	0.819296
Chd8	0.330403	0.819296
Nedd4	0.237339	0.819296
Cox7a2	0.368875	0.819296
Nudcd3	0.257487	0.819296
Hspa2	0.353435	0.819296
Myo10	-0.410295	0.819296
Plekha5	-0.220799	0.820965
Pitpnc1	-0.235965	0.821145
March3	0.294719	0.821145
Camta1	-0.327039	0.82342
Cdc42bpa	-0.364912	0.823942
Cd24a	-0.272862	0.823942
Nek11	-0.254008	0.824935
Ubb	0.226112	0.825795
Fars2	-0.328243	0.827689
Nme5	-0.276944	0.828547
Atp9b	-0.291667	0.828769
Crocc2	-0.344889	0.828829
Asap1	0.236525	0.828829
Plekhm2	0.318949	0.829227
Ercc6l2	-0.315283	0.831803
Sulf2	-0.255947	0.832844
Arid4b	-0.298312	0.834691
Rgl1	0.278196	0.838858
Palm2	-0.283492	0.838858
Ptpn13	0.286493	0.838858
Atr	0.292878	0.838858
Tubb4b	0.232042	0.839419
Cadm1	-0.211391	0.840493
Tra2a	0.254061	0.840628
Dag1	0.280853	0.840628
Wdr33	0.288945	0.841488
Large	0.236336	0.841554
F3	-0.303517	0.842102
Tspan5	-0.309162	0.845086
Stim1	0.255376	0.845086
Lrguk	-0.275334	0.846921
Fam155a	-0.320566	0.846921
Tbl1x	-0.309912	0.847985
Cfap46	-0.212251	0.847985
Fam213a	-0.285004	0.847985
C130071C03Rik	0.236856	0.847985
Pcnxl4	-0.269702	0.847985
Qk	-0.179318	0.847985
Ncoa2	-0.274673	0.848031
Farp1	-0.224571	0.848179
Tanc2	-0.296147	0.848179
Eml6	-0.279019	0.848253
Cfap77	0.254584	0.848632
Dad1	0.240059	0.848632
Zfand3	-0.253445	0.850808
Nav3	0.20977	0.851146
Nktr	0.276637	0.851146
Ubxn4	-0.276256	0.853806
Plekhb1	0.22685	0.853806
Rabgap1	-0.260307	0.854447
Med13	0.260119	0.854447
Fnbp1	0.200518	0.854847
Fggy	0.270415	0.855098
Znhit1	0.297879	0.855098
Stxbp4	-0.273124	0.855098
Smurf2	-0.271039	0.855098
Calm2	-0.191396	0.85544
Celf2	-0.206659	0.861768
Thap3	0.222998	0.861768
Trim2	-0.249801	0.863921
Aplp2	-0.283964	0.863921
Trio	-0.242521	0.864779
Rps27rt	-0.201256	0.866711
Dnah6	-0.189023	0.868555
Gm8730	0.232578	0.869613
Cnot6	0.218868	0.869613
Canx	0.230476	0.869613
Pja2	0.259947	0.869613
Trps1	-0.208117	0.870238
Ldhb	-0.326671	0.871198
Garem	0.252897	0.871198
Hnrnpr	-0.258158	0.873569
Jmjd1c	0.188407	0.873569
Slc22a23	0.238798	0.87404
Dpysl2	0.219217	0.874718
Dnmt3a	-0.214501	0.874718
Synpo2	-0.228133	0.875171
Hnrnpa3	0.245507	0.876171
Col4a5	0.244663	0.876171
Ccdc146	-0.192808	0.876171
Cep83	-0.23588	0.876171
Myo9a	0.23711	0.876171
Pias2	-0.241107	0.876171
Nlrc4	0.210401	0.87702
Cmip	0.207257	0.877154
Scaper	0.25958	0.877154
Prrc2c	0.22841	0.877888
Celf1	0.211735	0.877888
Ankfn1	0.202838	0.877888
Morf4l2	0.222867	0.881422
Hmgb1	0.247178	0.881422
Cep290	0.255666	0.881422
Atp8a1	-0.213809	0.882363
Rassf9	-0.279237	0.882363
U2surp	-0.224272	0.882363
Spata6	0.225221	0.885811
Fam227a	-0.249342	0.885811
Prpf40a	-0.228456	0.886156
Dzank1	-0.230551	0.886156
Csde1	0.232718	0.886156
Igf1r	0.156444	0.886156
Phf20l1	-0.224853	0.886156
Lrrc45	0.266104	0.887948
Thoc2	-0.219936	0.888664
Znrf3	-0.207313	0.889156
RP23-474J16.2	-0.275712	0.88954
Tbc1d9b	-0.226966	0.88954
Usp34	0.188724	0.889722
Nbeal1	0.205159	0.890651
Ambra1	0.181877	0.890651
Cp	-0.238939	0.890651
Dpp6	-0.251881	0.890651
Rfc2	0.22619	0.890651
Arglu1	-0.158572	0.890651
Psd3	0.187907	0.890651
Rbm26	-0.202871	0.890651
Pkm	0.18256	0.890651
Dalrd3	-0.219695	0.890651
Cfap52	-0.16759	0.890651
Akap6	0.182136	0.890651
Susd6	-0.18677	0.890651
Son	-0.184341	0.890651
Sorcs1	-0.197171	0.891003
Luzp1	0.206534	0.892191
Ezr	0.191184	0.8927
Bach2	0.204715	0.893124
Ddx5	0.137456	0.893124
Atp5g2	-0.210486	0.893124
Stat3	0.16974	0.893853
Wdr63	-0.165099	0.89442
Nalcn	0.223045	0.89442
Larp4b	0.192258	0.89442
Asxl2	-0.169706	0.89561
Fbxo11	-0.173688	0.901588
Dmxl1	-0.204998	0.902337
Mgea5	0.218373	0.903437
Ptma	0.140449	0.903989
Mbd5	0.164265	0.903989
Frmd5	0.182398	0.903989
Slc16a2	0.246455	0.903989
Chl1	-0.196843	0.903989
Pknox2	-0.182582	0.903989
Ttc12	0.201725	0.903989
Sik2	0.171115	0.903989
Lrrc16a	0.163572	0.903989
Fcho2	-0.202479	0.903989
Iqcg	-0.173284	0.903989
Btrc	0.189372	0.903989
Rsrc2	0.200721	0.904372
Hsp90aa1	0.171458	0.906445
Rps14	0.141139	0.906593
Wdr66	-0.147936	0.908162
Dgkb	0.260772	0.91008
Prkg1	-0.226122	0.91008
Usp9x	0.177019	0.910485
Srsf5	-0.163756	0.910485
Phf20	0.186417	0.910948
Kif1b	-0.114787	0.910948
Rgs11	-0.198564	0.910948
Scmh1	-0.154335	0.911047
Ppp1r9a	-0.166001	0.911047
Fank1	-0.175779	0.911047
Nhsl1	-0.149716	0.911047
Rpl18a	0.137099	0.911047
Nrg3	0.249813	0.911047
Npepps	0.166027	0.911047
Dock4	-0.174144	0.911047
Strn3	0.149036	0.911047
Calm1	0.126793	0.911047
Crebbp	0.17624	0.911047
Gnaq	0.158824	0.911047
Hnrnpa2b1	-0.128394	0.912402
Sptan1	-0.147119	0.912772
Cog5	-0.184625	0.912772
Tspan7	-0.1827	0.913115
Ngfrap1	0.15293	0.913115
Mmp16	-0.180977	0.913115
Nfib	0.117844	0.913115
Cfap69	-0.143448	0.913115
Mmd2	-0.198841	0.913115
Ctnna2	0.144688	0.913115
Lrrtm4	0.21442	0.913115
Luzp2	-0.136095	0.913115
Rgma	-0.176527	0.913115
Plekha7	-0.153017	0.913115
Bclaf1	-0.132968	0.913115
Lrriq1	-0.123783	0.913115
Nxn	-0.162761	0.913115
Mbtd1	0.174257	0.913115
Dnajc7	0.162711	0.913115
Pde4d	-0.122297	0.913115
Immp2l	0.152965	0.913115
Hectd1	0.181018	0.913115
Zfpm2	0.137949	0.913115
Rapgef3	-0.15126	0.913115
Lpp	-0.13555	0.913115
Armc4	-0.145548	0.913115
Sncaip	-0.169111	0.913115
Csnk1a1	-0.13756	0.913115
9930021J03Rik	0.191479	0.913115
Carf	0.14849	0.913717
Park7	0.154009	0.913915
Gpx4	-0.126038	0.91448
Oaz1	0.132275	0.91448
Rbm5	-0.145389	0.915586
Lrrc43	-0.157402	0.915843
Exoc4	0.127784	0.915843
Zfp36l1	-0.148882	0.915843
Gm21092	-0.130226	0.916482
Eri3	0.155405	0.918019
Myo6	-0.160275	0.918792
Dst	0.0977654	0.920055
Nbea	-0.148163	0.920055
Tom1l2	0.148658	0.920055
Bptf	-0.167163	0.920055
St5	-0.157146	0.920273
Cul1	0.173273	0.920286
Ash1l	-0.11936	0.924953
Xpr1	-0.146515	0.926002
Osbpl9	0.158571	0.926094
Map2	-0.118849	0.926991
Aig1	-0.117023	0.929509
H3f3a	-0.13648	0.929718
Capzb	0.118734	0.929718
Fam168a	0.146588	0.929718
Kif27	-0.150985	0.929718
Ccdc78	-0.137502	0.929718
Ldlrad4	-0.145007	0.929718
Lrrc71	-0.149938	0.929718
Kcnq5	-0.152089	0.930091
2610035D17Rik	0.114364	0.930091
Tcf7l2	0.137284	0.930091
Fam234a	-0.1568	0.931586
Elof1	-0.137343	0.932214
Plch1	-0.136145	0.934004
AI314180	-0.134145	0.934004
Ubl5	0.143869	0.934004
1110051M20Rik	0.132991	0.93404
Mib1	0.138397	0.93404
Rere	0.102539	0.934089
Dennd1a	0.0997593	0.934855
Usp24	0.148113	0.934855
Utrn	0.104257	0.934855
Hs6st3	-0.142188	0.934855
Lrch3	-0.122961	0.936528
Nedd4l	-0.128886	0.936528
Dtx3	0.137172	0.936716
Gsn	-0.108921	0.937847
Plcb4	-0.108969	0.937847
Fubp1	0.119393	0.937847
Ccdc180	0.0977405	0.937847
Atp6v0b	0.147106	0.937847
Snrnp70	0.112698	0.937847
Wwc1	-0.121426	0.937847
Zfr	-0.104912	0.937847
Ndufb9	-0.127229	0.937847
Aqp4	-0.137107	0.937847
Malat1	-0.082165	0.937847
Fbxo36	-0.121385	0.938365
Maged1	0.105432	0.938365
Zc3h12b	-0.118662	0.938365
Heph	0.10454	0.938365
Otud7b	-0.112582	0.938365
Uqcrh	0.129545	0.938365
Iqub	0.114605	0.938365
Tnni3	0.104708	0.938365
Rps15a	0.121883	0.938365
Uqcr11	0.109421	0.938365
Ppp1r12a	-0.123849	0.938365
Tenm3	-0.0976887	0.938365
Atp5l	-0.120012	0.938365
Mns1	-0.140724	0.938365
Aff4	-0.122348	0.938365
Gpld1	-0.121393	0.938365
Daam1	-0.123298	0.938365
Tmed10	-0.122729	0.938365
Ptprn2	0.124141	0.938365
Pacrg	-0.0721432	0.938365
Uty	-0.124458	0.938365
Matr3	-0.125301	0.938365
Nr6a1	0.115014	0.939797
Invs	0.121872	0.939797
Lrrc23	0.102982	0.939797
Trip4	-0.102011	0.939797
Gnai2	-0.0931897	0.939797
Cep112	-0.0892182	0.940016
Ctla4	-0.102798	0.940615
Ptpra	-0.117598	0.940615
Lrp1	0.115656	0.940615
Nek5	-0.0990154	0.940615
Ggnbp2	-0.118738	0.940615
Cox7c	-0.0940016	0.940615
Ubr5	-0.0937588	0.940615
Mapk14	-0.129177	0.940615
Trim33	-0.104589	0.941531
Zfp462	0.0962002	0.941531
Mkln1	-0.0862292	0.941531
Sfswap	0.0994403	0.941977
Cacna1a	0.0922829	0.941977
Cdkal1	-0.115832	0.941977
Ywhaq	-0.115269	0.941977
Ankhd1	-0.0932899	0.941977
Casc4	0.0996476	0.94212
Ston2	0.0916897	0.9448
S100b	-0.0956578	0.94611
Chd1	0.0939701	0.94611
Gclm	0.0948664	0.947729
Pnisr	-0.0790125	0.947729
Serinc1	-0.098441	0.947729
Col8a2	0.0965151	0.948861
Syt1	-0.246815	0.949512
Btaf1	-0.0948693	0.950164
Fzd3	-0.0873147	0.950464
Foxo1	0.0905119	0.953989
Rmst	-0.0505688	0.953989
Itsn2	-0.0879969	0.953989
Clu	0.0642504	0.955234
Morn1	0.0787461	0.955252
Tspan3	-0.0811588	0.955252
Gsk3b	-0.0799163	0.955252
Dcc	-0.116356	0.955252
Trpm7	-0.0656684	0.956776
Romo1	0.0823203	0.956776
Zfhx4	0.081943	0.956776
Sox6	0.0586719	0.956776
Ccar1	-0.0761861	0.956776
Tecr	-0.0810121	0.956776
Nisch	-0.0844889	0.956776
Asb3	-0.0776628	0.956776
Dnah9	-0.0558729	0.956776
Asic2	0.0912938	0.956776
Sumo2	-0.0838657	0.956776
Neo1	-0.0880459	0.958361
Emsy	0.0762883	0.960658
Srek1	0.081117	0.960658
Esyt2	-0.0750575	0.960658
Cmss1	-0.0747763	0.960658
Ankrd12	0.0690775	0.960658
Svil	-0.0700625	0.96288
R3hdm1	0.0674405	0.963364
Asxl1	-0.0699297	0.963364
Rnf169	0.0664354	0.963364
Stk33	-0.0558305	0.963364
Wwox	-0.0525944	0.963364
Gm10250	-0.0692142	0.963364
mt-Co1	0.0539443	0.963364
Gm26694	0.0537131	0.964422
Shfm1	-0.0642029	0.965032
Setbp1	0.0623691	0.966153
Grip1	0.0656203	0.966268
Npas3	-0.0334853	0.966268
Dlgap1	0.0436056	0.967336
Zc3h6	-0.0637253	0.967644
Zfp280d	-0.0585441	0.967644
Pik3r1	-0.065842	0.967644
Brinp3	0.0679247	0.967684
Cfap126	-0.0479198	0.967684
Rpn2	-0.0472488	0.967684
Tshz2	0.041761	0.967684
Phka1	-0.0539521	0.967684
Iqsec2	-0.0553368	0.967684
Naaladl2	-0.0456851	0.967684
Gng5	0.0507837	0.967684
Lingo2	-0.0642034	0.967684
Cachd1	-0.0556207	0.967684
Rlf	-0.0527527	0.967684
Srpk2	0.0444588	0.967684
Pcdh7	-0.0575769	0.967684
Atxn2	-0.0491503	0.967684
Ptn	0.0611214	0.967684
Sbf2	0.0489591	0.967684
Nudt4	-0.040749	0.967684
Kcnc2	0.0496827	0.967684
Stox2	-0.0381085	0.967684
Drg1	0.0637861	0.967684
Mark3	-0.0407399	0.967684
Itgb8	0.0470691	0.967684
Rabl2	0.0577363	0.967684
Ermard	-0.0477988	0.967684
Rsph1	0.0483259	0.967684
Rgl2	-0.0447595	0.967684
Ccnd3	0.0502099	0.967684
Ctnna1	0.0416396	0.967684
mt-Nd1	-0.0707897	0.967684
Slc20a1	0.0416614	0.967968
Arih1	-0.0361069	0.968279
Rims2	-0.0389716	0.968451
Wdr17	-0.0565702	0.970128
Ogt	-0.0309581	0.972223
Kansl1	-0.0304615	0.974016
Taok1	-0.0337518	0.976041
Gm4876	0.0256091	0.97626
Psme4	-0.0245952	0.979051
Pum1	0.0296109	0.979087
Pard3b	0.0198403	0.980998
Serpine2	-0.0294727	0.980998
Serf2	-0.0258456	0.980998
Sec24d	0.0245951	0.980998
Ahi1	0.0300071	0.983757
Scaf8	0.0287119	0.983757
Mdga2	-0.0228222	0.986008
Whsc1l1	-0.0250932	0.986328
Fhad1	-0.0187513	0.987967
Cdk14	-0.0166268	0.987967
Lrch1	-0.0251389	0.987967
Ccdc88a	0.0172852	0.987967
Rab10	0.0193397	0.987967
Mok	0.019507	0.987967
Mt3	0.015452	0.989102
Tmbim6	0.0146903	0.992107
Daw1	0.0131267	0.993973
Hspa4l	-0.0144124	0.993973
Hap1	0.0170286	0.993973
Gtf2i	-0.0123004	0.99401
Mif	0.0123505	0.99401
Spag9	-0.0112527	0.99401
Mak	0.0143263	0.99401
Fam179a	0.0119559	0.99401
Atp5o	-0.0119564	0.994137
Etl4	-0.00971849	0.995233
Ttll5	-0.00861168	0.995233
Ctnnd2	0.00695302	0.995233
Cadm2	-0.00753241	0.995233
Ralgps2	-0.00745173	0.99709
Scai	0.00630971	0.99709
Grm7	0.00794618	0.99709
Dnajc3	0.0062803	0.99722
Sdccag8	-0.00348678	0.998182
Ccdc60	-0.00288074	0.998182
Sfxn5	0.00251215	0.998182
Ckb	-0.00246	0.998182
Cfap206	0.00173669	0.998825
Opcml	-0.00242333	0.998825
Rps17	0.00127768	0.998869
Cux1	-0.000360866	0.99949

## Sheet: e.Micro_glia_pseudobulk_deg
gene	log2FoldChange	padj
Zmym1	2.46854	0.294302
Cfh	1.79662	0.913868
Xkr4	0.346825	0.999236
Gm1992	0.126202	0.999236
Mrpl15	-0.490991	0.999236
Tcea1	-1.06499	0.999236
Rgs20	0.336146	0.999236
Atp6v1h	-0.381622	0.999236
Oprk1	0.00562135	0.999236
Rb1cc1	0.010975	0.999236
St18	0.594808	0.999236
Pcmtd1	-0.169353	0.999236
Sntg1	-0.0634612	0.999236
Vcpip1	-0.00455237	0.999236
Sgk3	-0.604572	0.999236
Mcmdc2	0.392692	0.999236
Cops5	-0.0546623	0.999236
Cspp1	0.348219	0.999236
Arfgef1	0.31488	0.999236
Cpa6	0.660909	0.999236
Prex2	-1.34098	0.999236
A830018L16Rik	-0.38334	0.999236
Ncoa2	0.145133	0.999236
Tram1	0.648535	0.999236
Lactb2	-0.323413	0.999236
Kcnb2	0.0477832	0.999236
Terf1	0.277712	0.999236
Rpl7	-0.0106083	0.999236
Stau2	0.247202	0.999236
Ube2w	0.0058345	0.999236
Tceb1	0.226755	0.999236
Gm28376	-1.3664	0.999236
Gdap1	-0.0541384	0.999236
Paqr8	0.00583269	0.999236
Kcnq5	0.569522	0.999236
Rims1	-0.013831	0.999236
Ogfrl1	-0.00509479	0.999236
Smap1	-0.109645	0.999236
Sdhaf4	-0.0579346	0.999236
Fam135a	0.353087	0.999236
Lmbrd1	-0.632611	0.999236
Adgrb3	-0.0864569	0.999236
Phf3	-0.20759	0.999236
Khdrbs2	0.229404	0.999236
Zfp451	-0.160028	0.999236
Bend6	0.113406	0.999236
Dst	0.146976	0.999236
Arhgef4	-0.190894	0.999236
Plekhb2	0.211163	0.999236
Uggt1	-0.485142	0.999236
Kansl3	-0.656885	0.999236
Lman2l	0.963943	0.999236
Cox5b	0.697032	0.999236
Actr1b	0.333762	0.999236
4933424G06Rik	0.0164769	0.999236
Tmem131	-0.69469	0.999236
Inpp4a	0.365255	0.999236
Mgat4a	0.360344	0.999236
Tsga10	-0.0854218	0.999236
Mrpl30	-0.278687	0.999236
Txndc9	0.321049	0.999236
Eif5b	0.3133	0.999236
Rev1	-0.248403	0.999236
Aff3	-0.0397663	0.999236
Lonrf2	0.17373	0.999236
Npas2	0.0977693	0.999236
Rpl31	0.659052	0.999236
Tbc1d8	-0.170603	0.999236
Map4k4	-0.416342	0.999236
Mrps9	-0.852593	0.999236
Gpr45	0.116814	0.999236
Nck2	-0.717823	0.999236
Uxs1	0.825338	0.999236
Tpp2	-0.373371	0.999236
Gulp1	-0.928332	0.999236
Wdr75	-0.488209	0.999236
Dnah7b	-0.379171	0.999236
Dnah7c	-0.443808	0.999236
Slc39a10	1.77258	0.999236
Tmeff2	0.51556	0.999236
Gls	0.404294	0.999236
Mfsd6	0.0245778	0.999236
Hibch	-0.500084	0.999236
Dnah7a	-0.390778	0.999236
Hecw2	-0.0228426	0.999236
Gtf3c3	1.06926	0.999236
Pgap1	-0.392021	0.999236
Ankrd44	0.298894	0.999236
4930444A19Rik	-0.929608	0.999236
Sf3b1	-0.244468	0.999236
Hspd1	0.284747	0.999236
Hspe1	0.599098	0.999236
Mob4	0.390063	0.999236
Plcl1	0.289054	0.999236
Tyw5	-0.0432537	0.999236
Spats2l	-0.501719	0.999236
Bzw1	0.104766	0.999236
Clk1	0.224074	0.999236
Orc2	-0.604731	0.999236
Fam126b	-0.428404	0.999236
Ndufb3	0.188303	0.999236
Als2cr12	0.845737	0.999236
Cflar	0.92205	0.999236
Trak2	-0.488852	0.999236
Tmem237	-0.607939	0.999236
Als2	0.870233	0.999236
Gm973	0.222002	0.999236
Sumo1	-0.107683	0.999236
Nop58	-0.48611	0.999236
Bmpr2	0.616187	0.999236
Fam117b	-0.270465	0.999236
Ica1l	-0.705968	0.999236
Wdr12	-0.873548	0.999236
Carf	0.311793	0.999236
Nbeal1	0.143369	0.999236
Abi2	0.0727399	0.999236
Raph1	-0.261799	0.999236
Ctla4	0.584389	0.999236
Pard3b	0.0320375	0.999236
Nrp2	-0.026398	0.999236
Ino80d	-0.267812	0.999236
Ino80dos	0.508367	0.999236
Ndufs1	-0.225418	0.999236
Eef1b2	1.12505	0.999236
Adam23	0.0508621	0.999236
Klf7	0.769082	0.999236
Creb1	0.262164	0.999236
Plekhm3	-0.0531146	0.999236
Pikfyve	0.299168	0.999236
Map2	0.0853534	0.999236
Unc80	0.492652	0.999236
Kansl1l	-0.342576	0.999236
Acadl	0.473565	0.999236
Lancl1	-0.0678019	0.999236
Erbb4	0.101523	0.999236
Spag16	-0.620874	0.999236
Vwc2l	-0.134228	0.999236
Xrcc5	-0.267218	0.999236
Rpl37a	0.208192	0.999236
Arpc2	0.0786843	0.999236
Aamp	-0.316417	0.999236
Pnkd	0.140556	0.999236
Usp37	-0.977954	0.999236
Rnf25	0.547125	0.999236
Ttll4	-0.373785	0.999236
Stk16	-0.42007	0.999236
Tuba4a	-0.0600637	0.999236
Ptprn	0.317835	0.999236
Resp18	0.126767	0.999236
Gmppa	0.639772	0.999236
Slc4a3	-0.645249	0.999236
Epha4	0.310989	0.999236
Farsb	0.0734542	0.999236
Acsl3	-0.157272	0.999236
Scg2	-0.18907	0.999236
Wdfy1	-1.11639	0.999236
Serpine2	-0.0762029	0.999236
Cul3	-0.0321884	0.999236
Dock10	0.281612	0.999236
Nyap2	-0.246931	0.999236
Rhbdd1	-1.415	0.999236
Mff	0.498631	0.999236
Agfg1	-0.277824	0.999236
Sphkap	0.446074	0.999236
Pid1	0.905247	0.999236
Dner	0.290021	0.999236
Trip12	-0.111581	0.999236
Fbxo36	-0.283127	0.999236
Cab39	-0.284652	0.999236
Itm2c	-0.152988	0.999236
Psmd1	-0.32337	0.999236
Armc9	-0.0866468	0.999236
Ncl	0.0640614	0.999236
Ptma	0.808187	0.999236
Cops7b	0.185737	0.999236
Dis3l2	-0.138437	0.999236
Gm28375	-0.449247	0.999236
Gigyf2	-0.060243	0.999236
Inpp5d	0.186657	0.999236
Atg16l1	-0.0704304	0.999236
Dgkd	0.351611	0.999236
Usp40	0.390528	0.999236
Hjurp	0.505015	0.999236
Agap1	0.122045	0.999236
Lrrfip1	0.553041	0.999236
Ube2f	-0.904736	0.999236
Ilkap	0.535009	0.999236
Hdac4	-0.0647218	0.999236
Ndufa10	0.0100706	0.999236
Myeov2	0.725504	0.999236
Kif1a	-0.0234588	0.999236
Hdlbp	0.539809	0.999236
Sept2	-0.00230615	0.999236
Farp2	-0.18582	0.999236
Stk25	0.940662	0.999236
Atg4b	-0.608394	0.999236
St8sia4	-0.178397	0.999236
Ppip5k2	-0.406187	0.999236
Gin1	0.234801	0.999236
Pam	0.191857	0.999236
Cntnap5b	-0.0189981	0.999236
Cdh20	0.543297	0.999236
Pign	0.402665	0.999236
2310035C23Rik	-0.0191785	0.999236
Phlpp1	0.150688	0.999236
Bcl2	0.439638	0.999236
Kdsr	-0.879072	0.999236
Cdh7	-0.0774769	0.999236
Cdh19	-0.355736	0.999236
Cntnap5a	-0.04363	0.999236
Tsn	-0.409	0.999236
Clasp1	-0.141275	0.999236
Epb41l5	-0.0171602	0.999236
Ptpn4	-0.644935	0.999236
Dbi	0.0273738	0.999236
Insig2	0.142587	0.999236
Ccdc93	0.829311	0.999236
Ddx18	0.179285	0.999236
Dpp10	0.0280052	0.999236
Gm28928	-0.675707	0.999236
Actr3	0.439075	0.999236
Nckap5	-0.145221	0.999236
Mgat5	0.425286	0.999236
Tmem163	0.277475	0.999236
Ccnt2	0.471025	0.999236
Rab3gap1	0.275423	0.999236
R3hdm1	0.00971496	0.999236
Ubxn4	-0.0325443	0.999236
Dars	-0.338107	0.999236
Thsd7b	0.327009	0.999236
Gm16083	-0.231654	0.999236
Eif2d	-0.353476	0.999236
Srgap2	0.522463	0.999236
Nucks1	0.894804	0.999236
Mfsd4	-0.548567	0.999236
Dstyk	-0.155318	0.999236
Nfasc	0.154508	0.999236
Lrrn2	0.344135	0.999236
Mdm4	-0.0577696	0.999236
Plekha6	-0.420693	0.999236
Snrpe	1.42305	0.999236
Atp2b4	-0.400455	0.999236
Klhl12	-0.613558	0.999236
Kdm5b	0.173338	0.999236
Ppp1r12b	0.115581	0.999236
Arl8a	-0.269504	0.999236
Rnpep	-0.257276	0.999236
Timm17a	0.144669	0.999236
Ipo9	-0.123985	0.999236
Nav1	0.482652	0.999236
Csrp1	-3.27682	0.999236
Tmem9	-0.233119	0.999236
Kif21b	-0.51428	0.999236
Camsap2	0.31443	0.999236
Ptprc	1.47142	0.999236
Nek7	-0.158842	0.999236
Dennd1b	0.0557574	0.999236
Kcnt2	-0.256545	0.999236
4930590L20Rik	-1.48317	0.999236
Cdc73	-0.28238	0.999236
B3galt2	0.325699	0.999236
Trove2	-0.723536	0.999236
Uchl5	-0.0963376	0.999236
Rgs2	0.855221	0.999236
Gm29514	-0.278946	0.999236
Brinp3	0.509143	0.999236
BC003331	-0.443076	0.999236
Tpr	-0.531151	0.999236
Ivns1abp	-0.634211	0.999236
Swt1	-0.201491	0.999236
Trmt1l	0.38461	0.999236
Edem3	-0.101396	0.999236
1700025G04Rik	0.471729	0.999236
Rgl1	-0.451791	0.999236
Apobec4	-0.527122	0.999236
Smg7	0.0649706	0.999236
Nmnat2	-0.16644	0.999236
Lamc1	-0.127735	0.999236
Dhx9	-0.132269	0.999236
Glul	-0.380491	0.999236
A830008E24Rik	0.445196	0.999236
Cacna1e	0.0124633	0.999236
Stx6	0.258713	0.999236
Xpr1	0.261549	0.999236
Acbd6	-0.50527	0.999236
Cep350	0.422497	0.999236
Tor1aip1	0.118329	0.999236
Tor1aip2	-0.795211	0.999236
Abl2	-0.203658	0.999236
Fam20b	-0.29205	0.999236
Ralgps2	0.151378	0.999236
Rasal2	-0.140414	0.999236
Brinp2	-0.361136	0.999236
Astn1	0.438861	0.999236
Gm37679	-0.132073	0.999236
Rfwd2	0.377119	0.999236
Tnr	0.507883	0.999236
Mrps14	0.677255	0.999236
Rabgap1l	-0.0190412	0.999236
Gm36975	-0.702529	0.999236
Rc3h1	0.288686	0.999236
Klhl20	0.141137	0.999236
Ankrd45	0.476882	0.999236
Prdx6	0.195842	0.999236
Suco	-0.37815	0.999236
Gm38304	0.288081	0.999236
Dnm3	0.167988	0.999236
Vamp4	0.425463	0.999236
Prrc2c	-0.71738	0.999236
Kifap3	0.167242	0.999236
Blzf1	-0.879963	0.999236
Nme7	-0.345816	0.999236
Atp1b1	-0.0308056	0.999236
Tiprl	-0.113828	0.999236
Dcaf6	0.0512503	0.999236
Mpc2	1.50478	0.999236
Adcy10	-0.477435	0.999236
Pou2f1	-0.0520508	0.999236
Ildr2	-0.321304	0.999236
Tmco1	0.795033	0.999236
Mgst3	1.08427	0.999236
Pbx1	0.505196	0.999236
Nos1ap	-0.50532	0.999236
Atf6	0.135896	0.999236
Fcrla	0.745694	0.999236
Fcgr3	0.64765	0.999236
Sdhc	0.684104	0.999236
Fcer1g	1.13377	0.999236
Ndufs2	-0.485625	0.999236
B4galt3	0.850399	0.999236
Ufc1	0.610463	0.999236
Nit1	0.128299	0.999236
Pfdn2	0.347274	0.999236
Cd84	0.513283	0.999236
Copa	0.222335	0.999236
Pex19	-1.05005	0.999236
Dcaf8	-0.204594	0.999236
Pea15a	0.244366	0.999236
Igsf8	-0.27546	0.999236
Atp1a2	-0.227309	0.999236
Cadm3	0.0672632	0.999236
Aim2	0.642461	0.999236
Fmn2	0.189527	0.999236
Grem2	-1.05921	0.999236
Rgs7	0.223087	0.999236
Pld5	0.518302	0.999236
Cep170	0.435878	0.999236
Sdccag8	0.459198	0.999236
Akt3	-0.301218	0.999236
Adss	0.302588	0.999236
Gm16432	-0.276001	0.999236
Desi2	-0.0304307	0.999236
Cox20	-0.0358011	0.999236
Gm16586	-0.205716	0.999236
Efcab2	-0.168854	0.999236
Kif26b	0.591003	0.999236
Smyd3	-0.378771	0.999236
Sccpdh	-0.0280292	0.999236
Ahctf1	-1.01592	0.999236
Cdc42bpa	-0.0581408	0.999236
H3f3a	0.165345	0.999236
Nvl	-0.0211609	0.999236
Cnih4	0.0411412	0.999236
Wdr26	0.79695	0.999236
Enah	-0.009688	0.999236
Degs1	-0.493457	0.999236
Capn2	0.271345	0.999236
Susd4	-0.186905	0.999236
Brox	-0.188997	0.999236
Mia3	-0.739711	0.999236
Mark1	0.149404	0.999236
Rab3gap2	0.106841	0.999236
Iars2	0.182148	0.999236
Eprs	-0.559258	0.999236
Gpatch2	0.0194371	0.999236
Gm38155	-1.07474	0.999236
Esrrg	0.312382	0.999236
Kcnk2	-0.302197	0.999236
Rps6kc1	-0.155711	0.999236
Angel2	-0.333697	0.999236
Mfsd7b	0.215154	0.999236
Ppp2r5a	-0.200773	0.999236
Lpgat1	-0.249615	0.999236
Traf5	0.00839936	0.999236
Rcor3	0.529751	0.999236
Kcnh1	0.15081	0.999236
Syt14	-0.329456	0.999236
Plxna2	-0.845504	0.999236
Gm32250	-1.39419	0.999236
Cd46	-0.504821	0.999236
Cr1l	0.219401	0.999236
Fam171a1	-0.03825	0.999236
Nmt2	0.281199	0.999236
Dclre1c	0.256948	0.999236
Hspa14	-0.960441	0.999236
Frmd4a	0.223864	0.999236
Prpf18	-0.0751298	0.999236
Phyh	0.446206	0.999236
Camk1d	0.772141	0.999236
Cdc123	0.0459394	0.999236
Nudt5	0.284441	0.999236
Sec61a2	0.0252401	0.999236
Dhtkd1	-0.244504	0.999236
Upf2	0.28698	0.999236
Celf2	0.409509	0.999236
Taf3	-0.0380127	0.999236
Atp5c1	-0.182267	0.999236
Sfmbt2	0.888405	0.999236
8030442B05Rik	0.68869	0.999236
Fbxo18	-0.0515143	0.999236
Ankrd16	-0.325954	0.999236
Fam188a	0.287357	0.999236
Rsu1	-0.0190963	0.999236
Hacd1	0.076049	0.999236
Stam	-0.373318	0.999236
Cacnb2	0.237749	0.999236
Malrd1	-1.14064	0.999236
Plxdc2	0.680855	0.999236
Nebl	0.00947139	0.999236
Skida1	-0.10437	0.999236
Mllt10	-0.105005	0.999236
Dnajc1	-0.230773	0.999236
Commd3	0.0113616	0.999236
Pip4k2a	0.322955	0.999236
Etl4	0.449099	0.999236
Arhgap21	-0.537817	0.999236
Gpr158	0.450983	0.999236
Gad2	-0.747862	0.999236
Apbb1ip	1.00608	0.999236
Pdss1	-0.1607	0.999236
Abi1	0.135754	0.999236
Acbd5	-0.542087	0.999236
Yme1l1	-0.831008	0.999236
Spopl	0.130405	0.999236
Cacna1b	-0.0532849	0.999236
Ehmt1	0.289065	0.999236
Arrdc1	-0.0971458	0.999236
Mrpl41	-0.124323	0.999236
Pnpla7	-0.506246	0.999236
Nelfb	-0.550552	0.999236
Tubb4b	-0.171918	0.999236
Ssna1	-0.159431	0.999236
Grin1	-0.919983	0.999236
Man1b1	-0.385668	0.999236
Npdc1	0.0337786	0.999236
Abca2	-0.813785	0.999236
BC029214	-0.341354	0.999236
Ptgds	-0.445797	0.999236
Fbxw5	0.575488	0.999236
Edf1	0.525386	0.999236
Rabl6	0.137736	0.999236
Kcnt1	-0.263338	0.999236
Camsap1	0.345295	0.999236
Qsox2	0.283316	0.999236
Gpsm1	-0.113639	0.999236
Sec16a	-0.872197	0.999236
Surf1	-0.302274	0.999236
Surf2	-0.485374	0.999236
Rexo4	0.515408	0.999236
Brd3	0.124116	0.999236
Olfm1	0.892918	0.999236
Tsc1	-0.229331	0.999236
Setx	-0.272878	0.999236
Med27	-0.720819	0.999236
Rapgef1	-0.0583	0.999236
Trub2	-0.544792	0.999236
Urm1	0.235995	0.999236
Odf2	-0.222635	0.999236
Gle1	-0.411083	0.999236
Sptan1	0.0345566	0.999236
Wdr34	-0.258154	0.999236
Zer1	-0.229152	0.999236
D2Wsu81e	-0.0893541	0.999236
Sh3glb2	0.67542	0.999236
Fam73b	-0.579722	0.999236
Ppp2r4	0.295151	0.999236
Ntmt1	0.037683	0.999236
BC005624	-0.302261	0.999236
Usp20	-0.45062	0.999236
Fnbp1	-0.171302	0.999236
Gpr107	-0.384903	0.999236
Ncs1	-0.237222	0.999236
Fubp3	-0.174911	0.999236
Gm13427	-0.300891	0.999236
Abl1	-0.101181	0.999236
Nup214	-0.327845	0.999236
Prrc2b	-0.08861	0.999236
Swi5	0.00465176	0.999236
Dnm1	0.125971	0.999236
Ciz1	-0.988299	0.999236
Dpm2	-0.21396	0.999236
Fpgs	-0.422704	0.999236
Stxbp1	-0.0543129	0.999236
Rpl12	0.173344	0.999236
Garnl3	-0.286028	0.999236
Ralgps1	-0.242546	0.999236
Mvb12b	1.21815	0.999236
Pbx3	0.143986	0.999236
Mapkap1	0.276057	0.999236
Gapvd1	0.394964	0.999236
Hspa5	0.0631254	0.999236
Fbxw2	-0.171037	0.999236
Cntrl	-0.72836	0.999236
Rab14	0.091432	0.999236
Ttll11	-0.0368851	0.999236
Ndufa8	0.243206	0.999236
Rbm18	-0.762265	0.999236
Rc3h2	-0.448519	0.999236
Rabgap1	0.0202735	0.999236
Strbp	-0.229138	0.999236
Dennd1a	0.0604075	0.999236
Psmb7	0.712387	0.999236
Nr6a1	0.367686	0.999236
Nr6a1os	-0.481056	0.999236
Arpc5l	0.815396	0.999236
Golga1	0.372531	0.999236
Scai	0.127289	0.999236
Ppp6c	-0.123445	0.999236
Lrp1b	-0.0915245	0.999236
Arhgap15	-0.0805785	0.999236
Gtdc1	-0.158701	0.999236
Zeb2	0.984734	0.999236
Gm13481	0.00328705	0.999236
Acvr2a	-0.475271	0.999236
Orc4	-0.291458	0.999236
Mbd5	0.316675	0.999236
Epc2	-0.0186273	0.999236
Kif5c	0.146862	0.999236
Rif1	0.227791	0.999236
Cacnb4	0.492531	0.999236
Stam2	-0.393254	0.999236
Fmnl2	0.807997	0.999236
Prpf40a	0.132709	0.999236
Galnt13	0.179052	0.999236
Kcnj3	0.243907	0.999236
Acvr1	-0.49553	0.999236
Upp2	0.718071	0.999236
Ccdc148	-0.964536	0.999236
Gm11099	-0.750896	0.999236
Pkp4	0.592422	0.999236
Tanc1	1.05702	0.999236
Baz2b	0.321494	0.999236
March7	0.16564	0.999236
Rbms1	0.301285	0.999236
Tank	-0.175693	0.999236
Psmd14	-0.0677682	0.999236
Slc4a10	-0.154996	0.999236
Kcnh7	0.327232	0.999236
Fign	-0.330686	0.999236
Grb14	0.523957	0.999236
Cobll1	-0.0296771	0.999236
Scn3a	-0.29412	0.999236
Scn2a1	-0.232423	0.999236
Csrnp3	-0.47223	0.999236
Gm28638	-0.174839	0.999236
Ttc21b	0.0147942	0.999236
Scn1a	-0.233977	0.999236
Gm13629	-0.700532	0.999236
Scn9a	-0.0892593	0.999236
B3galt1	0.283342	0.999236
Stk39	0.156441	0.999236
Cers6	0.401925	0.999236
Bbs5	-0.198542	0.999236
Ppig	0.302015	0.999236
Ccdc173	0.0760763	0.999236
Ssb	-0.0440746	0.999236
Mettl5	0.324841	0.999236
Ubr3	-0.114752	0.999236
Gad1	-1.00318	0.999236
Tlk1	-0.220366	0.999236
Dcaf17	-0.222132	0.999236
Dync1i2	0.386752	0.999236
Slc25a12	0.0276088	0.999236
Metap1d	0.180542	0.999236
Itga6	0.741749	0.999236
Rapgef4	-0.0401438	0.999236
Rapgef4os1	-0.0686345	0.999236
Sp3	0.788392	0.999236
Ola1	0.155755	0.999236
Cir1	-0.207286	0.999236
Gpr155	-0.585473	0.999236
Wipf1	0.0982289	0.999236
Chn1	0.662593	0.999236
Atf2	-0.269307	0.999236
Atp5g3	0.439785	0.999236
Lnp	0.038615	0.999236
Mtx2	-0.00586781	0.999236
Hnrnpa3	0.168052	0.999236
Nfe2l2	0.184424	0.999236
Agps	-0.706686	0.999236
Pde11a	0.423429	0.999236
Osbpl6	-0.220849	0.999236
Prkra	0.410781	0.999236
Sestd1	-0.340817	0.999236
Zfp385b	0.29903	0.999236
Gm13944	-0.553024	0.999236
Cwc22	0.163438	0.999236
Ube2e3	-0.014018	0.999236
Pde1a	-0.125856	0.999236
Dnajc10	-0.219468	0.999236
Nckap1	-0.0900326	0.999236
Zfp804a	-0.199977	0.999236
Zc3h15	-0.126411	0.999236
Itgav	0.603793	0.999236
Fam171b	0.30484	0.999236
Ypel4	-0.511373	0.999236
Ptprj	0.500902	0.999236
Nup160	0.896706	0.999236
Fnbp4	-0.463924	0.999236
Mtch2	0.0831613	0.999236
Ndufs3	0.215709	0.999236
Celf1	0.359444	0.999236
Psmc3	-1.06695	0.999236
Madd	0.195187	0.999236
Ddb2	0.0386535	0.999236
1110051M20Rik	-0.00749694	0.999236
Ckap5	-0.15168	0.999236
Zfp408	-1.03208	0.999236
Atg13	-1.54816	0.999236
Ambra1	-0.0721929	0.999236
Dgkz	0.727734	0.999236
Phf21a	0.662203	0.999236
Pex16	-0.497951	0.999236
Mapk8ip1	0.0658286	0.999236
Chst1	0.451462	0.999236
Prdm11	-0.455919	0.999236
Ext2	-0.421021	0.999236
Alkbh3	-1.04067	0.999236
Hsd17b12	0.24582	0.999236
Ttc17	0.416404	0.999236
Lrrc4c	-0.00698138	0.999236
4930445B16Rik	-1.79938	0.999236
Prr5l	-0.278868	0.999236
Trim44	-0.662888	0.999236
Slc1a2	0.0660669	0.999236
Pdhx	0.734557	0.999236
Caprin1	0.472368	0.999236
Fbxo3	-0.562632	0.999236
D430041D05Rik	0.141856	0.999236
Cstf3	0.274298	0.999236
Tcp11l1	-0.604609	0.999236
Qser1	-0.219097	0.999236
Ccdc73	-0.0613629	0.999236
Eif3m	-0.0498767	0.999236
Elp4	-0.414745	0.999236
Immp1l	-0.403631	0.999236
Dnajc24	-0.00881395	0.999236
Mpped2	0.328073	0.999236
Mettl15	-0.69969	0.999236
Lgr4	-0.25309	0.999236
Ccdc34	-0.777667	0.999236
Ano3	0.0306417	0.999236
Nop10	1.02514	0.999236
Emc4	-0.147927	0.999236
Emc7	-0.53605	0.999236
Aven	0.265366	0.999236
Ryr3	0.221658	0.999236
Fmn1	-0.238969	0.999236
Scg5	-0.351188	0.999236
Aqr	-1.38539	0.999236
Dph6	-0.85045	0.999236
BC052040	0.871214	0.999236
Meis2	1.28883	0.999236
Spred1	0.680611	0.999236
Gpr176	-1.09463	0.999236
Eif2ak4	-0.692073	0.999236
Srp14	-0.00678466	0.999236
Pak6	0.339637	0.999236
Disp2	-1.07458	0.999236
Ivd	-0.165033	0.999236
Dnajc17	-0.0845246	0.999236
Ino80	0.242916	0.999236
Chp1	-0.154579	0.999236
1700020I14Rik	0.461286	0.999236
Rtf1	0.277451	0.999236
Mga	0.0414829	0.999236
Mapkbp1	-0.503699	0.999236
Vps39	0.157027	0.999236
Tmem87a	-0.0841466	0.999236
Capn3	1.68442	0.999236
Zfp106	-0.153383	0.999236
Snap23	0.545813	0.999236
Stard9	0.288391	0.999236
Ubr1	0.179963	0.999236
Tmem62	-0.255685	0.999236
Tubgcp4	-0.522115	0.999236
Trp53bp1	0.0448597	0.999236
Ppip5k1	-0.0091149	0.999236
Ckmt1	-0.212762	0.999236
Catsper2	-0.0639142	0.999236
Pdia3	1.08705	0.999236
Serf2	0.161826	0.999236
Hypk	0.312733	0.999236
Mfap1b	-0.94946	0.999236
Mfap1a	-0.540484	0.999236
Wdr76	0.546362	0.999236
Frmd5	0.412906	0.999236
Casc4	-0.08826	0.999236
Ctdspl2	-0.201736	0.999236
Eif3j1	-0.525525	0.999236
Spg11	0.420499	0.999236
B2m	0.859016	0.999236
Gatm	0.47816	0.999236
Sema6d	1.44281	0.999236
Slc24a5	-0.395334	0.999236
Myef2	-0.521142	0.999236
Ctxn2	-0.264815	0.999236
Cep152	0.456537	0.999236
Cops2	-0.621125	0.999236
Galk2	0.156491	0.999236
Gabpb1	0.022245	0.999236
Usp8	-0.0123449	0.999236
Usp50	-0.114014	0.999236
Trpm7	-0.347811	0.999236
Sppl2a	0.622884	0.999236
Ap4e1	0.0492369	0.999236
Stard7	-0.42766	0.999236
Kcnip3	0.845048	0.999236
Mrps5	-0.266892	0.999236
1500011K16Rik	0.355925	0.999236
Gm14009	0.642281	0.999236
Anapc1	-0.679541	0.999236
Mertk	0.159813	0.999236
Tmem87b	-0.574353	0.999236
Zc3h6	-0.585157	0.999236
Polr1b	0.377599	0.999236
Sirpa	0.551273	0.999236
Snrpb	0.91478	0.999236
Nop56	0.142908	0.999236
Idh3b	0.126006	0.999236
Ptpra	0.11488	0.999236
Ddrgk1	-0.279559	0.999236
4930402H24Rik	-0.224641	0.999236
Atrn	-0.696456	0.999236
Pank2	0.218226	0.999236
Rnf24	-0.0426889	0.999236
Rassf2	0.784526	0.999236
Slc23a2	-0.407916	0.999236
Cds2	0.629229	0.999236
Gpcpd1	-0.0179453	0.999236
Chgb	-0.183101	0.999236
Trmt6	0.60109	0.999236
Tmx4	-0.176206	0.999236
Plcb1	0.695572	0.999236
9630028H03Rik	-0.503116	0.999236
Plcb4	-0.271292	0.999236
Pak7	0.447144	0.999236
Ankef1	-0.283404	0.999236
Snap25	-0.329444	0.999236
Slx4ip	0.541433	0.999236
Tasp1	0.189241	0.999236
Esf1	0.15821	0.999236
Macrod2	0.18613	0.999236
Flrt3	-0.206573	0.999236
Kif16b	0.194999	0.999236
Snrpb2	0.0197538	0.999236
Pcsk2	0.0705416	0.999236
Dstn	0.915879	0.999236
Rrbp1	0.912561	0.999236
Snx5	0.426368	0.999236
Csrp2bp	0.457787	0.999236
Dzank1	0.0143289	0.999236
Sec23b	0.22323	0.999236
Gm561	0.998535	0.999236
Dtd1	0.573399	0.999236
Slc24a3	0.206849	0.999236
Rin2	0.945372	0.999236
Naa20	-0.166774	0.999236
Ralgapa2	-0.0947611	0.999236
Kiz	0.0579279	0.999236
Xrn2	0.338952	0.999236
Napb	0.345311	0.999236
Cst3	-0.625068	0.999236
Syndig1	0.110779	0.999236
3300002I08Rik	0.231435	0.999236
Acss1	0.070693	0.999236
Entpd6	-0.713725	0.999236
Pygb	0.0985726	0.999236
Abhd12	0.0849334	0.999236
Nsfl1c	0.44269	0.999236
Fkbp1a	1.8288	0.999236
Snph	-0.0410261	0.999236
Csnk2a1	0.432355	0.999236
Nrsn2	-0.0323396	0.999236
H13	0.0406358	0.999236
Bcl2l1	0.777966	0.999236
Tm9sf4	-0.715753	0.999236
Pofut1	-0.315815	0.999236
Kif3b	-0.388112	0.999236
Asxl1	-0.073752	0.999236
Nol4l	-0.41144	0.999236
Mapre1	-0.0643433	0.999236
Snta1	-0.401228	0.999236
Cbfa2t2	0.27572	0.999236
Chmp4b	0.331907	0.999236
Eif2s2	0.321162	0.999236
Itch	-0.322113	0.999236
Dynlrb1	0.376797	0.999236
Map1lc3a	0.466276	0.999236
Pigu	-0.135197	0.999236
Ncoa6	0.662661	0.999236
Ggt7	0.247125	0.999236
Acss2	-0.574764	0.999236
Trpc4ap	0.0985445	0.999236
Mmp24	-0.52259	0.999236
Uqcc1	-0.241762	0.999236
Cep250	-0.164839	0.999236
Ergic3	-0.122981	0.999236
Nfs1	-0.205334	0.999236
Romo1	0.784977	0.999236
Rbm39	0.133039	0.999236
Phf20	0.010827	0.999236
Cnbd2	0.910314	0.999236
Epb41l1	-0.380854	0.999236
Dlgap4	-0.0399887	0.999236
Ndrg3	-0.728715	0.999236
Soga1	0.702873	0.999236
Rpn2	-0.15533	0.999236
Manbal	-0.299224	0.999236
Blcap	-0.628846	0.999236
Nnat	-1.62448	0.999236
Ctnnbl1	-0.142363	0.999236
Rprd1b	-0.424138	0.999236
Snhg11	-0.391201	0.999236
Ralgapb	0.12315	0.999236
Ppp1r16b	0.110951	0.999236
Top1	0.0895556	0.999236
Plcg1	0.019568	0.999236
Zhx3	-0.138169	0.999236
Chd6	-0.135495	0.999236
Ptprt	0.343644	0.999236
Srsf6	1.20692	0.999236
Ift52	-0.921401	0.999236
Tox2	0.128045	0.999236
Serinc3	0.267301	0.999236
Pkig	-0.0477273	0.999236
Ywhab	0.0121131	0.999236
Stk4	0.0611953	0.999236
Dnttip1	0.66754	0.999236
Acot8	0.143722	0.999236
Ctsa	0.133307	0.999236
Pcif1	-0.203965	0.999236
Zfp335os	0.438814	0.999236
Slc12a5	-0.11073	0.999236
Ncoa5	0.191557	0.999236
Cdh22	0.390869	0.999236
Zmynd8	0.271685	0.999236
Ncoa3	0.56693	0.999236
Prex1	-0.121109	0.999236
Arfgef2	0.417009	0.999236
Cse1l	-0.422269	0.999236
Stau1	-0.261792	0.999236
Zfos1	1.4086	0.999236
Kcnb1	-0.394256	0.999236
Slc9a8	-0.284955	0.999236
Rnf114	0.376027	0.999236
Tmem189	-0.528882	0.999236
Atp9a	0.29634	0.999236
Zfp64	0.324312	0.999236
Tshz2	0.61569	0.999236
Gm26883	0.257612	0.999236
Pfdn4	0.10556	0.999236
Dok5	1.09729	0.999236
Gcnt7	-0.153462	0.999236
Rae1	-0.00676135	0.999236
Stx16	0.563928	0.999236
Gnas	0.158356	0.999236
Atp5e	0.70055	0.999236
Gm14306	0.158094	0.999236
Gm14410	-0.400019	0.999236
Gm14325	-0.282024	0.999236
Gm14326	-0.270321	0.999236
Phactr3	-0.511794	0.999236
Sycp2	-0.311887	0.999236
Cdh4	-0.368073	0.999236
Psma7	0.266726	0.999236
Mtg2	0.23676	0.999236
Osbpl2	-0.349784	0.999236
Rps21	0.662656	0.999236
Dido1	-0.30907	0.999236
Slc17a9	-0.643358	0.999236
Arfgap1	-0.0962091	0.999236
Kcnq2	-0.886799	0.999236
Gmeb2	0.357666	0.999236
Stmn3	0.175498	0.999236
Arfrp1	0.240731	0.999236
Tpd52l2	-0.703606	0.999236
Dnajc5	0.164141	0.999236
Prpf6	-0.169048	0.999236
Tcea2	0.236962	0.999236
Oprl1	0.114109	0.999236
Myt1	-0.414885	0.999236
Pcmtd2	-0.270255	0.999236
Clcn5	0.544895	0.999236
Syp	-0.631631	0.999236
Gripap1	-0.357612	0.999236
Pqbp1	-0.628895	0.999236
Pcsk1n	0.269771	0.999236
Gm14820	0.231517	0.999236
Wdr13	-0.353348	0.999236
Rpgr	0.077084	0.999236
Tspan7	-0.17949	0.999236
Bcor	-0.170365	0.999236
Atp6ap2	-0.119196	0.999236
Med14	-0.137838	0.999236
Usp9x	-0.110662	0.999236
Ddx3x	-0.130128	0.999236
Cask	0.245735	0.999236
Gpr34	-0.553528	0.999236
Maoa	0.517307	0.999236
Kdm6a	0.66188	0.999236
Slc9a7	-0.36256	0.999236
Rp2	-0.978032	0.999236
Jade3	0.285137	0.999236
Ndufb11	0.139237	0.999236
Rbm10	0.215425	0.999236
Uba1	-0.038996	0.999236
Usp11	-0.484372	0.999236
Araf	-0.429711	0.999236
Syn1	0.361669	0.999236
Zfp182	-0.519103	0.999236
Klhl13	-0.0897452	0.999236
Wdr44	0.47693	0.999236
Dock11	0.580292	0.999236
Il13ra1	0.610554	0.999236
Zcchc12	-0.537838	0.999236
Pgrmc1	-0.453512	0.999236
Akap17b	-0.651257	0.999236
Slc25a5	0.504744	0.999236
C330007P06Rik	0.214105	0.999236
Sept6	0.12511	0.999236
Rpl39	0.611561	0.999236
Upf3b	-0.594449	0.999236
Ndufa1	-0.122505	0.999236
Tmem255a	-0.0611613	0.999236
Lamp2	-0.0431536	0.999236
Cul4b	0.511678	0.999236
Mcts1	1.00991	0.999236
Gria3	-0.350616	0.999236
Thoc2	0.144948	0.999236
Xiap	0.151164	0.999236
Stag2	-0.343034	0.999236
Tenm1	0.367853	0.999236
Smarca1	-0.117983	0.999236
Ocrl	-0.0580118	0.999236
Utp14a	0.0509016	0.999236
Aifm1	0.677122	0.999236
Zfp280c	-0.292316	0.999236
Slc25a14	-0.411625	0.999236
Enox2	0.688467	0.999236
Hs6st2	-0.159966	0.999236
Gpc3	-0.410861	0.999236
Gm14582	-1.6095	0.999236
Phf6	-0.578509	0.999236
Hprt	0.44617	0.999236
Cxx1a	-0.137464	0.999236
Ddx26b	0.553672	0.999236
Slc9a6	0.182802	0.999236
Fhl1	0.522983	0.999236
Arhgef6	0.843463	0.999236
Rbmx	0.619509	0.999236
Fgf13	0.543984	0.999236
Atp11c	-0.0374459	0.999236
Slitrk4	0.322671	0.999236
Fmr1	0.165607	0.999236
Aff2	-0.0263699	0.999236
Mamld1	-0.398621	0.999236
Mtm1	-0.133008	0.999236
Mtmr1	-0.515998	0.999236
Cd99l2	0.0152822	0.999236
Gm16189	-0.124942	0.999236
Vma21	-0.0807285	0.999236
Gabra3	-0.528586	0.999236
Pnma3	-0.318698	0.999236
Xlr5a	-0.308191	0.999236
Atp2b3	-1.45181	0.999236
Pnck	0.199997	0.999236
Bcap31	0.0507474	0.999236
Idh3g	0.943068	0.999236
Ssr4	-0.251386	0.999236
Pdzd4	-0.0796804	0.999236
L1cam	-0.879866	0.999236
Mecp2	0.120456	0.999236
Taz	-0.173387	0.999236
Atp6ap1	0.112732	0.999236
Gdi1	-0.0435647	0.999236
Lage3	-0.0749516	0.999236
Ikbkg	-0.301062	0.999236
Gab3	-1.17578	0.999236
F8	-0.924374	0.999236
Brcc3	0.695213	0.999236
Vbp1	-0.373491	0.999236
Pls3	0.389543	0.999236
Tbl1x	-0.252096	0.999236
Gm7173	-0.557742	0.999236
Tmem47	-0.514048	0.999236
Dmd	-0.0981765	0.999236
Gk	-0.584367	0.999236
Il1rapl1	0.0561627	0.999236
Pola1	0.434041	0.999236
Pcyt1b	0.0228426	0.999236
Zfx	-0.0440011	0.999236
Klhl15	-0.372294	0.999236
Apoo	-0.674296	0.999236
Maged1	0.375989	0.999236
Arhgef9	0.0394986	0.999236
Zc3h12b	0.237852	0.999236
Las1l	-0.487656	0.999236
Msn	0.726663	0.999236
Heph	0.2468	0.999236
Ar	-0.167795	0.999236
Ophn1	0.819626	0.999236
Pja1	-0.257512	0.999236
Eda	0.277753	0.999236
Snx12	-1.1161	0.999236
Nlgn3	-0.0992492	0.999236
Zmym3	-0.286996	0.999236
Nono	-0.441602	0.999236
Taf1	-0.327668	0.999236
Ogt	0.00215672	0.999236
Nhsl2	-0.121688	0.999236
Rps4x	0.584529	0.999236
Hdac8	-0.112582	0.999236
Phka1	0.628462	0.999236
Chic1	-0.573661	0.999236
Ftx	0.170186	0.999236
Slc16a2	0.521764	0.999236
Rlim	-0.586198	0.999236
C77370	-0.122621	0.999236
Abcb7	0.0671843	0.999236
Pbdc1	0.140799	0.999236
5330434G04Rik	-0.315685	0.999236
Atrx	-0.0744148	0.999236
Magt1	0.14948	0.999236
Cox7b	0.146735	0.999236
Atp7a	-0.164844	0.999236
Brwd3	-0.554404	0.999236
Hdx	-0.416579	0.999236
Chm	-0.219845	0.999236
Dach2	1.64379	0.999236
Klhl4	-0.56628	0.999236
Pcdh11x	0.281986	0.999236
Cldn34c1	0.813015	0.999236
Diaph2	0.636973	0.999236
Pcdh19	0.107701	0.999236
Cstf2	-0.302262	0.999236
Tmem35	0.61924	0.999236
Taf7l	-1.10929	0.999236
Btk	0.619089	0.999236
Hnrnph2	-0.310917	0.999236
Armcx1	0.0789438	0.999236
Zmat1	0.25248	0.999236
Gprasp1	0.733379	0.999236
Bhlhb9	0.386938	0.999236
Arxes2	0.690377	0.999236
Bex2	0.538385	0.999236
Tceal5	0.227101	0.999236
Bex1	-0.507988	0.999236
Wbp5	-0.0377529	0.999236
Ngfrap1	0.193444	0.999236
Tceal3	0.00227155	0.999236
Morf4l2	-0.23644	0.999236
Plp1	-0.724294	0.999236
Rab9b	-0.69741	0.999236
Zcchc18	-0.0100391	0.999236
Il1rapl2	0.0846119	0.999236
Rnf128	0.54993	0.999236
Frmpd3	-1.02498	0.999236
Mid2	-0.972193	0.999236
Acsl4	-0.649896	0.999236
Tmem164	0.605971	0.999236
Ammecr1	0.0543387	0.999236
Pak3	-0.38069	0.999236
Dcx	-0.093878	0.999236
Alg13	-0.799198	0.999236
Trpc5	0.145861	0.999236
Zcchc16	0.328224	0.999236
Htr2c	0.23828	0.999236
Lrch2	0.940244	0.999236
Tmem29	-0.420399	0.999236
Apex2	-0.012532	0.999236
Tro	-0.383928	0.999236
Gnl3l	0.558447	0.999236
Wnk3	-0.908723	0.999236
Fam120c	-0.273828	0.999236
Phf8	-0.43402	0.999236
Huwe1	0.144614	0.999236
Smc1a	-0.174518	0.999236
Iqsec2	0.66378	0.999236
Kdm5c	-0.105576	0.999236
Kantr	0.0512815	0.999236
Tspyl2	0.40631	0.999236
Shroom2	-0.150052	0.999236
Mageh1	-0.147445	0.999236
Rragb	-0.756456	0.999236
Klf8	-0.753009	0.999236
Ubqln2	0.409214	0.999236
2210013O21Rik	0.162094	0.999236
Sat1	0.830615	0.999236
Ptchd1	-0.0504678	0.999236
Gm15155	-0.0365839	0.999236
Sms	-0.456154	0.999236
Mbtps2	-1.09078	0.999236
Cnksr2	-0.48191	0.999236
Rps6ka3	0.513454	0.999236
Map7d2	-0.63654	0.999236
A830080D01Rik	-0.105556	0.999236
Sh3kbp1	0.131782	0.999236
Phka2	0.40135	0.999236
Cdkl5	-1.04336	0.999236
Nhs	0.411839	0.999236
Reps2	0.192604	0.999236
Rbbp7	0.170273	0.999236
Txlng	0.183948	0.999236
Ctps2	-0.302916	0.999236
Ap1s2	0.290824	0.999236
Mospd2	0.180684	0.999236
Glra2	-0.332466	0.999236
Gpm6b	-0.0986662	0.999236
Tmsb4x	0.536936	0.999236
Frmpd4	0.22465	0.999236
Arhgap6	-0.28292	0.999236
Gm15261	0.673066	0.999236
Mid1	1.09366	0.999236
2700069I18Rik	0.788981	0.999236
Zfhx4	0.735183	0.999236
Pkia	-0.0582031	0.999236
Zc2hc1a	-0.75511	0.999236
Stmn2	0.721442	0.999236
Mrps28	0.00346223	0.999236
Tpd52	1.43458	0.999236
Zfp704	-0.0612274	0.999236
Pag1	0.262436	0.999236
Fabp5	0.0764288	0.999236
Snx16	-0.307771	0.999236
Ralyl	-0.178548	0.999236
Lrrcc1	-0.477977	0.999236
1810022K09Rik	-0.214474	0.999236
Car1	0.29985	0.999236
Car2	0.225832	0.999236
Ythdf3	-0.180194	0.999236
Mir124-2hg	-0.13427	0.999236
Cyp7b1	-1.06289	0.999236
Pde7a	0.123363	0.999236
Hps3	0.651291	0.999236
Hltf	-0.46198	0.999236
Tbl1xr1	0.352326	0.999236
Naaladl2	0.221802	0.999236
Nlgn1	0.227208	0.999236
Nceh1	-0.408271	0.999236
Fndc3b	0.102398	0.999236
Pld1	1.26496	0.999236
Tnik	-0.139522	0.999236
Rpl22l1	-0.0440305	0.999236
Egfem1	-0.0671927	0.999236
Mynn	0.225608	0.999236
Sec62	-0.156594	0.999236
Phc3	0.237924	0.999236
Prkci	-0.51167	0.999236
Skil	0.584252	0.999236
Slc7a14	0.0399794	0.999236
Kcnmb2	0.835617	0.999236
Pik3ca	-0.328865	0.999236
Mfn1	-0.0726237	0.999236
Ndufb5	0.538349	0.999236
Usp13	-0.356363	0.999236
Pex5l	0.221026	0.999236
Ttc14	0.828393	0.999236
Fxr1	0.00755272	0.999236
Dnajc19	-0.0560624	0.999236
Gm38505	-0.0113393	0.999236
Atp11b	0.0303374	0.999236
Dcun1d1	-0.0830496	0.999236
Gm15952	0.65828	0.999236
Mccc1	-0.328456	0.999236
Bbs7	-0.630606	0.999236
4932438A13Rik	0.254712	0.999236
Spata5	0.400316	0.999236
Hspa4l	-0.778353	0.999236
Abhd18	-0.329873	0.999236
Larp1b	-1.47926	0.999236
Sclt1	0.370306	0.999236
D3Ertd751e	-0.708044	0.999236
Pcdh10	-0.212769	0.999236
Slc7a11	0.205938	0.999236
Elf2	-0.619898	0.999236
Ndufc1	0.448107	0.999236
Naa15	-0.0344998	0.999236
Setd7	0.0247757	0.999236
Maml3	0.619986	0.999236
Lhfp	-0.393695	0.999236
Nhlrc3	-0.985346	0.999236
Trpc4	0.0707715	0.999236
Supt20	-0.904211	0.999236
Exosc8	0.364003	0.999236
Dclk1	0.1213	0.999236
Nbea	-0.00267898	0.999236
Rnf13	-0.459222	0.999236
Pfn2	0.672342	0.999236
Tsc22d2	-0.0249551	0.999236
Eif2a	-0.0851583	0.999236
Med12l	0.633157	0.999236
P2ry14	0.117282	0.999236
P2ry12	0.645792	0.999236
Mbnl1	0.332826	0.999236
Dhx36	0.0718177	0.999236
Gpr149	-1.1045	0.999236
Slc33a1	0.293618	0.999236
Gmps	-0.695201	0.999236
Kcnab1	-0.435805	0.999236
A330015K06Rik	-1.23284	0.999236
Lekr1	0.722524	0.999236
Ccnl1	1.48859	0.999236
Rsrc1	-0.336716	0.999236
Kpna4	0.0252552	0.999236
Ppm1l	0.148142	0.999236
B3galnt1	0.128259	0.999236
Nmd3	-0.663994	0.999236
Gm20754	-0.0908829	0.999236
4930509J09Rik	-0.523672	0.999236
Pdcd10	-0.205431	0.999236
Serpini1	0.0162451	0.999236
Fstl5	-0.237337	0.999236
Rapgef2	0.433067	0.999236
4921511C10Rik	-0.935688	0.999236
Fnip2	-0.587649	0.999236
Ppid	-0.487555	0.999236
Etfdh	0.396951	0.999236
Gria2	-0.227742	0.999236
Glrb	0.283407	0.999236
Gucy1b3	-0.505352	0.999236
Dchs2	-0.458754	0.999236
D930015E06Rik	0.286308	0.999236
Trim2	0.0442778	0.999236
Gm37240	-0.159517	0.999236
Fbxw7	0.250966	0.999236
Sh3d19	-0.181511	0.999236
Rps3a1	0.766835	0.999236
Lrba	-0.100793	0.999236
Dclk2	-0.162192	0.999236
Arhgef11	0.214512	0.999236
Prcc	0.0267898	0.999236
Hdgf	-0.0567859	0.999236
Rrnad1	0.422584	0.999236
Bcan	-0.120435	0.999236
Mef2d	0.0380737	0.999236
Gm3764	0.076181	0.999236
Cct3	0.0625081	0.999236
Smg5	0.322945	0.999236
Lamtor2	-0.01106	0.999236
Ssr2	-0.0961039	0.999236
2810403A07Rik	0.0605376	0.999236
Syt11	0.511759	0.999236
Gon4l	-0.356718	0.999236
Gm43713	0.00672696	0.999236
Dap3	-0.614074	0.999236
Ash1l	-0.497076	0.999236
Scamp3	-0.169323	0.999236
Fam189b	-0.723031	0.999236
Mtx1	-0.332545	0.999236
Thbs3	-0.00472356	0.999236
Trim46	0.0569914	0.999236
Krtcap2	0.340167	0.999236
Dpm3	-0.354994	0.999236
Slc50a1	-0.286411	0.999236
Pmvk	-0.0599485	0.999236
Kcnn3	-0.0699032	0.999236
Adar	-0.0825016	0.999236
Gm19710	-0.462339	0.999236
Ubap2l	0.00955416	0.999236
4933434E20Rik	-0.218685	0.999236
Tpm3	-0.321082	0.999236
Nup210l	0.535502	0.999236
Jtb	0.171611	0.999236
Gatad2b	0.226	0.999236
Ints3	0.404237	0.999236
Ilf2	-0.0248548	0.999236
Them4	-0.126251	0.999236
Tdrkh	-0.930292	0.999236
Riiad1	-0.462209	0.999236
Celf3	0.189647	0.999236
Snx27	-0.973614	0.999236
Pogz	-0.382056	0.999236
Psmb4	0.263113	0.999236
Pi4kb	-0.124845	0.999236
Psmd4	-0.38716	0.999236
Pip5k1a	-0.314935	0.999236
Vps72	-0.787333	0.999236
Gabpb2	-0.19365	0.999236
Mllt11	0.332342	0.999236
Setdb1	-0.238441	0.999236
Arnt	0.134809	0.999236
Ctss	0.693444	0.999236
Golph3l	0.267347	0.999236
Ensa	-0.70928	0.999236
Rprd2	0.283576	0.999236
Prpf3	-0.798431	0.999236
Mrps21	0.122044	0.999236
Otud7b	0.138703	0.999236
Sf3b4	-0.0857781	0.999236
Sv2a	0.619268	0.999236
Polr3gl	0.475486	0.999236
Rbm8a	-0.020443	0.999236
Polr3c	0.7776	0.999236
Rnf115	-0.0679241	0.999236
Gpr89	-0.233547	0.999236
Bcl9	-0.30501	0.999236
Prkab2	-1.34348	0.999236
Pde4dip	-0.168353	0.999236
Zfp697	-0.421261	0.999236
Gdap2	-0.205364	0.999236
Man1a2	0.00825938	0.999236
Atp1a1	-0.115942	0.999236
Csde1	-0.131902	0.999236
Nras	-0.178352	0.999236
Bcas2	-0.546043	0.999236
Trim33	-0.0369496	0.999236
Syt6	0.156636	0.999236
Hipk1	0.564519	0.999236
Rsbn1	0.209667	0.999236
Phtf1	0.40348	0.999236
Magi3	-0.344341	0.999236
Lrig2	-0.200246	0.999236
Capza1	-0.0562629	0.999236
St7l	-0.0978981	0.999236
Cttnbp2nl	0.822059	0.999236
Kcnd3	0.357607	0.999236
Rap1a	0.74063	0.999236
Atp5f1	0.0261832	0.999236
Pifo	0.281511	0.999236
Gm42722	-0.0176817	0.999236
Cept1	0.555007	0.999236
Dram2	0.407486	0.999236
Lrif1	0.504747	0.999236
Lamtor5	0.753129	0.999236
Slc6a17	-0.402857	0.999236
Ahcyl1	-0.666984	0.999236
Gstm5	-0.273293	0.999236
Gstm1	-0.260781	0.999236
Psma5	-0.508706	0.999236
Sort1	-0.109745	0.999236
Sars	0.0296969	0.999236
5330417C22Rik	-0.0320659	0.999236
Wdr47	-0.0754251	0.999236
Clcc1	0.966318	0.999236
Fndc7	-1.09855	0.999236
Prpf38b	-0.948607	0.999236
Slc25a54	0.768887	0.999236
Vav3	0.259944	0.999236
Ntng1	1.47287	0.999236
Amy1	-0.0259892	0.999236
Rnpc3	-1.09469	0.999236
Col11a1	-0.184868	0.999236
Olfm3	0.138392	0.999236
Dph5	0.422972	0.999236
Slc30a7	0.276451	0.999236
Rtca	-0.140286	0.999236
Trmt13	-0.0625934	0.999236
Agl	-0.6594	0.999236
Plppr4	-0.128	0.999236
Plppr5	-0.0638559	0.999236
Dpyd	-0.382428	0.999236
Ptbp2	-0.23418	0.999236
Abcd3	-0.574653	0.999236
Gclm	-0.179365	0.999236
Fnbp1l	-0.245125	0.999236
1810037I17Rik	0.633973	0.999236
Sec24d	0.249073	0.999236
Ndst3	-0.565524	0.999236
Tram1l1	-0.209334	0.999236
Ndst4	0.624187	0.999236
Camk2d	0.26333	0.999236
Ank2	-0.105146	0.999236
Alpk1	0.440329	0.999236
Gm43824	0.126806	0.999236
Elovl6	-0.177576	0.999236
Sec24b	0.472007	0.999236
Col25a1	0.474199	0.999236
Rpl34	0.446121	0.999236
Papss1	1.29883	0.999236
Gm29865	0.920886	0.999236
Aimp1	0.767093	0.999236
Tet2	-0.465466	0.999236
Gm26691	-0.363142	0.999236
Cxxc4	0.537602	0.999236
Gm26820	0.361155	0.999236
Cisd2	0.500639	0.999236
Ube2d3	0.3108	0.999236
Manba	0.13481	0.999236
Nfkb1	0.31114	0.999236
Gm43603	0.369796	0.999236
Bank1	2.08177	0.999236
Ppp3ca	0.152043	0.999236
H2afz	0.490166	0.999236
Dnajb14	0.142086	0.999236
Mttp	-0.130485	0.999236
Trmt10a	-0.679797	0.999236
Eif4e	0.449789	0.999236
Tspan5	0.743187	0.999236
Rap1gds1	0.334778	0.999236
Unc5c	0.385884	0.999236
Pdlim5	-0.0194527	0.999236
Pkn2	-0.373419	0.999236
Hs2st1	0.137938	0.999236
Sep15	0.00544554	0.999236
Sh3glb1	0.348675	0.999236
Ddah1	0.213804	0.999236
Spata1	0.138236	0.999236
Prkacb	0.298569	0.999236
Ttll7	-0.290767	0.999236
Adgrl2	0.265532	0.999236
Gm30382	0.186968	0.999236
Dnajb4	0.472654	0.999236
Fubp1	0.0134968	0.999236
Fam73a	-0.376077	0.999236
Usp33	-0.170727	0.999236
Zzz3	-0.862024	0.999236
Ak5	0.221093	0.999236
Pigk	-0.280707	0.999236
St6galnac5	-0.214873	0.999236
St6galnac3	-0.0560058	0.999236
Slc44a5	0.279959	0.999236
Tnni3k	0.0406462	0.999236
4930570G19Rik	0.327654	0.999236
Negr1	0.0137939	0.999236
Zranb2	-0.115689	0.999236
Ankrd13c	-0.327353	0.999236
Srsf11	0.0428951	0.999236
B230334C09Rik	-0.673908	0.999236
Lrrc7	0.0557235	0.999236
Wls	0.697523	0.999236
Tmem68	0.0501338	0.999236
Tgs1	-0.728173	0.999236
Lyn	0.219775	0.999236
Rps20	0.471201	0.999236
Chchd7	0.714247	0.999236
Gm11808	0.998759	0.999236
Impad1	0.0347312	0.999236
Fam110b	-1.38558	0.999236
Ubxn2b	0.104988	0.999236
Sdcbp	-0.506033	0.999236
Nsmaf	0.337689	0.999236
Tox	0.484081	0.999236
Rab2a	-0.211784	0.999236
Chd7	0.217068	0.999236
Clvs1	0.0866648	0.999236
Gm11817	0.586099	0.999236
Asph	-0.0110062	0.999236
Ints8	-0.27166	0.999236
Dpy19l4	-0.651085	0.999236
1110037F02Rik	-0.753718	0.999236
Tmem67	-0.111572	0.999236
Fam92a	-1.0636	0.999236
Runx1t1	0.289133	0.999236
Tmem55a	-0.266643	0.999236
Necab1	1.03765	0.999236
Calb1	0.24375	0.999236
Mmp16	0.0776871	0.999236
Cpne3	-0.19254	0.999236
Rmdn1	-0.112617	0.999236
Gm12353	-0.173587	0.999236
Wwp1	-0.153615	0.999236
Nkain3	0.56871	0.999236
Ccnc	-0.800655	0.999236
Usp45	-0.442605	0.999236
Pnisr	0.050027	0.999236
Coq3	-0.116093	0.999236
Klhl32	0.0106283	0.999236
Ufl1	-0.610054	0.999236
Fut9	0.206284	0.999236
Epha7	0.346005	0.999236
Map3k7	-0.353795	0.999236
Bach2	0.533983	0.999236
Casp8ap2	-0.42938	0.999236
Mdn1	0.0549814	0.999236
Ankrd6	0.192954	0.999236
Pnrc1	-0.107338	0.999236
Rngtt	0.549043	0.999236
Orc3	-0.00185862	0.999236
Rars2	0.312319	0.999236
Zfp292	-0.262261	0.999236
Mob3b	-0.0450297	0.999236
Lingo2	0.0545677	0.999236
Gm12381	0.399931	0.999236
Ndufb6	0.359786	0.999236
Dnaja1	0.657282	0.999236
Smu1	0.123843	0.999236
B4galt1	0.749166	0.999236
Nfx1	0.0464668	0.999236
Ube2r2	-0.00628981	0.999236
Ubap2	-0.238885	0.999236
Dcaf12	0.46876	0.999236
Ubap1	0.00859119	0.999236
Fam219a	0.00900068	0.999236
Dctn3	0.024349	0.999236
Sigmar1	0.599139	0.999236
Ccl27a	0.0107479	0.999236
Gm2163	-0.209894	0.999236
4930578G10Rik	0.248799	0.999236
Gm12394	0.298447	0.999236
Vcp	-0.165081	0.999236
Unc13b	-0.515303	0.999236
Rusc2	-0.541775	0.999236
Creb3	-0.485245	0.999236
Reck	-0.234112	0.999236
Rnf38	-0.326979	0.999236
Zcchc7	0.254323	0.999236
Grhpr	-0.233199	0.999236
Fbxo10	0.198625	0.999236
Trmt10b	-0.915393	0.999236
Dcaf10	-0.0735159	0.999236
Coro2a	-0.156477	0.999236
Gabbr2	0.241669	0.999236
Tgfbr1	0.245451	0.999236
Alg2	-0.530713	0.999236
Sec61b	0.400127	0.999236
Stx17	-0.645315	0.999236
Erp44	-0.0738707	0.999236
Invs	0.112777	0.999236
Tmeff1	-1.35574	0.999236
Plppr1	0.139938	0.999236
Tmem246	0.43529	0.999236
Rnf20	-0.252575	0.999236
Grin3a	0.669939	0.999236
Abca1	-0.203081	0.999236
Slc44a1	-0.201111	0.999236
Fsd1l	-0.0690179	0.999236
Fktn	-1.30822	0.999236
Zfp462	-0.223222	0.999236
Rad23b	-0.267963	0.999236
Ikbkap	-0.513798	0.999236
Tmem245	-0.612228	0.999236
Frrs1l	0.490586	0.999236
Epb41l4b	0.241948	0.999236
Palm2	0.20394	0.999236
Txn1	0.0430857	0.999236
AI314180	0.0282451	0.999236
Zkscan16	-1.30103	0.999236
Ugcg	0.0190259	0.999236
Susd1	-0.80359	0.999236
Ptbp3	0.318802	0.999236
E130308A19Rik	-0.0668629	0.999236
Snx30	0.0555876	0.999236
Zfp37	0.116337	0.999236
Fkbp15	0.614568	0.999236
Slc31a1	0.139906	0.999236
Cdc26	-0.128682	0.999236
Zfp618	-0.0679456	0.999236
Whrn	-0.134124	0.999236
Atp6v1g1	-0.158325	0.999236
Astn2	0.28125	0.999236
Trim32	0.660814	0.999236
Tlr4	0.00610825	0.999236
Brinp1	-0.203964	0.999236
Megf9	-0.0286424	0.999236
Tle1	0.767643	0.999236
Frmd3	-0.548752	0.999236
Kdm4c	-0.0631268	0.999236
Ptprd	0.494293	0.999236
Lurap1l	-0.0486867	0.999236
Mpdz	0.0895081	0.999236
Nfib	-0.0721716	0.999236
Zdhhc21	-0.216117	0.999236
Ttc39b	-0.00960129	0.999236
Snapc3	-0.432166	0.999236
Psip1	-0.201263	0.999236
Ccdc171	0.527756	0.999236
Cntln	0.362009	0.999236
Sh3gl2	-0.0538274	0.999236
Adamtsl1	0.00556573	0.999236
Dennd4c	-0.662329	0.999236
Rps6	0.0852606	0.999236
Slc24a2	-0.233824	0.999236
Mllt3	0.323812	0.999236
Focad	-0.431268	0.999236
Elavl2	0.758556	0.999236
Caap1	-0.143038	0.999236
Plaa	-0.311019	0.999236
Ift74	-0.867916	0.999236
Lrrc19	-0.184688	0.999236
Tek	-0.522607	0.999236
Mysm1	0.0303443	0.999236
Fggy	0.109715	0.999236
Hook1	0.102001	0.999236
Nfia	0.0517952	0.999236
Tm2d1	0.553081	0.999236
Inadl	0.532943	0.999236
Dock7	-0.321464	0.999236
Atg4c	-0.562338	0.999236
Alg6	0.437906	0.999236
Itgb3bp	-0.147559	0.999236
Cachd1	-0.220168	0.999236
Jak1	0.699157	0.999236
E130102H24Rik	-0.746681	0.999236
Dnajc6	0.204393	0.999236
Pde4b	0.510035	0.999236
Sgip1	0.0852971	0.999236
Gm12709	0.0760159	0.999236
Wdr78	0.220647	0.999236
Mier1	0.41049	0.999236
Slc35d1	0.130615	0.999236
Oma1	0.191099	0.999236
Dab1	0.194638	0.999236
Plpp3	-1.17001	0.999236
Usp24	0.0151317	0.999236
Ttc4	0.279754	0.999236
Ssbp3	0.322727	0.999236
Tmem59	-0.244748	0.999236
Yipf1	0.226653	0.999236
Lrp8	-0.395946	0.999236
Zyg11b	0.306783	0.999236
Zcchc11	-0.456157	0.999236
Prpf38a	-0.391552	0.999236
Zfyve9	-0.0867776	0.999236
3110021N24Rik	-0.0848497	0.999236
Btf3l4	-1.07664	0.999236
Txndc12	0.633638	0.999236
Rab3b	0.129114	0.999236
Nrd1	-0.12953	0.999236
Osbpl9	-0.557889	0.999236
Eps15	-0.145458	0.999236
Rnf11	0.663499	0.999236
Faf1	-0.0442727	0.999236
Elavl4	-0.408288	0.999236
Agbl4	-0.106865	0.999236
Skint6	-0.442895	0.999236
Skint5	0.409731	0.999236
Cmpk1	-0.0237742	0.999236
Efcab14	0.168114	0.999236
Atpaf1	0.0385123	0.999236
Mknk1	-0.33373	0.999236
Uqcrh	0.361726	0.999236
Lrrc41	-0.336935	0.999236
Pik3r3	-0.034501	0.999236
Mast2	-0.390999	0.999236
Gpbp1l1	-0.732029	0.999236
Akr1a1	0.1763	0.999236
Prdx1	0.288594	0.999236
Tesk2	-0.65895	0.999236
Zswim5	-0.360028	0.999236
Eif2b3	-0.0878849	0.999236
Rps8	0.115812	0.999236
Rnf220	-0.362513	0.999236
Eri3	0.191628	0.999236
Atp6v0b	0.209755	0.999236
St3gal3	-0.32002	0.999236
Ptprf	-0.622901	0.999236
Ybx1	0.317324	0.999236
Ccdc30	0.177798	0.999236
Foxj3	-0.514378	0.999236
Hivep3	-0.201294	0.999236
Scmh1	-0.122253	0.999236
Nfyc	-0.477075	0.999236
Rims3	-0.230759	0.999236
Smap2	0.137072	0.999236
Rlf	0.369393	0.999236
Ppt1	0.0352598	0.999236
Cap1	-0.575154	0.999236
Trit1	0.495078	0.999236
Macf1	-0.0514243	0.999236
Ndufs5	-0.375038	0.999236
Mycbp	0.00231078	0.999236
Gm12905	-0.0847535	0.999236
Utp11l	0.274535	0.999236
Sf3a3	-0.78759	0.999236
Inpp5b	0.132075	0.999236
Mtf1	0.559606	0.999236
Epha10	-0.824569	0.999236
Gnl2	0.200707	0.999236
Meaf6	-0.423058	0.999236
Grik3	0.236834	0.999236
Oscp1	-0.588546	0.999236
Thrap3	0.208925	0.999236
Map7d1	-0.0955739	0.999236
Trappc3	-0.0752401	0.999236
Ago3	0.1481	0.999236
Ago4	-0.00785916	0.999236
Psmb2	-0.135017	0.999236
Ncdn	-0.00885021	0.999236
AU040320	-0.256958	0.999236
Zmym4	-0.510657	0.999236
Sfpq	-0.229911	0.999236
Zmym6	-0.668118	0.999236
Dlgap3	-0.579004	0.999236
Csmd2	0.510238	0.999236
Phc2	-0.317705	0.999236
Ak2	-0.123208	0.999236
S100pbp	-0.460586	0.999236
Yars	-0.542957	0.999236
Rbbp4	-0.162612	0.999236
Zbtb8b	-0.664169	0.999236
Bsdc1	-0.584283	0.999236
Hdac1	0.0773859	0.999236
Eif3i	0.0964542	0.999236
Tmem234	0.490865	0.999236
Tmem39b	0.146524	0.999236
Khdrbs1	-0.184842	0.999236
Ptp4a2	0.377371	0.999236
Zcchc17	-0.0913478	0.999236
Snrnp40	-0.112995	0.999236
Pum1	0.115158	0.999236
Laptm5	0.54255	0.999236
Mecr	-0.090438	0.999236
Srsf4	0.460755	0.999236
Epb41	-0.0620354	0.999236
Ythdf2	0.228681	0.999236
Taf12	1.41872	0.999236
Snhg12	0.739948	0.999236
Trnau1ap	0.0826187	0.999236
Rcc1	0.447254	0.999236
Atpif1	-0.274201	0.999236
Dnajc8	-0.622672	0.999236
Eya3	-1.02358	0.999236
Stx12	0.0625532	0.999236
Fam76a	0.30394	0.999236
Wasf2	0.728719	0.999236
Tmem222	0.220799	0.999236
Slc9a1	-0.653231	0.999236
Zdhhc18	0.830256	0.999236
Arid1a	0.208076	0.999236
Dhdds	0.554893	0.999236
Ubxn11	-0.694657	0.999236
Sh3bgrl3	0.864654	0.999236
Cep85	0.370091	0.999236
Stmn1	0.343164	0.999236
Man1c1	0.0122722	0.999236
Tmem57	0.163906	0.999236
Tmem50a	0.285065	0.999236
Rsrp1	0.491332	0.999236
Srrm1	-0.0712101	0.999236
Nipal3	0.228492	0.999236
Srsf10	-0.35266	0.999236
Hmgcl	0.153647	0.999236
Pithd1	-0.189882	0.999236
Rpl11	0.912017	0.999236
Hnrnpr	0.36022	0.999236
Luzp1	0.543124	0.999236
Ephb2	-0.663947	0.999236
C1qb	0.288809	0.999236
C1qc	0.174883	0.999236
C1qa	0.464609	0.999236
Cdc42	0.358443	0.999236
Usp48	-0.308248	0.999236
Rap1gap	-0.0998329	0.999236
Ece1	0.174896	0.999236
Eif4g3	0.277849	0.999236
Hp1bp3	-0.264343	0.999236
Kif17	0.222276	0.999236
Vwa5b1	-0.422194	0.999236
Minos1	-0.083734	0.999236
Capzb	0.482585	0.999236
Ubr4	-0.0734521	0.999236
Arhgef10l	0.385003	0.999236
Sdhb	0.279533	0.999236
Atp13a2	-0.191726	0.999236
Fbxo42	0.0808179	0.999236
Plekhm2	0.307519	0.999236
Ddi2	-0.125511	0.999236
Kazn	-0.356078	0.999236
Gm13052	0.662427	0.999236
Prdm2	-0.375205	0.999236
Vps13d	0.399067	0.999236
Gm26763	-0.349329	0.999236
Gm26573	0.126952	0.999236
C230088H06Rik	-0.707817	0.999236
Gm26624	0.62814	0.999236
Zfp933	-0.280487	0.999236
Miip	-0.351089	0.999236
Clcn6	-0.504902	0.999236
Fbxo44	-0.652715	0.999236
Mtor	0.34425	0.999236
Exosc10	0.33871	0.999236
Tardbp	0.54201	0.999236
Pex14	0.0844666	0.999236
Kif1b	-0.203823	0.999236
Ube4b	0.300668	0.999236
Ube4bos1	-0.88998	0.999236
Clstn1	-0.53686	0.999236
Pik3cd	0.632606	0.999236
Eno1	0.368994	0.999236
Rere	-0.295296	0.999236
Slc45a1	0.0169911	0.999236
Park7	0.418372	0.999236
Camta1	0.14351	0.999236
Dnajc11	-0.264454	0.999236
Thap3	-0.632811	0.999236
Nol9	-0.915262	0.999236
Acot7	0.0790435	0.999236
Rpl22	0.967918	0.999236
Chd5	-0.393824	0.999236
Ajap1	0.595437	0.999236
Gm13112	-0.0483466	0.999236
Pank4	0.0538456	0.999236
Morn1	-0.628288	0.999236
Prkcz	-0.00415552	0.999236
Gnb1	0.541037	0.999236
Gm10563	-0.192335	0.999236
Cdk11b	-0.731698	0.999236
Ssu72	0.23761	0.999236
Vwa1	0.640376	0.999236
Mrpl20	0.57308	0.999236
Ccnl2	0.609977	0.999236
Aurkaip1	0.266815	0.999236
Ube2j2	-0.070578	0.999236
Sdf4	-0.278451	0.999236
Agrn	-0.420398	0.999236
Fam133b	-0.549641	0.999236
Pex1	-0.0622253	0.999236
Ankib1	0.224352	0.999236
Krit1	0.131913	0.999236
Akap9	-0.517495	0.999236
Cdk14	0.603869	0.999236
Cfap69	-0.181274	0.999236
Zfp804b	-0.040834	0.999236
Sri	-0.0569482	0.999236
Adam22	-0.25449	0.999236
Rundc3b	-0.581608	0.999236
Abcb1b	0.18624	0.999236
Crot	0.497343	0.999236
Tmem243	-0.565923	0.999236
Dmtf1	-0.0497827	0.999236
9330182L06Rik	0.397322	0.999236
Grm3	-0.495286	0.999236
Sema3a	-0.530316	0.999236
Pclo	-0.0998868	0.999236
Gm26954	-0.218784	0.999236
Cacna2d1	0.0573014	0.999236
Sema3c	-1.02457	0.999236
Gnai1	0.183092	0.999236
Magi2	0.0843465	0.999236
Phtf2	-0.157517	0.999236
Tmem60	0.455654	0.999236
Rsbn1l	-0.614051	0.999236
Ptpn12	0.36386	0.999236
Gsap	0.177619	0.999236
Psmc2	-0.899272	0.999236
Reln	-0.0365555	0.999236
Orc5	0.0538581	0.999236
6030443J06Rik	-0.0355388	0.999236
Lhfpl3	0.670577	0.999236
5031425E22Rik	0.246875	0.999236
Kmt2e	-0.126335	0.999236
Srpk2	-0.114336	0.999236
Pus7	-0.52285	0.999236
Rint1	0.542947	0.999236
Tomm7	0.322024	0.999236
Fam126a	0.607342	0.999236
Klhl7	0.0886969	0.999236
Cdk5	-0.264172	0.999236
Agap3	-0.155694	0.999236
Chpf2	-0.662326	0.999236
Smarcd3	-0.686099	0.999236
Nub1	-0.0255095	0.999236
Rheb	-0.322707	0.999236
Prkag2	-1.08476	0.999236
Galnt11	-0.312062	0.999236
Kmt2c	-0.195876	0.999236
Actr3b	-0.68874	0.999236
Dpp6	0.0864274	0.999236
Insig1	-0.388196	0.999236
Rbm33	-0.138217	0.999236
9530036O11Rik	0.100061	0.999236
Lmbr1	-0.687021	0.999236
Ube3c	-0.104513	0.999236
Dnajb6	-0.400891	0.999236
Hadha	-0.582904	0.999236
Hadhb	-0.810172	0.999236
Ept1	0.171667	0.999236
Dpysl5	-0.0354181	0.999236
Mapre3	0.506824	0.999236
Preb	0.213533	0.999236
Atraid	-0.316089	0.999236
Mpv17	-0.526017	0.999236
Eif2b4	-1.28333	0.999236
Snx17	-1.1985	0.999236
Ppm1g	-0.299801	0.999236
Nrbp1	0.584258	0.999236
Zfp512	-0.378825	0.999236
Slc4a1ap	0.235281	0.999236
Bre	0.062762	0.999236
Ppp1cb	-0.0832074	0.999236
Gm15614	-0.454238	0.999236
Yes1	-0.76799	0.999236
Pisd	0.908409	0.999236
Prr14l	0.139902	0.999236
Depdc5	0.285095	0.999236
Ywhah	0.728347	0.999236
Maea	0.989948	0.999236
Uvssa	-0.513619	0.999236
Slbp	-0.236756	0.999236
Whsc1	0.224513	0.999236
Zfyve28	-0.413671	0.999236
Rnf4	-0.0878562	0.999236
Fam193a	-0.396607	0.999236
Tnip2	0.321843	0.999236
Add1	0.507183	0.999236
Mfsd10	-0.586607	0.999236
Grk4	-0.464011	0.999236
Htt	0.568444	0.999236
Lrpap1	0.0152736	0.999236
Ablim2	-0.565329	0.999236
Sorcs2	0.228494	0.999236
Tbc1d14	0.152192	0.999236
D5Ertd579e	0.450219	0.999236
Ppp2r2c	0.849967	0.999236
Jakmip1	-0.367195	0.999236
Crmp1	1.04805	0.999236
Stx18	0.155843	0.999236
Nsg1	-0.0769317	0.999236
Tmem128	-0.129988	0.999236
Rab28	-0.27902	0.999236
Bod1l	-0.105296	0.999236
Gm7854	0.00985947	0.999236
Cpeb2	0.302991	0.999236
Cc2d2a	-0.663149	0.999236
Fbxl5	0.343877	0.999236
Tapt1	-0.373573	0.999236
Ldb2	0.16464	0.999236
Fam184b	-0.052611	0.999236
Lcorl	0.0764731	0.999236
Slit2	0.0461243	0.999236
Pacrgl	0.315016	0.999236
Kcnip4	-0.122816	0.999236
Gm43016	0.662926	0.999236
Ppargc1a	0.864354	0.999236
Dhx15	0.50601	0.999236
Zcchc4	-0.53771	0.999236
Anapc4	-0.893288	0.999236
Rbpj	1.32816	0.999236
Tbc1d19	-0.595583	0.999236
Stim2	0.434965	0.999236
Pcdh7	0.296424	0.999236
Nwd2	0.102186	0.999236
0610040J01Rik	1.19101	0.999236
Tbc1d1	0.164853	0.999236
Klhl5	0.671535	0.999236
Rfc1	0.052857	0.999236
Rpl9	1.25969	0.999236
Lias	0.0412148	0.999236
Ugdh	0.95738	0.999236
Smim14	0.506144	0.999236
Ube2k	-0.00797852	0.999236
Pds5a	0.344551	0.999236
N4bp2	-0.163194	0.999236
Rhoh	0.308293	0.999236
Rbm47	1.33553	0.999236
Nsun7	0.38415	0.999236
Apbb2	0.184744	0.999236
Uchl1	0.0174381	0.999236
Limch1	-0.154772	0.999236
Slc30a9	-0.0235683	0.999236
Atp8a1	0.441062	0.999236
Gm15478	0.34539	0.999236
Kctd8	0.441796	0.999236
Guf1	0.307057	0.999236
Gabrg1	-1.12966	0.999236
Gabra2	-0.0639091	0.999236
Gabra4	0.229654	0.999236
Gabrb1	0.0210578	0.999236
Nfxl1	0.974228	0.999236
Slain2	0.618601	0.999236
Fryl	-0.154635	0.999236
Ociad1	-0.475688	0.999236
Ociad2	-0.872308	0.999236
Dcun1d4	0.768346	0.999236
Usp46	0.397033	0.999236
Scfd2	-0.00509685	0.999236
Fip1l1	-0.372479	0.999236
Lnx1	-1.06938	0.999236
Chic2	0.320508	0.999236
Tmem165	-0.31569	0.999236
Clock	0.29132	0.999236
Exoc1	-0.511665	0.999236
C530008M17Rik	0.404517	0.999236
Srp72	-0.187462	0.999236
Adgrl3	0.00481772	0.999236
Epha5	0.446333	0.999236
Cenpc1	0.0151264	0.999236
Uba6	-0.424889	0.999236
Ythdc1	-0.497002	0.999236
Rufy3	-0.0469498	0.999236
Mob1b	-0.484775	0.999236
Slc4a4	-0.440839	0.999236
Ankrd17	0.570291	0.999236
Mthfd2l	0.156111	0.999236
Parm1	0.00733911	0.999236
Rchy1	-0.0224217	0.999236
Cdkl2	-1.00785	0.999236
Gm26582	-0.504066	0.999236
G3bp2	0.227532	0.999236
Uso1	-0.900039	0.999236
Scarb2	1.14579	0.999236
Shroom3	-0.133671	0.999236
Sept11	0.221611	0.999236
Ccni	0.0657528	0.999236
Cnot6l	-0.336064	0.999236
Fras1	-0.327198	0.999236
Anxa3	0.923492	0.999236
Bmp2k	1.03169	0.999236
[truncated: 4,069 more rows]

## Sheet: f.Olig_glia_pseudobulk_deg
gene	log2FoldChange	padj
Il33	2.62056	2.60043e-08
Mat2a	1.63209	9.07083e-05
Cdh20	1.77554	0.00011838
Rhoj	2.16306	0.000287976
S100a6	2.57384	0.00161653
Gjb1	3.10911	0.00217839
Sept4	-1.51769	0.00217839
Mog	-1.43038	0.00217839
Fkbp1a	1.91976	0.00642404
Tmbim1	2.31038	0.00826259
Cd63	1.88746	0.00826259
Aspa	-1.65925	0.00826259
Dock1	1.55254	0.0102693
Zmym1	2.00967	0.0106026
Stat3	1.72141	0.0144231
Slc38a2	1.58403	0.0144231
Hsd17b4	1.59275	0.0162373
Bcas1	1.68739	0.0238288
Pvt1	1.62206	0.0297698
Ubash3b	1.66571	0.0435482
Serinc5	1.81753	0.0760159
Mal	-1.57406	0.0778288
BC051142	-2.88846	0.0778288
Bcl2l1	1.26705	0.0958907
Pfn1	2.5637	0.126748
Gpc5	-0.968148	0.181096
Mt1	1.25752	0.196069
Olfm1	1.76132	0.306437
S100a16	1.72072	0.317824
Mt2	1.21041	0.39728
Mbp	-0.993716	0.39728
Vat1l	1.05206	0.402914
Itga11	-1.88229	0.457609
Dusp10	1.66668	0.535931
Mpzl1	1.47975	0.541608
1700047M11Rik	-1.57465	0.557976
Stub1	2.03421	0.557976
Neat1	1.13667	0.557976
Kdm6b	1.3065	0.56521
Limd1	1.95224	0.625103
Fscn1	1.76026	0.709627
Cdkl2	-1.53098	0.887284
Mblac2	-0.906258	0.887284
Itih3	-2.20076	0.906965
Etv6	1.77604	0.947928
Arid5b	0.927921	0.947928
Ccnd3	1.58835	0.96636
Tgfa	2.16315	0.968188
Xkr4	0.00401024	0.99962
Gm1992	0.138434	0.99962
Mrpl15	0.216957	0.99962
Tcea1	-0.223552	0.99962
Rgs20	0.768644	0.99962
Atp6v1h	0.0546342	0.99962
Oprk1	-0.0945338	0.99962
Rb1cc1	-0.375191	0.99962
4732440D04Rik	0.891704	0.99962
St18	0.25149	0.99962
Pcmtd1	-0.102	0.99962
Gm26901	-0.220055	0.99962
Sntg1	-0.256397	0.99962
Vcpip1	0.514636	0.99962
Sgk3	-1.06173	0.99962
Mcmdc2	-0.481069	0.99962
Snhg6	0.446269	0.99962
Gm15818	-0.726354	0.99962
Cops5	0.0507978	0.99962
Cspp1	-0.117749	0.99962
Arfgef1	-0.420527	0.99962
Cpa6	0.43321	0.99962
Prex2	-0.186571	0.99962
A830018L16Rik	-0.296166	0.99962
Sulf1	0.569144	0.99962
Ncoa2	0.402983	0.99962
Tram1	0.602258	0.99962
Lactb2	-0.531412	0.99962
Kcnb2	0.4617	0.99962
Terf1	-0.230326	0.99962
4930444P10Rik	-0.675309	0.99962
Rpl7	0.513945	0.99962
Rdh10	0.194168	0.99962
Stau2	0.090634	0.99962
Ube2w	-0.109604	0.99962
Tceb1	0.552924	0.99962
Gm28376	-0.697749	0.99962
Jph1	-0.800394	0.99962
Gdap1	0.330135	0.99962
Pkhd1	-0.168356	0.99962
Paqr8	-0.558479	0.99962
Kcnq5	0.49257	0.99962
Rims1	0.0061482	0.99962
Ogfrl1	-0.149622	0.99962
B3gat2	-0.207116	0.99962
Smap1	-0.258075	0.99962
Sdhaf4	0.364638	0.99962
Fam135a	-0.0921133	0.99962
Col19a1	0.0530635	0.99962
Lmbrd1	-0.219078	0.99962
Adgrb3	0.0216116	0.99962
Phf3	-0.00473693	0.99962
Khdrbs2	0.104987	0.99962
Prim2	0.705355	0.99962
Rab23	0.925441	0.99962
Zfp451	-0.269939	0.99962
Bend6	0.300647	0.99962
Dst	0.214872	0.99962
Imp4	0.7136	0.99962
Arhgef4	0.00484382	0.99962
Fam168b	0.152166	0.99962
Plekhb2	0.743855	0.99962
Uggt1	-0.241589	0.99962
Kansl3	0.433654	0.99962
Lman2l	0.339006	0.99962
Cnnm3	-0.287846	0.99962
Cox5b	0.593012	0.99962
Actr1b	0.344711	0.99962
4933424G06Rik	-0.0463127	0.99962
Tmem131	0.161825	0.99962
Inpp4a	0.164743	0.99962
Unc50	0.433369	0.99962
Mgat4a	0.167544	0.99962
2010300C02Rik	0.108851	0.99962
Tsga10	-0.226184	0.99962
Mitd1	0.60563	0.99962
Mrpl30	0.82287	0.99962
Txndc9	0.386723	0.99962
Eif5b	-0.293168	0.99962
Rev1	-0.28105	0.99962
Aff3	0.202447	0.99962
Lonrf2	-0.254586	0.99962
Chst10	0.672423	0.99962
Pdcl3	-0.449568	0.99962
Npas2	0.0229609	0.99962
Rpl31	0.19744	0.99962
Tbc1d8	0.69639	0.99962
Rnf149	0.323278	0.99962
Map4k4	0.179661	0.99962
Pantr1	1.10249	0.99962
Mrps9	-0.0739797	0.99962
Gpr45	-0.350167	0.99962
Tgfbrap1	-0.263793	0.99962
Nck2	0.270042	0.99962
Uxs1	0.385338	0.99962
Tpp2	-0.233226	0.99962
Bivm	0.107195	0.99962
Ercc5	0.336296	0.99962
Gulp1	0.257926	0.99962
Wdr75	-0.414058	0.99962
Dnah7b	-0.466047	0.99962
Dnah7c	0.406509	0.99962
Slc39a10	0.0611576	0.99962
Tmeff2	0.439393	0.99962
Myo1b	-0.384869	0.99962
Gls	0.234554	0.99962
Nab1	-0.370354	0.99962
Mfsd6	-0.0396645	0.99962
Inpp1	0.0794827	0.99962
Hibch	0.222876	0.99962
Pms1	-0.26361	0.99962
Osgepl1	0.158526	0.99962
Dnah7a	0.226413	0.99962
Hecw2	-0.205733	0.99962
Gtf3c3	-0.310578	0.99962
Pgap1	-0.240337	0.99962
Ankrd44	-0.503287	0.99962
4930444A19Rik	-0.0959309	0.99962
Sf3b1	-0.475413	0.99962
Coq10b	0.648105	0.99962
Hspd1	0.325701	0.99962
Hspe1	0.48446	0.99962
Mob4	0.337242	0.99962
Boll	0.127665	0.99962
Plcl1	-0.149686	0.99962
Satb2	-0.977747	0.99962
Tyw5	0.142482	0.99962
9430016H08Rik	0.133099	0.99962
Spats2l	0.442617	0.99962
Kctd18	-0.0450021	0.99962
Bzw1	0.0991762	0.99962
Clk1	0.230588	0.99962
Ppil3	0.628567	0.99962
Nif3l1	-0.511994	0.99962
Orc2	-0.031962	0.99962
Gm15834	-0.039229	0.99962
Fam126b	0.0553714	0.99962
Ndufb3	0.52235	0.99962
Als2cr12	0.200118	0.99962
Cflar	-0.39964	0.99962
Trak2	-0.285925	0.99962
Stradb	-0.675419	0.99962
Tmem237	0.0419848	0.99962
Als2	0.122209	0.99962
Gm973	-1.20312	0.99962
Sumo1	-0.369214	0.99962
Nop58	0.0526825	0.99962
Bmpr2	-0.122821	0.99962
Fam117b	0.500055	0.99962
Ica1l	-0.385191	0.99962
Wdr12	-0.0852695	0.99962
Carf	0.347612	0.99962
Nbeal1	0.247429	0.99962
Cyp20a1	0.0865643	0.99962
Abi2	-0.161743	0.99962
Raph1	0.220003	0.99962
Ctla4	0.422501	0.99962
Pard3b	-0.185989	0.99962
Nrp2	-0.299443	0.99962
Ino80d	-0.0641484	0.99962
Ino80dos	-0.109476	0.99962
Ndufs1	-0.264838	0.99962
Eef1b2	0.397894	0.99962
Zdbf2	0.193779	0.99962
Adam23	-0.0314108	0.99962
Fastkd2	-0.551203	0.99962
Klf7	-0.0642716	0.99962
Creb1	0.092001	0.99962
Ccnyl1	0.369196	0.99962
Plekhm3	-0.0691805	0.99962
Idh1	0.286078	0.99962
Pikfyve	0.439823	0.99962
Map2	-0.285852	0.99962
Unc80	0.195109	0.99962
Rpe	-0.411536	0.99962
Kansl1l	-0.240591	0.99962
Acadl	0.711171	0.99962
Lancl1	0.529729	0.99962
Erbb4	0.0980827	0.99962
Gm29114	0.51346	0.99962
Ikzf2	-0.162702	0.99962
Spag16	-1.13947	0.99962
Vwc2l	0.306081	0.99962
Atic	0.669168	0.99962
D230017M19Rik	-0.388626	0.99962
Pecr	-1.1539	0.99962
Tmem169	0.229596	0.99962
Xrcc5	-0.751285	0.99962
March4	-0.0615148	0.99962
Rpl37a	0.273387	0.99962
Igfbp5	1.16014	0.99962
Arpc2	0.742274	0.99962
Aamp	-0.123551	0.99962
Pnkd	0.137572	0.99962
Usp37	-0.451006	0.99962
Rqcd1	0.303896	0.99962
Plcd4	-0.488767	0.99962
Zfp142	0.227114	0.99962
Bcs1l	0.735677	0.99962
Rnf25	-0.121428	0.99962
Ttll4	-1.09294	0.99962
Nhej1	0.145721	0.99962
Cnppd1	0.532745	0.99962
Fam134a	-0.396972	0.99962
Zfand2b	0.236127	0.99962
Abcb6	-0.288474	0.99962
Atg9a	-0.700796	0.99962
Ankzf1	-0.305331	0.99962
Stk16	-0.195915	0.99962
Tuba4a	0.277729	0.99962
Dnajb2	0.705807	0.99962
Ptprn	0.0302928	0.99962
Resp18	0.0136602	0.99962
Dnpep	0.245114	0.99962
Speg	-0.194425	0.99962
Gmppa	-0.554406	0.99962
Chpf	0.812427	0.99962
Inha	-0.0502335	0.99962
Slc4a3	-0.110999	0.99962
Epha4	0.113881	0.99962
Sgpp2	0.536447	0.99962
Farsb	-0.0815709	0.99962
Acsl3	0.70589	0.99962
Gm29536	-0.188726	0.99962
Scg2	-0.673258	0.99962
Ap1s3	0.0477224	0.99962
Wdfy1	-0.44259	0.99962
Serpine2	-0.212399	0.99962
Cul3	0.323807	0.99962
Dock10	-0.0256096	0.99962
Nyap2	-0.311562	0.99962
Irs1	0.515287	0.99962
Rhbdd1	0.0404775	0.99962
Mff	0.0942459	0.99962
Agfg1	0.0279698	0.99962
Sphkap	-0.0419479	0.99962
Pid1	0.409118	0.99962
Dner	0.0733723	0.99962
Trip12	-0.16917	0.99962
Fbxo36	-0.218843	0.99962
Slc16a14	-0.751586	0.99962
C130026I21Rik	0.553288	0.99962
Cab39	0.117112	0.99962
Itm2c	-0.334783	0.99962
Psmd1	-0.153606	0.99962
Htr2b	-0.40116	0.99962
Gm21972	0.266133	0.99962
Armc9	-0.345671	0.99962
Ncl	-0.0414968	0.99962
Ptma	0.24189	0.99962
Pde6d	0.310381	0.99962
Cops7b	-0.290395	0.99962
Dis3l2	-0.330704	0.99962
Gm28375	-0.553513	0.99962
Ecel1	0.503925	0.99962
Eif4e2	0.472696	0.99962
Gigyf2	-0.263978	0.99962
Ngef	0.185736	0.99962
Atg16l1	0.116718	0.99962
Dgkd	0.185985	0.99962
Usp40	0.0299285	0.99962
Hjurp	0.529733	0.99962
Agap1	-0.0698008	0.99962
Cops8	-0.258278	0.99962
Lrrfip1	0.313282	0.99962
Ube2f	0.474156	0.99962
Scly	-0.0555274	0.99962
Gm17090	0.929129	0.99962
Ilkap	0.0203379	0.99962
Per2	0.352091	0.99962
Traf3ip1	0.57357	0.99962
Hdac4	0.295486	0.99962
Ndufa10	0.12769	0.99962
Myeov2	0.337972	0.99962
Capn10	1.02099	0.99962
Kif1a	0.352027	0.99962
Sned1	-0.723696	0.99962
Ppp1r7	0.570042	0.99962
Hdlbp	0.803605	0.99962
Sept2	-0.259615	0.99962
Farp2	-0.206323	0.99962
Stk25	0.756975	0.99962
Thap4	0.183446	0.99962
Atg4b	-0.283879	0.99962
Dtymk	0.153262	0.99962
Fam174a	-0.165184	0.99962
St8sia4	-0.307536	0.99962
D1Ertd622e	0.356325	0.99962
Ppip5k2	-0.40131	0.99962
Gin1	-0.346096	0.99962
Pam	0.275046	0.99962
Cntnap5b	0.42421	0.99962
Rnf152	-0.371562	0.99962
Pign	-0.460001	0.99962
2310035C23Rik	-0.791058	0.99962
Zcchc2	0.0222831	0.99962
Phlpp1	0.127841	0.99962
Bcl2	0.440919	0.99962
Kdsr	-0.00276678	0.99962
Vps4b	-1.55603	0.99962
Serpinb3b	0.230878	0.99962
Cdh7	-0.0699909	0.99962
Cdh19	-0.595156	0.99962
Gm29088	-1.6404	0.99962
9330185C12Rik	-0.65974	0.99962
Cntnap5a	0.200102	0.99962
Tsn	-0.0928766	0.99962
Clasp1	-0.225862	0.99962
Epb41l5	-0.0241073	0.99962
Ptpn4	-0.377998	0.99962
Dbi	0.0306712	0.99962
Insig2	-0.299459	0.99962
Ccdc93	0.299716	0.99962
Ddx18	-0.248643	0.99962
Dpp10	-0.0534387	0.99962
Gm28928	-0.996126	0.99962
Actr3	0.0810736	0.99962
Slc35f5	0.398653	0.99962
Nckap5	-0.038715	0.99962
Mgat5	0.180895	0.99962
Tmem163	0.0423791	0.99962
Ccnt2	0.439463	0.99962
Rab3gap1	-0.0998601	0.99962
Zranb3	-0.225936	0.99962
R3hdm1	-0.118045	0.99962
Ubxn4	0.249889	0.99962
Dars	-0.152927	0.99962
Thsd7b	0.0809207	0.99962
Gm16083	-0.342906	0.99962
Pfkfb2	-1.7181	0.99962
Yod1	0.285305	0.99962
Eif2d	-0.138526	0.99962
Srgap2	0.169698	0.99962
Nucks1	0.279433	0.99962
Elk4	-0.143525	0.99962
Mfsd4	0.642029	0.99962
Cdk18	0.191877	0.99962
Lemd1	1.75853	0.99962
Tmcc2	-0.0516416	0.99962
Dstyk	-0.341855	0.99962
Rbbp5	-0.456797	0.99962
Cntn2	-1.03732	0.99962
Nfasc	0.168105	0.99962
Lrrn2	-0.290681	0.99962
Mdm4	-0.881826	0.99962
Pik3c2b	0.242032	0.99962
Plekha6	-0.304121	0.99962
Etnk2	-0.244748	0.99962
Snrpe	0.583338	0.99962
Atp2b4	-0.0963489	0.99962
Btg2	1.23172	0.99962
Ppfia4	-0.698812	0.99962
Tmem183a	-0.163523	0.99962
Adipor1	-0.157918	0.99962
Klhl12	-0.682875	0.99962
Kdm5b	-0.0789239	0.99962
Ppp1r12b	-0.418685	0.99962
Arl8a	-0.266359	0.99962
Rnpep	-0.5191	0.99962
Timm17a	0.271306	0.99962
Shisa4	-0.00624059	0.99962
Ipo9	-0.0769294	0.99962
Nav1	0.234724	0.99962
Gm38399	1.49663	0.99962
Csrp1	-0.314917	0.99962
Tnni1	0.793256	0.99962
Tmem9	-0.170708	0.99962
Kif21b	0.729674	0.99962
Camsap2	0.137446	0.99962
Zfp281	1.62142	0.99962
A430106G13Rik	0.903055	0.99962
Nek7	-0.155033	0.99962
Dennd1b	-0.0682743	0.99962
Crb1	-0.571962	0.99962
Kcnt2	-0.0122075	0.99962
4930590L20Rik	-0.469403	0.99962
Cdc73	-0.0926721	0.99962
B3galt2	-0.654697	0.99962
Glrx2	1.00415	0.99962
Trove2	-0.171902	0.99962
Uchl5	0.0454475	0.99962
Rgs2	0.836227	0.99962
Gm29514	-0.202981	0.99962
Brinp3	0.147551	0.99962
Gm15584	0.186396	0.99962
Pla2g4a	-0.12438	0.99962
BC003331	0.288472	0.99962
Tpr	0.0421093	0.99962
Hmcn1	0.55184	0.99962
Ivns1abp	0.8701	0.99962
Swt1	-0.135894	0.99962
Trmt1l	0.38965	0.99962
Rnf2	-0.506795	0.99962
Edem3	-0.11582	0.99962
1700025G04Rik	0.609412	0.99962
Tsen15	0.400503	0.99962
Rgl1	-0.235244	0.99962
Apobec4	-0.916994	0.99962
Arpc5	-0.0699376	0.99962
Smg7	0.0508733	0.99962
Nmnat2	0.162952	0.99962
Gm28960	0.145168	0.99962
Lamc1	-0.022627	0.99962
Dhx9	-0.0856887	0.99962
Npl	-0.393259	0.99962
Glul	0.147979	0.99962
A830008E24Rik	-1.13827	0.99962
Cacna1e	-0.0898809	0.99962
Stx6	-0.262708	0.99962
Xpr1	-0.225646	0.99962
Acbd6	0.0835571	0.99962
Qsox1	0.609189	0.99962
Cep350	-0.166981	0.99962
Tor1aip1	-0.11541	0.99962
Tor1aip2	-0.0339186	0.99962
Gm2000	0.838042	0.99962
Soat1	-0.212552	0.99962
Abl2	-0.113847	0.99962
Fam20b	0.0802078	0.99962
Ralgps2	0.160033	0.99962
Rasal2	0.101081	0.99962
Brinp2	0.238721	0.99962
Astn1	-0.0739733	0.99962
Gm37679	-0.0503192	0.99962
Rfwd2	-0.0728877	0.99962
Tnr	0.1338	0.99962
Mrps14	0.132298	0.99962
Cacybp	1.53106	0.99962
Rabgap1l	0.0504166	0.99962
Gm36975	-0.577309	0.99962
Rc3h1	-0.00485254	0.99962
Zbtb37	0.392987	0.99962
Dars2	-0.295505	0.99962
Klhl20	0.0952705	0.99962
Ankrd45	0.627271	0.99962
4930469G21Rik	-0.42739	0.99962
Prdx6	-0.547708	0.99962
Suco	0.0869979	0.99962
4930558K02Rik	-2.97253	0.99962
Gm38304	-0.224556	0.99962
Dnm3	0.162438	0.99962
Mettl13	0.00438812	0.99962
Vamp4	-0.029905	0.99962
Prrc2c	-0.0235383	0.99962
Kifap3	0.161657	0.99962
Blzf1	-0.203897	0.99962
Nme7	-0.305629	0.99962
Atp1b1	0.152316	0.99962
Tiprl	0.388612	0.99962
Dcaf6	0.0656683	0.99962
Mpc2	0.649097	0.99962
Adcy10	-0.165488	0.99962
Pou2f1	0.148181	0.99962
Ildr2	0.20508	0.99962
Pogk	-0.349413	0.99962
Fam78b	-0.00184998	0.99962
Uck2	0.149734	0.99962
Gm37982	-0.35066	0.99962
Tmco1	0.00859226	0.99962
Aldh9a1	-0.943383	0.99962
Mgst3	0.110174	0.99962
Pbx1	0.0948988	0.99962
Rgs4	1.7664	0.99962
Uap1	0.882416	0.99962
Uhmk1	0.880249	0.99962
Nos1ap	-0.0836883	0.99962
Atf6	-0.206472	0.99962
Dusp12	0.849333	0.99962
Fcrla	0.826492	0.99962
Sdhc	-0.27754	0.99962
Tomm40l	1.13095	0.99962
Ndufs2	-0.187226	0.99962
Adamts4	0.471106	0.99962
B4galt3	0.555826	0.99962
Ppox	0.432232	0.99962
Ufc1	-0.131782	0.99962
Gm20045	0.573028	0.99962
Nit1	0.0893319	0.99962
Pfdn2	0.191387	0.99962
Ncstn	-0.738044	0.99962
Copa	-0.0892292	0.99962
Pex19	-0.28079	0.99962
Dcaf8	-0.160306	0.99962
Pea15a	0.223318	0.99962
Igsf8	-0.272545	0.99962
Atp1a2	-0.457794	0.99962
Kcnj9	0.553201	0.99962
Kcnj10	0.287144	0.99962
Cfap45	1.03938	0.99962
Cadm3	0.237145	0.99962
Aim2	-1.09722	0.99962
Fmn2	-0.24786	0.99962
Grem2	-0.455572	0.99962
Rgs7	0.0584392	0.99962
Fh1	0.858596	0.99962
Pld5	0.336208	0.99962
Cep170	-0.0457888	0.99962
Sdccag8	0.142297	0.99962
Akt3	-0.398191	0.99962
Adss	0.0139985	0.99962
Gm16432	-0.0953428	0.99962
Desi2	0.269713	0.99962
Cox20	-0.00709547	0.99962
Gm16586	0.194425	0.99962
Efcab2	-0.242093	0.99962
Kif26b	0.761725	0.99962
Smyd3	-0.0098387	0.99962
Tfb2m	0.0626665	0.99962
Cnst	0.0210834	0.99962
Sccpdh	-0.222337	0.99962
Ahctf1	0.430578	0.99962
Cdc42bpa	-0.336279	0.99962
Psen2	0.378788	0.99962
Parp1	0.208447	0.99962
Acbd3	-0.00537423	0.99962
Gm37768	0.070518	0.99962
H3f3a	0.0871443	0.99962
Nvl	-0.101381	0.99962
Cnih4	1.09137	0.99962
Wdr26	0.267717	0.99962
Cnih3	1.17269	0.99962
Dnah14	0.71862	0.99962
Lbr	-0.191518	0.99962
Enah	-0.313344	0.99962
Srp9	0.305058	0.99962
Degs1	-0.586997	0.99962
Fbxo28	-0.338117	0.99962
Trp53bp2	-0.562078	0.99962
Capn2	0.213403	0.99962
Susd4	0.306687	0.99962
Disp1	-0.189394	0.99962
Brox	0.0198565	0.99962
Aida	-0.342288	0.99962
Mia3	-0.152851	0.99962
Taf1a	0.566738	0.99962
Mark1	1.20318	0.99962
Gm38251	-0.164421	0.99962
Rab3gap2	0.320363	0.99962
Iars2	-0.345891	0.99962
Bpnt1	0.394773	0.99962
4930532G15Rik	-0.623092	0.99962
Eprs	0.357733	0.99962
Lyplal1	-0.579435	0.99962
A430105J06Rik	-0.471671	0.99962
Gpatch2	-0.130225	0.99962
Gm38155	-1.11031	0.99962
Esrrg	-0.0259522	0.99962
Gm36388	-0.390468	0.99962
Ush2a	-0.0439401	0.99962
Kctd3	0.0764283	0.99962
Kcnk2	0.355548	0.99962
Smyd2	-0.167208	0.99962
Prox1	0.453014	0.99962
Rps6kc1	-0.0232591	0.99962
Angel2	-0.012376	0.99962
Tatdn3	1.54048	0.99962
Nenf	0.0142562	0.99962
Ppp2r5a	0.630068	0.99962
Ints7	-0.49824	0.99962
Lpgat1	0.0171459	0.99962
Traf5	0.177129	0.99962
Rcor3	1.01337	0.99962
Gm10516	0.804025	0.99962
Kcnh1	0.350396	0.99962
Hhat	0.117891	0.99962
Syt14	-0.0513607	0.99962
Camk1g	-0.438823	0.99962
Plxna2	-0.178922	0.99962
Gm32250	-0.635944	0.99962
Cd46	-0.317242	0.99962
Cr1l	0.0463815	0.99962
Fam171a1	0.405093	0.99962
Nmt2	0.484472	0.99962
Dclre1c	-0.571986	0.99962
Hspa14	-0.452354	0.99962
Fam107b	0.282085	0.99962
Frmd4a	0.123167	0.99962
1700080N15Rik	-0.36717	0.99962
Prpf18	0.331711	0.99962
Bend7	-0.198652	0.99962
Sephs1	0.10037	0.99962
Phyh	-0.377488	0.99962
Optn	-0.618078	0.99962
Camk1d	0.189668	0.99962
Cdc123	-0.0497234	0.99962
Nudt5	-0.196572	0.99962
Sec61a2	0.0570023	0.99962
Dhtkd1	-0.395819	0.99962
Upf2	0.0986407	0.99962
Usp6nl	-0.433622	0.99962
Celf2	-0.00863115	0.99962
Gm13219	-1.47269	0.99962
Gata3	0.0461243	0.99962
Taf3	0.0173431	0.99962
Atp5c1	0.249218	0.99962
Kin	-0.158078	0.99962
Sfmbt2	-0.62735	0.99962
Prkcq	-0.71871	0.99962
8030442B05Rik	0.383865	0.99962
Rbm17	0.272388	0.99962
Fbxo18	0.110762	0.99962
Ankrd16	-0.187103	0.99962
Fam188a	0.241051	0.99962
Rsu1	-0.23298	0.99962
Trdmt1	0.0263773	0.99962
St8sia6	0.387209	0.99962
Hacd1	-0.0109659	0.99962
Stam	0.381515	0.99962
Slc39a12	-0.0974959	0.99962
Cacnb2	0.218192	0.99962
Gm13269	-1.28367	0.99962
Nsun6	0.225484	0.99962
Arl5b	1.03019	0.99962
Malrd1	-0.493025	0.99962
Plxdc2	0.134818	0.99962
Nebl	-0.365157	0.99962
Skida1	-0.392035	0.99962
Mllt10	-0.145487	0.99962
Dnajc1	0.232397	0.99962
Commd3	-0.0771669	0.99962
Pip4k2a	-0.285836	0.99962
Etl4	0.394595	0.99962
Arhgap21	0.546103	0.99962
Gpr158	-0.0527898	0.99962
Myo3a	0.718998	0.99962
Gad2	-0.0297921	0.99962
Pdss1	-0.294722	0.99962
Abi1	-0.0632858	0.99962
Acbd5	0.02196	0.99962
Mastl	-0.943701	0.99962
Yme1l1	-0.0159381	0.99962
4931423N10Rik	-1.50975	0.99962
Spopl	-0.427552	0.99962
Hnmt	-0.272803	0.99962
Cacna1b	-0.438377	0.99962
Ehmt1	-0.301862	0.99962
Arrdc1	-0.607427	0.99962
Dph7	0.107979	0.99962
Mrpl41	-0.358497	0.99962
Pnpla7	-0.386407	0.99962
Nsmf	-0.249922	0.99962
Nelfb	0.725511	0.99962
Tubb4b	0.170493	0.99962
Rnf208	0.320681	0.99962
Ndor1	0.0448627	0.99962
Ssna1	0.468065	0.99962
Anapc2	0.231137	0.99962
Grin1	-0.714697	0.99962
Man1b1	-0.116209	0.99962
Dpp7	-0.127534	0.99962
Npdc1	0.376071	0.99962
Abca2	-0.214954	0.99962
BC029214	-0.89742	0.99962
Ptgds	-0.0762854	0.99962
Fbxw5	-0.0105177	0.99962
Edf1	0.886905	0.99962
Rabl6	0.392707	0.99962
Tmem141	0.166352	0.99962
Kcnt1	0.166607	0.99962
Camsap1	-0.015626	0.99962
Ubac1	0.336503	0.99962
C330006A16Rik	-0.00658132	0.99962
Qsox2	-0.13306	0.99962
Gpsm1	-0.266365	0.99962
Snapc4	-0.611623	0.99962
Sdccag3	0.604584	0.99962
Pmpca	0.162681	0.99962
Inpp5e	-0.0228788	0.99962
Sec16a	-0.39293	0.99962
Fam69b	0.55875	0.99962
Rpl7a	0.920652	0.99962
Surf1	-0.589836	0.99962
Surf2	1.06771	0.99962
Rexo4	0.963077	0.99962
Cacfd1	0.473858	0.99962
Brd3	-0.253529	0.99962
Wdr5	0.740252	0.99962
Ralgds	0.150675	0.99962
Gtf3c5	-0.577518	0.99962
Tsc1	-0.175474	0.99962
Ddx31	-0.117396	0.99962
Cfap77	-0.382063	0.99962
Ttf1	0.56718	0.99962
Setx	-0.505055	0.99962
Med27	-0.192503	0.99962
Rapgef1	0.216625	0.99962
Trub2	-0.638194	0.99962
Coq4	0.235892	0.99962
Slc27a4	1.12193	0.99962
Urm1	-0.0104904	0.99962
Odf2	-0.465118	0.99962
Gle1	-0.391514	0.99962
Sptan1	-0.13736	0.99962
Wdr34	-0.680236	0.99962
Set	0.588875	0.99962
Zer1	-0.352824	0.99962
Tbc1d13	0.238489	0.99962
D2Wsu81e	-0.809022	0.99962
Ccbl1	-0.097985	0.99962
Dolk	-0.428491	0.99962
Nup188	-0.573216	0.99962
Sh3glb2	-0.00318358	0.99962
Fam73b	-0.0368831	0.99962
Ppp2r4	-0.0722437	0.99962
Ntmt1	0.101211	0.99962
Asb6	0.373978	0.99962
Tor1b	-0.682034	0.99962
Tor1a	1.6763	0.99962
BC005624	-0.225208	0.99962
Usp20	-0.219626	0.99962
Fnbp1	-0.236764	0.99962
Gpr107	0.0534631	0.99962
Ncs1	0.799541	0.99962
Ass1	-0.088633	0.99962
Fubp3	0.37048	0.99962
Exosc2	-0.461227	0.99962
Gm13427	-0.85307	0.99962
Abl1	0.0820837	0.99962
Nup214	-0.0894328	0.99962
Plpp7	1.11862	0.99962
Prrc2b	-0.226733	0.99962
Pomt1	0.519278	0.99962
Swi5	0.0258688	0.99962
Golga2	-0.699318	0.99962
Dnm1	0.42395	0.99962
Ciz1	0.233162	0.99962
1110008P14Rik	0.406397	0.99962
Slc25a25	0.508855	0.99962
Dpm2	0.0454636	0.99962
St6galnac6	0.689636	0.99962
Ak1	0.402984	0.99962
Fpgs	0.107547	0.99962
Cdk9	0.545087	0.99962
Sh2d3c	-0.0899619	0.99962
Stxbp1	-0.075006	0.99962
Lrsam1	-0.0676371	0.99962
Rpl12	0.636297	0.99962
Slc2a8	0.347588	0.99962
Garnl3	-0.366803	0.99962
Ralgps1	0.244999	0.99962
Zbtb34	-0.203581	0.99962
Mvb12b	0.081705	0.99962
Pbx3	0.42936	0.99962
C79798	0.46372	0.99962
Mapkap1	0.161443	0.99962
Gapvd1	-0.204654	0.99962
Hspa5	-0.00383266	0.99962
Rabepk	0.282411	0.99962
Fbxw2	-0.0612806	0.99962
Psmd5	1.0237	0.99962
Cntrl	-0.636479	0.99962
Rab14	0.0327028	0.99962
Gsn	-0.0182069	0.99962
Dab2ip	0.384234	0.99962
Ttll11	0.16371	0.99962
Ndufa8	0.689922	0.99962
Rbm18	0.218489	0.99962
Mrrf	0.485902	0.99962
Rc3h2	-0.124267	0.99962
Rabgap1	-0.481864	0.99962
Strbp	-0.470975	0.99962
Dennd1a	-0.260522	0.99962
Psmb7	0.15182	0.99962
Nr6a1	0.0206622	0.99962
Nr6a1os	-0.174264	0.99962
Arpc5l	0.196704	0.99962
Golga1	-0.385152	0.99962
Scai	-0.0850336	0.99962
Ppp6c	0.40933	0.99962
Lrp1b	-0.34672	0.99962
Kynu	0.640616	0.99962
Arhgap15	0.392392	0.99962
Gtdc1	-0.545611	0.99962
Zeb2	0.242773	0.99962
Gm13481	-0.12915	0.99962
Acvr2a	-0.363627	0.99962
Orc4	-0.366077	0.99962
Mbd5	-0.0905813	0.99962
Epc2	0.218429	0.99962
Kif5c	-0.0654186	0.99962
Lypd6b	0.245249	0.99962
Lypd6	0.401483	0.99962
Mmadhc	-0.832989	0.99962
Rnd3	0.450831	0.99962
Tnfaip6	-0.951577	0.99962
Rif1	0.250627	0.99962
Neb	-0.916288	0.99962
Arl5a	0.702632	0.99962
Cacnb4	0.434157	0.99962
Stam2	0.276938	0.99962
Fmnl2	0.880156	0.99962
Prpf40a	-0.248285	0.99962
Arl6ip6	0.120504	0.99962
Galnt13	-0.347721	0.99962
Kcnj3	0.166475	0.99962
Gpd2	0.258426	0.99962
Ermn	-0.472513	0.99962
Acvr1	-0.0357762	0.99962
Upp2	0.644466	0.99962
Ccdc148	-0.665974	0.99962
Gm11099	-0.787281	0.99962
Pkp4	-0.0258878	0.99962
Tanc1	0.504496	0.99962
Wdsub1	-0.533345	0.99962
Baz2b	-0.0655161	0.99962
March7	-0.0593466	0.99962
Rbms1	0.387735	0.99962
Tank	0.433026	0.99962
Psmd14	-0.114682	0.99962
Slc4a10	-0.0265831	0.99962
Kcnh7	0.0654764	0.99962
Fign	-0.305367	0.99962
Grb14	-0.598863	0.99962
Cobll1	0.452549	0.99962
Scn3a	-0.406014	0.99962
Scn2a1	-0.386503	0.99962
Csrnp3	-0.613817	0.99962
Gm28638	-0.474286	0.99962
Ttc21b	-0.448997	0.99962
Scn1a	-0.257099	0.99962
Gm13629	-0.344199	0.99962
Scn9a	-0.0324397	0.99962
Scn7a	-0.413278	0.99962
B3galt1	0.161371	0.99962
Stk39	0.131308	0.99962
4932414N04Rik	-0.375103	0.99962
Cers6	-0.319551	0.99962
Bbs5	-0.958289	0.99962
Fastkd1	0.771742	0.99962
Ppig	-0.257346	0.99962
Ccdc173	-0.340041	0.99962
Phospho2	0.751118	0.99962
Klhl23	0.0436619	0.99962
Ssb	0.0741363	0.99962
Mettl5	-0.0408412	0.99962
Ubr3	-0.381372	0.99962
Myo3b	-0.220924	0.99962
Gad1	0.0602493	0.99962
Gorasp2	0.0197033	0.99962
Tlk1	-0.0160611	0.99962
Mettl8	0.494805	0.99962
Dcaf17	0.0583658	0.99962
Dync1i2	-0.0624824	0.99962
Slc25a12	0.0271973	0.99962
Hat1	0.273939	0.99962
Metap1d	-0.441124	0.99962
Dlx1as	-0.0637701	0.99962
Itga6	0.845589	0.99962
Pdk1	-0.700447	0.99962
Rapgef4	-0.113724	0.99962
Rapgef4os1	-0.129557	0.99962
Sp3	-0.260436	0.99962
Sp3os	-0.165705	0.99962
Ola1	-0.179424	0.99962
Cir1	0.12869	0.99962
Scrn3	0.408126	0.99962
Gpr155	-1.11008	0.99962
Wipf1	-0.310897	0.99962
Chn1	-0.246421	0.99962
Atf2	-0.148314	0.99962
Atp5g3	0.625837	0.99962
Lnp	0.026126	0.99962
Mtx2	-0.0543429	0.99962
Hnrnpa3	0.0023895	0.99962
Nfe2l2	-0.143181	0.99962
Agps	0.0548538	0.99962
Pde11a	-0.0578219	0.99962
Osbpl6	-0.224581	0.99962
Prkra	0.299937	0.99962
Plekha3	-1.04977	0.99962
Ccdc141	-0.194281	0.99962
Sestd1	-0.401131	0.99962
Zfp385b	0.0863704	0.99962
Gm13944	-0.242672	0.99962
Cwc22	-0.186332	0.99962
Ube2e3	0.111454	0.99962
Ssfa2	-0.154211	0.99962
Pde1a	-0.29596	0.99962
Dnajc10	-0.146547	0.99962
Nckap1	-0.0723216	0.99962
Nup35	0.00833326	0.99962
Zfp804a	0.000796534	0.99962
Zc3h15	0.432676	0.99962
Itgav	1.08353	0.99962
Fam171b	-0.311988	0.99962
Calcrl	0.0101368	0.99962
Zdhhc5	0.409555	0.99962
Ypel4	0.0712757	0.99962
Timm10	-0.182922	0.99962
Ssrp1	0.295401	0.99962
Ptprj	0.397323	0.99962
Nup160	-0.538881	0.99962
Fnbp4	0.111298	0.99962
Mtch2	0.040486	0.99962
Ndufs3	0.408611	0.99962
Celf1	-0.31647	0.99962
Psmc3	-0.478803	0.99962
Slc39a13	0.278824	0.99962
Madd	0.779363	0.99962
Acp2	-0.187623	0.99962
Ddb2	-0.477427	0.99962
A330069E16Rik	-0.113345	0.99962
Arfgap2	0.0488187	0.99962
1110051M20Rik	-0.239642	0.99962
Ckap5	-0.0932137	0.99962
Zfp408	-0.452124	0.99962
Arhgap1	-0.826177	0.99962
Atg13	-0.0262112	0.99962
Ambra1	0.0318801	0.99962
Dgkz	-0.0762337	0.99962
Phf21a	0.42482	0.99962
Pex16	-0.146249	0.99962
Mapk8ip1	-0.464277	0.99962
Cry2	-0.3072	0.99962
Chst1	0.506754	0.99962
Syt13	0.0354305	0.99962
Prdm11	-0.0155784	0.99962
Ext2	-0.528836	0.99962
Alkbh3	-1.5526	0.99962
Hsd17b12	0.607002	0.99962
Ttc17	0.0623705	0.99962
Api5	0.62898	0.99962
Lrrc4c	-0.165657	0.99962
4930445B16Rik	-0.580095	0.99962
B230118H07Rik	-0.195482	0.99962
Traf6	0.0483169	0.99962
Prr5l	-0.252842	0.99962
Commd9	0.0176379	0.99962
Ldlrad3	0.457806	0.99962
Trim44	0.115001	0.99962
Slc1a2	-0.14359	0.99962
Pdhx	-0.156424	0.99962
Apip	-0.222357	0.99962
Abtb2	0.449688	0.99962
Nat10	0.278975	0.99962
Caprin1	0.561118	0.99962
Fbxo3	-0.40961	0.99962
D430041D05Rik	-0.44662	0.99962
Hipk3	0.744298	0.99962
Cstf3	-0.267866	0.99962
Tcp11l1	-0.144494	0.99962
Qser1	-0.523772	0.99962
Ccdc73	-0.148665	0.99962
Eif3m	0.447684	0.99962
Elp4	-0.0961745	0.99962
Immp1l	-0.493745	0.99962
Dnajc24	0.0689922	0.99962
Mpped2	0.360497	0.99962
Arl14ep	0.200331	0.99962
Mettl15	0.431512	0.99962
Lin7c	-0.242123	0.99962
Lgr4	-0.32061	0.99962
Ccdc34	-0.948415	0.99962
Ano3	-0.27219	0.99962
Lpcat4	-0.38976	0.99962
Nop10	0.747979	0.99962
Gm21985	-0.377729	0.99962
Emc4	0.515643	0.99962
Katnbl1	-0.179765	0.99962
Emc7	0.0927584	0.99962
Aven	-0.275228	0.99962
Ryr3	-0.263806	0.99962
Fmn1	0.208937	0.99962
Scg5	-0.209201	0.99962
Aqr	-0.0467055	0.99962
Zfp770	0.0101465	0.99962
Dph6	-0.0136423	0.99962
Gm28494	0.240575	0.99962
BC052040	0.307453	0.99962
Meis2	0.477386	0.99962
Spred1	0.376036	0.99962
Gpr176	-0.294212	0.99962
Eif2ak4	0.253433	0.99962
Srp14	0.306443	0.99962
Pak6	-0.219168	0.99962
Disp2	-0.317517	0.99962
Ivd	-0.0300271	0.99962
Rmdn3	-0.157937	0.99962
Dnajc17	0.297974	0.99962
Zfyve19	0.686373	0.99962
Ino80	-0.118827	0.99962
Chp1	-0.0639742	0.99962
1700020I14Rik	-0.46907	0.99962
Nusap1	-0.916523	0.99962
Rtf1	0.0786491	0.99962
Mga	-0.117068	0.99962
Mapkbp1	0.274174	0.99962
Pla2g4e	0.038032	0.99962
Vps39	0.32345	0.99962
Tmem87a	-0.180693	0.99962
Ganc	0.478707	0.99962
Zfp106	-0.636772	0.99962
Gm26899	-0.762467	0.99962
Snap23	0.235776	0.99962
Lrrc57	0.179479	0.99962
Stard9	-0.727919	0.99962
Ubr1	-0.319095	0.99962
Tmem62	0.273694	0.99962
Ccndbp1	-0.343294	0.99962
Adal	0.474852	0.99962
Tubgcp4	-0.39177	0.99962
Trp53bp1	-0.403935	0.99962
Map1a	0.397246	0.99962
Ppip5k1	-0.599408	0.99962
Ckmt1	0.128918	0.99962
Catsper2	0.295755	0.99962
Pdia3	0.650679	0.99962
Serf2	0.224535	0.99962
Hypk	0.79877	0.99962
Mfap1b	-0.300036	0.99962
Mfap1a	0.138294	0.99962
Wdr76	-0.0567297	0.99962
Frmd5	0.0327432	0.99962
Casc4	0.0588229	0.99962
Ctdspl2	-0.221222	0.99962
Eif3j1	0.0706912	0.99962
Spg11	0.441437	0.99962
B2m	0.723937	0.99962
Gatm	0.643165	0.99962
Slc30a4	0.182102	0.99962
Sema6d	0.740333	0.99962
Slc24a5	-0.392004	0.99962
Myef2	-0.373343	0.99962
Ctxn2	0.40324	0.99962
Fbn1	0.0759942	0.99962
Eid1	0.14592	0.99962
Secisbp2l	0.192104	0.99962
Cops2	0.226139	0.99962
Galk2	-0.0305562	0.99962
Slc27a2	0.997429	0.99962
Gabpb1	-0.6319	0.99962
Gm27003	-0.26946	0.99962
Usp8	-0.502019	0.99962
Usp50	-0.381577	0.99962
Trpm7	-0.198607	0.99962
Sppl2a	-0.0517382	0.99962
Ap4e1	-0.00142626	0.99962
Blvra	0.409526	0.99962
1810024B03Rik	-1.66673	0.99962
Snrnp200	-0.425815	0.99962
Ciao1	-0.185447	0.99962
Tmem127	-0.0574691	0.99962
Stard7	0.251376	0.99962
Fahd2a	1.03287	0.99962
Kcnip3	0.945761	0.99962
Mrps5	-0.386423	0.99962
Nphp1	-0.0392518	0.99962
1500011K16Rik	0.116347	0.99962
Acoxl	-2.06121	0.99962
Gm14009	0.270118	0.99962
Anapc1	-0.404895	0.99962
Mertk	0.331145	0.99962
Tmem87b	-0.169553	0.99962
Zc3h8	-0.33435	0.99962
Zc3h6	-0.361648	0.99962
Polr1b	0.259315	0.99962
Slc20a1	0.349432	0.99962
Sirpa	0.177532	0.99962
Stk35	-0.0184956	0.99962
Snrpb	0.172013	0.99962
Nop56	-0.12754	0.99962
Idh3b	0.132364	0.99962
Ebf4	0.143995	0.99962
Pced1a	0.793912	0.99962
Vps16	-0.168333	0.99962
Ptpra	0.118873	0.99962
Mrps26	0.86315	0.99962
Ddrgk1	-0.255508	0.99962
Itpa	0.457513	0.99962
4930402H24Rik	-0.111124	0.99962
Atrn	-0.156296	0.99962
Pank2	-0.0324662	0.99962
Rnf24	0.224253	0.99962
Smox	-0.198572	0.99962
Rassf2	0.411094	0.99962
Slc23a2	0.0500361	0.99962
Gm14051	0.542682	0.99962
Cds2	-0.111075	0.99962
Gpcpd1	0.686798	0.99962
1110034G24Rik	-0.0757625	0.99962
Chgb	0.132611	0.99962
Trmt6	-0.352625	0.99962
Crls1	1.23989	0.99962
Tmx4	-0.160893	0.99962
Plcb1	0.333558	0.99962
4930545L23Rik	-0.0276901	0.99962
9630028H03Rik	-0.574153	0.99962
Plcb4	0.10844	0.99962
Gm14211	-2.24733	0.99962
Pak7	0.369671	0.99962
Ankef1	-0.843357	0.99962
Snap25	-0.341407	0.99962
Mkks	0.21658	0.99962
Slx4ip	0.137983	0.99962
Btbd3	0.795436	0.99962
Sptlc3	-1.16299	0.99962
Tasp1	0.112519	0.99962
Esf1	-0.146177	0.99962
Ndufaf5	-0.171089	0.99962
Sel1l2	-0.692254	0.99962
Macrod2	-0.0432709	0.99962
Flrt3	0.193759	0.99962
Kif16b	-0.261957	0.99962
Snrpb2	-0.370115	0.99962
Pcsk2os1	-0.455922	0.99962
Pcsk2	-0.624306	0.99962
Dstn	0.3165	0.99962
Rrbp1	-0.0995746	0.99962
Snx5	0.774807	0.99962
Csrp2bp	0.419388	0.99962
Dzank1	-0.287948	0.99962
Polr3f	-0.257279	0.99962
Rbbp9	-0.797995	0.99962
Sec23b	0.773407	0.99962
Gm561	0.655767	0.99962
Dtd1	-0.169217	0.99962
Slc24a3	0.379383	0.99962
Rin2	-0.708885	0.99962
Naa20	-0.335984	0.99962
Crnkl1	0.28791	0.99962
Ralgapa2	0.470873	0.99962
Kiz	0.186976	0.99962
Xrn2	-0.364855	0.99962
Napb	0.547494	0.99962
Cst3	-0.647533	0.99962
Syndig1	0.425948	0.99962
Zfp120	-0.611108	0.99962
3300002I08Rik	-0.749228	0.99962
Zfp442	-0.0291629	0.99962
Apmap	-0.751228	0.99962
Entpd6	-0.419862	0.99962
Pygb	-0.0181223	0.99962
Abhd12	0.33115	0.99962
Ninl	0.610946	0.99962
Nsfl1c	-0.474129	0.99962
Snph	0.710811	0.99962
Psmf1	-0.211048	0.99962
Csnk2a1	0.0999362	0.99962
Tbc1d20	0.288177	0.99962
Rbck1	-0.462915	0.99962
Nrsn2	0.20956	0.99962
H13	0.280784	0.99962
Dusp15	1.34672	0.99962
Pdrg1	0.0349493	0.99962
Tm9sf4	-0.270839	0.99962
Pofut1	-0.122077	0.99962
Kif3b	0.531984	0.99962
Asxl1	-0.198637	0.99962
Nol4l	-0.206064	0.99962
Commd7	0.700519	0.99962
Mapre1	1.12458	0.99962
Cdk5rap1	-0.677717	0.99962
Snta1	-0.864006	0.99962
Cbfa2t2	0.133006	0.99962
Necab3	-0.0581248	0.99962
Pxmp4	-0.902167	0.99962
Zfp341	0.675689	0.99962
Chmp4b	0.0942693	0.99962
a	-0.0105969	0.99962
Eif2s2	0.135672	0.99962
Itch	-0.368307	0.99962
Dynlrb1	0.641511	0.99962
Map1lc3a	1.08594	0.99962
Pigu	-0.317304	0.99962
Trp53inp2	0.570168	0.99962
Ncoa6	-0.110241	0.99962
Ggt7	0.0599629	0.99962
Acss2	0.895461	0.99962
Gss	0.27	0.99962
Trpc4ap	0.0911434	0.99962
Edem2	-0.291432	0.99962
Mmp24	-0.199512	0.99962
Eif6	0.314596	0.99962
Uqcc1	-0.148206	0.99962
Cep250	0.171771	0.99962
Ergic3	0.152314	0.99962
Nfs1	-0.400256	0.99962
Romo1	0.583801	0.99962
Rbm39	-0.190454	0.99962
Phf20	0.118963	0.99962
Cnbd2	0.242311	0.99962
Epb41l1	-0.0403427	0.99962
Aar2	0.257576	0.99962
Dlgap4	0.395374	0.99962
Ndrg3	-0.0653295	0.99962
Soga1	0.309859	0.99962
Samhd1	0.127536	0.99962
Mroh8	-0.397832	0.99962
Rpn2	0.00637989	0.99962
Manbal	-0.147175	0.99962
Src	-0.212639	0.99962
Blcap	0.158433	0.99962
Nnat	-0.909782	0.99962
Ctnnbl1	-0.0506618	0.99962
Vstm2l	0.917604	0.99962
Rprd1b	-0.205408	0.99962
Snhg11	-0.514078	0.99962
Ralgapb	0.0602785	0.99962
Slc32a1	0.213257	0.99962
Ppp1r16b	0.00201808	0.99962
Top1	0.266358	0.99962
Plcg1	0.306595	0.99962
Zhx3	-0.202845	0.99962
Chd6	-0.25349	0.99962
Ptprt	-0.0418746	0.99962
Srsf6	0.728229	0.99962
L3mbtl1	-0.45266	0.99962
Ift52	-0.220089	0.99962
Tox2	0.10827	0.99962
2900093K20Rik	-0.672819	0.99962
Gdap1l1	-0.143535	0.99962
Serinc3	-0.104128	0.99962
Pkig	0.0156745	0.99962
Ywhab	0.256863	0.99962
Tomm34	0.225097	0.99962
Stk4	-0.0188331	0.99962
Sys1	-1.34609	0.99962
Dbndd2	-0.549992	0.99962
Pigt	-0.328438	0.99962
Dnttip1	0.0781909	0.99962
Snx21	0.411456	0.99962
Acot8	-0.0521486	0.99962
Zswim3	0.177438	0.99962
Zswim1	0.119324	0.99962
Ctsa	0.298181	0.99962
Pcif1	-0.243516	0.99962
Zfp335os	-0.727281	0.99962
Slc12a5	-0.0201887	0.99962
Ncoa5	0.08275	0.99962
Cdh22	-0.103869	0.99962
Slc35c2	1.05492	0.99962
Elmo2	1.13846	0.99962
Zmynd8	-0.023516	0.99962
Ncoa3	0.145803	0.99962
Sulf2	1.02554	0.99962
Prex1	0.319905	0.99962
Arfgef2	-0.0896655	0.99962
Cse1l	-0.0876153	0.99962
Stau1	0.227946	0.99962
Ddx27	-0.0911393	0.99962
Znfx1	-0.804345	0.99962
Zfos1	0.577987	0.99962
Kcnb1	0.0652869	0.99962
B4galt5	0.581823	0.99962
Slc9a8	-0.15351	0.99962
Rnf114	0.117742	0.99962
Tmem189	-0.355686	0.99962
Ptpn1	0.500062	0.99962
Nfatc2	0.507646	0.99962
Atp9a	0.0119288	0.99962
Zfp64	-0.622119	0.99962
Tshz2	0.300429	0.99962
Gm26883	0.0258786	0.99962
Pfdn4	0.627121	0.99962
Dok5	0.17267	0.99962
Cbln4	0.461026	0.99962
Rtfdc1	0.543514	0.99962
Gcnt7	-0.768265	0.99962
Rae1	0.0548628	0.99962
Rab22a	0.492317	0.99962
Vapb	0.617155	0.99962
Stx16	-0.224151	0.99962
Gm10714	0.753942	0.99962
Gnas	0.23423	0.99962
Gm20721	0.156723	0.99962
Atp5e	0.671148	0.99962
Gm14399	0.449063	0.99962
Gm14443	-0.57068	0.99962
Gm14306	-0.170031	0.99962
Gm14296	-0.0682903	0.99962
Gm14410	0.44754	0.99962
Gm14325	0.118886	0.99962
Gm14326	-0.953981	0.99962
Gm26869	-0.677138	0.99962
Zfp931	0.185173	0.99962
Phactr3	-0.1144	0.99962
Sycp2	-0.408012	0.99962
Cdh4	-0.344166	0.99962
Psma7	-0.0080897	0.99962
Ss18l1	-0.121651	0.99962
Mtg2	-0.0635674	0.99962
Osbpl2	-0.120866	0.99962
Adrm1	-0.196108	0.99962
Rps21	0.357521	0.99962
Dido1	-0.759652	0.99962
Slc17a9	-0.227948	0.99962
Ythdf1	0.0924752	0.99962
Arfgap1	-0.309276	0.99962
Kcnq2	-0.478599	0.99962
Ppdpf	0.056371	0.99962
Gmeb2	-0.127576	0.99962
Stmn3	0.0258539	0.99962
Rtel1	-0.0180632	0.99962
Arfrp1	0.229631	0.99962
Zgpat	0.204606	0.99962
Zbtb46	-0.00988915	0.99962
Tpd52l2	-0.214656	0.99962
Dnajc5	0.24345	0.99962
Uckl1	0.880945	0.99962
Prpf6	-0.232058	0.99962
Tcea2	0.397517	0.99962
Oprl1	0.386552	0.99962
Myt1	-1.14984	0.99962
Pcmtd2	-0.369015	0.99962
Polr3k	0.537384	0.99962
Shroom4	0.760868	0.99962
Dgkk	-0.268823	0.99962
Clcn5	0.121709	0.99962
Ppp1r3f	-0.196558	0.99962
Syp	-0.457513	0.99962
Gm14703	-0.26049	0.99962
Gpkow	0.0714614	0.99962
Praf2	-0.178318	0.99962
Tfe3	0.477079	0.99962
Gripap1	-0.135654	0.99962
Otud5	0.430975	0.99962
Pim2	0.404602	0.99962
Slc35a2	-0.233782	0.99962
Pqbp1	0.393562	0.99962
Pcsk1n	0.384189	0.99962
Hdac6	0.317413	0.99962
Gm14820	-0.129124	0.99962
Wdr13	-0.376408	0.99962
Ebp	0.607141	0.99962
Porcn	-0.17083	0.99962
Ftsj1	0.935363	0.99962
B630019K06Rik	0.264059	0.99962
Xk	-0.487219	0.99962
Dynlt3	0.0681393	0.99962
Sytl5	0.372623	0.99962
Rpgr	-0.0988477	0.99962
Tspan7	0.26459	0.99962
Bcor	-0.181198	0.99962
Atp6ap2	-0.366688	0.99962
1810030O07Rik	0.153434	0.99962
Med14	0.227473	0.99962
Usp9x	-0.00978045	0.99962
Ddx3x	0.425	0.99962
Cask	-0.0830026	0.99962
Maoa	-0.305259	0.99962
Maob	-0.210483	0.99962
Efhc2	-0.0248715	0.99962
Kdm6a	-0.382791	0.99962
Gm26652	-1.32155	0.99962
Slc9a7	-0.487268	0.99962
Rp2	-0.940862	0.99962
Jade3	-0.0188771	0.99962
Ndufb11	0.359401	0.99962
Rbm10	-0.480136	0.99962
Uba1	0.444825	0.99962
Cdk16	0.305997	0.99962
Usp11	-0.419177	0.99962
Araf	-0.0860514	0.99962
Syn1	-0.0428711	0.99962
Zfp182	-0.0697971	0.99962
Klhl13	-0.14048	0.99962
Wdr44	-0.0949206	0.99962
Dock11	0.0591336	0.99962
Il13ra1	0.472751	0.99962
Zcchc12	-0.0487479	0.99962
Lonrf3	-0.891461	0.99962
Pgrmc1	-0.0625275	0.99962
Akap17b	-0.118634	0.99962
Slc25a5	1.25897	0.99962
C330007P06Rik	-0.320316	0.99962
Ube2a	0.0222346	0.99962
Sept6	-0.124373	0.99962
Rpl39	0.815506	0.99962
Upf3b	-0.0927769	0.99962
Nkap	-0.621557	0.99962
Ndufa1	0.465499	0.99962
Tmem255a	-0.398761	0.99962
Lamp2	-0.147334	0.99962
Cul4b	0.200336	0.99962
Mcts1	0.397973	0.99962
C1galt1c1	0.571315	0.99962
Gria3	-0.3251	0.99962
Thoc2	-0.0866481	0.99962
Xiap	-0.0232118	0.99962
Stag2	-0.562255	0.99962
Tenm1	0.0724163	0.99962
Gm29242	0.94146	0.99962
Smarca1	-0.490673	0.99962
Ocrl	0.384265	0.99962
Zdhhc9	0.424411	0.99962
Utp14a	0.484857	0.99962
Bcorl1	-0.131571	0.99962
Aifm1	0.19279	0.99962
Rab33a	0.604481	0.99962
Zfp280c	0.182215	0.99962
Slc25a14	-0.218769	0.99962
Enox2	-0.0528976	0.99962
Arhgap36	-0.146253	0.99962
Hs6st2	-0.132663	0.99962
Gpc4	-1.724	0.99962
Gpc3	0.476653	0.99962
Gm14582	-0.172289	0.99962
A630012P03Rik	0.120955	0.99962
Phf6	-0.458305	0.99962
Hprt	0.433241	0.99962
Mospd1	0.536056	0.99962
Cxx1a	0.403723	0.99962
Cxx1b	1.03456	0.99962
Zfp449	-0.204197	0.99962
Ddx26b	0.351277	0.99962
Slc9a6	0.159452	0.99962
Fhl1	-0.400033	0.99962
Htatsf1	-0.318894	0.99962
Arhgef6	-0.107324	0.99962
Rbmx	0.272888	0.99962
Gpr101	0.116992	0.99962
Fgf13	0.24986	0.99962
Mcf2	0.347784	0.99962
Atp11c	0.252568	0.99962
Slitrk4	0.604939	0.99962
Slitrk2	-0.425355	0.99962
Fmr1	-0.0766145	0.99962
Gm14698	-0.0367785	0.99962
Aff2	0.421786	0.99962
1700111N16Rik	-0.569196	0.99962
Ids	0.445378	0.99962
Mamld1	-0.0174626	0.99962
Mtm1	-0.746915	0.99962
Mtmr1	0.0278648	0.99962
Cd99l2	0.0384122	0.99962
Gm16189	-0.743865	0.99962
Vma21	0.810175	0.99962
Gabra3	0.117394	0.99962
Gabrq	-0.892988	0.99962
Cetn2	0.0708448	0.99962
Nsdhl	0.0139014	0.99962
Pnma3	-0.369698	0.99962
Xlr5a	-1.11658	0.99962
Zfp275	0.549788	0.99962
Atp2b3	-0.526769	0.99962
Pnck	0.0668712	0.99962
Slc6a8	0.41378	0.99962
Bcap31	0.224423	0.99962
Plxnb3	1.17023	0.99962
Srpk3	1.3314	0.99962
Idh3g	0.376593	0.99962
Ssr4	0.0171662	0.99962
Pdzd4	0.111994	0.99962
L1cam	-0.553331	0.99962
Hcfc1	0.428118	0.99962
Irak1	-0.194475	0.99962
Mecp2	0.163687	0.99962
Flna	0.508996	0.99962
Emd	-0.173779	0.99962
Rpl10	0.796174	0.99962
Taz	-0.0787401	0.99962
Atp6ap1	-0.242311	0.99962
Gdi1	0.0412153	0.99962
Fam50a	2.18908	0.99962
Plxna3	0.29612	0.99962
Lage3	-0.13737	0.99962
Fam3a	0.512939	0.99962
Ikbkg	-0.126458	0.99962
G6pdx	0.769574	0.99962
Gab3	-0.720525	0.99962
Dkc1	-1.12173	0.99962
Mpp1	-0.525604	0.99962
F8	-0.268338	0.99962
Fundc2	0.622798	0.99962
Cmc4	0.219978	0.99962
Brcc3	0.0879765	0.99962
Vbp1	0.557381	0.99962
Pls3	0.0228907	0.99962
Tbl1x	-0.213082	0.99962
Prkx	0.219676	0.99962
Prrg1	-0.858183	0.99962
Gm7173	0.04053	0.99962
Tmem47	0.399996	0.99962
Dmd	-0.237723	0.99962
Tab3	-0.0830407	0.99962
Gk	0.0149512	0.99962
Il1rapl1	-0.292646	0.99962
Mageb18	-0.190841	0.99962
Pola1	-0.100297	0.99962
Pcyt1b	0.265023	0.99962
Pdk3	-0.10513	0.99962
Gm14798	0.0532017	0.99962
Zfx	-0.161455	0.99962
Eif2s3x	-0.357529	0.99962
Klhl15	-0.683941	0.99962
Apoo	0.337663	0.99962
Gm14827	1.53973	0.99962
Maged1	0.273824	0.99962
Gspt2	0.769593	0.99962
Arhgef9	0.351825	0.99962
Zc4h2	-0.181956	0.99962
Zc3h12b	0.0477028	0.99962
Las1l	-0.345984	0.99962
Msn	-0.028561	0.99962
Heph	0.143716	0.99962
Gpr165	-0.673981	0.99962
Ar	-0.297803	0.99962
Ophn1	0.292149	0.99962
Yipf6	-0.407682	0.99962
Pja1	0.394087	0.99962
Eda	-0.241269	0.99962
Igbp1	-0.60785	0.99962
Pdzd11	0.157793	0.99962
Gdpd2	1.05099	0.99962
Dlg3	0.616936	0.99962
Slc7a3	0.130485	0.99962
Snx12	0.259887	0.99962
Nlgn3	-0.473249	0.99962
Zmym3	0.141841	0.99962
Nono	0.00444072	0.99962
Taf1	-0.00753834	0.99962
Ogt	0.184738	0.99962
Gm4779	-0.205621	0.99962
Nhsl2	-0.553173	0.99962
Rgag4	0.301389	0.99962
Rps4x	0.564097	0.99962
Hdac8	-0.376981	0.99962
Phka1	-0.0330223	0.99962
Nap1l2	0.187853	0.99962
Chic1	0.091778	0.99962
Gm26952	-0.811334	0.99962
Jpx	0.224191	0.99962
Ftx	0.299423	0.99962
Slc16a2	0.584506	0.99962
Rlim	-0.0366781	0.99962
C77370	-0.320329	0.99962
Abcb7	0.559571	0.99962
Zdhhc15	-0.711536	0.99962
Pbdc1	-0.209756	0.99962
Magee1	0.208353	0.99962
5330434G04Rik	-0.254511	0.99962
Atrx	-0.23254	0.99962
Magt1	0.131397	0.99962
Cox7b	0.544653	0.99962
Atp7a	-0.216311	0.99962
Pgk1	0.312214	0.99962
Taf9b	0.458253	0.99962
2610002M06Rik	0.389106	0.99962
Brwd3	0.140832	0.99962
Sh3bgrl	0.285937	0.99962
Rps6ka6	-0.594452	0.99962
Hdx	-0.330227	0.99962
RP23-466J17.3	-0.631014	0.99962
Apool	-0.00179118	0.99962
Zfp711	-0.607791	0.99962
Chm	0.0266972	0.99962
Dach2	-0.380542	0.99962
Klhl4	0.0609017	0.99962
Pcdh11x	0.119989	0.99962
Nap1l3	0.59429	0.99962
Cldn34c1	-0.401221	0.99962
Diaph2	0.155914	0.99962
Pcdh19	-0.217494	0.99962
Tspan6	-0.00318137	0.99962
Cstf2	-0.359493	0.99962
Nox1	-0.775187	0.99962
Trmt2b	-0.664119	0.99962
Tmem35	-1.07068	0.99962
Drp2	0.537907	0.99962
Taf7l	-1.05916	0.99962
Hnrnph2	-0.0851713	0.99962
Armcx1	0.0206107	0.99962
Armcx3	0.0826994	0.99962
Armcx2	0.541991	0.99962
Zmat1	-0.0693078	0.99962
Tceal6	-0.514852	0.99962
Gprasp1	0.209211	0.99962
Bhlhb9	0.281429	0.99962
Arxes2	0.252616	0.99962
Bex2	0.460688	0.99962
Bex4	0.339704	0.99962
Tceal8	0.714926	0.99962
Tceal5	0.0912573	0.99962
Bex1	0.139226	0.99962
Wbp5	0.516435	0.99962
Ngfrap1	0.360281	0.99962
Kir3dl2	0.0711877	0.99962
Tceal3	-0.0290579	0.99962
Tceal1	0.00131976	0.99962
Morf4l2	0.088653	0.99962
Plp1	-0.457893	0.99962
Rab9b	0.286587	0.99962
Slc25a53	-0.160721	0.99962
Zcchc18	0.0326891	0.99962
Fam199x	-0.096492	0.99962
Il1rapl2	-0.24774	0.99962
Rnf128	0.265594	0.99962
Rbm41	0.631574	0.99962
Frmpd3	-0.256557	0.99962
Prps1	0.0806349	0.99962
Tsc22d3	-0.681831	0.99962
Mid2	-0.194174	0.99962
Atg4a	-0.763343	0.99962
Col4a5	-0.423318	0.99962
Acsl4	-0.178012	0.99962
Tmem164	0.173157	0.99962
Ammecr1	0.0363396	0.99962
Pak3	-0.202133	0.99962
Dcx	-0.444197	0.99962
Alg13	-0.987941	0.99962
Trpc5	0.524055	0.99962
Zcchc16	-0.283276	0.99962
Htr2c	-0.0786571	0.99962
Lrch2	-0.0408215	0.99962
Tmem29	0.355697	0.99962
Apex2	-0.255986	0.99962
Alas2	-0.82386	0.99962
Tro	-0.234175	0.99962
Maged2	0.856573	0.99962
Gnl3l	-0.152283	0.99962
Fgd1	0.257356	0.99962
Tsr2	-0.268194	0.99962
Wnk3	-0.2424	0.99962
A230072E10Rik	-0.891891	0.99962
Fam120c	-0.185045	0.99962
Phf8	-0.179569	0.99962
Huwe1	-0.0338759	0.99962
Hsd17b10	0.660792	0.99962
Smc1a	-0.169541	0.99962
Iqsec2	-0.45138	0.99962
Kdm5c	-0.234286	0.99962
Kantr	-0.429652	0.99962
Tspyl2	0.208131	0.99962
Gpr173	-0.121204	0.99962
Shroom2	-0.315249	0.99962
Mageh1	0.270399	0.99962
Rragb	-0.328377	0.99962
Klf8	0.0678476	0.99962
Ubqln2	0.0501392	0.99962
2210013O21Rik	0.344508	0.99962
Sat1	0.242513	0.99962
Acot9	0.111823	0.99962
Ptchd1	0.0814076	0.99962
Gm15155	-0.769429	0.99962
Sms	0.306712	0.99962
Mbtps2	0.0915588	0.99962
Cnksr2	-0.479196	0.99962
Rps6ka3	0.397147	0.99962
Eif1ax	-0.0772359	0.99962
Map7d2	-0.809366	0.99962
A830080D01Rik	0.269519	0.99962
Sh3kbp1	0.198659	0.99962
Map3k15	-0.951736	0.99962
Pdha1	0.393319	0.99962
Phka2	-0.22365	0.99962
Cdkl5	-0.115358	0.99962
Rai2	-0.915933	0.99962
Nhs	0.560867	0.99962
Reps2	0.191665	0.99962
Rbbp7	-0.00864792	0.99962
Txlng	-0.212575	0.99962
Syap1	0.57953	0.99962
Ctps2	-0.198335	0.99962
Ap1s2	0.69172	0.99962
Zrsr2	-0.199883	0.99962
Pir	0.0117333	0.99962
Mospd2	0.248718	0.99962
Glra2	-0.626463	0.99962
Gpm6b	-0.0765347	0.99962
Ofd1	-1.27942	0.99962
Rab9	0.309008	0.99962
Tmsb4x	0.612478	0.99962
Frmpd4	0.394526	0.99962
Arhgap6	-0.648396	0.99962
Gm15261	-0.841428	0.99962
Hccs	0.669582	0.99962
Mid1	0.490692	0.99962
2700069I18Rik	-0.0961401	0.99962
Zfhx4	0.172316	0.99962
Pex2	-0.30873	0.99962
Gm8797	1.07308	0.99962
Pkia	0.00169182	0.99962
Zc2hc1a	0.210548	0.99962
Stmn2	0.313748	0.99962
Mrps28	0.279868	0.99962
Tpd52	0.399601	0.99962
Zfp704	0.472163	0.99962
Pag1	-0.187458	0.99962
Fabp5	1.04056	0.99962
Impa1	0.246009	0.99962
Zfand1	-0.0882579	0.99962
Snx16	0.733715	0.99962
Ralyl	-0.110779	0.99962
Lrrcc1	-0.416238	0.99962
1810022K09Rik	-0.0098548	0.99962
Car1	0.670556	0.99962
Car2	0.820382	0.99962
Ythdf3	-0.0698314	0.99962
Mir124-2hg	-0.00281874	0.99962
Cyp7b1	-0.13246	0.99962
Armc1	-0.0216385	0.99962
Pde7a	-0.219027	0.99962
Cp	-0.242799	0.99962
Hps3	-0.66572	0.99962
Hltf	-0.594874	0.99962
Gyg	-0.168654	0.99962
Tbl1xr1	0.435818	0.99962
Naaladl2	-0.289345	0.99962
Nlgn1	-0.0538352	0.99962
Spata16	-0.21652	0.99962
Nceh1	-0.112323	0.99962
Fndc3b	0.573521	0.99962
Pld1	-0.74707	0.99962
Tnik	-0.121748	0.99962
Rpl22l1	0.268388	0.99962
Egfem1	0.107583	0.99962
Mynn	-0.118579	0.99962
Sec62	-0.160151	0.99962
Phc3	-0.198873	0.99962
Prkci	0.307104	0.99962
Skil	0.798069	0.99962
Cldn11	-0.793247	0.99962
Slc7a14	0.146075	0.99962
Kcnmb2	0.956539	0.99962
Zmat3	-0.0492839	0.99962
Pik3ca	0.104566	0.99962
Zfp639	0.0637833	0.99962
Mfn1	0.00585824	0.99962
Gnb4	-0.177911	0.99962
Actl6a	0.566604	0.99962
Mrpl47	0.670817	0.99962
Ndufb5	0.413936	0.99962
Usp13	0.0851628	0.99962
Gm37459	0.180222	0.99962
Pex5l	0.842465	0.99962
4930419G24Rik	0.0617484	0.99962
Ttc14	0.86542	0.99962
Ccdc39	-0.969776	0.99962
Fxr1	0.0353598	0.99962
Dnajc19	-0.0094411	0.99962
Gm38505	-0.720979	0.99962
Sox2	0.303914	0.99962
Atp11b	0.504699	0.99962
Dcun1d1	0.6115	0.99962
Gm15952	-0.405116	0.99962
Mccc1	-0.543555	0.99962
Anxa5	0.901562	0.99962
Exosc9	-0.406872	0.99962
Bbs7	0.0534527	0.99962
Trpc3	0.553008	0.99962
4932438A13Rik	-0.010378	0.99962
Adad1	0.391963	0.99962
Spata5	0.0654691	0.99962
Fat4	-0.0110685	0.99962
Intu	-0.0427187	0.99962
Hspa4l	0.350532	0.99962
Mfsd8	1.26077	0.99962
Abhd18	-0.526015	0.99962
Larp1b	-0.56446	0.99962
Jade1	-0.080921	0.99962
Sclt1	-0.0307174	0.99962
D3Ertd751e	-0.87873	0.99962
Pcdh10	0.423478	0.99962
Slc7a11	-0.402495	0.99962
Noct	0.61177	0.99962
Elf2	-0.0814065	0.99962
Ndufc1	0.487055	0.99962
Naa15	0.249893	0.99962
Setd7	-0.0398412	0.99962
Maml3	0.395703	0.99962
Foxo1	-0.303746	0.99962
Cog6	-0.00217714	0.99962
Lhfp	0.0686204	0.99962
Nhlrc3	-0.0967597	0.99962
Proser1	0.236608	0.99962
Trpc4	0.138141	0.99962
Supt20	-0.73515	0.99962
Exosc8	0.72818	0.99962
Alg5	0.842496	0.99962
Dclk1	-0.000941671	0.99962
Gm21954	-0.328138	0.99962
Nbea	-0.330669	0.99962
Ankub1	0.650123	0.99962
Rnf13	-0.30192	0.99962
Pfn2	0.789463	0.99962
Tsc22d2	0.0130314	0.99962
Eif2a	0.214496	0.99962
Selt	0.185683	0.99962
4930593A02Rik	0.0394677	0.99962
Med12l	0.0894264	0.99962
P2ry14	-0.356997	0.99962
P2ry12	-0.566824	0.99962
Mbnl1	-0.112281	0.99962
Arhgef26	-0.202527	0.99962
Dhx36	0.111701	0.99962
Gpr149	-0.225343	0.99962
Plch1	0.688957	0.99962
Slc33a1	0.189025	0.99962
Gmps	-0.583582	0.99962
Kcnab1	-0.072608	0.99962
A330015K06Rik	-0.248118	0.99962
Ssr3	-0.821673	0.99962
Tiparp	1.49254	0.99962
Lekr1	0.537334	0.99962
Ccnl1	0.712156	0.99962
Rsrc1	-0.617248	0.99962
Gfm1	-1.00396	0.99962
Lxn	0.34941	0.99962
Ift80	0.370486	0.99962
Smc4	-0.124229	0.99962
Trim59	-0.847571	0.99962
Kpna4	0.207414	0.99962
Ppm1l	0.0343224	0.99962
B3galnt1	-0.293604	0.99962
Nmd3	0.0869578	0.99962
Gm20754	-0.066059	0.99962
4930509J09Rik	-1.00122	0.99962
Bche	0.149768	0.99962
Zbbx	-0.201201	0.99962
Pdcd10	-0.315758	0.99962
Serpini1	0.419646	0.99962
Golim4	0.77485	0.99962
Fstl5	-0.186613	0.99962
Rapgef2	0.145117	0.99962
4921511C10Rik	-0.749784	0.99962
Fnip2	-0.238826	0.99962
Ppid	0.125493	0.99962
Etfdh	0.122143	0.99962
Tmem144	-0.176279	0.99962
Gria2	-0.246534	0.99962
Glrb	0.0495217	0.99962
Pdgfc	0.00399107	0.99962
Ctso	-0.781193	0.99962
Gucy1b3	0.0787917	0.99962
Gucy1a3	0.21641	0.99962
Map9	0.215644	0.99962
Dchs2	0.0291047	0.99962
D930015E06Rik	-0.0838456	0.99962
Trim2	0.24935	0.99962
Gm37240	-0.455351	0.99962
Fbxw7	-0.281612	0.99962
Gatb	-0.986299	0.99962
Sh3d19	-0.12942	0.99962
Rps3a1	0.263843	0.99962
Lrba	0.05407	0.99962
Dclk2	-0.0342924	0.99962
Arhgef11	-0.616772	0.99962
Prcc	-0.0465245	0.99962
Hdgf	0.290828	0.99962
Mrpl24	1.39808	0.99962
Rrnad1	-0.290749	0.99962
Bcan	-0.623489	0.99962
Gpatch4	-0.390102	0.99962
Apoa1bp	-0.0591698	0.99962
Mef2d	0.294645	0.99962
Gm3764	0.0438218	0.99962
Tsacc	0.428935	0.99962
Cct3	-0.144562	0.99962
Glmp	-0.260522	0.99962
Smg5	-0.261335	0.99962
Sema4a	0.21293	0.99962
Lmna	0.0158776	0.99962
Lamtor2	0.719147	0.99962
Ubqln4	0.791675	0.99962
Ssr2	-0.222023	0.99962
Arhgef2	0.214655	0.99962
2810403A07Rik	0.107752	0.99962
Rit1	-0.239339	0.99962
Syt11	0.233577	0.99962
Gon4l	-0.444966	0.99962
Gm43713	-0.349834	0.99962
Msto1	0.422557	0.99962
Dap3	-0.286239	0.99962
Ash1l	-0.382174	0.99962
Hcn3	-0.144228	0.99962
Clk2	0.921806	0.99962
Scamp3	0.0695405	0.99962
Fam189b	-0.533527	0.99962
Mtx1	-0.287841	0.99962
Thbs3	-0.504975	0.99962
Trim46	-0.00996341	0.99962
Krtcap2	-0.0667894	0.99962
Dpm3	0.281868	0.99962
Slc50a1	0.282639	0.99962
Adam15	0.387736	0.99962
Pmvk	0.531688	0.99962
Kcnn3	0.416555	0.99962
Adar	-0.0292933	0.99962
Ube2q1	0.255798	0.99962
Hax1	0.778283	0.99962
Gm19710	-0.702938	0.99962
Ubap2l	0.0437023	0.99962
4933434E20Rik	-0.174838	0.99962
Tpm3	0.672893	0.99962
Nup210l	-0.239398	0.99962
Rps27	-1.25731	0.99962
Jtb	-0.53622	0.99962
Slc39a1	0.898964	0.99962
Dennd4b	0.451989	0.99962
Gatad2b	0.172431	0.99962
Ints3	0.0113608	0.99962
Ilf2	0.0767757	0.99962
Snapin	0.334474	0.99962
Chtop	1.74777	0.99962
S100a1	0.518618	0.99962
S100a13	0.571494	0.99962
Gm37245	0.236733	0.99962
S100a10	1.47847	0.99962
Them4	-0.48454	0.99962
Tdrkh	-0.209634	0.99962
Mrpl9	-0.496216	0.99962
Riiad1	-0.453902	0.99962
Celf3	0.898754	0.99962
Snx27	-0.0924963	0.99962
Cgn	0.411612	0.99962
Pogz	-0.165515	0.99962
Psmb4	0.596767	0.99962
Pi4kb	-0.197145	0.99962
Zfp687	0.418822	0.99962
Psmd4	0.242406	0.99962
Pip5k1a	-0.204403	0.99962
Vps72	0.0868893	0.99962
Scnm1	0.572233	0.99962
Gabpb2	-0.273074	0.99962
Mllt11	0.200581	0.99962
Prune	1.13741	0.99962
Fam63a	0.247029	0.99962
6330562C20Rik	-0.0234516	0.99962
Cers2	0.184572	0.99962
Setdb1	-0.419926	0.99962
Arnt	-0.106543	0.99962
Golph3l	-0.706842	0.99962
Ensa	-0.103003	0.99962
Tars2	0.0541927	0.99962
Rprd2	0.135651	0.99962
Prpf3	0.132919	0.99962
Mrps21	0.564509	0.99962
C920021L13Rik	-0.00473686	0.99962
Ciart	-1.03555	0.99962
Aph1a	-0.547691	0.99962
Car14	-1.98044	0.99962
Anp32e	0.0718203	0.99962
Vps45	0.75356	0.99962
Otud7b	0.324463	0.99962
Sf3b4	-0.265395	0.99962
Sv2a	0.239198	0.99962
Bola1	-0.292141	0.99962
Polr3gl	0.750947	0.99962
Lix1l	0.483854	0.99962
Rbm8a	0.0188952	0.99962
Pias3	0.190353	0.99962
Polr3c	-0.00691213	0.99962
Rnf115	0.314153	0.99962
Gpr89	0.375756	0.99962
Acp6	0.794817	0.99962
Bcl9	0.266206	0.99962
Chd1l	1.7259	0.99962
Prkab2	0.201221	0.99962
Pde4dip	0.000438686	0.99962
Sec22b	-0.0722364	0.99962
Phgdh	-1.84519	0.99962
[truncated: 7,347 more rows]

## Sheet: g.Tany_glia_pseudobulk_deg
gene	log2FoldChange	padj
Nnat	-4.37873	1.15161e-18
Tm4sf1	5.08618	4.16293e-13
Cdh13	3.4934	1.58773e-10
6330403K07Rik	-3.68277	1.58773e-10
Peak1	3.67272	6.34047e-10
S100a10	3.84707	4.1258e-09
Cd44	3.7155	1.13431e-08
A330033J07Rik	-5.31071	7.96609e-08
Anxa2	3.0163	8.52284e-08
Pdpn	3.48391	1.19204e-07
S100a16	3.12325	9.1711e-07
Vim	2.85668	1.77039e-06
Dclk1	2.22582	1.77039e-06
Apbb2	2.78314	1.77039e-06
S100a11	3.92963	2.2059e-06
Oxr1	2.28699	3.23488e-06
Wnk2	-2.74622	8.9403e-06
Nav2	2.42901	9.42313e-06
Tubb2b	3.49821	1.54228e-05
S100a6	2.21872	1.71434e-05
Cfap43	-3.29209	1.71434e-05
Spag16	-2.40946	3.236e-05
Vmp1	1.9895	4.60611e-05
Dhrs1	3.21412	6.10962e-05
Ano6	2.33985	8.25904e-05
Dnah12	-3.81253	9.0303e-05
Gm42722	-2.84383	0.000120388
Ptprn	2.68587	0.000148737
Sdc4	2.31702	0.000148737
Ndrg1	2.87862	0.000208172
Ak7	-3.63295	0.000218334
Dnah11	-2.68357	0.000283489
Rbp1	3.05118	0.000311294
Tubb5	2.87578	0.000326932
Cers6	2.61235	0.000386249
Lrriq1	-2.72074	0.000386249
Dynlrb2	-5.05834	0.000472967
Riiad1	-2.88096	0.000507591
Slit2	-1.62927	0.000591679
Rps18	2.01755	0.0006179
Acss3	-2.19617	0.000679687
Gm8730	2.13608	0.000679687
Ccdc85a	-1.97798	0.000679687
Etnppl	-3.44195	0.000718273
Nrp1	2.81408	0.000720574
Tagln2	2.88044	0.000747907
Cfap126	-3.22193	0.000834997
Rplp0	2.101	0.000834997
Ntrk2	-1.4672	0.000834997
Nek5	-4.27528	0.00089024
Cd63	1.90357	0.00094179
Rpl27-ps3	2.29003	0.00102623
Vwa3a	-2.89746	0.00109542
Rps4x	2.20387	0.00109903
Ak9	-3.84151	0.00109903
Rsph10b	-2.54051	0.00113481
Eif4a1	2.34351	0.00127443
Adam23	-2.5368	0.00128567
Rps18-ps3	1.9421	0.00131021
Pttg1ip	2.4891	0.00162487
Agbl4	-1.65437	0.00166303
Ccdc108	-5.16372	0.00175046
Spef2	-2.30867	0.00175046
Lgi1	-3.35494	0.00179683
Csrnp3	-2.24561	0.00181021
Plat	2.65662	0.00243333
Zbbx	-3.2533	0.00246099
Pdlim4	2.7395	0.00246099
Eef1a1	1.85125	0.00312771
Fstl4	-1.95435	0.00331336
Mrpl33	2.41851	0.00347846
Cadps	1.88857	0.00347846
Msmo1	2.08817	0.00359666
Rplp1	1.74977	0.00359666
1700028P14Rik	-2.34152	0.00366999
Rps3	1.91892	0.00398768
Cfap54	-2.12375	0.00398768
Dcdc2a	-2.64021	0.00405295
Rps10	1.97618	0.00407543
Wdr66	-2.63373	0.00408976
Spry2	2.4933	0.00411519
Dnah6	-3.9383	0.00416889
Tshr	-2.07238	0.00416889
Dtna	-1.37807	0.00416889
Armc3	-3.15537	0.00428224
Ddah1	1.75629	0.00428224
Myrip	1.87643	0.00428224
Erdr1	2.52455	0.00428224
Il1rapl1	-1.50561	0.00430037
Acss1	-2.1896	0.00434819
Nkain4	-2.47665	0.00461669
Sgcd	-1.59547	0.00470833
Rps8	1.72163	0.00551584
Gnb2l1	2.21264	0.00551584
1700007G11Rik	-2.8674	0.00558291
Rps9	1.75272	0.00558291
Taf1c	1.9706	0.00589726
Tubb2a	2.23536	0.00635142
Airn	2.5892	0.00651169
Dnah9	-2.09046	0.00664851
Hsd17b4	1.64916	0.0070619
Zcchc16	-2.25871	0.00722909
Clic1	1.87874	0.00722909
Sh3pxd2b	2.29225	0.00746179
Hspd1	2.25201	0.00764193
Ccdc146	-2.37403	0.00764193
Rpl32	1.68142	0.00764193
Rps11	1.73216	0.00764193
Tsc22d3	-1.87867	0.00808409
Dnah7a	-2.68858	0.00827034
Hspa8	1.96006	0.00873145
Fam189a2	-2.26955	0.00873145
Rpl27a	1.68444	0.00883455
Rpl36al	1.71174	0.00926491
Arid5b	1.95756	0.009339
Prdx6	-1.5572	0.00946868
Cd9	1.58584	0.00973092
Kif9	-2.40407	0.00973092
Rpsa	1.84194	0.00973092
Calr	1.91961	0.0104717
Hivep3	1.68319	0.0105261
Alpk1	1.6999	0.0107994
Bcan	-1.7338	0.0108218
Timp3	1.5008	0.0112299
Rpl13a	1.62382	0.01125
Specc1	2.13034	0.0114242
Slc44a1	2.39542	0.0115829
Megf9	-1.94155	0.0116168
Gm10073	1.58871	0.012416
Glis3	1.34831	0.0128974
Txn1	2.13666	0.0130237
Osbpl6	1.80228	0.0132996
Cnih4	2.63355	0.0135597
Amotl1	2.10273	0.0139642
Hsp90ab1	1.75985	0.0140378
Armc2	-2.14988	0.0145416
Clu	1.6242	0.0149022
Inpp5f	2.11819	0.0150253
Pdzph1	-2.98817	0.0150253
Dock1	1.52292	0.0153004
Eef1g	1.83741	0.015868
Pdgfd	-1.91611	0.0162738
Rpl18	1.65922	0.0164246
Pygb	-1.64416	0.0172883
Gabrg3	1.54773	0.0173887
Iqgap2	2.18525	0.0173887
Rpl24	1.4532	0.0177431
Nop56	1.8352	0.0177585
Rpl14	1.67196	0.0185215
Spon1	-1.3166	0.0188715
Slc1a2	-1.45528	0.0190592
Gm10036	1.4951	0.0193686
Eno1	1.5722	0.0204213
Kcnip4	-1.50359	0.0204213
Aldoc	-1.74535	0.0204213
Rcc1	1.64477	0.0206261
Glul	-1.53605	0.0220324
Cfap61	-2.28388	0.0224663
Cct3	1.87247	0.0228193
Bola2	1.95758	0.0228193
Marcks	1.72676	0.0228193
Npm1	1.80991	0.0228193
Gas7	2.116	0.0228193
Arhgdia	2.07546	0.0228193
Rps5	1.70814	0.0231297
Trappc4	2.07678	0.0231297
Rps25	1.49846	0.0231297
Gm973	-1.76425	0.0240737
Arhgap6	-1.67385	0.0240737
Ran	2.17633	0.0240737
Spred2	1.8649	0.0240737
Nme5	-1.91506	0.0240737
Tmcc3	-1.46588	0.0245352
Rpl19	1.757	0.0245352
St3gal4	1.68546	0.0245661
Elmod1	-1.93073	0.0245661
Wbscr17	-1.96122	0.0246593
Cfap52	-2.26135	0.0251275
Rpl10a	1.87889	0.0253099
Pifo	-2.30196	0.0256345
Rps17	1.53797	0.0256345
Lmo3	-1.92152	0.0259258
Abat	-1.71271	0.0260781
Miat	-2.23166	0.026126
Rpl11	1.41857	0.0262913
Whsc1	1.57372	0.0269741
Rhoq	1.75468	0.0269741
Wipf1	1.87536	0.0273107
Slc25a5	1.85859	0.0279348
Camk1d	1.91795	0.0286568
Hspa5	1.71907	0.0286568
Sparcl1	-1.36255	0.0286568
Rps16	1.54883	0.0286568
Actn4	1.5261	0.0286568
Slc1a3	-1.26097	0.0286568
Kif6	-2.30095	0.0286607
Rps26	1.55115	0.0295498
Ap1s2	-1.53686	0.0304069
Ctsb	1.5601	0.0308324
Hspe1	1.78365	0.0310633
Mif	1.71363	0.0311783
Rps27l	1.81966	0.0311783
Enkur	-2.01758	0.0312803
Hsd17b12	1.61739	0.0322884
Col11a1	1.35593	0.0334055
Serpina3n	1.92072	0.0334055
Cfap44	-1.93303	0.0334055
Dnah7b	-1.73543	0.0338032
Rpl28	1.68061	0.0338928
Psma7	1.595	0.0349827
Cdk4	2.16359	0.0349827
Armc4	-2.33605	0.0349827
Agmo	-2.07187	0.0355397
Grin3a	-1.91252	0.0356704
Fndc3b	1.53266	0.0379099
Actn1	1.71919	0.0379099
Rbms1	1.6739	0.0393964
Plscr4	-1.64197	0.0394656
Rps26-ps1	1.48407	0.0399736
Rps6	1.52373	0.0401867
Lrrc4c	-1.19054	0.0419745
Rpl36	1.40907	0.0426375
Ptma	1.38347	0.0430219
Ywhag	1.59761	0.0430219
Wdr35	-1.95468	0.0450102
Ptprt	-1.21538	0.0451204
Rps24	1.4198	0.0451204
Gm10263	1.41473	0.0451704
Krtcap2	1.53464	0.04519
D3Ertd751e	-1.77635	0.0452674
Parva	1.68434	0.0454613
Nhsl1	1.63816	0.0455626
Rps29	1.26426	0.0455626
3632451O06Rik	1.54495	0.0455886
1110019D14Rik	-1.80345	0.0458088
Cadps2	-1.69237	0.0458088
1700016D06Rik	1.84242	0.0458088
Tcf12	1.08009	0.0458088
Rpl23	1.44702	0.0458088
Msn	1.41928	0.0463175
Dlg1	1.36221	0.0463175
Sumf1	1.3778	0.0463865
Efcab2	-1.84295	0.0464869
Rpl8	1.39329	0.0464869
Cdkl4	-2.34995	0.0471815
Aldh6a1	-1.97827	0.0479012
Fbl	2.02372	0.0480434
Fkbp1a	1.8974	0.0480694
Cnn3	1.48868	0.0480694
Eef2	1.43125	0.0480694
Rps12-ps3	1.91701	0.0480694
Pabpc1	1.81254	0.0490428
Itgav	1.45376	0.0493129
Cdc14a	-1.33458	0.0493129
Sema4b	1.80686	0.0493129
Rpl3	1.37527	0.0493129
Dennd4a	-1.51704	0.049714
Cald1	1.95943	0.0505084
Mapk4	-1.28118	0.0508218
Fubp1	1.33642	0.0520585
Rpl5	1.57195	0.0520585
Cacna2d3	-1.43131	0.0520585
Id2	1.44986	0.0523409
Tpt1	1.70588	0.0527998
Ndfip1	1.57002	0.0527998
Cirbp	-1.48935	0.0529678
Carf	1.33697	0.05366
Tenm1	-1.9282	0.05366
Car2	2.09423	0.05366
Dock7	1.22427	0.05366
Thra	-1.54287	0.05366
P3h2	-1.60132	0.05366
Wdr89	1.47798	0.0536764
Tuba1b	1.43339	0.0538127
Rps7	1.41745	0.0539064
Dpyd	-1.55142	0.0546618
Fam214a	-1.8868	0.0546618
Shank2	-1.87599	0.055359
Gm11808	1.35412	0.0563439
Rpl37a	1.25107	0.0569948
Frzb	-1.78323	0.0587908
Lmna	1.78747	0.0587908
Gabbr1	1.38582	0.0587908
Pbx1	0.982476	0.0594191
Shroom4	1.5832	0.0594191
Heph	1.36497	0.0594191
Ptpn12	1.66156	0.0594191
D030047H15Rik	-1.57544	0.0594191
Leng8	-1.5323	0.0594191
Anxa7	1.70173	0.0594191
Eny2	1.85209	0.0594191
Rpl35a	1.30784	0.0594191
Camk2a	-1.98912	0.0598062
Zfos1	1.43429	0.0599048
Idh2	1.85038	0.0599048
Gpx1	1.56229	0.0599048
Eif5a	1.88486	0.0599048
Runx2	1.70034	0.0618346
Acot11	-1.68226	0.0629146
Cfap69	-1.47307	0.0630543
Ppil6	-1.87291	0.0634612
Iqub	-1.97703	0.0644384
Rabgef1	1.51213	0.0646354
Mbp	-1.32658	0.0646354
Tiam2	1.5024	0.0657866
Fam213a	-1.67345	0.0660542
Arhgef4	-1.23013	0.0670342
Clstn2	-1.68021	0.0680551
Rpl31	1.45248	0.0684267
Rpl4	1.38532	0.0688599
Cnbd2	1.23344	0.069233
Tmsb10	1.22733	0.0702195
Mmd2	-1.35382	0.0709994
Hdac8	-1.27776	0.072507
Ccdc170	-1.76527	0.073837
Gm14820	1.27014	0.073971
Bmp1	1.80924	0.073971
Prr16	-1.27822	0.073971
Gm10076	1.14789	0.0746897
Pbxip1	-1.39652	0.0774043
Dach1	-1.48802	0.0782957
Slc38a1	-1.12856	0.0785267
Cd151	1.69664	0.0785841
Slc31a1	2.01043	0.0797276
Rtn4	1.28398	0.0797276
Psmc3	1.8442	0.0804983
Rplp2	1.44447	0.081787
Astn1	-1.21407	0.081882
Bcl2l1	1.33387	0.081882
Ccdc30	-1.45154	0.081882
Jakmip1	-1.67449	0.0820706
Trio	1.35985	0.0821526
Tmem208	1.49057	0.0823543
Nop10	1.50259	0.0827993
Pomp	1.72231	0.0827993
Hepacam	-1.30444	0.0827993
Pltp	-1.4999	0.0829574
Grk5	1.68841	0.0829574
Ccdc148	-1.66051	0.0830089
Ttll8	-1.70618	0.0830089
Gm26691	-1.63056	0.0832896
Wdr78	-1.65057	0.0833389
Nrbp1	1.87803	0.0833389
Rps19	1.31746	0.0833389
Rpl17	1.27564	0.0833948
Rps13	1.7397	0.0835845
Gm13481	-2.06059	0.0841745
Rps3a1	1.45247	0.0847577
Rpl41	0.929755	0.0857613
Cct7	1.51763	0.0862755
Ldha	1.50404	0.0877114
Arhgef12	1.08964	0.0877114
Snrpd1	1.70328	0.0878277
Plcd4	-1.63242	0.0878984
Emg1	1.64842	0.0878984
RP24-274B19.1	-1.67005	0.0878984
Actg1	1.15616	0.0878984
Ptprm	1.18085	0.0878984
Tmtc1	-1.96815	0.0886622
Rab39	1.25869	0.0890945
Gpr50	-1.5845	0.0891216
Epha5	-1.65261	0.0891247
Otud7a	-1.51503	0.0891247
Ppa1	1.70543	0.0897652
Ccdc39	-1.88163	0.0904756
Uqcr11	1.23178	0.0927319
Nudcd3	1.06474	0.0930682
Cspp1	-1.12484	0.0936633
Rab26os	1.77249	0.0938203
Adgb	-1.39132	0.0942005
Gm11099	-2.09448	0.0952691
Cct4	1.66117	0.0952691
Fmnl2	1.13262	0.0970937
Zmynd8	1.46157	0.0970937
Ppia	1.25105	0.0970937
Npas2	-1.5225	0.097481
Astn2	-1.13456	0.0976657
Rpl7	1.3262	0.0981953
Thrsp	-1.98697	0.0981953
Csmd1	-1.27528	0.0987298
Nek11	-1.63926	0.0990197
Sgpl1	1.8601	0.0996071
Rpl18a	1.22074	0.0999219
Fam107a	-1.43066	0.101255
Tpi1	1.53572	0.101771
Rps23	1.18559	0.101771
Nol4	-1.12518	0.101771
Itm2c	-1.14798	0.102459
Kdm6b	1.44285	0.102459
Rps20	1.27726	0.102556
Blcap	-1.42294	0.103189
Atrnl1	1.30349	0.104374
Rps6ka5	-1.28472	0.105272
Rpl21	1.26941	0.105402
Dixdc1	-1.71534	0.105402
Dnah7c	-1.81761	0.107198
Pdia6	1.41463	0.108304
Rpl39	1.12618	0.110084
Eif4e	1.41369	0.110084
Tead1	1.1985	0.110084
Cs	1.49119	0.110084
Rps27a	1.22294	0.110492
Prodh	-1.59151	0.110492
Spag6l	1.093	0.110848
Ubxn11	-1.44032	0.110981
Rps28	1.28009	0.113006
Grik2	-1.142	0.113238
Map4k3	1.34664	0.113238
Pfkl	1.75596	0.113445
Cfl1	1.25369	0.113599
Lekr1	-1.73832	0.113769
Ipo7	1.57996	0.113769
Iqcb1	-1.37874	0.113769
Rpl6l	1.36448	0.114004
Tecpr2	1.16967	0.114004
Pou6f1	-1.72408	0.11533
Sh3bgrl3	1.45696	0.115785
Prtg	-1.66457	0.116138
Pdia3	1.33012	0.116284
Fam184a	-1.42016	0.116721
Myh14	-1.67777	0.117342
Rpl26	1.17503	0.117342
Rpgr	-1.62573	0.118217
Cst3	-1.26964	0.118609
Cfap74	-1.4085	0.119643
RP23-54G8.4	-1.71877	0.119713
Hspa2	-1.54988	0.121613
Sat1	1.26605	0.122479
Col5a2	-1.33659	0.122737
Arhgef28	-1.44061	0.124039
Sdcbp	1.48021	0.124347
Kansl2	1.40588	0.124347
Fry	-1.13848	0.125385
Actb	1.09477	0.125818
Gng5	1.422	0.126848
Ppfia2	-1.50227	0.127585
Slc6a11	-1.00193	0.127864
Psmd7	1.55356	0.131879
Mctp1	1.34181	0.131879
Eef1b2	1.53366	0.132022
Rpl22	1.29331	0.133672
Ndufa5	1.26669	0.133751
Arpc2	1.5287	0.134022
S100a13	1.28176	0.134901
Fmn2	-1.2378	0.135169
Esd	1.46998	0.135169
Uqcc2	1.382	0.135647
Rora	-1.0088	0.136128
Cldn10	-1.58586	0.136164
Pde1a	-1.44058	0.136996
Wwtr1	1.14328	0.136996
Gria2	-1.16207	0.136996
Jakmip2	-1.5011	0.136996
Mamdc2	1.14748	0.138477
Gm9493	1.45416	0.138477
Ptges3	1.29515	0.139074
Nt5c2	-1.49399	0.139074
Egfem1	-1.61834	0.14156
Slc25a3	1.39905	0.143546
Gm4876	-1.15833	0.143722
Ephb1	-1.42472	0.144497
Spata17	-1.54677	0.144922
Cdc37l1	-1.40455	0.145181
Thap3	-1.11819	0.145228
Prdx2	1.2486	0.1454
Abcb7	1.24452	0.145688
Snrpd2	1.3979	0.146124
Caprin1	1.16054	0.146887
Gria4	-1.39515	0.149221
Sox9	1.07983	0.149221
Slc39a12	-1.19186	0.149244
Ttyh1	-0.978101	0.149244
Iqgap1	1.25482	0.149244
Selm	-1.16356	0.149444
Capns1	1.33901	0.15266
Pclo	-1.15825	0.153784
Gm4221	-1.59734	0.153784
Plec	1.2911	0.153832
Srgap2	1.17905	0.154349
Gm17135	-1.85461	0.154628
Atp5b	1.2187	0.157363
Eif3g	1.5653	0.157363
Grm7	-1.23157	0.157481
Aldoa	1.26625	0.157481
Pkm	1.18003	0.157481
Macrod1	-1.48366	0.159038
Cntn4	-1.38557	0.15968
Tbc1d9b	-1.2288	0.161753
Hnrnpa1	1.45324	0.161753
Iqcg	-1.53489	0.16257
Sclt1	-1.30357	0.162877
Rpl30	1.23785	0.162877
Ust	1.4191	0.164494
Pkig	1.5298	0.166917
Dennd1a	-0.92869	0.167055
Chpt1	-1.20447	0.167055
Amy1	-1.3034	0.167089
Ip6k2	1.23619	0.167174
Glrb	-1.35007	0.167343
Gm28198	-1.32165	0.167343
Mro	-1.45263	0.167343
Ece1	1.45105	0.16801
Stt3b	1.27335	0.16801
Zc2hc1a	-1.27292	0.168251
Lrba	-1.14523	0.168251
Nova1	-1.39729	0.168251
Gm5449	1.46027	0.168461
Kif27	-1.69245	0.169515
2010107E04Rik	1.35302	0.170919
Hdlbp	1.07764	0.171164
Atp5g1	1.14923	0.171417
2210408I21Rik	-0.970667	0.171417
Gm26883	1.50134	0.171918
Rpl38	1.03335	0.171918
Gnl3	1.48685	0.171921
Prkag2	-1.456	0.172893
Rps15a	1.0704	0.172893
Fam134b	-1.45428	0.172893
Arih1	0.875348	0.173167
Acsl3	-1.04662	0.173902
Taldo1	1.53682	0.173902
Plekhm3	-1.19029	0.173977
Top1	1.08237	0.173977
Pros1	1.47121	0.173977
Trmt112	1.32868	0.174057
Mink1	1.22308	0.174293
Phkg1	-1.34997	0.174592
Scg5	-1.21146	0.176564
Cox7c	1.0619	0.177539
Tmed9	1.16842	0.17756
Wasf3	-1.46657	0.179098
Nedd8	1.09001	0.179098
Glp2r	1.27343	0.179664
Bmpr1b	-1.28233	0.18061
Psma4	1.48088	0.18061
Capzb	1.20224	0.182364
Csnk2b	1.45173	0.183187
Cnot6	1.22106	0.184464
Rps15	1.06904	0.18536
Eif3i	1.323	0.185404
Man1a	1.23919	0.185404
Pde4b	0.920324	0.188518
Fkbp4	1.49458	0.188518
Acsbg1	1.32689	0.188917
Exosc7	1.53896	0.188917
Polr2f	1.18065	0.188917
Ywhae	0.914492	0.189742
Ksr1	-1.3784	0.190565
Dync1i1	-1.60841	0.191119
Tcf4	0.801154	0.191119
Gm8186	1.3221	0.1917
Nek1	-1.21463	0.192762
Nrp2	-1.19094	0.193765
Ttll5	-1.10477	0.193935
Grm8	-1.55584	0.193959
Rpl12	1.22264	0.19517
Dph3	1.45448	0.196433
Slc6a6	-1.15863	0.19657
Col23a1	-0.886723	0.19718
Gria1	-1.02127	0.199919
Snrpb	1.25294	0.200175
Mrps12	1.3437	0.200175
Fam20a	-1.49311	0.200175
1700088E04Rik	-1.08331	0.200175
Crebrf	-1.23677	0.200951
Rsph9	-1.43501	0.200951
Wipf2	1.46091	0.201
Sorcs3	0.86771	0.201
Anxa5	1.09941	0.201675
Tbc1d2b	1.16373	0.201675
Wdpcp	-1.11281	0.201675
Cct2	1.40707	0.203154
Acvr1	1.25684	0.203164
Tkt	1.11554	0.204123
Nim1k	-1.07046	0.204123
Gulp1	-1.30724	0.204412
Camk2d	0.803669	0.209524
Atp5g2	1.0434	0.209915
Map2k1	1.11644	0.211836
Ncl	1.22496	0.212257
Ifitm3	1.20193	0.212257
Csmd3	-1.15078	0.212257
Atp5j	1.08335	0.213878
1110032A03Rik	-1.24935	0.214835
Tmem108	1.21505	0.215504
Mydgf	1.36343	0.218321
Fbxl20	-1.21916	0.218367
Gatm	1.43979	0.219429
Fkbp8	1.28215	0.219764
Dgkb	-0.884764	0.219842
Adrbk2	-1.28336	0.220792
Tor1aip1	-1.05856	0.222051
Spred1	1.17032	0.222409
Phactr4	1.27802	0.223042
Lrp1b	-0.953666	0.224767
Ndufa1	1.21643	0.224767
Ptprd	-0.941312	0.225058
Phc2	1.23657	0.225671
Dkk3	-1.40222	0.226603
Syne1	-0.992134	0.22741
AW554918	-1.01778	0.22741
Uba2	1.45009	0.227424
Tra2a	0.984845	0.228361
Kantr	-1.2345	0.228407
Golgb1	-1.0998	0.228967
Acadl	1.17667	0.231104
Rpl29	1.15623	0.231104
Tbcb	1.2508	0.232313
Agap1	0.998888	0.232381
Rab28	-1.09434	0.233754
Nalcn	-1.14575	0.233754
Mok	-1.1851	0.233754
Psma3	-0.972799	0.233964
Tpm1	1.28741	0.234888
Ncor2	1.42141	0.236028
Slc6a1	-1.0441	0.236156
Kcnn2	-1.35573	0.236156
Gm17276	-1.38254	0.236212
Psap	-0.837221	0.236306
Flna	1.11068	0.236771
Ift81	-1.08284	0.237649
Dmd	-0.924045	0.240338
Mrps21	1.14408	0.240457
Mrpl20	1.40979	0.240457
Stat3	0.914696	0.240457
Sybu	-1.16906	0.240457
Hnrnpa2b1	0.850127	0.241253
Vdac2	1.3238	0.242217
Adamtsl1	1.10159	0.243866
Eef1d	1.21941	0.244515
Lix1	-1.15099	0.244981
Coa3	1.2506	0.247118
Prdx5	1.11807	0.247118
Pdzrn3	-0.875832	0.247132
Sec11c	1.11155	0.247132
Grm3	1.2184	0.247489
Ckap5	-0.876061	0.248034
1500011K16Rik	1.4603	0.248034
4933434E20Rik	-1.04535	0.248034
Notch2	-0.999051	0.248034
Ank2	-0.682896	0.248034
Akap13	0.945396	0.248034
Gnao1	-0.927674	0.248034
Chchd1	1.30462	0.248034
Cntn1	-1.02845	0.248034
Gpi1	1.21201	0.248435
Prmt1	1.30889	0.24871
Plcb1	-0.934553	0.248885
Ralgps2	-1.07378	0.249117
Gsn	1.10019	0.249117
Socs5	1.37805	0.249117
Fbxo3	-1.24715	0.249639
Strbp	-0.787571	0.250222
Serf2	0.966425	0.250222
Hnrnpf	1.03344	0.250222
Kcnip3	1.36519	0.250483
Tshz2	0.841253	0.250483
Gm9844	1.2812	0.250483
Xylt1	1.10202	0.250483
Arpp19	1.37632	0.250483
G3bp1	1.24208	0.25049
Pld5	-1.31879	0.250536
Ndufs3	1.0837	0.250536
Myo5a	1.04747	0.250536
Mef2c	-1.19204	0.250536
Diaph1	1.18558	0.250536
Arpc3	1.2606	0.250787
Actr3	1.23954	0.252097
Gm7173	-1.20248	0.252097
Fam13a	-1.32373	0.252097
Map1b	-0.828056	0.252097
Timm13	1.14225	0.252233
Mrps28	1.17928	0.252741
Crip2	-0.937285	0.254159
Adamts6	-1.19112	0.255192
Rgl2	-1.17204	0.255423
Sobp	-0.963618	0.257722
Mrpl42	1.2166	0.258699
Mrps36	1.24761	0.258699
Mapk10	-0.822451	0.258939
Itgb1	1.12982	0.259005
Dhx40	-1.35654	0.261305
Fam234a	-1.17194	0.261321
Magt1	1.28402	0.262174
Tmem176b	1.12334	0.262174
Tomm70a	1.27399	0.262387
Unc79	-1.43578	0.263555
Clta	1.40221	0.265029
Nap1l1	1.06949	0.265029
Rpl37	0.813575	0.265029
Pde10a	-1.2145	0.265029
Atp5e	0.973782	0.265534
Gm26763	1.02612	0.266191
Dgki	-1.26004	0.266191
Ammecr1	-1.16179	0.267278
Mettl23	0.918805	0.267409
Serbp1	1.08755	0.26997
Mast2	1.04167	0.271087
Chchd3	0.975159	0.271145
Cflar	1.2165	0.272531
Pcbp1	1.27231	0.272531
Map2k6	-1.16891	0.275075
Wdr20	-1.26265	0.275077
Lrig1	1.02351	0.275428
Snrpd3	1.14895	0.275449
Ppt1	-1.04786	0.275539
Mt2	0.780815	0.275539
Arhgef40	1.1309	0.275539
Snx3	1.27411	0.276145
Cc2d2a	-1.10073	0.276152
Lrrc19	-1.30155	0.27705
Mxi1	-1.12794	0.27705
Sgip1	-1.08462	0.277507
Trrap	1.29483	0.277507
1810058I24Rik	1.34534	0.277507
Bphl	-1.1828	0.277891
Pde9a	-1.20308	0.277891
Tspo	1.19555	0.278366
Slc25a18	-1.15142	0.2794
Atp5d	1.2402	0.2794
Cuta	1.10228	0.2794
C4b	-1.10805	0.279883
Sec61g	1.06488	0.280262
B3galt1	-0.748015	0.280431
Psmb5	1.23711	0.280431
Cpeb3	-0.959087	0.280435
Dscam	-1.21074	0.280784
Sgce	-1.00638	0.281246
Ttll4	-1.06558	0.28195
Itpr1	-1.11049	0.282085
Ccdc60	-1.27716	0.2821
Ift74	-1.0357	0.283964
Snrpe	1.09169	0.284628
Akt3	-0.765771	0.284628
Atox1	1.06769	0.284628
Trp53	1.25792	0.286444
Ramp1	-1.11939	0.288625
Tmed5	1.12874	0.288625
Fgf10	-1.00715	0.288625
Gm9843	0.847386	0.289607
Tcte2	-1.16082	0.289908
Arhgap26	0.910407	0.289908
Dok6	-1.0558	0.291406
Ptprj	0.987965	0.291549
Atp5a1	1.0201	0.291549
Nlgn1	-0.719044	0.291879
Nup210l	1.06849	0.291932
Asb3	-0.9629	0.291932
Ndufa12	0.991792	0.292252
Ctla4	0.923655	0.293014
Il1rapl2	-0.81318	0.293014
Tspan5	0.972691	0.293014
Mrpl23	1.19919	0.29333
Mapk1ip1l	1.16218	0.29333
Edil3	-1.16201	0.29333
Lars	1.18996	0.29333
Kif5b	0.880843	0.293659
Nop58	1.13249	0.293973
Snrpg	1.18869	0.293973
Itfg1	0.896349	0.293973
Gtf2a2	1.05805	0.293973
Tuba1a	0.905087	0.293973
Ndufv3	1.05483	0.293973
Atat1	1.13828	0.293973
Pfdn2	0.987535	0.294082
Cep128	-1.05102	0.296224
Chst11	0.945658	0.297221
Cttnbp2	-1.06326	0.297669
Tbc1d32	-1.11682	0.29805
Snx5	1.02757	0.298071
Erp29	1.14475	0.298071
Spag9	-0.835281	0.29974
Gls	1.0029	0.299854
Tm9sf4	1.21685	0.299854
Car10	-1.23895	0.299854
Cadm4	1.14025	0.300897
Csnk1g3	1.0424	0.301461
Adgrb3	-0.834103	0.302244
Abhd18	-1.11571	0.302244
Park7	1.00956	0.302244
Psma6	1.18723	0.302244
Arl2	1.17875	0.302244
PISD	-0.913983	0.302244
Cox5a	2.1005	0.302289
Pdzrn4	-1.16332	0.302289
Ssh2	0.802409	0.302605
Izumo4	-1.09863	0.307006
Snhg11	-0.770772	0.307338
Atp5l	0.93267	0.307723
Cog5	-0.786133	0.307723
Svil	0.929401	0.307723
Luzp1	0.953364	0.308223
Il1rap	1.08418	0.309375
Rapgef4	1.23261	0.310066
Ppdpf	1.1226	0.310066
Mrps17	1.16753	0.310066
Erh	1.04121	0.310066
Tmem258	1.05432	0.310066
Ccdc34	-1.01742	0.310337
Inadl	-1.21416	0.310508
Fermt2	0.906286	0.313919
Atrx	-0.909577	0.314889
F3	0.958303	0.314889
Slirp	0.989001	0.314889
Dab1	-0.938175	0.315695
Negr1	-0.831132	0.316663
Plekha7	-1.11939	0.316663
Ndufs6	1.05697	0.316663
Dnal1	-1.21601	0.316663
Tpm3	1.06176	0.31695
Sf3b3	1.14704	0.318373
Smarca4	1.24276	0.319156
Nxpe3	-0.91745	0.320051
Adam22	-0.884658	0.321438
Gt(ROSA)26Sor	1.1288	0.322066
Tulp3	0.860481	0.322066
Arhgap31	-1.0371	0.322066
Uqcrq	0.922185	0.323629
Ccdc138	-1.12327	0.324258
Ndufa8	1.05934	0.329279
Rmdn1	-1.0424	0.329279
Grk4	-1.01134	0.329279
Mat2a	0.748831	0.329279
Eea1	-1.03964	0.329279
Cnep1r1	-1.16932	0.329279
Fgf12	-1.16898	0.329279
Rabl6	1.05259	0.329486
Tnr	-1.12115	0.329948
Ddost	1.14534	0.329948
Cycs	1.00561	0.329948
Mettl24	-1.13014	0.331346
Nkain3	-1.34114	0.33234
Kif1a	-0.935887	0.333573
Cdh19	0.909707	0.333573
Lgr4	-0.912775	0.333573
Srgap3	-0.798355	0.333573
Dalrd3	-1.01566	0.333573
Nhp2l1	1.05808	0.333573
Ccbe1	-1.19604	0.333573
Kcnb2	0.869317	0.334135
Tulp4	0.827556	0.334135
Uty	-0.821362	0.334135
Ube2d2a	0.963342	0.334135
Mrpl52	1.14649	0.33503
Zbtb7c	-1.07208	0.335204
Tek	-1.27909	0.336345
Tubb4b	0.999338	0.338452
Hmgb1	0.84718	0.339096
Fbxw11	0.909432	0.340262
Tmem47	-0.725743	0.34186
Naca	1.08262	0.342893
Ppfia3	1.19808	0.343197
Ndufb3	0.932969	0.343489
Rabgap1l	-0.761806	0.343489
Hes1	1.11039	0.343555
Nrbp2	-0.935869	0.343745
Sod1	0.988142	0.343745
Tcp1	1.02964	0.343745
Prkg1	-0.814036	0.343851
Prex2	-0.837353	0.345474
Ubxn4	0.831589	0.34865
Klhl2	1.12743	0.349358
Rap1a	0.981182	0.350084
Tmem176a	1.08862	0.350084
Cfap46	1.12385	0.350084
Myl6	0.784799	0.35013
Usp50	1.00366	0.350258
Med12l	-0.910802	0.350258
1110037F02Rik	-1.1397	0.350258
Mical2	0.98341	0.350591
Tmem260	-1.02141	0.350591
Pgam1	1.05368	0.350591
Cers2	1.08744	0.351334
Mdk	-1.05695	0.35342
Arhgap5	-0.677585	0.35342
Azin1	1.01368	0.35342
Naa15	0.931325	0.35345
Hsp90b1	0.825888	0.35345
Ptprz1	0.630516	0.354009
Slc39a1	1.00458	0.354519
Stxbp5l	-1.15669	0.354519
Gtdc1	-0.850538	0.3552
Snap25	-0.79786	0.3552
Rps21	0.820005	0.3552
Zmat1	-1.17321	0.3552
Lamtor4	1.01599	0.3552
G6pc3	1.10727	0.3552
Nbas	-0.989253	0.3552
Kcnq3	-1.10639	0.355231
Tox	-0.724843	0.355718
Btbd9	0.772626	0.355718
Rbpj	1.22991	0.356022
Ccnd2	1.21806	0.356022
Kcnc2	-1.00529	0.356022
Slc35b1	1.05613	0.356022
Hsp90aa1	0.871946	0.356022
Eml4	0.96301	0.356788
Csrp1	-0.963581	0.357406
Dynll1	0.810186	0.357406
Zfp438	-1.07042	0.357406
Nr3c1	-1.02007	0.357406
Stxbp4	-0.969902	0.359843
Tspan7	-0.66252	0.360125
Larp4b	0.858218	0.360263
Dzank1	-1.11419	0.360321
H2afz	1.00147	0.360393
Cops6	1.1704	0.362687
Sugct	-0.885266	0.362687
Traf5	0.869832	0.362854
H3f3b	0.868322	0.364074
Ankrd12	-0.777369	0.365631
Stx12	1.03619	0.366632
Shc3	0.97945	0.36872
Ralyl	-1.08321	0.369829
P2ry14	-0.969202	0.369829
Atp8a1	-0.927117	0.369829
Ahi1	-0.824662	0.369829
Sgcz	-0.802934	0.369829
Zcchc14	1.07554	0.369829
Gucy1a2	-0.989747	0.369829
Ccdc12	0.961725	0.369829
Slc38a9	-1.11206	0.369829
Rpl9-ps6	0.775854	0.369829
Sec61a1	-1.18598	0.370106
Tomm20	1.23491	0.370465
Psmb3	0.899407	0.370465
Capn2	0.964957	0.37051
Swi5	0.912754	0.37051
Ywhab	0.911533	0.37051
Ostc	1.03191	0.37051
Slc24a2	-1.06454	0.37051
Ybx1	0.951096	0.37051
Copg2	-0.87947	0.37051
Scaper	-0.878438	0.37051
Rab5c	0.944913	0.37051
Tbca	0.920398	0.37051
Ttc8	-0.789366	0.37051
Park2	-0.78038	0.37051
Zcchc18	-1.02473	0.3707
Chchd4	1.13565	0.37186
Cox6b1	0.799944	0.37186
Fus	0.636087	0.37186
Shisa6	0.95843	0.37186
Tet3	0.953692	0.372647
Rgma	-1.03964	0.372647
Map3k5	0.853317	0.372647
Hsbp1	0.944431	0.372647
Pibf1	-0.902317	0.372647
Cep126	-1.01265	0.372647
Bcas3	-0.847981	0.372647
Erbb2ip	0.790888	0.372647
Jam2	-1.09843	0.372647
Gpr19	-1.08346	0.374386
Kcnj3	-1.03698	0.375048
Cdc26	-0.945019	0.375048
Cdh23	-1.18196	0.375048
Mertk	-0.86732	0.376447
Slc22a23	0.934926	0.377322
Syt11	0.765866	0.379166
Mfsd11	-1.02091	0.380099
Pnpla7	-0.941997	0.38061
Cltc	0.760209	0.381267
Srsf2	0.709702	0.382448
Rps14	0.774162	0.382448
Stip1	1.06022	0.382448
Fam117b	-1.1151	0.382493
Cfl2	1.0028	0.382493
Mthfs	-1.02343	0.382628
Rab30	-1.09619	0.383788
Fuca1	-0.984809	0.384002
Vps41	-0.932173	0.384636
Tmeff2	-0.943928	0.385032
Rbm33	-0.929527	0.385032
Tprkb	-0.969044	0.385032
Tacc2	0.899626	0.385032
Acyp2	-0.775233	0.385032
Rgs6	-0.938888	0.385032
Clip4	0.903147	0.385032
Lsm14a	1.0064	0.387616
Cstb	0.968005	0.387616
Gtpbp4	1.00552	0.387616
Lrrc58	0.732935	0.387616
Eif2s2	0.915468	0.388285
Ddhd1	-0.874025	0.389713
Slc4a4	-0.712131	0.390429
Gm14306	-1.00591	0.390687
Mmp16	-0.792836	0.390687
Arf1	0.933273	0.391062
Myeov2	0.86347	0.392786
Cox14	1.03484	0.393319
Pcdh17	-0.959878	0.393882
Thoc2	-0.712134	0.394417
Igsf3	1.02942	0.394595
Chm	-0.930753	0.395127
Sumo1	-0.734832	0.396401
Lrrc9	-0.806969	0.396401
2610035D17Rik	-0.740864	0.39741
Minos1	0.866257	0.398816
Mras	1.00082	0.399266
Tmem243	-0.781442	0.399701
Rasal2	0.678814	0.399714
Gm16432	-0.918066	0.399714
Gm16586	0.965802	0.399714
Ssb	0.829715	0.399714
Eif6	1.01419	0.399714
Atp7a	0.984172	0.399714
Por	0.922821	0.399714
Fhit	-0.717103	0.399714
Dip2c	0.71608	0.399714
Adcy2	-0.786905	0.399714
Rbfox1	-0.97981	0.399714
Naa40	1.01336	0.399714
Clasp2	-0.799786	0.400273
Epn2	-0.953141	0.400273
Ppm1e	-0.851412	0.400273
Acer3	-0.746054	0.401211
Nars	1.04933	0.401326
Selt	0.996263	0.40166
Ptp4a2	0.954253	0.40166
Ep400	0.795409	0.40182
Prickle2	-0.785868	0.40182
Fam155a	-0.912897	0.40291
Galntl6	-0.85857	0.40291
Bclaf1	-0.697666	0.402987
Rab14	0.764499	0.40385
Acbd5	-0.981101	0.407835
Fnip2	0.975252	0.408391
Upk3bl	1.01854	0.408391
Kiz	-0.876774	0.408584
Ndufa7	0.777988	0.408584
Med27	1.10848	0.409989
Cfdp1	0.864311	0.409989
Fam208a	-0.771911	0.409989
Ube2l3	0.927049	0.409989
Luc7l	0.879914	0.409989
Ppp1r9a	-0.652762	0.410063
Ddb2	-1.10839	0.41023
Ppib	0.873423	0.41023
Ywhaz	0.837584	0.41023
Neat1	0.753136	0.41023
Hspa4	1.00283	0.410482
Lhfpl3	-0.906596	0.410534
Dlg2	-0.768842	0.410534
Lin7a	-0.897177	0.410534
Syt1	-0.818656	0.410534
Fbxl17	-0.645885	0.410534
Cped1	1.15916	0.414895
Ndufa3	0.763827	0.414895
Zcchc17	1.08938	0.415173
9530026P05Rik	-0.881588	0.415173
Wdr17	-0.758162	0.415173
Bbx	0.835792	0.415173
Tbc1d23	-0.962567	0.417277
Gkap1	-0.823264	0.417782
Rgs20	0.589814	0.41857
Brip1os	-0.86488	0.418767
Trpc4ap	1.00488	0.418937
Slc2a1	0.850589	0.418937
Mdh2	0.856793	0.418937
Iqsec1	-0.965197	0.418937
Mlf2	1.0372	0.418937
Wwc1	0.948218	0.418937
Smg6	0.753286	0.418937
Nsf	-0.884178	0.418937
Ptpn2	0.940426	0.419535
Akap9	-0.7833	0.420965
P4htm	-0.961187	0.421612
Prex1	1.09972	0.421961
Hnrnpk	0.681722	0.422181
Rit2	-0.9302	0.423271
Trpm7	-0.703637	0.423707
Mrpl30	0.93089	0.423948
Lrrc51	-0.921866	0.423948
Peli1	-1.00239	0.423948
Emc10	1.1654	0.425725
4930402H24Rik	-0.602102	0.426954
Tmem178b	0.775901	0.426954
Sumo2	0.727358	0.426954
Sf3b1	-0.785107	0.42738
Kdm3a	-0.906765	0.428637
Slc50a1	0.938518	0.428849
Tenm2	-0.846175	0.428849
Rhob	0.971677	0.428849
Unc80	-0.79828	0.430548
Mrps14	0.966329	0.430548
Thsd7a	-0.850858	0.430548
Nudt4	0.975361	0.430548
Wbp2	-0.887	0.430548
Rnf213	-1.01346	0.430548
Vps13a	-0.860462	0.430548
March6	0.825282	0.431279
Erc2	-0.873059	0.43194
Rb1cc1	-0.819385	0.434318
Rnf145	0.93453	0.434543
Epdr1	0.975959	0.434543
Prkar1a	0.808254	0.436208
Myo1e	0.823867	0.436441
Cox7a2	0.731772	0.436441
Id4	-0.956476	0.436656
Cdc42bpa	-0.71312	0.438438
Paqr8	-0.874353	0.439149
Plp1	-0.81705	0.439998
4930447C04Rik	-0.856274	0.440244
Pgap1	-1.05395	0.440652
Dync2h1	-0.715717	0.440752
Ppp1r12b	-0.783519	0.441727
Sdccag8	-0.794086	0.441727
Set	0.876793	0.441727
Slc24a3	-0.824359	0.441727
Ttc28	-0.640471	0.441727
Pin1	0.96414	0.441727
Stt3a	0.954122	0.441727
Mkl1	0.940402	0.441727
Supt3	0.864416	0.441727
Sox6	-0.604026	0.442398
Pfn2	-0.826389	0.442843
Snx27	-0.87486	0.442843
Adcy8	-1.03111	0.444566
Mapre2	-0.915918	0.444566
Kcnd3	0.868525	0.444582
Kat2b	-0.891226	0.44524
Camkmt	0.886142	0.445291
Aatf	0.934571	0.446163
Syne2	0.917858	0.448478
Zfp182	-0.932485	0.449757
Psmc1	0.945669	0.450663
Zfp280d	-0.685613	0.451984
Htr2c	-1.12093	0.452137
Gstm1	-0.792631	0.452137
Setd3	-0.814752	0.452137
Cops3	0.825395	0.455265
Sh3kbp1	0.950832	0.455376
Mdn1	0.92229	0.455376
Ndrg2	-0.733027	0.455376
Slc3a2	0.870957	0.455376
Tceb1	0.890948	0.455405
Dynll2	1.15738	0.455405
Med21	0.921027	0.457931
Zc3h12b	-0.749941	0.457951
Erp44	0.97566	0.457951
Prdx1	0.794062	0.457951
Rsf1	-0.672575	0.457951
Tnrc6b	-0.652442	0.457951
Psmb1	0.909887	0.458882
Nrxn1	-0.587003	0.460071
Gpm6b	-0.578771	0.460236
Cdc42	0.643069	0.462263
Aff1	0.801558	0.462263
Nt5dc1	-0.941227	0.462263
RP23-231J2.1	-1.77578	0.46292
Akap8l	-0.810232	0.463791
Atp6ap1	0.773366	0.466678
Ankfy1	0.895723	0.466678
Trim37	-0.767946	0.466678
Eda	-0.846647	0.466766
Psd3	-0.654098	0.467179
mt-Co2	-0.952727	0.467179
Klhl7	-0.776983	0.468445
Hn1	0.798447	0.46867
Agt	-0.783862	0.469979
Myo16	0.748819	0.47084
Atp6v0a1	-0.776201	0.47084
Arf3	0.830677	0.47084
Irak1	0.913129	0.477149
Zfp804b	-0.851588	0.477149
C530008M17Rik	-0.938651	0.477149
Kcnma1	-0.701379	0.477873
Camk2g	-0.72287	0.478928
Foxn3	-0.83772	0.479463
Cbfa2t2	-0.79674	0.480104
Scai	-0.745107	0.480916
Ube2d3	0.784082	0.480916
Abhd14b	-0.857968	0.480916
Mapk8ip3	0.854578	0.480916
Fbxo36	-0.926122	0.481052
Kidins220	-0.68303	0.481348
Spata7	-0.84885	0.481348
Map2	-0.490156	0.483176
Pnkd	0.726725	0.484056
Ptgds	-0.794548	0.484056
Pgrmc1	-0.771837	0.484056
Arf4	0.733302	0.485098
Rftn2	-1.00382	0.485189
Rnh1	0.726941	0.485189
Arid4b	-0.66518	0.485189
Abi2	0.769308	0.486297
Dars	0.848728	0.486297
Npdc1	0.800786	0.486297
Nras	0.866237	0.486297
Uqcrh	0.674996	0.486297
Ccl25	-0.91462	0.486297
Csgalnact1	0.681633	0.486297
Spata13	0.822851	0.486297
Fcho2	-0.745676	0.486297
Cnbp	0.773797	0.487074
Gtf2f2	0.855378	0.487074
Tma7	0.760061	0.487074
Atp5h	0.753721	0.487074
Ndufa6	0.844231	0.487074
Rnf24	0.756686	0.489445
Magi2	-0.550893	0.489445
Eif4g2	0.711127	0.489445
Ddx39b	0.720683	0.489445
Pgap2	-0.962081	0.492166
Impact	-0.731991	0.492166
Pfdn1	0.809967	0.492166
Xrcc5	0.883377	0.492405
Uba1	0.804428	0.492405
5330434G04Rik	-0.751171	0.492405
Tmsb4x	0.682259	0.492405
St5	-0.764779	0.492405
Commd4	0.88262	0.492405
Ulk4	-0.801357	0.492405
Rgs7bp	0.753402	0.492405
Atad2b	-0.675034	0.492405
Aco2	0.749214	0.492405
U2af1	0.763617	0.492405
Gm1976	-0.760232	0.492405
Nedd4l	-0.801716	0.492405
C2cd3	-0.732911	0.492434
Meaf6	0.921481	0.493416
Pan3	-0.630368	0.494177
Txn2	0.844163	0.495516
Alk	-1.14599	0.495516
Gm26836	0.764253	0.496663
Rbbp7	0.728518	0.497076
Pip5k1a	0.83404	0.497076
St6galnac3	-0.701934	0.497076
Atp6v1f	0.748547	0.497076
Itpr2	0.954742	0.497076
Sall2	-0.737527	0.497076
Cwf19l2	-0.67501	0.497076
Grik4	-0.869175	0.497076
2410089E03Rik	-0.698595	0.497076
Ermard	0.734102	0.497076
2410015M20Rik	0.89286	0.497076
Chka	0.731624	0.497076
mt-Nd1	-0.796865	0.497076
Herc2	0.733745	0.49743
Hspa4l	-0.82541	0.497645
Fgf14	-0.626524	0.497645
Gsta4	-0.868846	0.497645
2310035C23Rik	-0.744909	0.498532
Pcsk2	-0.808908	0.498532
Tmem164	-0.681124	0.498532
Tsc22d2	0.789839	0.498532
Gabbr2	-0.808898	0.498532
Uchl1	0.761122	0.498532
Ndufa4	0.73501	0.498532
Tssc4	0.880339	0.498532
Cenpt	0.882036	0.498532
Cuedc1	-0.764345	0.498532
Mlc1	-0.629741	0.498532
Tbc1d5	0.662744	0.498532
Cdc42se2	-0.925245	0.498733
Trhde	-0.732666	0.499609
Manf	0.726757	0.499609
Usp11	-0.760612	0.499895
Atp6v0e	0.672584	0.499895
Usp54	-0.832712	0.501387
Hmcn1	-0.881135	0.502535
Gpr158	-0.827487	0.502535
1810037I17Rik	0.778112	0.502535
Rpl34	0.655554	0.502535
Gatsl2	0.840616	0.502535
March1	-0.819681	0.502535
Xkr4	-0.757568	0.503539
5730522E02Rik	-0.879935	0.503539
Bbip1	0.905124	0.504446
Itgb3bp	-0.717855	0.504791
Ftl1	0.585084	0.504791
Fez1	0.819023	0.50844
Lima1	0.681226	0.508443
Polr2g	0.862923	0.508443
Ppp3ca	0.552873	0.510262
Morn1	-0.792232	0.510309
Galk2	-0.750119	0.510687
Mrps16	0.859841	0.510687
Tex9	-0.781481	0.510687
Sik2	0.66445	0.510907
Ispd	-0.803629	0.510907
Arpc1a	0.788624	0.511753
Cyhr1	-0.729233	0.511753
Fstl1	0.934978	0.511753
Ftx	-0.738354	0.512201
Arid4a	-0.82794	0.512201
Psme1	0.845734	0.512793
Timm17a	0.81978	0.513244
Rab1a	0.784409	0.513244
Ncam2	0.618229	0.513244
Rims1	-0.746884	0.513247
Clcn3	-0.723211	0.513247
Gstt1	-0.903095	0.51488
Mgat4c	-0.65169	0.518519
Ssr1	0.758527	0.518563
Scn8a	-0.771606	0.518563
Prpf39	-0.777807	0.518722
Sdhb	0.760699	0.519281
Zswim6	0.654333	0.519355
Chuk	-0.815045	0.520237
Pik3c2a	-0.646166	0.52108
Rtcb	0.820434	0.521455
Derl1	-0.807516	0.521455
Fyn	0.756952	0.521844
Frmd4a	0.56109	0.521915
Gm26573	0.624927	0.521915
Gm37240	-0.788392	0.521981
Ctnna3	-0.645393	0.521981
Nxn	-0.597506	0.521981
Tmem167	0.697314	0.521981
Epha6	-0.844208	0.521981
Chd1	0.730294	0.521981
Lrp6	-0.716889	0.522932
Myo9a	-0.590616	0.523688
Sorbs2os	-0.865369	0.524019
Med31	-0.756885	0.52405
Mapt	-0.715386	0.524887
Tra2b	0.636565	0.524887
Lsamp	-0.508971	0.525387
Mgst1	-0.707349	0.525581
Sesn1	-0.762329	0.525581
Sesn3	-0.735456	0.525581
Pias1	-0.63493	0.526353
Kalrn	-0.734246	0.52764
Chd2	-0.620104	0.529232
Fam183b	-0.801394	0.529232
Mcc	0.709385	0.529232
Ssr3	0.827662	0.531364
Pcyt2	-0.719174	0.531364
Fnip1	-0.654388	0.531762
Fxyd1	-0.672106	0.532257
Tmem33	0.839283	0.532294
Map7d2	-0.8597	0.532685
Jak1	0.796415	0.532685
Mrfap1	0.815581	0.532685
Mrps33	0.803405	0.532685
Ldhb	-0.77725	0.532685
Ascc3	0.690849	0.532685
Dync1h1	0.710834	0.532685
Slc2a13	0.84086	0.532685
Pla2g7	-0.832979	0.532685
Mrpl48	0.699685	0.53323
Rab6a	0.714365	0.533423
Mcts1	0.825097	0.534497
Aplp1	-0.838289	0.534557
Prpf6	-0.807241	0.534824
Deptor	-0.776337	0.534824
Cep83	-0.766955	0.535356
Snd1	0.648945	0.535747
Pnn	0.615801	0.535747
Cacna2d1	-0.709398	0.536373
Ppp2r2a	0.654254	0.536373
Snrnp200	0.904287	0.536532
Nbea	-0.587905	0.538382
Ddx3x	0.696989	0.538613
Gm26561	0.774828	0.541581
Dctn2	0.762174	0.543484
E130114P18Rik	-0.728303	0.543661
Shisa9	-0.812357	0.544066
Ndufb11	0.698088	0.546433
Morf4l2	0.739057	0.546433
Ralgps1	-0.840625	0.54803
Rarres2	-0.664339	0.54803
Reep3	0.819019	0.54803
Gpc6	0.530388	0.54803
Odc1	0.78574	0.54803
Fkbp2	0.669193	0.54803
Arsb	-0.86659	0.548345
Smox	0.718315	0.54874
Ppp1r11	0.728168	0.549974
Tasp1	-0.713907	0.550417
B230323A14Rik	-0.835707	0.55116
Phactr1	-0.647738	0.552681
Upf3b	-0.621131	0.553402
Slc35f1	-0.712951	0.553402
Orc2	0.725169	0.554244
Atp6v0b	0.638576	0.554244
Myo18a	0.707906	0.555472
Lmbr1	-0.802122	0.555724
Fbxl5	0.851138	0.555724
Ctsl	-0.688632	0.555724
5031439G07Rik	-0.675519	0.555724
Odf2	-0.617783	0.556331
BC029214	-0.730314	0.556605
Zfand3	0.654622	0.556605
Slf1	-0.668707	0.557131
Epo	-0.853109	0.55776
Gpr37l1	0.70593	0.561141
Pou2f1	-0.702282	0.561141
Pbx3	0.800003	0.561141
Mapre1	0.772771	0.561141
Bcap31	0.748576	0.561141
Pcdh19	0.81912	0.561141
Tmem29	-0.750887	0.561141
Tet2	0.701929	0.561141
Nfyc	0.779882	0.561141
Gabrg1	-0.844482	0.561141
Josd2	0.771063	0.561141
Slc22a17	-0.652353	0.561141
Csnk1g1	-0.621621	0.561141
Rhoa	0.618055	0.561141
Adgrv1	-0.525198	0.561141
Arl15	0.718679	0.561141
Efr3b	0.749763	0.561141
mt-Cytb	-0.614864	0.561141
Enah	-0.57594	0.562014
Ube2e2	0.513723	0.562014
Dag1	0.733723	0.562014
Gm26694	0.535732	0.562014
Gbf1	-0.661347	0.562014
Wasf2	0.723875	0.56271
Thsd4	-0.817205	0.56271
4933406I18Rik	0.786219	0.563435
Slc25a12	-0.786516	0.565421
Fgfr1	0.612051	0.565564
Ndufv2	0.67639	0.565564
Zc3h15	0.706098	0.567022
Cox7b	0.622621	0.567022
Vps29	0.849826	0.567022
Arhgap18	0.718683	0.567022
Sertad2	0.786894	0.567022
Tjp2	0.654854	0.567022
Zmym6	-0.858566	0.568472
Rheb	0.856932	0.568472
Adprh	0.752918	0.568472
Ssr2	0.772778	0.568778
Shfm1	0.667324	0.568778
Ube2h	-0.647806	0.568778
Psenen	0.612987	0.568778
Igsf8	0.609698	0.570031
Abca1	-0.72884	0.570031
Rtn3	-0.520716	0.570031
Antxr1	-0.559599	0.57186
Smarcb1	0.78433	0.57186
Comt	0.597292	0.57186
Csnk2a1	0.802059	0.573464
Pak3	-0.565221	0.573464
Nxph1	-0.943765	0.573464
Ctnnd2	-0.543726	0.573464
Grid2	-0.499972	0.573655
Dlk1	0.787534	0.573852
Cep162	-0.761916	0.574475
Atp5c1	0.675059	0.574671
Zfp638	-0.527012	0.574671
Rbbp6	-0.621965	0.574671
Fhad1	0.635636	0.574692
Ndufb6	0.733467	0.57501
Usp29	-0.57405	0.575038
Anp32a	0.721513	0.575316
Nrd1	0.675291	0.575372
Aurkaip1	0.706886	0.575442
Rassf8	0.727245	0.575442
Stat5b	0.802472	0.575442
Cdh10	-0.725506	0.575494
Acot7	0.694091	0.575684
Zfp846	-0.759232	0.575684
Zfand5	0.685444	0.575684
Hnrnpd	0.698444	0.575991
Rnls	-0.719187	0.575991
Rufy3	-0.645489	0.577531
Gramd3	-0.813259	0.579811
Mttp	-0.755914	0.580427
Rpl6	0.571609	0.580427
Grm5	-0.64149	0.580427
Ptpn9	0.629487	0.580427
Helz	-0.832502	0.581303
Xiap	0.646939	0.581814
Nfix	-0.619105	0.581814
Gpx8	0.784666	0.581814
mt-Co3	-0.606308	0.581814
Eif3k	0.765953	0.582065
Mllt11	0.719417	0.583038
Trak1	-0.825293	0.583038
Tbce	-0.671519	0.583038
Vapa	0.654246	0.583038
Jak2	-0.79907	0.583038
Ctnna2	-0.59629	0.584245
Chmp2a	0.68868	0.58545
Matr3	0.632473	0.58545
Nfu1	0.792459	0.585553
Usp47	-0.585265	0.585553
Qk	0.45595	0.585553
Dnajc13	-0.73748	0.586024
Pcca	-0.558921	0.586486
Gclm	0.605903	0.588498
Lrrc7	-0.691742	0.588991
Zmym2	-0.587349	0.588991
Ube2r2	0.654593	0.589391
Gja1	-0.489625	0.589391
Rab2a	0.583721	0.590396
Wls	-0.671983	0.591273
Cyp7b1	0.80566	0.592042
Timp2	-0.673504	0.592042
Kdm5c	0.56616	0.592741
Angpt1	0.815792	0.592807
Ptbp2	-0.602157	0.593383
Hnrnpdl	0.624693	0.593383
Crim1	-0.616692	0.593383
Opcml	-0.587747	0.593868
Asic2	-0.661081	0.594406
Kat6a	0.705848	0.594439
Bbs9	-0.61348	0.596166
Gfap	1.14003	0.596737
Thsd7b	-0.849363	0.596929
Kcnq1	0.662054	0.596929
Chmp4b	0.707242	0.597201
Mysm1	0.638208	0.597201
Selk	0.568661	0.597201
Anapc11	0.738584	0.597201
Ppp2r2b	-0.545249	0.597201
Stag2	-0.572002	0.59739
Gprc5b	-0.684134	0.59739
Nr3c2	-0.533049	0.59739
Grb2	0.681664	0.59739
Mrpl21	0.688805	0.59739
Mkln1	-0.495557	0.597917
Kif5c	0.694214	0.599395
Tmod2	-0.59476	0.599395
Rfwd2	-0.685914	0.600658
Hmbox1	0.745343	0.600658
2310022B05Rik	-0.745232	0.601387
Ttc37	0.674463	0.601593
BC031181	0.631311	0.602066
Slc30a9	-0.695321	0.602508
Tonsl	0.63	0.602508
Atp1b1	-0.638894	0.602692
Rgs7	-0.546403	0.602692
Otud7b	0.621714	0.602692
Rbm8a	0.694457	0.602692
5031425E22Rik	0.615311	0.602692
Prrc2a	0.713772	0.602692
Tpd52l2	0.695692	0.603678
Sfswap	0.687663	0.603678
Rreb1	-0.626576	0.603678
Nap1l4	0.708211	0.603812
Ndufs7	0.628059	0.603812
Sdk1	0.696709	0.604815
Fndc3a	0.533933	0.604815
Mycbp2	-0.535571	0.604815
Uimc1	-0.691139	0.604815
Ifrd1	0.642437	0.604815
Lin52	-0.720538	0.604815
Atxn2	0.580406	0.606803
Gm17660	0.662477	0.607461
Jkamp	0.759311	0.60791
Susd6	0.583847	0.60791
Zfp280c	-0.690246	0.60924
H2afv	-0.792701	0.60924
Fgf13	-0.559691	0.610752
Tmco1	0.697126	0.612226
Edf1	0.697045	0.612226
Zc3h6	-0.795573	0.612226
Med1	0.739539	0.612226
Mylip	0.616408	0.612226
Fyttd1	0.608948	0.612226
Lrrc8c	-0.682437	0.612606
Arl8a	0.613009	0.613711
S1pr1	0.667855	0.613711
Chd7	0.556235	0.613754
Tbl1x	-0.586229	0.613813
Evl	-0.721205	0.615323
Ube3a	-0.501416	0.616095
Stx4a	0.675574	0.616095
Jarid2	-0.65502	0.616095
Rab18	0.709335	0.616095
Micu2	-0.777961	0.617058
Rnpc3	-0.720627	0.617635
Nrg3	-0.559885	0.617635
Crk	0.694937	0.617635
Vezf1	-0.724954	0.617635
Pik3r1	-0.525031	0.617635
Rnf167	-0.696728	0.618001
Eif3d	0.692644	0.618668
Erbb4	-0.486373	0.619705
Ep300	-0.634961	0.619955
Atf7ip	-0.618997	0.620252
Os9	-0.730185	0.620252
Neo1	-0.566867	0.620252
Col4a3bp	-0.672004	0.620252
Rorb	0.521892	0.620252
Hap1	-0.571217	0.620379
Lncpint	-0.434315	0.620879
Eya4	-0.73846	0.620879
Dnajc3	0.712352	0.620879
Eif4g1	0.550762	0.620879
Armc9	-0.624587	0.621298
Cds2	-0.638278	0.621435
Macrod2	-0.49709	0.621435
Axl	0.710668	0.621435
Kcnq1ot1	0.536604	0.621435
Timm9	0.721334	0.621435
Pam	0.413352	0.621919
Ankrd44	-0.753036	0.622344
Ptch1	-0.616256	0.622344
Scn2a1	-0.731236	0.622621
Frmd5	0.624013	0.622621
Ssr4	0.560376	0.622621
Brinp1	-0.728925	0.622621
Srrm1	-0.535574	0.622621
Abhd11	0.676609	0.622621
Fah	-0.715906	0.622621
Gcc2	-0.648611	0.622621
Sycp3	-0.818426	0.622621
Nlk	0.500643	0.622621
Dnajc7	0.578282	0.622621
Ndufaf7	-0.712774	0.622621
1600010M07Rik	0.666606	0.622627
Cryl1	0.79041	0.622627
Lrrc49	-0.622816	0.622627
Gng3	-0.729181	0.622627
mt-Atp6	-0.635339	0.622627
Sec61b	0.628364	0.622844
Fam168a	-0.555277	0.624082
Aim1	0.791217	0.624082
Aldh7a1	0.609064	0.624082
Nfe2l2	0.770958	0.626632
Gabrb3	-0.656602	0.626632
Klf7	0.784336	0.627073
Ctso	-0.640292	0.627073
Rbbp4	0.588853	0.627073
Ptn	-0.526848	0.627073
Lyst	0.664423	0.627073
Usmg5	0.6186	0.627073
Kdm5b	-0.556751	0.627366
Hs2st1	0.619146	0.627366
Use1	-0.656559	0.627366
Ap1g1	-0.660198	0.627366
Syncrip	0.656488	0.627366
Igf1r	0.493858	0.628157
Nrcam	0.381625	0.628157
Serinc1	-0.559098	0.629698
Ocrl	-0.716485	0.630354
Unc5c	-0.56103	0.630354
Prkacb	0.536828	0.630354
Cpne3	-0.662463	0.630354
Map2k5	-0.598157	0.630354
Ugp2	0.642154	0.630354
Zfr	-0.468685	0.630354
Heg1	0.704079	0.630354
Acer1	0.69337	0.630354
Sort1	-0.65583	0.631353
Usp53	-0.735739	0.631353
Zswim5	0.629801	0.631353
Ssu72	0.664476	0.631353
Syn2	-0.55291	0.631353
Slc8a1	-0.561537	0.631353
Zcchc11	-0.451448	0.633361
Ptpro	-0.715289	0.633361
Golim4	-0.68138	0.633868
Lmo4	0.560463	0.633868
Skint6	0.64432	0.633868
Tm2d3	0.700078	0.633868
Ppp1ca	0.5989	0.633868
Ddx50	-0.595556	0.634803
Psmb6	0.570873	0.634803
Kansl1l	-0.53266	0.636844
Htt	0.589177	0.636844
Lcorl	-0.530488	0.636931
Epb41l5	-0.590919	0.637015
Atp2c1	0.616571	0.637015
Lpgat1	0.621192	0.637028
Trim23	-0.733891	0.637028
Hacd2	-0.53677	0.637028
Fam49b	0.516634	0.637662
Kcnh7	-0.566778	0.637931
Grik3	-0.49875	0.637931
Plxnb2	0.665526	0.637931
Ldb2	-0.562113	0.639289
Tmem216	-0.628221	0.639289
Ccser1	-0.493763	0.63939
Ldlr	0.64641	0.63939
Higd1a	0.684254	0.63939
Samd12	-0.68737	0.63939
Add1	-0.511207	0.639575
Gcn1l1	0.63531	0.641153
Bckdha	-0.712838	0.641324
Atxn1	0.456249	0.641324
Psmd11	0.521048	0.644898
Taf1	-0.653145	0.644947
Erc1	0.502941	0.644947
Mettl20	-0.728701	0.644947
Gpc5	-0.52435	0.644947
Ap3b1	0.603446	0.644947
Npas3	0.414967	0.644947
Srebf2	0.60485	0.644947
Senp7	-0.530492	0.644947
Itsn1	-0.5613	0.644947
Ndufs8	0.687609	0.644947
Mark2	0.570589	0.644947
Dpm3	0.606707	0.645471
Psma5	0.717889	0.645471
Ankrd28	0.54927	0.645471
Cpd	-0.544386	0.645471
Atp2a2	0.467255	0.646495
Ablim1	-0.636551	0.647331
Arhgap32	-0.517852	0.647982
Sdhc	0.65439	0.648726
Zfp266	0.59831	0.648726
Ttc3	-0.416882	0.648726
Trim2	-0.554868	0.650174
Arhgap42	-0.672688	0.650174
Higd2a	0.633727	0.651535
Fam179b	-0.576301	0.652413
Stox2	0.502326	0.652465
AI854517	0.596763	0.652765
Med13	-0.526099	0.652765
Rnf138	0.632838	0.652765
Plgrkt	-0.642076	0.652765
Hivep2	0.530409	0.653091
Polr2k	0.539715	0.653091
Lztfl1	-0.57776	0.653646
Atg10	-0.654124	0.653744
Dnajb4	0.657919	0.653979
Hnrnpa3	0.516956	0.655268
1110001J03Rik	0.571879	0.655268
Mpp6	0.675703	0.655268
Cacna1e	-0.717944	0.655698
Usp33	-0.572312	0.655698
Znhit1	0.527737	0.655698
Pnmal2	-0.659293	0.655698
Gm20732	-0.62317	0.655698
Abca3	-0.567598	0.655698
Aamp	0.613325	0.656499
Mbnl1	0.571037	0.656499
Eps8	0.688689	0.656499
H2afy	0.618725	0.656499
Vps54	0.622511	0.65665
Setx	0.542433	0.658012
Magi3	-0.547901	0.658012
Fam219a	-0.5815	0.658012
Unc13b	-0.618597	0.658012
Pkd2	0.631129	0.658012
Cecr2	0.609131	0.658012
Pdss2	-0.563551	0.658012
Atp6v0d1	0.64603	0.658012
Ece2	-0.583236	0.658012
Ptprs	0.540903	0.658012
Slc24a5	-0.661278	0.658798
Nrxn2	-0.526053	0.660177
Uqcrc1	0.610775	0.661043
Rnf217	0.61772	0.662031
Glud1	0.503953	0.662031
Pde4dip	-0.5345	0.662213
Tomm22	0.646716	0.662213
Pi4kb	-0.532806	0.662757
Scg3	-0.58798	0.662757
Cdh20	0.558469	0.662809
Tpr	-0.545316	0.663599
Vwa8	-0.534028	0.663599
Arid1b	-0.521305	0.663919
4931414P19Rik	0.595017	0.664631
Hnrnpm	0.483125	0.664631
Xlr5a	-1.03028	0.664735
Metap2	0.593696	0.664735
Tomm7	0.511924	0.665059
Exoc2	0.600841	0.665561
Prrx1	0.567144	0.665852
Fndc3c1	0.65054	0.667956
Amn1	-0.547547	0.667956
Smim7	0.623294	0.667956
Ube2g1	0.512523	0.667956
Dhrs7	-0.679808	0.667956
Nipbl	-0.419165	0.667956
Dtd1	-0.636764	0.668229
Rock2	0.531194	0.668229
Atf2	-0.506698	0.669258
Rap1gds1	0.50814	0.669258
Pcf11	0.642786	0.669258
Slc25a4	0.535664	0.669486
Bsg	0.677658	0.671553
Sntg1	-0.624946	0.671847
Gm10563	-0.606806	0.671847
Itm2b	-0.533425	0.671847
Gpld1	-0.614675	0.671847
Gldc	-0.58779	0.671847
Wdr33	-0.444762	0.673873
Sec24a	0.587815	0.674657
Atp11c	-0.504053	0.674866
Exoc6b	0.453737	0.674866
Ift43	0.522321	0.674866
Psmd1	0.490543	0.676384
Nav1	0.627824	0.676384
Kcnj10	0.63439	0.676384
Metap1d	-0.56061	0.676384
Sox2	0.593369	0.676384
4932438A13Rik	-0.521258	0.676384
Bcl9	-0.600707	0.676384
Rfc1	-0.630613	0.676384
Exoc4	0.430709	0.676384
Reps1	-0.599232	0.676384
Ctnnb1	0.539657	0.676384
Hmgcs1	0.524282	0.676384
Sgms1	0.502525	0.676384
Gm14582	-0.712429	0.677425
Htra1	0.587621	0.677425
Akap6	-0.43314	0.677425
Esyt2	-0.587702	0.677425
Snx29	-0.607007	0.677425
Prkdc	-0.63428	0.677425
Hcfc1r1	-0.588779	0.677425
Brwd3	-0.634774	0.678311
Macf1	-0.362185	0.678311
Stk33	-0.621139	0.678311
Rps6kb1	0.501441	0.678311
Zranb2	-0.472287	0.679869
Chd6	-0.457416	0.68096
Zfp423	-0.653075	0.68096
Ddx18	0.618016	0.681638
Med14	-0.576823	0.681638
Atp5k	0.482898	0.681638
Tusc3	-0.487016	0.681638
Ap2b1	0.507898	0.681638
Rptor	0.53537	0.681638
Rab10	0.512913	0.681638
Hspa9	0.513763	0.681638
Rfx3	-0.367149	0.681638
Eif3a	0.560238	0.681638
Usp45	0.602758	0.682757
Rbm25	0.393326	0.682757
Uqcrb	0.520986	0.683407
Dctn3	0.649857	0.68351
Dennd6a	-0.542573	0.68351
Rb1	-0.466667	0.68351
Rictor	-0.58042	0.684643
Ddr1	0.50696	0.684643
Abhd3	-0.649891	0.686764
Ggta1	0.603384	0.686937
Pias2	0.493074	0.687049
Tuba4a	1.36176	0.687191
Sfi1	-0.568111	0.687877
Hif1a	0.588967	0.687877
Mapkap1	0.522679	0.688391
Dennd2a	0.5567	0.689299
Peg3	0.469997	0.689299
Napa	0.567854	0.689299
Rrp1	0.547355	0.689299
Marf1	-0.499096	0.689299
Sncaip	-0.580081	0.689299
Ppp1r13b	0.642351	0.689355
Mga	-0.474686	0.689802
Manba	0.655371	0.689802
Tppp3	0.535802	0.689802
Rcn2	-0.509175	0.689802
Ewsr1	0.44836	0.689802
Snw1	0.660828	0.689802
Cldnd1	0.582843	0.689802
Scd2	-0.38697	0.689802
Ezr	0.524361	0.690204
Dennd4c	0.526836	0.690989
Pnrc1	-0.572793	0.691034
Spcs1	0.516499	0.691034
Zzef1	0.49679	0.691034
Zscan26	-0.587489	0.691148
Ddx26b	-0.561244	0.691277
Sec62	0.464151	0.691277
Far1	0.543741	0.691277
Wdr6	-0.56084	0.691277
Sfr1	0.56961	0.691277
Ankrd17	0.442207	0.691525
Mrps18a	0.581276	0.691525
Kcnq5	0.544804	0.692126
Tceal8	0.499805	0.692247
Rbm27	0.535584	0.692247
Gphn	-0.394542	0.692686
Cwc15	0.634513	0.693282
Gm26790	0.554089	0.693431
Nucks1	0.591195	0.695901
Hint1	0.465215	0.695901
Ahsa1	0.538453	0.695901
Zfp462	-0.465375	0.696322
Fis1	0.553118	0.696322
Synj1	-0.542515	0.696322
Sntb2	0.563825	0.696952
Aff4	-0.43127	0.696952
Tom1l2	-0.433546	0.696952
Acly	0.60504	0.696952
Rif1	-0.466303	0.697361
Cfap36	0.482755	0.697361
Pfkp	0.545723	0.697361
Cdh18	-0.545555	0.697361
Ppp2r1a	0.580228	0.697361
Snrnp27	0.580192	0.697623
Psmd4	0.521734	0.698186
Mau2	0.590723	0.698186
Prune2	-0.470801	0.699519
Kat6b	-0.46062	0.699637
Sp4	-0.592401	0.699786
Tox2	-0.612383	0.700106
Psmc5	0.621695	0.700106
Faf2	-0.506913	0.700106
Eif4a2	0.464772	0.700738
Phka1	0.456052	0.701247
Enox2	-0.53749	0.701316
Ccnc	-0.615024	0.701316
Fgfr2	-0.383074	0.702888
Pfdn5	0.468068	0.702888
Atp5j2	0.450535	0.70309
Atxn10	0.411054	0.70309
Dram2	0.575506	0.70341
Crtc3	-0.442737	0.70341
Dopey1	-0.583569	0.70341
Aamdc	-0.460827	0.703735
Nufip2	0.504748	0.703818
Phf3	-0.505177	0.704493
Gm14009	0.530757	0.704493
Ppm1g	0.572677	0.704493
Hsph1	0.523052	0.704493
Trip4	-0.434336	0.704493
Pitpnc1	-0.346101	0.704493
Efr3a	-0.520274	0.704493
Pfkm	-0.546912	0.704493
Rpp21	0.566821	0.704493
Kctd16	-0.581788	0.704493
Pla2g16	-0.568936	0.704493
Elp5	0.523217	0.704816
Rbfox2	0.563686	0.704816
Prelp	0.519124	0.704834
Fchsd2	0.4343	0.704834
Gm10116	0.462194	0.704834
Slc4a10	-0.555269	0.706636
Scn7a	0.532155	0.706636
Emsy	-0.531281	0.706636
Lama2	0.616143	0.706636
Gpx4	0.388537	0.706636
St13	0.444057	0.706636
Arid2	-0.521162	0.706636
Ldlrad4	0.514019	0.706636
Ube2i	0.555829	0.706646
Sub1	0.476415	0.707166
Vdac1	0.528162	0.707383
Tmem147	0.540651	0.70746
Psmd12	0.514449	0.70746
Srp54b	0.546198	0.70746
Opa1	-0.530441	0.70746
Eml6	-0.420008	0.708622
Sptbn1	-0.364804	0.708622
1110059E24Rik	0.537029	0.708663
Ttc17	-0.564657	0.710012
Mboat2	-0.483063	0.710012
Ndufb9	0.484779	0.710012
Mtcl1	0.418549	0.710012
Mdm4	-0.486455	0.710937
Prkca	0.426487	0.710937
Saraf	0.474096	0.710977
Stim1	-0.471687	0.711116
Atp1b3	-0.548419	0.711116
Kcnk2	0.527022	0.712503
Stmn3	-0.49301	0.712503
Ankib1	0.486322	0.712503
Tax1bp1	-0.46752	0.712503
Cyfip1	0.477143	0.712503
Ndn	0.538666	0.712503
1700112E06Rik	-0.467133	0.712503
Lrrc16a	-0.469798	0.712503
Gm10250	0.506599	0.712503
Clec16a	0.553331	0.712503
Brd4	0.455281	0.712503
Tmx4	-0.481329	0.713114
Vps13d	-0.480144	0.713114
Suclg1	0.525682	0.713114
Ap2a2	0.584211	0.713114
Hk1	0.517032	0.713114
Rfx7	-0.416618	0.713114
Tbc1d12	0.509788	0.713114
Psma1	0.491038	0.714834
Zfp654	-0.510647	0.714834
Cdyl2	0.559726	0.71507
Rab2b	-0.565407	0.715171
Trmt1l	-0.535556	0.715957
Gpd2	0.555948	0.715957
Fam135a	-0.4494	0.716404
Ipo9	0.539628	0.716404
Atp5f1	0.473037	0.716404
Evi5	-0.475256	0.716404
Gm9803	0.535782	0.716404
Bnip3l	0.581066	0.716404
Usp3	-0.589217	0.716404
Suz12	0.496595	0.716404
Psma2	0.540138	0.716404
Ppwd1	-0.586298	0.716404
Nfia	0.334745	0.716411
Vps35	0.508379	0.717043
Pcdh11x	-0.370846	0.71754
Prkce	-0.514641	0.71754
Mtdh	0.430899	0.717981
Sap130	0.560759	0.717981
Ubr3	-0.42467	0.718006
Ubr1	-0.45995	0.718006
Cpe	0.322528	0.718006
Polr2a	-0.492483	0.718006
Usp32	-0.418932	0.718006
Zmynd11	-0.47118	0.718006
Ifi27	0.493377	0.718006
Pdcd4	-0.534055	0.718006
Nae1	0.517518	0.719558
Cyba	0.499939	0.719558
Vps50	-0.477149	0.72006
Arl6ip5	0.48335	0.721337
Gapvd1	-0.434318	0.722409
[truncated: 1,732 more rows]

## Sheet: h.VLMC_glia_pseudobulk_deg
gene	log2FoldChange	padj
Igfbp5	4.90314	4.85935e-13
Spp1	5.68349	1.79062e-10
Slc6a20a	-3.73504	0.00145206
Nnat	-2.67565	0.00442823
Mt2	2.41818	0.00662113
Slc6a13	-4.33986	0.013143
Ctsb	2.16459	0.0346795
Ctsl	2.39059	0.0535502
Ildr2	-2.82145	0.065752
Col3a1	2.31683	0.0686192
Fstl1	2.32788	0.0686192
9530026P05Rik	-1.90709	0.0696124
Ptgds	-2.96454	0.079244
Plpp3	1.92854	0.0808583
Ptn	-2.02248	0.0990915
Ifitm3	1.95233	0.0990915
Col25a1	-1.81535	0.141739
Ahcyl2	-1.93885	0.141739
Fth1	2.31162	0.141739
Mbtd1	-2.21746	0.160804
Hsd17b4	1.68285	0.160952
Abi1	1.78055	0.172201
Dclk1	1.6924	0.173539
Gm8730	1.77025	0.173539
Gpc5	-1.69369	0.173539
Lgals1	2.17755	0.173539
Glul	-1.56548	0.184123
Dpyd	-2.25606	0.184123
Prkag2	-1.87818	0.184123
Cfh	1.41194	0.19198
Atp1a2	-1.45364	0.19198
Rplp0	1.66574	0.19198
Cd63	1.57688	0.195384
Rbms3	1.38794	0.229901
Rpl17	1.70242	0.244509
Park2	-1.57574	0.247491
Eef2	1.52957	0.272254
Uqcrq	1.74338	0.272254
Mapk4	-1.76098	0.272254
Thsd7a	1.96222	0.277008
Pdgfd	-1.62866	0.277008
Gm14009	1.65107	0.284787
Kcnb2	-1.56097	0.290404
Mt1	1.45651	0.302806
Ldlrad4	1.40114	0.313373
Arhgap6	1.53564	0.31584
Calr	1.46878	0.31584
Tsc22d1	1.27444	0.31584
Bmp6	-1.51345	0.31584
Fkbp5	-1.36561	0.31584
S100a6	1.5618	0.317594
Slc1a3	-1.34923	0.317594
Dlg1	1.33914	0.317594
Plxdc2	1.60553	0.320077
Ccser1	-1.32425	0.320077
Phactr1	-1.65494	0.320077
Dennd4a	-1.47768	0.331332
Dcn	3.18181	0.333569
Csmd1	1.22537	0.357513
Cnot6	1.44517	0.362597
Carf	1.33291	0.374144
Etl4	-1.41983	0.374144
Gpc3	-1.517	0.374144
Hspa8	1.53525	0.374144
Dtna	-1.45881	0.374144
Hsp90ab1	1.44931	0.386676
Gulp1	-1.47595	0.389078
Gm14820	1.3336	0.389078
Rpl28	1.44437	0.389078
Ranbp3l	-2.58473	0.389078
Tmeff2	-1.30223	0.39099
Slc24a3	-1.34177	0.401013
Actb	1.10377	0.404963
Tuba1a	1.45527	0.404963
Rps18-ps3	1.36685	0.408528
Cntn5	1.62763	0.408528
H3f3b	1.23481	0.408528
Id2	1.2691	0.408528
Heph	1.34241	0.413556
Rpl39	1.29286	0.418268
Itm2a	-1.31785	0.418268
Tra2a	1.29515	0.418268
Rps11	1.25965	0.418268
Tead1	1.23435	0.418268
Rpl6l	1.32467	0.418268
Cadm1	-1.36164	0.418268
Ppib	1.45446	0.418268
Ralgapa1	-1.30083	0.418268
Dab2	1.23795	0.418268
Rpl8	1.10214	0.418268
Spag6l	1.24965	0.418268
Tcf4	0.990368	0.418268
Hdac8	-1.32558	0.421516
Gm11808	1.23825	0.424966
Utrn	1.1053	0.424966
Rbms1	1.09381	0.429609
Ifitm2	1.30635	0.432907
Rps5	1.21222	0.437975
Vmp1	1.02711	0.437975
Pcca	-1.252	0.441179
Lrp1	1.07794	0.443385
Tuba1b	1.40353	0.443385
Zeb2	1.08116	0.445361
Rps19	1.01365	0.445361
Gphn	-1.02302	0.445361
Oxr1	1.11986	0.445361
Tceb2	1.22416	0.448513
Nlrc4	1.27325	0.448513
Setd5	-1.20791	0.458347
Myrip	1.16911	0.458347
Rpl26	1.33997	0.458347
Nxn	-1.23463	0.458347
Ntrk2	-1.19968	0.458347
Sgcd	-1.12504	0.463836
Prdx1	1.17793	0.465554
Hivep2	1.16853	0.465554
Rpl19	1.10292	0.465554
Colec12	-1.28493	0.465554
Hdlbp	1.15946	0.467926
Mpped2	-1.26163	0.467926
Eya2	-1.21009	0.467926
Alpk1	1.06826	0.467926
Gria4	-1.24637	0.467926
Ccdc85a	-1.09173	0.467926
Gria1	-1.15697	0.467926
Ank2	-0.874893	0.476234
Cst3	-1.09392	0.480963
Nfia	-0.837555	0.480963
Rpl11	1.07046	0.480963
Anxa3	-1.14355	0.480963
Cped1	0.890745	0.480963
Rpl18	1.03046	0.480963
Oaz1	0.985906	0.480963
Sgcz	-1.00738	0.480963
Sparc	0.94479	0.480963
Ssh2	1.07101	0.480963
Epha6	1.33561	0.480963
Rps10	1.06774	0.480963
Btbd9	1.17703	0.480963
Cask	1.08239	0.482825
Pdlim5	-1.12626	0.482825
Nr3c2	-1.00085	0.482825
Gm10076	0.953609	0.482825
Rpl41	0.839244	0.484571
Pard3	1.02947	0.484571
Wdr89	1.12322	0.484571
Rpl37	1.01571	0.484571
Rpl35a	1.04635	0.484571
Rpl10a	1.07559	0.484571
Gm10036	1.09281	0.484571
Frmpd4	-1.21853	0.492437
Znhit1	0.976916	0.492437
Gpatch8	-0.88995	0.492437
App	0.85137	0.492437
Itm2c	-1.04171	0.493297
Lrp1b	-0.861414	0.493297
Notch2	-1.17162	0.493297
Rps6	1.09352	0.493297
Pde4b	1.03178	0.493297
Id3	1.11754	0.493297
Rps9	0.929478	0.493297
Adamtsl3	-1.10043	0.493297
Rps3	0.975586	0.493297
Bicc1	1.18873	0.493297
Rmst	-1.05472	0.493297
Dlc1	1.05984	0.493297
Nalcn	-1.08302	0.493297
Ntm	-0.964016	0.493297
Smg6	0.943046	0.493297
Rps29	0.95789	0.493297
Dscam	1.03024	0.493297
Rps18	0.943602	0.493297
Calm2	1.02104	0.493297
Cntnap2	0.868802	0.506245
Arhgef12	1.09329	0.506245
Tmtc1	-1.02619	0.506581
Rps8	0.875647	0.508279
Dmd	-0.929312	0.510028
Rps16	0.943229	0.510028
Cdh18	-1.05454	0.510028
Atp5l	0.981281	0.510411
Mylip	0.965427	0.510411
Cdh20	1.01119	0.514121
Slc4a10	-0.849827	0.514121
Plcb1	0.794343	0.515335
Trpm3	-1.17944	0.515758
Prdx6	-1.07208	0.522292
Clic4	0.946209	0.522359
Tspan5	0.970567	0.541779
Nebl	-0.800019	0.548757
Fmnl2	0.942816	0.548757
Macrod2	0.806505	0.548757
Hs6st3	1.88162	0.548757
Ppp2r3a	-1.0102	0.548757
Cog5	-0.904063	0.565666
Gfap	1.17828	0.570556
Nav2	1.0183	0.574867
Ctnna3	-0.862748	0.574867
Nrp1	1.10223	0.574867
Rpl24	0.920977	0.574867
Rps28	0.958098	0.574867
Mtcl1	0.896478	0.574867
Kif5b	0.908621	0.574867
Rtn3	-0.865487	0.583588
Prg4	1.83565	0.584947
Fhit	-0.880426	0.594605
Rpl7	0.990219	0.601752
Rabgap1l	0.789999	0.601752
Cald1	0.828084	0.601752
Stim1	-0.956487	0.601752
Pde7b	0.934949	0.601752
Rps27a	0.780759	0.611333
Rpl37a	0.730917	0.624774
Mkln1	-0.875216	0.624774
Nckap1	0.808637	0.626818
Rpl38	0.81975	0.626818
Serf2	0.84577	0.636619
Ddah1	0.846068	0.636619
AI314180	-0.877312	0.636619
Eif4g3	0.814952	0.636619
Grm7	0.904296	0.636619
Erc1	0.857001	0.636619
Cox6b1	0.855784	0.636619
Nupr1	0.925312	0.636619
Lama2	-0.738661	0.636619
Jmjd1c	0.811121	0.636619
Edil3	0.927509	0.636619
Dgkb	0.99046	0.636619
Efna5	0.9029	0.636619
Slit2	-0.718461	0.636874
Sumf1	0.773794	0.636874
Rpl4	0.930412	0.636874
Hint1	0.902895	0.636874
Chrm3	-1.55026	0.636874
Nrcam	0.867631	0.636874
Rbm25	-0.746485	0.636874
Ctnnd2	-0.758005	0.636905
Ubb	0.869752	0.646455
Gm10263	0.776396	0.651044
Fbxl17	-0.767472	0.655622
Cpe	0.620959	0.656099
Slc4a4	-0.677062	0.661887
Dynll1	0.866096	0.661887
Pcm1	-0.809654	0.668296
Mif	0.860931	0.66833
Rps23	0.769884	0.66833
Pbx1	0.594363	0.670834
Rpl34	0.769666	0.670834
Grm5	-0.802725	0.670834
Rps7	0.741303	0.670834
Zbtb20	-0.551958	0.670834
S100a11	0.769293	0.671864
Setbp1	0.782828	0.671864
RP23-474J16.2	-0.830985	0.677147
Ntrk3	0.723144	0.677831
Tecpr2	0.677046	0.677831
Agt	-0.88694	0.690324
Phkb	-0.784501	0.693629
Aff4	-0.739973	0.693629
Cpeb3	-0.72266	0.693629
Rps25	0.744673	0.697517
Astn2	-0.740942	0.698624
Macf1	-0.608691	0.698624
Erc2	-0.765442	0.698624
Gm26733	-0.71026	0.698624
Efemp1	0.693262	0.698624
Magi1	0.671001	0.70084
Ano6	0.693584	0.70084
Slc38a2	-0.625436	0.70084
Cdc42	0.744476	0.702846
Rpl32	0.707369	0.709742
B3galt1	-0.721833	0.712624
Ppia	0.735475	0.713916
Eef1a1	0.649363	0.714313
Syt1	0.800666	0.721922
Luc7l2	-0.606054	0.727338
Gm21092	0.663205	0.727338
Nudcd3	0.642494	0.73402
Fn1	-0.768233	0.734993
Ptma	0.62807	0.734993
Dpp10	0.697865	0.734993
Phf21a	-0.643926	0.734993
Rps21	0.626464	0.734993
Eda	-0.769168	0.734993
Rps4x	0.642884	0.734993
Cox7b	0.73561	0.734993
Rps3a1	0.673664	0.734993
Srsf11	0.696243	0.734993
Nfib	-0.544654	0.734993
Uqcrh	0.691832	0.734993
Rnf220	-0.870347	0.734993
Gm17660	0.720524	0.734993
Grid2	-0.56509	0.734993
Lrrtm4	0.777358	0.734993
Snrnp70	-0.691	0.734993
Nfat5	0.656404	0.734993
Thrb	-0.685443	0.734993
Fndc3a	0.640468	0.734993
St3gal4	0.772662	0.734993
Cox7a2	1.29838	0.734993
Rbp1	0.577654	0.734993
Msi2	-0.5715	0.734993
Ghr	0.697693	0.734993
Atp5j	0.698469	0.734993
Arhgap26	0.591596	0.734993
Rasal2	0.58802	0.745199
Ssr4	0.722835	0.745199
Stag1	0.528347	0.745199
Gm26694	0.607591	0.745199
Ankrd12	-0.635734	0.745199
Rere	-0.589397	0.747172
Dcc	0.648524	0.7495
Srsf5	0.579455	0.751338
Srrm2	0.667601	0.751338
Atpif1	0.656657	0.755203
Lima1	0.638977	0.755203
Slc7a11	0.649553	0.758869
Tmem59	0.60324	0.758869
Rpl13a	0.558292	0.758869
Rps14	0.536524	0.758869
Sned1	0.734094	0.759691
Hnrnpa2b1	0.592392	0.759691
Gabrg3	-0.664555	0.759691
Fchsd2	-0.573388	0.759691
Fgfr2	-0.601144	0.759691
Hsp90b1	0.635757	0.759691
Rgs7bp	-0.622608	0.759691
Nrxn3	0.569958	0.759691
Zeb1	0.582434	0.759691
Piezo2	0.596482	0.759691
Ubc	0.578466	0.761433
Rps15a	0.617385	0.766087
Tmem164	-0.593502	0.766492
Gm26848	0.554648	0.766492
Zfp608	0.614833	0.766492
Thap3	-0.638818	0.772886
Rpl27a	0.528493	0.772886
Gpcpd1	-0.569287	0.774045
Lcor	0.542862	0.774045
Plcl1	0.620305	0.779583
Agbl4	-0.615591	0.781903
Tmem126a	0.573587	0.781903
Fus	0.520309	0.781903
Ndufa11	0.612262	0.781903
Luzp2	-0.513437	0.784826
Arid5b	0.640693	0.784826
Stmn3	0.658322	0.785173
Cd9	0.540424	0.785173
Rplp1	0.515171	0.785173
Psma3	0.580489	0.785173
Rpl9-ps6	0.57232	0.785173
Apoe	1.01058	0.790079
Gnas	0.45647	0.790532
Kcnma1	0.621812	0.791145
Tulp4	0.559489	0.791145
Baz2b	-0.513088	0.802405
Slc1a2	-0.596845	0.805092
Wls	-0.585083	0.805092
Ptprd	0.596418	0.805092
Gpm6a	0.559597	0.805092
Ncam1	-0.542704	0.805092
Eif1	0.558719	0.805092
Rpl36	0.519346	0.805092
Nkain2	-0.464334	0.809069
Rps24	0.545408	0.809069
Pitpnc1	0.507613	0.809069
Gm3764	0.539449	0.816536
Ldhb	-0.599115	0.816536
Comt	0.484915	0.816536
Cadm2	-0.490769	0.817889
R3hdm1	-0.525555	0.818066
Strbp	-0.42822	0.818066
Ptpn9	0.496666	0.818066
Nsd1	-0.450333	0.818066
Arhgap5	-0.498319	0.818066
Phldb2	-0.55064	0.818066
Dbi	0.531156	0.819695
Cdk14	0.595583	0.819695
Gab2	0.559324	0.819695
Canx	0.522071	0.819695
Srsf2	0.498401	0.821149
Gsn	-1.05955	0.823823
Thoc2	0.514626	0.823823
Zcchc16	-0.526123	0.823823
B2m	-0.527777	0.824151
Dock7	0.486231	0.824151
Pcdh7	0.3891	0.824151
Sdk1	0.549449	0.824151
Fry	-0.446773	0.824151
Foxp1	-0.456979	0.824151
Prkcb	0.491859	0.824151
Farp1	0.468932	0.824151
Neo1	-0.487637	0.824151
Rora	-0.387141	0.824151
Nf1	0.514836	0.824151
Cpq	-0.440047	0.824151
Ndrg2	-0.476045	0.829094
Fam172a	-0.456762	0.829094
Rock1	-0.473787	0.829094
Ndufa7	-0.54465	0.831596
Gm10073	0.410029	0.834685
Uqcrb	0.495236	0.840006
Fut8	-0.467022	0.840006
Dst	-0.497875	0.841165
Brinp3	-0.531876	0.841165
Kif1b	-0.394057	0.841165
Magi2	-0.38615	0.841165
Auts2	-0.355216	0.841165
Aldoa	0.471213	0.841165
Apod	0.54529	0.841165
Abcg2	-0.484362	0.847589
Fmn1	-0.455382	0.854971
Gria2	-0.446346	0.854971
Arhgap29	-0.503796	0.854971
U2surp	-0.457943	0.854971
Rps27rt	0.365529	0.854971
Ywhae	0.431004	0.854971
Kansl1	0.384363	0.854971
Prkg1	-0.353928	0.854971
Dock4	0.489929	0.856955
Usmg5	0.478105	0.86799
Tgfbr3	-0.490119	0.872487
Fam155a	0.748447	0.872487
Rtn4	0.424997	0.872487
Phlpp1	-0.42167	0.879665
Nav3	-0.441878	0.879665
Myl6	0.363651	0.879665
Fbxl7	0.329621	0.879665
Cacnb2	0.40339	0.882306
Rpl18a	0.375927	0.882306
Tanc2	-0.407733	0.882306
4930402H24Rik	0.452461	0.883105
Gigyf2	0.396999	0.884973
Rpl21	0.375246	0.884973
Akap13	0.361038	0.884973
Uqcr11	0.40606	0.884973
Clasp2	-0.408968	0.884973
Strn3	-0.363808	0.884973
Csnk1a1	0.384802	0.884973
Ptprk	-0.389344	0.88626
Zfr	-0.400727	0.887833
Sparcl1	-0.415207	0.888819
Pdzrn3	-0.379785	0.888819
Cd81	0.337395	0.891406
Resp18	0.456045	0.892966
Lrrc4c	-0.319683	0.892966
Ndufa4	0.370694	0.892966
Cnot4	0.363819	0.892966
Wnk1	-0.374956	0.892966
Smg1	-0.376779	0.892966
Tecr	-0.427921	0.892966
Wwox	-0.332597	0.892966
Zfp280d	-0.416545	0.892966
Dip2c	0.319549	0.892966
Rorb	0.401884	0.892966
Grk5	0.469201	0.892966
Myo9a	0.371034	0.893893
Ncoa1	0.365365	0.893893
Cox6c	0.38775	0.893893
Ncam2	0.361743	0.89939
Cnbd2	0.37781	0.89962
Fnip1	-0.376454	0.900172
Top1	0.367686	0.903024
Ash1l	-0.36883	0.903024
Nipbl	0.350521	0.903024
Mllt3	-0.345376	0.905447
Dhx30	-0.388529	0.905447
Ehbp1	-0.321991	0.905447
Laptm4a	-0.371231	0.905447
mt-Co1	-0.369101	0.905447
Sbf2	0.316377	0.909622
Lrba	0.335838	0.911211
Arl15	0.362071	0.913331
Sub1	0.370564	0.913856
Tmsb4x	0.311577	0.920709
Zcchc11	0.348966	0.920709
Chl1	0.299967	0.920709
Nrxn1	-0.319813	0.920709
Scd2	-0.360921	0.920709
Tenm3	0.369912	0.924021
Gm20388	0.245797	0.92736
Rpl23	0.320846	0.929945
Kcnq5	-0.351039	0.93135
Srgap2	0.314699	0.93135
Atp1b1	-0.313524	0.93135
Stk39	-0.333434	0.93135
Cox6a1	0.600021	0.93135
Sox5	0.293765	0.93135
Timp3	-0.298029	0.93135
Slc25a4	0.316097	0.93135
Pcdh9	0.230852	0.93135
Nedd4	-0.296437	0.93135
Map4	-0.322204	0.93135
Actg1	0.360949	0.93135
Pard3b	-0.233174	0.934097
Akt3	-0.251176	0.934097
Cdc42bpa	0.262128	0.934097
Celf2	-0.220844	0.934097
Dennd1a	-0.265375	0.934097
Mbd5	-0.295748	0.934097
Rbm39	-0.233414	0.934097
Gpm6b	0.335588	0.934097
Cp	-0.30048	0.934097
Naaladl2	-0.210643	0.934097
Tnik	-0.290511	0.934097
Ttc14	-0.30822	0.934097
F3	-0.282815	0.934097
Ppp3ca	0.217954	0.934097
Bnc2	-0.271359	0.934097
Orc5	0.263788	0.934097
Mapk10	-0.294199	0.934097
Ctnna2	-0.23506	0.934097
Zfp638	-0.289073	0.934097
Itpr1	-0.259781	0.934097
Ust	-0.291894	0.934097
Pcdh15	0.305771	0.934097
Nrg1	0.25112	0.934097
Chd9	0.237066	0.934097
Ube2e2	0.240994	0.934097
Adk	-0.29294	0.934097
Nisch	0.309422	0.934097
Dad1	0.278271	0.934097
Kirrel3	0.276759	0.934097
Aldh1a2	0.331022	0.934097
Rbm6	0.300349	0.934097
Rpl14	0.258072	0.934097
Asic2	-0.317588	0.934097
Bcas3	-0.258292	0.934097
Sumo2	0.319557	0.934097
Arid4b	-0.26181	0.934097
Ssbp2	-0.280667	0.934097
Flrt2	0.30327	0.934097
Calm1	0.523875	0.934097
Ptprn2	0.279182	0.934097
Trps1	-0.301993	0.934097
Rbfox2	0.254544	0.934097
Zfand3	0.249611	0.934097
Kdm2a	-0.279105	0.934097
Neat1	0.261363	0.934097
Add3	-0.287488	0.934097
mt-Cytb	0.336307	0.934097
Serping1	-0.275226	0.934727
Ubr3	-0.269317	0.937786
Fam193a	0.241872	0.937786
Gabrb1	0.197733	0.937786
Ndufa5	0.275165	0.937786
Mpp6	0.244103	0.937786
Grip1	-0.239358	0.937786
Selk	0.240517	0.937786
Usp34	-0.220568	0.937786
Tenm2	0.235905	0.937786
Sepp1	0.246488	0.937786
Csmd3	-0.257517	0.937786
Ext1	0.260585	0.937786
Ttc3	-0.221668	0.937786
Rbm4b	-0.222972	0.937786
Ndufa6	0.287176	0.94052
Col1a2	-0.233502	0.942315
Tmcc1	0.205959	0.942315
Pgrmc1	-0.237303	0.942686
Cntn4	-0.43357	0.942686
Erbb2ip	0.215983	0.942686
Asxl2	0.259059	0.942686
Mdga2	-0.186615	0.942686
Camk2d	0.212316	0.943934
Plekhg1	-0.245635	0.944715
Krit1	-0.198899	0.946288
Pde1c	-0.180954	0.951671
Arl6ip1	0.245805	0.951671
Psap	-0.18365	0.951671
Ckb	-0.245631	0.952087
Clu	0.252452	0.958536
Zcchc7	0.194731	0.961649
Pid1	0.19733	0.961863
Lingo2	0.209054	0.961863
Fnbp1	-0.207605	0.962494
Nbl1	-0.209218	0.962494
Frmd4a	-0.174312	0.965858
Snap25	-0.207509	0.965858
Il1rapl1	0.172608	0.965858
Nlgn1	-0.165277	0.965858
Tmsb10	0.18399	0.965858
Igf1r	-0.182649	0.965858
Nrg3	-0.167864	0.965858
Rbm26	0.182061	0.965858
Rbm5	-0.196839	0.965858
Mdh1	0.188506	0.965858
Cox8a	0.409898	0.965858
Ube3a	-0.164792	0.965876
Robo1	0.178846	0.965876
Snhg11	-0.147665	0.967732
Arglu1	-0.165899	0.967732
Mycbp2	-0.196462	0.967732
Psme4	0.156852	0.967732
Ncor1	-0.156746	0.967732
Pja2	0.17573	0.967732
Ppp2r2b	-0.162328	0.967732
Lpp	0.17423	0.96951
Klf12	-0.161815	0.970727
Opcml	-0.160084	0.970727
Asxl3	0.177261	0.981742
Serinc1	-0.15248	0.9828
Eya1	0.105325	0.984586
Adgrb3	-0.0664217	0.984586
Clk1	-0.0747815	0.984586
Map2	0.0761445	0.984586
Trip12	0.0829686	0.984586
Pam	-0.110967	0.984586
Dnm3	-0.0735971	0.984586
Pde1a	-0.0830385	0.984586
Celf1	0.0632647	0.984586
Ambra1	-0.132903	0.984586
Trpm7	-0.130313	0.984586
Tspan7	0.154185	0.984586
Usp9x	-0.151788	0.984586
Lamp2	0.0748768	0.984586
Sec62	0.0870498	0.984586
S100a1	0.140108	0.984586
Unc5c	0.0813401	0.984586
Negr1	0.145852	0.984586
Pnisr	-0.0688906	0.984586
Osbpl9	0.0908123	0.984586
Scmh1	0.118467	0.984586
Zfp804b	0.109843	0.984586
Sema3a	-0.0853576	0.984586
Kmt2e	-0.123765	0.984586
Srpk2	-0.109207	0.984586
Dpp6	-0.171509	0.984586
Kcnip4	0.247763	0.984586
Adgrl3	0.0828731	0.984586
Ankrd17	0.119031	0.984586
Atp5j2	0.142446	0.984586
Pan3	0.105636	0.984586
Foxp2	-0.0605148	0.984586
Kcnd2	-0.0735733	0.984586
Lncpint	0.0670074	0.984586
Ubn2	-0.0766141	0.984586
Exoc6b	-0.0570024	0.984586
Usp29	-0.109633	0.984586
Sepw1	0.122159	0.984586
Ftl1	0.0726162	0.984586
Tjp1	-0.0591605	0.984586
Ndufc2	0.0708885	0.984586
Adam12	0.146828	0.984586
Kcnq1ot1	-0.0993425	0.984586
Arhgap18	0.10567	0.984586
Gja1	-0.12559	0.984586
Ccar1	-0.086579	0.984586
Gpx4	0.0727491	0.984586
Rps15	0.142803	0.984586
Anks1b	0.0799394	0.984586
Mgat4c	-0.0918376	0.984586
March1	0.148662	0.984586
Mt3	0.168829	0.984586
1700112E06Rik	0.111189	0.984586
Itm2b	-0.0810146	0.984586
Gpc6	-0.0922308	0.984586
Mbnl2	0.0898493	0.984586
Sik3	0.113347	0.984586
Arih1	0.0737777	0.984586
Tcf12	0.0570057	0.984586
Phip	0.111332	0.984586
Uqcr10	-0.130536	0.984586
Luc7l3	-0.067114	0.984586
Atxn1	-0.0653589	0.984586
Pde4d	-0.0855768	0.984586
Rock2	-0.124106	0.984586
Susd6	-0.103683	0.984586
Meg3	0.124951	0.984586
2010107E04Rik	0.07992	0.984586
Zfpm2	-0.0756607	0.984586
Rbfox1	-0.070812	0.984586
Lrrc58	0.121123	0.984586
Lsamp	-0.0788198	0.984586
Alcam	-0.0859375	0.984586
Gm9843	-0.0834992	0.984586
Qk	-0.099925	0.984586
Dlgap1	-0.0663597	0.984586
Birc6	0.120501	0.984586
Srsf7	-0.0678211	0.984586
Dok6	-0.0834046	0.984586
Malat1	0.0763227	0.984586
Gnaq	0.0809565	0.984586
Plce1	0.146296	0.984586
mt-Co3	0.283585	0.984586
Tshz2	0.0366304	0.987168
Ogt	0.030758	0.987168
Rpl22l1	0.0439412	0.987168
Zmym4	0.0360135	0.987168
Rsrp1	0.0479728	0.987168
Lhfpl3	-0.0574933	0.987168
Ptprz1	0.0386408	0.987168
Dfna5	0.0546186	0.987168
Rtkn	0.0368671	0.987168
Mgp	0.0438001	0.987168
Dlg2	-0.0406111	0.987168
Ank3	-0.0397035	0.987168
Atp5b	0.0484431	0.987168
Galntl6	0.108655	0.987168
Cadps	-0.0590306	0.987168
Dock5	-0.0436076	0.987168
Fgf14	0.0544242	0.987168
Ddx5	-0.0369969	0.987168
Gmds	-0.038718	0.987168
Cox7c	0.0336513	0.987168
Rtn1	0.0576022	0.987168
Slc2a13	-0.0500157	0.987168
Eif4a2	0.0573916	0.987168
Son	0.0315013	0.987168
Sorbs1	-0.0319882	0.987168
Nbea	0.0284559	0.987504
Tnrc6b	0.0278511	0.987504
Uty	-0.0297597	0.987504
Diaph2	-0.0229187	0.989085
Huwe1	0.0241308	0.989085
Exoc4	-0.0199349	0.989085
Ctsd	0.0294702	0.989085
Ccdc88a	0.0224458	0.989085
Aldoc	0.0269391	0.989085
Erbb4	0.0138616	0.992539
Mef2a	-0.0169822	0.992539
Npas3	-0.0163741	0.992539
Grik2	-0.018418	0.992958
Mast4	0.012632	0.994116
Pafah1b1	0.00973236	0.997031
Mllt10	-0.00296268	0.997455
Dnajc1	0.00595215	0.997455
Lhfp	0.00215708	0.997455
Large	-0.00306468	0.997455
Sptbn1	0.00564841	0.997455
Ankhd1	-0.00398066	0.997455
Sorcs1	0.00476242	0.997455
