# Supplementary material for: Transcriptomic analysis links diverse hypothalamic cell types to fibroblast growth factor 1-induced sustained diabetes remission
Source: Nat Commun. 2020 Sep 7;11:4458. doi: 10.1038/s41467-020-17720-5 (PMC7477234; doi:10.1038/s41467-020-17720-5)
Supplement: Supplementary file 4 — Supplementary Data 2 [file 41467_2020_17720_MOESM4_ESM.xlsx]

## Sheet: a.sn_TanEpnAst_d1_pos_GO
id	query.number	significant	p.value	term.size	query.size	overlap.size	precision	recall	term.id	domain	subgraph.number	term.name	relative.depth	intersection
Tany	1	TRUE	6.36e-38	138	98	36	0.367	0.261	KEGG:03010	keg	46	Ribosome	1	RPS11,RPL8,RPS9,RPLP1,RPS18,RPS25,RPS5,RPL19,RPS24,RPS26,RPL14,RPS6,RPL28,RPS3,RPS4X,RPSA,RPS29,RPS27L,RPS16,RPL10A,RPL27A,RPS8,RPL36AL,RPS10,RPL32,RPL36,RPL18,RPL11,RPL3,RPS17,RPLP0,RPL23,RPL27-PS3,RPL13A,RPL24,MRPL33
Tany	1	TRUE	7.67e-34	96	99	29	0.293	0.302	REAC:R-MMU-975957	rea	7	Nonsense Mediated Decay (NMD) enhanced by the Exon Junction Complex (EJC)	1	RPS11,RPL8,RPS9,RPS18,RPS25,RPS5,RPL19,RPS26,RPL14,RPS6,RPS3,RPS4X,RPSA,RPS27L,RPS16,RPL10A,RPL36AL,RPS10,RPL32,RPL36,GM10036,RPL18,RPL11,RPL3,RPS17,RPS12-PS3,RPL27-PS3,RPL13A,RPL24
Tany	1	TRUE	1.43e-21	454	141	33	0.234	0.073	GO:0006412	BP	4	translation	1	RPS11,CALR,RPL8,RPS9,CDK4,RPLP1,RPS18,RPL19,RPS24,RPS26,RPL14,VIM,RPL28,RPS3,RPS4X,RPSA,RPS29,EEF2,RPS27L,RPS16,RPL27A,NPM1,RPL32,GM10036,RPL18,RPL11,EIF4A1,GM10073,RPL3,RPS17,RPL23,RPL13A,RPL24
Tany	1	TRUE	2.18e-19	55	99	17	0.172	0.309	REAC:R-MMU-156827	rea	20	L13a-mediated translational silencing of Ceruloplasmin expression	1	RPS11,RPS9,RPS18,RPS25,RPS5,RPS26,RPS6,RPS3,RPS4X,RPSA,RPS27L,RPS16,RPS10,EIF4A1,RPS17,RPS12-PS3,RPL13A
Tany	1	TRUE	6.3e-14	233	141	20	0.142	0.086	GO:0042254	BP	32	ribosome biogenesis	1	RPS18,RPS25,RPS24,RPL14,NOP56,RPS6,RAN,RPSA,RPS27L,RPS16,FBL,RPS8,RPS10,NPM1,GM10036,RPL11,RPL3,RPS17,RPL27-PS3,RPL24
Tany	1	TRUE	1.05e-05	275	141	13	0.092	0.047	GO:0031589	BP	8	cell-substrate adhesion	1	CALR,ACTN1,SDC4,CD63,NRP1,ITGAV,HSD17B12,PARVA,CDH13,S100A10,ACTN4,DOCK1,PEAK1
Tany	1	TRUE	1.59e-05	57	141	7	0.05	0.123	GO:0061077	BP	19	chaperone-mediated protein folding	1	CCT3,CALR,HSPA8,CLU,HSPD1,FKBP1A,HSPE1
Tany	1	TRUE	2.39e-05	20	141	5	0.035	0.25	GO:0071157	BP	49	negative regulation of cell cycle arrest	1	CALR,CDK4,HSP90AB1,MIF,RPL23
Tany	1	TRUE	7.52e-05	26	141	5	0.035	0.192	GO:0071353	BP	64	cellular response to interleukin-4	1	CDK4,HSP90AB1,HSPA5,RPL3,RPLP0
Tany	1	TRUE	0.00024	443	141	14	0.099	0.032	GO:0060627	BP	9	regulation of vesicle-mediated transport	1	CALR,HSPA8,SDC4,CLU,CD63,ITGAV,MSN,CDH13,ANXA2,CAMK1D,INPP5F,CADPS,ACTN4,ANO6
Tany	1	TRUE	0.000265	59	141	6	0.043	0.102	GO:1901796	BP	2	regulation of signal transduction by p53 class mediator	1	PTTG1IP,MIF,SPRED2,NPM1,RPL11,RPL23
Tany	1	TRUE	0.000559	147	141	8	0.057	0.054	GO:0050821	BP	1	protein stabilization	1	CCT3,CALR,CLU,HSPD1,APBB2,NPM1,RPL11,RPL23
Tany	1	TRUE	0.00119	467	141	13	0.092	0.028	GO:0006935	BP	36	chemotaxis	1	CALR,NRP1,ITGAV,APBB2,SEMA4B,PARVA,CDH13,MIF,CAMK1D,TUBB2B,ANO6,RPL13A,RPL24
Tany	1	TRUE	0.00127	173	141	8	0.057	0.046	GO:0031396	BP	69	regulation of protein ubiquitination	1	PTTG1IP,HSP90AB1,HSPA5,RPS3,FKBP1A,NPM1,RPL11,RPL23
Tany	1	TRUE	0.00211	135	99	8	0.081	0.059	REAC:R-MMU-114608	rea	35	Platelet degranulation	1	ACTN1,TIMP3,SERPINA3N,CLU,CD63,TAGLN2,CD9,ACTN4
Tany	1	TRUE	0.00214	191	141	8	0.057	0.042	GO:0051099	BP	17	positive regulation of binding	1	HSP90AB1,TXN1,RAN,ANXA2,FKBP1A,S100A10,RPL11,ENO1
Tany	1	TRUE	0.00214	31	141	4	0.028	0.129	GO:0030865	BP	24	cortical cytoskeleton organization	1	CALR,ACTN1,DLG1,RHOQ
Tany	1	TRUE	0.00275	103	141	6	0.043	0.058	GO:0030048	BP	42	actin filament-based movement	1	DLG1,APBB2,PARVA,MYRIP,ACTN4,WIPF1
Tany	1	TRUE	0.00377	270	141	9	0.064	0.033	GO:0034504	BP	61	protein localization to nucleus	1	CALR,PTTG1IP,HSPA8,HSP90AB1,DCLK1,TXN1,RAN,NPM1,RPL11
Tany	1	TRUE	0.00587	17	141	3	0.021	0.176	GO:0071428	BP	68	rRNA-containing ribonucleoprotein complex export from nucleus	1	RAN,RPSA,NPM1
Tany	1	TRUE	0.00641	293	141	9	0.064	0.031	GO:0006913	BP	43	nucleocytoplasmic transport	1	CALR,PTTG1IP,HSPA8,HSP90AB1,TXN1,RAN,RPSA,NPM1,WIPF1
Tany	1	TRUE	0.00656	434	141	11	0.078	0.025	GO:0022604	BP	70	regulation of cell morphogenesis	1	CALR,DLG1,RHOQ,ARHGDIA,NRP1,VIM,MSN,S100A10,TUBB2B,ACTN4,DOCK1
Tany	1	TRUE	0.00658	81	141	5	0.035	0.062	GO:1903426	BP	59	regulation of reactive oxygen species biosynthetic process	1	CLU,HSP90AB1,HSPD1,DDAH1,EEF1A1
Tany	1	TRUE	0.00757	305	141	9	0.064	0.03	GO:0070661	BP	63	leukocyte proliferation	1	SDC4,CLU,DLG1,HSPD1,RPS6,RPS3,MSN,FKBP1A,MIF
Tany	1	TRUE	0.00912	14	99	3	0.03	0.214	REAC:R-MMU-8876725	rea	67	Protein methylation	1	HSPA8,EEF2,EEF1A1
Tany	1	TRUE	0.0124	24	141	3	0.021	0.125	GO:0031579	BP	37	membrane raft organization	1	DLG1,ANXA2,S100A10
Tany	1	TRUE	0.0126	267	141	8	0.057	0.03	GO:0051271	BP	21	negative regulation of cellular component movement	1	CALR,ACTN1,ARHGDIA,CD63,NRP1,CD9,MIF,ACTN4
Tany	1	TRUE	0.0135	25	141	3	0.021	0.12	GO:0038084	BP	65	vascular endothelial growth factor signaling pathway	1	SPRY2,CD63,NRP1
Tany	1	TRUE	0.0143	210	141	7	0.05	0.033	GO:0017038	BP	27	protein import	1	PTTG1IP,HSPA8,CLU,HSP90AB1,HSPD1,TXN1,RAN
Tany	1	TRUE	0.0146	153	141	6	0.043	0.039	GO:0043112	BP	72	receptor metabolic process	1	CD63,ITGAV,CD9,TRAPPC4,ANXA2,INPP5F
Tany	1	TRUE	0.0151	346	141	9	0.064	0.026	GO:0001667	BP	14	ameboidal-type cell migration	1	CALR,AMOTL1,SDC4,ARID5B,CD63,NRP1,ITGAV,CDH13,DOCK1
Tany	1	TRUE	0.0156	17	99	3	0.03	0.176	REAC:R-MMU-75205	rea	74	Dissolution of Fibrin Clot	1	PLAT,ANXA2,S100A10
Tany	1	TRUE	0.0184	222	141	7	0.05	0.032	GO:1903362	BP	3	regulation of cellular protein catabolic process	1	PTTG1IP,CLU,HSP90AB1,MSN,ANXA2,RPL11,RPL23
Tany	1	TRUE	0.0211	367	141	9	0.064	0.025	GO:2001233	BP	60	regulation of apoptotic signaling pathway	1	PTTG1IP,SLC25A5,TIMP3,CLU,NRP1,ITGAV,RPS3,MIF,RPL11
Tany	1	TRUE	0.0246	173	141	6	0.043	0.035	GO:0007163	BP	58	establishment or maintenance of cell polarity	1	AMOTL1,SPRY2,DLG1,HSP90AB1,PARVA,MSN
Tany	1	TRUE	0.0266	33	141	3	0.021	0.091	GO:1901998	BP	50	toxin transport	1	CCT3,NRP1,HSPA5
Tany	1	TRUE	0.0294	388	141	9	0.064	0.023	GO:0045860	BP	15	positive regulation of protein kinase activity	1	RPLP1,SDC4,CLU,DLG1,HSP90AB1,RPS3,MIF,NPM1,GM10073
Tany	1	TRUE	0.0367	38	141	3	0.021	0.079	GO:0045429	BP	55	positive regulation of nitric oxide biosynthetic process	1	CLU,HSP90AB1,DDAH1
Tany	1	TRUE	0.038	39	141	3	0.021	0.077	GO:0060612	BP	66	adipose tissue development	1	CDK4,ARID5B,SH3PXD2B
Tany	1	TRUE	0.0426	418	141	9	0.064	0.022	GO:0061564	BP	73	axon development	1	HSP90AB1,NRP1,VIM,DCLK1,APBB2,MIF,INPP5F,TUBB2B,RPL24
Tany	1	TRUE	0.0451	141	141	5	0.035	0.035	GO:0033135	BP	54	regulation of peptidyl-serine phosphorylation	1	SPRY2,HSP90AB1,TXN1,MIF,INPP5F
Tany	1	TRUE	0.047	43	141	3	0.021	0.07	GO:0021545	BP	71	cranial nerve development	1	NRP1,NAV2,RPL24
Astro	1	TRUE	1.03e-09	206	58	15	0.259	0.073	KEGG:05205	keg	88	Proteoglycans in cancer	1	CAV2,STAT3,SDC4,WNT7B,HBEGF,FAS,CD63,ITGAV,IQGAP1,MSN,FLNA,MRAS,FGF2,FZD1,CCND1
Astro	1	TRUE	4.6e-06	497	101	16	0.158	0.032	GO:0040017	BP	4	positive regulation of locomotion	1	CAV2,AMOTL1,PFN1,RTN4,SPRY2,HBEGF,ITGAV,GLIPR2,IQGAP1,FLNA,SMAD3,FGF2,TUBB2B,RHOJ,DOCK1,ANO6
Astro	1	TRUE	5.67e-06	55	101	7	0.069	0.127	GO:0032233	BP	25	positive regulation of actin filament bundle assembly	1	SDC4,PFN1,PDLIM4,FLNA,SMAD3,SH3PXD2B,S100A10
Astro	1	TRUE	4.55e-05	380	101	12	0.119	0.032	GO:0009611	BP	9	response to wounding	1	SDC4,RTN4,GFAP,HBEGF,TNC,CD9,FLNA,ANXA2,SMAD3,FGF2,CD109,ANO6
Astro	1	TRUE	8e-05	486	101	13	0.129	0.027	GO:0002009	BP	72	morphogenesis of an epithelium	1	SDC4,ETV4,PFN1,SPRY2,WNT7B,HBEGF,TNC,MSN,FLNA,SMAD3,FGF2,CLIC4,FZD1
Astro	1	TRUE	8e-05	207	101	9	0.089	0.043	GO:0002064	BP	70	epithelial cell development	1	WNT7B,HSD17B4,VIM,TNFRSF1A,IQGAP1,MSN,FLNA,CLIC4,S1PR3
Astro	1	TRUE	8.65e-05	413	101	12	0.119	0.029	GO:0001525	BP	39	angiogenesis	1	STAT3,RTN4,SPRY2,WNT7B,MYH9,HBEGF,TNFRSF1A,FLNA,ANXA2,FGF2,CLIC4,RHOJ
Astro	1	TRUE	8.65e-05	68	101	6	0.059	0.088	GO:0061180	BP	26	mammary gland epithelium development	1	ETV4,RTN4,ID2,WNT7B,FGF2,CCND1
Astro	1	TRUE	0.000154	172	101	8	0.079	0.047	GO:0001649	BP	53	osteoblast differentiation	1	CLIC1,ID2,WNT7B,WWTR1,SMAD3,FGF2,SH3PXD2B,FZD1
Astro	1	TRUE	0.000168	217	58	10	0.172	0.046	KEGG:04810	keg	5	Regulation of actin cytoskeleton	1	PFN1,MYH9,ITGA7,ITGAV,ARPC1B,IQGAP1,MSN,MRAS,FGF2,DOCK1
Astro	1	TRUE	0.000299	482	101	12	0.119	0.025	GO:0007169	BP	37	transmembrane receptor protein tyrosine kinase signaling pathway	1	CAV2,STAT3,RTN4,SPRY2,HBEGF,PTPN2,CD63,PTPN12,IQGAP1,PLAT,SOCS5,FGF2
Astro	1	TRUE	0.000788	454	101	11	0.109	0.024	GO:0042110	BP	77	T cell activation	1	STAT3,SDC4,MYH9,PTPN2,FAS,ITGAV,MSN,SMAD3,NFKBIZ,SOCS5,LGALS1
Astro	1	TRUE	0.000795	11	101	3	0.03	0.273	GO:0001765	BP	78	membrane raft assembly	1	CAV2,ANXA2,S100A10
Astro	1	TRUE	0.00133	248	101	8	0.079	0.032	GO:0060070	BP	20	canonical Wnt signaling pathway	1	WNT7B,WWTR1,SMAD3,FGF2,FZD1,SHISA6,CCND1,MCC
Astro	1	TRUE	0.00174	336	101	9	0.089	0.027	GO:0010721	BP	11	negative regulation of cell development	1	STAT3,RTN4,ID2,GFAP,WNT7B,VIM,FLNA,S1PR3,LGALS1
Astro	1	TRUE	0.00219	44	101	4	0.04	0.091	GO:0046718	BP	33	viral entry into host cell	1	CAV2,IFITM3,ITGAV,LGALS1
Astro	1	TRUE	0.00219	199	101	7	0.069	0.035	GO:0002573	BP	46	myeloid leukocyte differentiation	1	ID2,MYH9,PTPN2,ANXA2,SBNO2,CD109,RBP1
Astro	1	TRUE	0.00323	50	101	4	0.04	0.08	GO:0031102	BP	91	neuron projection regeneration	1	RTN4,GFAP,FAS,TNC
Astro	1	TRUE	0.0033	218	101	7	0.069	0.032	GO:0061448	BP	62	connective tissue development	1	ID2,BMP1,WNT7B,SMAD3,FGF2,SH3PXD2B,SERPINH1
Astro	1	TRUE	0.00379	203	58	8	0.138	0.039	KEGG:04510	keg	93	Focal adhesion	1	CAV2,ITGA7,LAMC1,ITGAV,TNC,FLNA,DOCK1,CCND1
Astro	1	TRUE	0.00379	157	58	7	0.121	0.045	KEGG:04390	keg	64	Hippo signaling pathway	1	ID2,WNT7B,WWTR1,SMAD3,FZD1,TEAD1,CCND1
Astro	1	TRUE	0.00401	75	58	5	0.086	0.067	KEGG:05100	keg	65	Bacterial invasion of epithelial cells	1	CAV2,ARPC1B,SEPT11,DOCK1,SEPT9
Astro	1	TRUE	0.00401	167	58	7	0.121	0.042	KEGG:04630	keg	100	JAK-STAT signaling pathway	1	STAT3,GFAP,OSMR,PTPN2,SOCS5,MCL1,CCND1
Astro	1	TRUE	0.00524	238	101	7	0.069	0.029	GO:0090287	BP	97	regulation of cellular response to growth factor stimulus	1	CAV2,SPRY2,CD63,SMAD3,FGF2,FZD1,CD109
Astro	1	TRUE	0.00542	240	101	7	0.069	0.029	GO:0043062	BP	49	extracellular structure organization	1	SDC4,GFAP,TNFRSF1A,ANXA2,SMAD3,SH3PXD2B,SERPINH1
Astro	1	TRUE	0.00559	24	101	3	0.03	0.125	GO:0071354	BP	85	cellular response to interleukin-6	1	STAT3,PTPN2,SBNO2
Astro	1	TRUE	0.00562	305	69	10	0.145	0.033	REAC:R-MMU-1474244	rea	17	Extracellular matrix organization	1	SDC4,BMP1,ITGA7,LAMC1,ITGAV,TNC,A2M,FGF2,COL16A1,SERPINH1
Astro	1	TRUE	0.00562	141	69	7	0.101	0.05	REAC:R-MMU-76005	rea	40	Response to elevated platelet cytosolic Ca2+	1	SERPINA3N,CD63,TAGLN2,A2M,CD9,FLNA,CD109
Astro	1	TRUE	0.00585	84	58	5	0.086	0.06	KEGG:04512	keg	101	ECM-receptor interaction	1	SDC4,ITGA7,LAMC1,ITGAV,TNC
Astro	1	TRUE	0.00595	389	69	11	0.159	0.028	REAC:R-MMU-9006934	rea	66	Signaling by Receptor Tyrosine Kinases	1	STAT3,SPRY2,HBEGF,PTPN2,PTPRJ,LAMC1,ITGAV,PTPN12,PLAT,FGF2,DOCK1
Astro	1	TRUE	0.007	254	101	7	0.069	0.028	GO:0045165	BP	90	cell fate commitment	1	STAT3,KDM6B,ID2,SPRY2,WNT7B,FGF2,SH3PXD2B
Astro	1	TRUE	0.00719	139	58	6	0.103	0.043	KEGG:04550	keg	2	Signaling pathways regulating pluripotency of stem cells	1	STAT3,ID2,WNT7B,SMAD3,FGF2,FZD1
Astro	1	TRUE	0.00722	27	101	3	0.03	0.111	GO:0036475	BP	35	neuron death in response to oxidative stress	1	OXR1,MCL1,FZD1
Astro	1	TRUE	0.00722	183	101	6	0.059	0.033	GO:0048863	BP	102	stem cell differentiation	1	STAT3,ETV4,WNT7B,A2M,FGF2,FZD1
Astro	1	TRUE	0.00733	66	101	4	0.04	0.061	GO:0014015	BP	36	positive regulation of gliogenesis	1	RTN4,ID2,GFAP,VIM
Astro	1	TRUE	0.00744	143	58	6	0.103	0.042	KEGG:05206	keg	18	MicroRNAs in cancer	1	STAT3,SPRY2,VIM,TNC,MCL1,CCND1
Astro	1	TRUE	0.0081	123	101	5	0.05	0.041	GO:0001837	BP	95	epithelial to mesenchymal transition	1	RTN4,WWTR1,GLIPR2,FLNA,SMAD3
Astro	1	TRUE	0.00889	127	101	5	0.05	0.039	GO:0072073	BP	14	kidney epithelium development	1	WNT7B,WWTR1,IQGAP1,SMAD3,FGF2
Astro	1	TRUE	0.0097	130	101	5	0.05	0.038	GO:0030856	BP	57	regulation of epithelial cell differentiation	1	WWTR1,TNFRSF1A,CD109,S1PR3,CCND1
Astro	1	TRUE	0.00986	74	101	4	0.04	0.054	GO:1901379	BP	80	regulation of potassium ion transmembrane transport	1	CD63,FLNA,ANO6,KCNIP3
Astro	1	TRUE	0.0101	17	69	3	0.043	0.176	REAC:R-MMU-75205	rea	71	Dissolution of Fibrin Clot	1	PLAT,ANXA2,S100A10
Astro	1	TRUE	0.0131	295	101	7	0.069	0.024	GO:0007178	BP	41	transmembrane receptor protein serine/threonine kinase signaling pathway	1	CAV2,VIM,WWTR1,HPGD,SMAD3,FZD1,CD109
Astro	1	TRUE	0.0141	51	69	4	0.058	0.078	REAC:R-MMU-9006927	rea	7	Signaling by Non-Receptor Tyrosine Kinases	1	STAT3,HBEGF,DOCK1,CCND1
Astro	1	TRUE	0.0145	369	58	9	0.155	0.024	KEGG:05165	keg	48	Human papillomavirus infection	1	WNT7B,FAS,ITGA7,LAMC1,ITGAV,TNC,TNFRSF1A,FZD1,CCND1
Astro	1	TRUE	0.015	147	101	5	0.05	0.034	GO:0051291	BP	83	protein heterooligomerization	1	TNFRSF1A,ANXA2,S100A10,SEPT11,SEPT9
Astro	1	TRUE	0.0152	38	101	3	0.03	0.079	GO:1902476	BP	74	chloride transmembrane transport	1	CLIC1,CLIC4,ANO6
Astro	1	TRUE	0.0172	229	101	6	0.059	0.026	GO:0072659	BP	54	protein localization to plasma membrane	1	EFR3B,TNFRSF1A,FLNA,ANXA2,S100A10,KCNIP3
Astro	1	TRUE	0.0172	228	101	6	0.059	0.026	GO:0050730	BP	79	regulation of peptidyl-tyrosine phosphorylation	1	CAV2,HBEGF,PTPN2,TNFRSF1A,IQGAP1,SOCS5
Astro	1	TRUE	0.0191	158	101	5	0.05	0.032	GO:0006898	BP	98	receptor-mediated endocytosis	1	CAV2,CD63,IFITM3,CD9,ANXA2
Astro	1	TRUE	0.0194	324	101	7	0.069	0.022	GO:0001654	BP	47	eye development	1	STAT3,VIM,SMAD3,FGF2,CLIC4,SH3PXD2B,RHOJ
Astro	1	TRUE	0.0203	328	101	7	0.069	0.021	GO:0042176	BP	42	regulation of protein catabolic process	1	GFAP,IL33,MSN,FLNA,ANXA2,SMAD3,SOCS5
Astro	1	TRUE	0.0217	244	101	6	0.059	0.025	GO:0002366	BP	13	leukocyte activation involved in immune response	1	STAT3,IL33,NFKBIZ,SBNO2,SOCS5,LGALS1
Astro	1	TRUE	0.0221	99	101	4	0.04	0.04	GO:0048661	BP	29	positive regulation of smooth muscle cell proliferation	1	ID2,HBEGF,HPGD,FGF2
Astro	1	TRUE	0.0228	249	101	6	0.059	0.024	GO:0007162	BP	31	negative regulation of cell adhesion	1	SDC4,PTPN2,TNC,CD9,SOCS5,LGALS1
Astro	1	TRUE	0.0245	173	101	5	0.05	0.029	GO:0007163	BP	56	establishment or maintenance of cell polarity	1	AMOTL1,SPRY2,WNT7B,MYH9,MSN
Astro	1	TRUE	0.0257	106	101	4	0.04	0.038	GO:0051897	BP	16	positive regulation of protein kinase B signaling	1	RTN4,SPRY2,HBEGF,FGF2
Astro	1	TRUE	0.0277	52	101	3	0.03	0.058	GO:0045058	BP	67	T cell selection	1	STAT3,PTPN2,FAS
Astro	1	TRUE	0.0314	56	101	3	0.03	0.054	GO:0000768	BP	52	syncytium formation by plasma membrane fusion	1	MYH9,SBNO2,CD109
Astro	1	TRUE	0.0325	57	101	3	0.03	0.053	GO:1904888	BP	81	cranial skeletal system development	1	SMAD3,SH3PXD2B,SLC39A1
Astro	1	TRUE	0.0335	119	101	4	0.04	0.034	GO:0071248	BP	23	cellular response to metal ion	1	ID2,FAS,IQGAP1,CLIC4
Astro	1	TRUE	0.0335	119	101	4	0.04	0.034	GO:0045598	BP	3	regulation of fat cell differentiation	1	ID2,WWTR1,SMAD3,SH3PXD2B
Astro	1	TRUE	0.0338	137	58	5	0.086	0.036	KEGG:05162	keg	50	Measles	1	STAT3,FAS,FCGR2B,MSN,CCND1
Astro	1	TRUE	0.0351	60	101	3	0.03	0.05	GO:0042093	BP	8	T-helper cell differentiation	1	STAT3,NFKBIZ,SOCS5
Astro	1	TRUE	0.0351	60	101	3	0.03	0.05	GO:0007229	BP	59	integrin-mediated signaling pathway	1	CD63,ITGAV,FLNA
Astro	1	TRUE	0.0354	290	101	6	0.059	0.021	GO:0045862	BP	89	positive regulation of proteolysis	1	STAT3,MYH9,FAS,IL33,SMAD3,SOCS5
Astro	1	TRUE	0.0354	61	101	3	0.03	0.049	GO:0060425	BP	75	lung morphogenesis	1	SPRY2,WNT7B,TNC
Astro	1	TRUE	0.0354	388	101	7	0.069	0.018	GO:0045860	BP	10	positive regulation of protein kinase activity	1	SDC4,WNT7B,NEK6,CAMKK2,IQGAP1,FGF2,CCND1
Astro	1	TRUE	0.0354	289	101	6	0.059	0.021	GO:0007159	BP	22	leukocyte cell-cell adhesion	1	SDC4,PTPN2,MSN,NFKBIZ,SOCS5,LGALS1
Astro	1	TRUE	0.0388	361	58	8	0.138	0.022	KEGG:04151	keg	45	PI3K-Akt signaling pathway	1	OSMR,ITGA7,LAMC1,ITGAV,TNC,FGF2,MCL1,CCND1
Astro	1	TRUE	0.0388	145	58	5	0.086	0.034	KEGG:05418	keg	96	Fluid shear stress and atherosclerosis	1	CAV2,SDC4,ITGAV,TNFRSF1A,PLAT
Astro	1	TRUE	0.0404	211	101	5	0.05	0.024	GO:0097191	BP	87	extrinsic apoptotic signaling pathway	1	FAS,IL33,ITGAV,SMAD3,MCL1
Astro	1	TRUE	0.0415	152	58	5	0.086	0.033	KEGG:05226	keg	61	Gastric cancer	1	WNT7B,SMAD3,FGF2,FZD1,CCND1
Astro	1	TRUE	0.0441	136	101	4	0.04	0.029	GO:0050777	BP	60	negative regulation of immune response	1	PTPN2,IL33,A2M,SOCS5
Astro	1	TRUE	0.0473	224	101	5	0.05	0.022	GO:0033002	BP	82	muscle cell proliferation	1	STAT3,ID2,HBEGF,HPGD,FGF2
Astro	1	TRUE	0.0479	72	101	3	0.03	0.042	GO:0043525	BP	28	positive regulation of neuron apoptotic process	1	FAS,TNFRSF1A,MCL1
Astro	1	TRUE	0.0479	225	101	5	0.05	0.022	GO:0060560	BP	32	developmental growth involved in morphogenesis	1	RTN4,SPRY2,WNT7B,TNC,IQGAP1
Epend	1	TRUE	2.08e-05	138	29	7	0.241	0.051	KEGG:03010	keg	11	Ribosome	1	RPS4X,RPL4,RPSA,MRPS6,RPS19,RPL36AL,MRPL33
Epend	1	TRUE	0.00295	148	49	5	0.102	0.034	GO:0034329	BP	9	cell junction assembly	1	SDC4,VMP1,PLEC,CD9,S100A10
Epend	1	TRUE	0.00446	17	35	3	0.086	0.176	REAC:R-MMU-75205	rea	20	Dissolution of Fibrin Clot	1	PLAT,ANXA2,S100A10
Epend	1	TRUE	0.00618	87	29	4	0.138	0.046	KEGG:04540	keg	1	Gap junction	1	TUBB5,TUBA1B,TUBB2B,TUBB2A
Epend	1	TRUE	0.00676	94	49	4	0.082	0.043	GO:0001952	BP	24	regulation of cell-matrix adhesion	1	SDC4,MINK1,CDH13,S100A10
Epend	1	TRUE	0.00719	443	49	7	0.143	0.016	GO:0060627	BP	4	regulation of vesicle-mediated transport	1	HSPA8,SDC4,MSN,CDH13,ANXA2,CAMK1D,ANO6
Epend	1	TRUE	0.00775	454	49	7	0.143	0.015	GO:0006412	BP	12	translation	1	NCL,VIM,RPS4X,RPL4,RPSA,MRPS6,EIF4A1
Epend	1	TRUE	0.00797	459	49	7	0.143	0.015	GO:0044089	BP	8	positive regulation of cellular component biogenesis	1	DYNLL1,SDC4,PDLIM4,IQGAP2,MSN,S100A10,PHLDB1
Epend	1	TRUE	0.00895	36	35	3	0.086	0.083	REAC:R-MMU-3371497	rea	34	HSP90 chaperone cycle for steroid hormone receptors (SHR)	1	DYNLL1,HSPA8,HSP90AB1
Epend	1	TRUE	0.00895	40	35	3	0.086	0.075	REAC:R-MMU-111465	rea	3	Apoptotic cleavage of cellular proteins	1	PLEC,VIM,LMNA
Epend	1	TRUE	0.00895	96	35	4	0.114	0.042	REAC:R-MMU-975957	rea	35	Nonsense Mediated Decay (NMD) enhanced by the Exon Junction Complex (EJC)	1	RPS4X,RPL4,RPSA,RPL36AL
Epend	1	TRUE	0.00895	159	35	5	0.143	0.031	REAC:R-MMU-72766	rea	2	Translation	1	RPS4X,RPSA,MRPS6,EIF4A1,MRPL33
Epend	1	TRUE	0.0105	116	49	4	0.082	0.034	GO:0061041	BP	21	regulation of wound healing	1	CD9,ANXA2,CD109,ANO6
Epend	1	TRUE	0.0127	129	49	4	0.082	0.031	GO:0050921	BP	16	positive regulation of chemotaxis	1	CDH13,CAMK1D,TUBB2B,ANO6
Epend	1	TRUE	0.0219	172	49	4	0.082	0.023	GO:0001649	BP	7	osteoblast differentiation	1	CLIC1,GABBR1,LMNA,RORB
Epend	1	TRUE	0.0247	81	49	3	0.061	0.037	GO:1903426	BP	18	regulation of reactive oxygen species biosynthetic process	1	DYNLL1,HSP90AB1,EEF1A1
Epend	1	TRUE	0.0318	88	35	3	0.086	0.034	REAC:R-MMU-3371556	rea	15	Cellular response to heat stress	1	HSPA8,HSP90AB1,EEF1A1
Epend	1	TRUE	0.0368	105	49	3	0.061	0.029	GO:0035821	BP	14	modification of morphology or physiology of other organism	1	HSPA8,ANXA2,RPS19
Epend	1	TRUE	0.0422	390	49	5	0.102	0.013	GO:0007409	BP	13	axonogenesis	1	HSP90AB1,VIM,DCLK1,RPL4,TUBB2B
Epend	1	TRUE	0.0467	118	49	3	0.061	0.025	GO:0001906	BP	40	cell killing	1	HSPA8,HSP90AB1,RPS19
Epend	1	TRUE	0.0467	404	49	5	0.102	0.012	GO:0031346	BP	26	positive regulation of cell projection organization	1	DYNLL1,RPL4,EEF1A1,CAMK1D,TUBB2B
Epend	1	TRUE	0.047	119	49	3	0.061	0.025	GO:0030010	BP	25	establishment of cell polarity	1	HSP90AB1,LMNA,MSN
Epend	1	TRUE	0.0498	123	49	3	0.061	0.024	GO:1900180	BP	28	regulation of protein localization to nucleus	1	HSP90AB1,DCLK1,LMNA

## Sheet: b.sn_TanEpnAst_d1_neg_GO
id	query.number	significant	p.value	term.size	query.size	overlap.size	precision	recall	term.id	domain	subgraph.number	term.name	relative.depth	intersection
Tany	1	TRUE	1.97e-10	67	81	10	0.123	0.149	GO:0003341	BP	1	cilium movement	1	DNAH11,CFAP54,NME5,DNAH7B,DNAH6,SPAG16,DNAH9,ARMC4,SPEF2,DNAH7A
Tany	1	TRUE	2.95e-07	293	81	12	0.148	0.041	GO:0044782	BP	12	cilium organization	1	CFAP54,CFAP126,CDC14A,DCDC2A,NME5,DNAH7B,DNAH6,SPAG16,ARMC4,WDR35,SPEF2,DNAH7A
Tany	1	TRUE	0.000239	31	29	4	0.138	0.129	KEGG:00640	keg	6	Propanoate metabolism	1	ALDH6A1,ACSS1,ACSS3,ABAT
Tany	1	TRUE	0.0009	13	81	3	0.037	0.231	GO:0015740	BP	3	C4-dicarboxylate transport	1	SLC1A2,SLC1A3,ABAT
Tany	1	TRUE	0.00261	52	81	4	0.049	0.077	GO:0015800	BP	14	acidic amino acid transport	1	SLC1A2,SLC1A3,NTRK2,ABAT
Tany	1	TRUE	0.00413	264	81	7	0.086	0.027	GO:0001505	BP	17	regulation of neurotransmitter levels	1	SLC1A2,SLC1A3,CADPS2,ALDH6A1,NTRK2,ABAT,WDR35
Tany	1	TRUE	0.00774	72	81	4	0.049	0.056	GO:0043200	BP	5	response to amino acid	1	SLC1A2,SLC1A3,PDGFD,NTRK2
Tany	1	TRUE	0.0138	114	29	4	0.138	0.035	KEGG:04724	keg	18	Glutamatergic synapse	1	SLC1A2,SLC1A3,GLUL,GRIN3A
Tany	1	TRUE	0.0138	196	29	5	0.172	0.026	KEGG:05016	keg	8	Huntington disease	1	DNAH11,DNAH7B,DNAH6,DNAH9,DNAH7A
Tany	1	TRUE	0.0208	168	81	5	0.062	0.03	GO:0050806	BP	20	positive regulation of synaptic transmission	1	SLC1A3,GLUL,NTRK2,ABAT,LGI1
Tany	1	TRUE	0.0378	207	81	5	0.062	0.024	GO:0006836	BP	16	neurotransmitter transport	1	SLC1A2,SLC1A3,CADPS2,NTRK2,ABAT
Tany	1	TRUE	0.0402	59	81	3	0.037	0.051	GO:0008652	BP	15	cellular amino acid biosynthetic process	1	SLC1A3,GLUL,ABAT
Tany	1	TRUE	0.0442	62	81	3	0.037	0.048	GO:0007632	BP	2	visual behavior	1	SLC1A2,AP1S2,DCDC2A
Epend	1	TRUE	0.0214	57	39	3	0.077	0.053	GO:0045843	BP	2	negative regulation of striated muscle tissue development	1	TSC22D3,USP2,GJA1
Epend	1	TRUE	0.0214	276	39	5	0.128	0.018	GO:0060271	BP	1	cilium assembly	1	RFX4,DNAH5,TTLL3,DCDC2A,CFAP74
