# Supplementary material for: Transcriptomic analysis links diverse hypothalamic cell types to fibroblast growth factor 1-induced sustained diabetes remission
Source: Nat Commun. 2020 Sep 7;11:4458. doi: 10.1038/s41467-020-17720-5 (PMC7477234; doi:10.1038/s41467-020-17720-5)
Supplement: Supplementary file 5 — Supplementary Data 3 [file 41467_2020_17720_MOESM5_ESM.xlsx]

## Sheet: a.sn_wgcna_genemodules
id	gene	kme
sn-glia-M1	Slc39a14	0.526641
sn-glia-M1	Itgav	0.507389
sn-glia-M1	Bmp1	0.481746
sn-glia-M1	Sbno2	0.464599
sn-glia-M1	Mcc	0.464415
sn-glia-M1	Aspg	0.461879
sn-glia-M1	Spred1	0.458865
sn-glia-M1	Sept11	0.449842
sn-glia-M1	Slc16a1	0.429314
sn-glia-M1	Mtmr11	0.420824
sn-glia-M1	Clic4	0.408837
sn-glia-M1	Spry2	0.406038
sn-glia-M1	Klf6	0.396854
sn-glia-M1	Col16a1	0.390621
sn-glia-M1	Wnt7b	0.363557
sn-glia-M1	A2m	0.360148
sn-glia-M1	Trim47	0.358496
sn-glia-M1	Cyr61	0.352111
sn-glia-M1	Igfbp2	0.345554
sn-glia-M1	Plat	0.31902
sn-glia-M2	Cd9	0.753781
sn-glia-M2	S100a10	0.740289
sn-glia-M2	S100a16	0.736554
sn-glia-M2	Cd63	0.716755
sn-glia-M2	Mrps6	0.693147
sn-glia-M2	S100a11	0.693006
sn-glia-M2	Hsd17b4	0.690871
sn-glia-M2	Gfap	0.67364
sn-glia-M2	Timp1	0.667266
sn-glia-M2	Tubb2b	0.662666
sn-glia-M2	Serpina3n	0.655497
sn-glia-M2	Pdlim4	0.636638
sn-glia-M2	Dhrs1	0.62373
sn-glia-M2	Pfn1	0.614274
sn-glia-M2	Cnn3	0.609919
sn-glia-M2	S100a6	0.599583
sn-glia-M2	Vim	0.599214
sn-glia-M2	Hspb1	0.59418
sn-glia-M2	Rps2	0.56871
sn-glia-M2	Tnfrsf12a	0.557178
sn-glia-M2	Id2	0.551384
sn-glia-M2	Lgals1	0.550078
sn-glia-M2	Hbegf	0.548602
sn-glia-M2	Rbp1	0.545069
sn-glia-M2	S100a13	0.539373
sn-glia-M2	Tubb2a	0.53567
sn-glia-M2	S1pr3	0.524148
sn-glia-M2	Tubb6	0.513512
sn-glia-M2	Fcgr2b	0.509205
sn-glia-M2	Tagln2	0.503708
sn-glia-M2	Clic1	0.502065
sn-glia-M2	Eif4a1	0.500211
sn-glia-M2	Cox5a	0.49442
sn-glia-M2	Sdc4	0.489588
sn-glia-M2	Eif5a	0.487664
sn-glia-M2	Rasl11a	0.4869
sn-glia-M2	Mrpl33	0.485381
sn-glia-M2	Trib1	0.485135
sn-glia-M2	Atp1b2	0.474053
sn-glia-M2	Socs3	0.472457
sn-glia-M2	Cltb	0.471755
sn-glia-M2	Tgm1	0.467657
sn-glia-M2	Jun	0.456349
sn-glia-M2	Tnfrsf1a	0.454635
sn-glia-M2	Gm1673	0.451592
sn-glia-M2	Avp	0.430587
sn-glia-M2	Msmo1	0.424436
sn-glia-M2	Tmbim1	0.423605
sn-glia-M2	Gnb2l1	0.420674
sn-glia-M2	Anxa2	0.414655
sn-glia-M2	Shisa5	0.405047
sn-glia-M2	Mrpl52	0.401422
sn-glia-M2	Rhoj	0.396707
sn-glia-M2	Egr1	0.391491
sn-glia-M2	Msn	0.381895
sn-glia-M2	Osmr	0.3817
sn-glia-M2	Glipr2	0.364682
sn-glia-M3	Sprr1a	0.653476
sn-glia-M3	Serpine1	0.580927
sn-glia-M3	Ndrg1	0.563083
sn-glia-M3	Pdpn	0.518735
sn-glia-M3	Rcc1	0.516933
sn-glia-M3	Srxn1	0.511765
sn-glia-M3	Plaur	0.45476
sn-glia-M3	Akr1b8	0.448167
sn-glia-M3	B4galnt2	0.439174
sn-glia-M3	Pold4	0.415834
sn-glia-M3	Pttg1ip	0.408208
sn-glia-M3	Clcf1	0.36916
sn-glia-M3	Anxa7	0.367407
sn-glia-M3	Tpm4	0.367298
sn-glia-M3	Arpc1b	0.341215
sn-glia-M3	Mcl1	0.290299
sn-glia-M4	1700007G11Rik	0.875541
sn-glia-M4	Dnah12	0.868641
sn-glia-M4	Ak7	0.844149
sn-glia-M4	Wdr49	0.838836
sn-glia-M4	Dnah6	0.836253
sn-glia-M4	Cfap54	0.828568
sn-glia-M4	Spag17	0.818816
sn-glia-M4	3300002A11Rik	0.813
sn-glia-M4	Lrrc36	0.806257
sn-glia-M4	Spef2	0.804843
sn-glia-M4	Spag16	0.804068
sn-glia-M4	Rgs22	0.803552
sn-glia-M4	Cfap44	0.798204
sn-glia-M4	Cfap61	0.79805
sn-glia-M4	Tmem212	0.797505
sn-glia-M4	Syne1	0.79595
sn-glia-M4	Ccdc108	0.792752
sn-glia-M4	FRMPD2	0.789413
sn-glia-M4	Cfap43	0.78139
sn-glia-M4	Ccdc153	0.781185
sn-glia-M4	Gm10714	0.773672
sn-glia-M4	Ankfn1	0.772117
sn-glia-M4	Dthd1	0.771347
sn-glia-M4	Vwa3a	0.770677
sn-glia-M4	Adamts20	0.769737
sn-glia-M4	Ak9	0.768159
sn-glia-M4	Dnah9	0.767177
sn-glia-M4	Hydin	0.762729
sn-glia-M4	Dnah2	0.759789
sn-glia-M4	Unc5cl	0.759399
sn-glia-M4	Kif6	0.751795
sn-glia-M4	Lrrc43	0.751513
sn-glia-M4	Ccdc170	0.743396
sn-glia-M4	Shank2	0.740056
sn-glia-M4	Dnah11	0.732802
sn-glia-M4	Dnah5	0.728265
sn-glia-M4	Odf3b	0.725427
sn-glia-M4	Dnah3	0.71436
sn-glia-M4	Dnah10	0.706303
sn-glia-M4	Wdr66	0.702706
sn-glia-M4	Ttc29	0.701981
sn-glia-M4	Cdhr3	0.700975
sn-glia-M4	Gm13481	0.699101
sn-glia-M4	Ccdc162	0.698877
sn-glia-M4	Ccdc180	0.698358
sn-glia-M4	Pltp	0.697919
sn-glia-M4	Cfap100	0.697237
sn-glia-M4	Lmntd1	0.695788
sn-glia-M4	Ccdc146	0.694959
sn-glia-M4	Ect2l	0.690083
sn-glia-M4	Armc4	0.689781
sn-glia-M4	Wdr63	0.689374
sn-glia-M4	Cfap52	0.687926
sn-glia-M4	Spata17	0.686367
sn-glia-M4	Ttc21a	0.684448
sn-glia-M4	Lrrc71	0.684367
sn-glia-M4	Gm16083	0.681799
sn-glia-M4	Ankub1	0.6807
sn-glia-M4	Fam216b	0.666015
sn-glia-M4	Zbbx	0.665933
sn-glia-M4	Lrriq1	0.664145
sn-glia-M4	Ttll6	0.657839
sn-glia-M4	Gm867	0.657313
sn-glia-M4	Cfap69	0.655731
sn-glia-M4	Ccdc33	0.650998
sn-glia-M4	Cfap74	0.648834
sn-glia-M4	Kif9	0.648579
sn-glia-M4	Rsph10b	0.647065
sn-glia-M4	Tmem232	0.643738
sn-glia-M4	Zfp474	0.639985
sn-glia-M4	Dnali1	0.636748
sn-glia-M4	Agbl4	0.632635
sn-glia-M4	Gm12695	0.628291
sn-glia-M4	Lrrc23	0.627226
sn-glia-M4	Gm42722	0.624569
sn-glia-M4	Crocc2	0.622595
sn-glia-M4	Gm26908	0.618321
sn-glia-M4	Nek11	0.61389
sn-glia-M4	9530026P05Rik	0.61362
sn-glia-M4	Ttll8	0.607687
sn-glia-M4	Daw1	0.606104
sn-glia-M4	Ccdc30	0.605728
sn-glia-M4	4833427G06Rik	0.604554
sn-glia-M4	Cep128	0.604017
sn-glia-M4	Lrrc48	0.601037
sn-glia-M4	2210408I21Rik	0.600442
sn-glia-M4	Stpg1	0.600199
sn-glia-M4	Mlf1	0.593884
sn-glia-M4	Cep126	0.591564
sn-glia-M4	Eno4	0.59083
sn-glia-M4	Adgb	0.590474
sn-glia-M4	Bbox1	0.589811
sn-glia-M4	Sntn	0.587195
sn-glia-M4	Ankrd44	0.586687
sn-glia-M4	Enkur	0.585614
sn-glia-M4	Pacrg	0.583797
sn-glia-M4	Iqcd	0.582909
sn-glia-M4	Cfap70	0.582697
sn-glia-M4	Cdkl4	0.582451
sn-glia-M4	Dmd	0.578764
sn-glia-M4	Rsph1	0.57805
sn-glia-M4	Rp1	0.578038
sn-glia-M4	Dnah7b	0.575272
sn-glia-M4	Col8a2	0.574659
sn-glia-M4	Ubxn11	0.574614
sn-glia-M4	Ankrd66	0.573746
sn-glia-M4	Adgrv1	0.572286
sn-glia-M4	Armc2	0.570951
sn-glia-M4	Armc3	0.569016
sn-glia-M4	Dnah7c	0.568327
sn-glia-M4	Maats1	0.567887
sn-glia-M4	Gm7173	0.565218
sn-glia-M4	Gm973	0.565051
sn-glia-M4	Fank1	0.560629
sn-glia-M4	Foxj1	0.560565
sn-glia-M4	Rassf9	0.559773
sn-glia-M4	Nrbp2	0.558288
sn-glia-M4	1700040L02Rik	0.558121
sn-glia-M4	Sptlc3	0.557066
sn-glia-M4	Ccdc148	0.556129
sn-glia-M4	Drc7	0.554291
sn-glia-M4	Tnni3	0.552318
sn-glia-M4	Iqcg	0.550553
sn-glia-M4	Wdr78	0.55007
sn-glia-M4	Cd24a	0.549154
sn-glia-M4	Catip	0.548978
sn-glia-M4	Drc1	0.548829
sn-glia-M4	Lrrc74b	0.547565
sn-glia-M4	Tsnaxip1	0.546137
sn-glia-M4	1700028P14Rik	0.545434
sn-glia-M4	Dnaaf3	0.543659
sn-glia-M4	Gm4876	0.542526
sn-glia-M4	Ulk4	0.540135
sn-glia-M4	Lrguk	0.538462
sn-glia-M4	Ttll3	0.535808
sn-glia-M4	Tctex1d4	0.534619
sn-glia-M4	Ccdc78	0.528744
sn-glia-M4	Lrrc6	0.528204
sn-glia-M4	Dnaic1	0.527158
sn-glia-M4	Ift88	0.526516
sn-glia-M4	Cfap45	0.526455
sn-glia-M4	Dynlrb2	0.526261
sn-glia-M4	Ttc25	0.526097
sn-glia-M4	Col6a5	0.524274
sn-glia-M4	Lrrc51	0.521429
sn-glia-M4	Cfap221	0.520813
sn-glia-M4	Cfap206	0.516023
sn-glia-M4	Ppp1r36	0.515837
sn-glia-M4	Rarres2	0.511234
sn-glia-M4	Stk33	0.511226
sn-glia-M4	Lrrc9	0.510519
sn-glia-M4	Cfap126	0.509976
sn-glia-M4	Atxn1	0.509645
sn-glia-M4	Dnal1	0.508277
sn-glia-M4	Gm29266	0.507922
sn-glia-M4	Syt10	0.507692
sn-glia-M4	Fbxl13	0.507583
sn-glia-M4	Slc38a1	0.507549
sn-glia-M4	Ptprk	0.507108
sn-glia-M4	Riiad1	0.505366
sn-glia-M4	Efhb	0.504441
sn-glia-M4	Ascc1	0.503692
sn-glia-M4	Fhad1	0.502668
sn-glia-M4	Iqck	0.502453
sn-glia-M4	Gas6	0.502326
sn-glia-M4	Iqca	0.502158
sn-glia-M4	1700088E04Rik	0.501902
sn-glia-M4	Ccdc39	0.50172
sn-glia-M4	Aebp1	0.498725
sn-glia-M4	Iqub	0.498655
sn-glia-M4	Nek5	0.498213
sn-glia-M4	Dnah7a	0.497526
sn-glia-M4	Ccdc81	0.496931
sn-glia-M4	Crocc	0.496127
sn-glia-M4	Tnr	0.49469
sn-glia-M4	Vwa5b1	0.493205
sn-glia-M4	Cfap161	0.489616
sn-glia-M4	BC051019	0.488538
sn-glia-M4	Plekha2	0.487213
sn-glia-M4	Lbp	0.486979
sn-glia-M4	Fam81b	0.485147
sn-glia-M4	Gm1661	0.485078
sn-glia-M4	Nek10	0.484821
sn-glia-M4	6820408C15Rik	0.484119
sn-glia-M4	Fam179a	0.483068
sn-glia-M4	Ppil6	0.481697
sn-glia-M4	Ddr1	0.479329
sn-glia-M4	Mak	0.479179
sn-glia-M4	Smim5	0.479089
sn-glia-M4	Slc24a4	0.478985
sn-glia-M4	Wwox	0.478308
sn-glia-M4	Got1l1	0.477609
sn-glia-M4	Efcab11	0.477328
sn-glia-M4	Efcab6	0.476199
sn-glia-M4	Nme5	0.475674
sn-glia-M4	Gsn	0.47301
sn-glia-M4	Ccdc60	0.471784
sn-glia-M4	Prr29	0.471473
sn-glia-M4	Kif27	0.469208
sn-glia-M4	Mycbpap	0.467712
sn-glia-M4	D8Ertd82e	0.467684
sn-glia-M4	Nin	0.467232
sn-glia-M4	Lca5	0.463974
sn-glia-M4	Sft2d1	0.4627
sn-glia-M4	Ttc16	0.461041
sn-glia-M4	Cald1	0.460721
sn-glia-M4	Ttll9	0.46026
sn-glia-M4	Grk4	0.460094
sn-glia-M4	Erich3	0.458708
sn-glia-M4	Ttll5	0.458575
sn-glia-M4	Fbln7	0.457871
sn-glia-M4	Vwa3b	0.455236
sn-glia-M4	Endog	0.45375
sn-glia-M4	4932443I19Rik	0.451401
sn-glia-M4	Nudt4	0.449887
sn-glia-M4	RP23-435E16.1	0.449137
sn-glia-M4	Hipk1	0.448233
sn-glia-M4	Dpy19l2	0.446987
sn-glia-M4	Lekr1	0.445439
sn-glia-M4	Elmod1	0.444578
sn-glia-M4	Cspp1	0.44413
sn-glia-M4	Ift81	0.443694
sn-glia-M4	Lrrc45	0.442165
sn-glia-M4	Cfap77	0.441957
sn-glia-M4	Cfap53	0.441857
sn-glia-M4	Bicc1	0.44138
sn-glia-M4	1110017D15Rik	0.437979
sn-glia-M4	6530403H02Rik	0.437924
sn-glia-M4	Rfx3	0.43702
sn-glia-M4	Tmem108	0.433338
sn-glia-M4	Rgs11	0.433255
sn-glia-M4	Cfap57	0.432589
sn-glia-M4	Ttc28	0.432249
sn-glia-M4	Galk2	0.431639
sn-glia-M4	Calml4	0.429393
sn-glia-M4	Rbpms	0.4285
sn-glia-M4	Ccdc57	0.427586
sn-glia-M4	Wdr27	0.427094
sn-glia-M4	Ppp1r32	0.426429
sn-glia-M4	Tsga10	0.426043
sn-glia-M4	Stk3	0.424492
sn-glia-M4	Nek1	0.423656
sn-glia-M4	Ccdc150	0.420305
sn-glia-M4	Palm2	0.419236
sn-glia-M4	Cd109	0.416189
sn-glia-M4	Wdpcp	0.4141
sn-glia-M4	Ttc12	0.414027
sn-glia-M4	Cep83	0.413834
sn-glia-M4	Wwc1	0.413124
sn-glia-M4	Efcab12	0.411894
sn-glia-M4	2410004P03Rik	0.411852
sn-glia-M4	Ccdc173	0.411709
sn-glia-M4	Kndc1	0.411159
sn-glia-M4	Gm12326	0.410972
sn-glia-M4	1700001C02Rik	0.409497
sn-glia-M4	Sec24d	0.409088
sn-glia-M4	Ccdc191	0.408869
sn-glia-M4	Dlec1	0.408264
sn-glia-M4	Rgl2	0.407394
sn-glia-M4	Pcp4l1	0.40624
sn-glia-M4	Agbl3	0.406084
sn-glia-M4	Ptpn20	0.405493
sn-glia-M4	Lca5l	0.405158
sn-glia-M4	Kif19a	0.405121
sn-glia-M4	Dnajc6	0.404308
sn-glia-M4	Slc14a2	0.404024
sn-glia-M4	Plekha5	0.40402
sn-glia-M4	Aig1	0.403952
sn-glia-M4	St3gal6	0.403927
sn-glia-M4	Plch1	0.403658
sn-glia-M4	Ccdc113	0.40236
sn-glia-M4	Rfx2	0.400273
sn-glia-M4	Wdr93	0.400112
sn-glia-M4	Ophn1	0.399053
sn-glia-M4	Hdc	0.397064
sn-glia-M4	Pih1h3b	0.396624
sn-glia-M4	Dnaic2	0.394615
sn-glia-M4	Pamr1	0.394376
sn-glia-M4	Rsph4a	0.393826
sn-glia-M4	Ccdc3	0.39315
sn-glia-M4	Bace2	0.39062
sn-glia-M4	Mok	0.390211
sn-glia-M4	Rnf32	0.389666
sn-glia-M4	Rnase4	0.387767
sn-glia-M4	Mns1	0.387056
sn-glia-M4	K230010J24Rik	0.385556
sn-glia-M4	Capsl	0.38322
sn-glia-M4	Sncaip	0.381926
sn-glia-M4	Fam166b	0.38159
sn-glia-M4	St6galnac3	0.38112
sn-glia-M4	Dcdc2a	0.380008
sn-glia-M4	Mro	0.378294
sn-glia-M4	Arvcf	0.377169
sn-glia-M4	Erich2	0.376407
sn-glia-M4	Fam183b	0.375006
sn-glia-M4	Meig1	0.374667
sn-glia-M4	Dync2h1	0.374339
sn-glia-M4	Stoml3	0.373955
sn-glia-M4	Glis3	0.373224
sn-glia-M4	Stk36	0.373209
sn-glia-M4	Cd55	0.373065
sn-glia-M4	Cobll1	0.373062
sn-glia-M4	Slf1	0.371829
sn-glia-M4	Plekha7	0.370935
sn-glia-M4	Unc13c	0.370917
sn-glia-M4	Sap30bpos	0.368845
sn-glia-M4	Iqgap2	0.368008
sn-glia-M4	Kctd8	0.367948
sn-glia-M4	Pitpnm3	0.367363
sn-glia-M4	Kcnmb1	0.363596
sn-glia-M4	Myb	0.36277
sn-glia-M4	Cdc14a	0.362725
sn-glia-M4	Cacnb2	0.362167
sn-glia-M4	Itgb4	0.361494
sn-glia-M4	1700012B09Rik	0.360735
sn-glia-M4	Fhit	0.3605
sn-glia-M4	Zmynd12	0.359936
sn-glia-M4	Cp	0.358989
sn-glia-M4	Fam149a	0.358614
sn-glia-M4	Pbxip1	0.358531
sn-glia-M4	Car9	0.358008
sn-glia-M4	Ccdc171	0.356537
sn-glia-M4	Morn3	0.353409
sn-glia-M4	Shroom3	0.353029
sn-glia-M4	Gm14280	0.35237
sn-glia-M4	Gm29538	0.351562
sn-glia-M4	Asb14	0.351527
sn-glia-M4	Ccdc138	0.350216
sn-glia-M4	1700034E13Rik	0.349087
sn-glia-M4	Gm44109	0.348969
sn-glia-M4	Slc43a3	0.348443
sn-glia-M4	Cep290	0.348405
sn-glia-M4	Gm26777	0.34755
sn-glia-M4	Ccdc151	0.347221
sn-glia-M4	Ccbe1	0.346665
sn-glia-M4	Crb2	0.346286
sn-glia-M4	Acot6	0.344897
sn-glia-M4	Pifo	0.344879
sn-glia-M4	Ubxn10	0.344225
sn-glia-M4	Tekt1	0.343972
sn-glia-M4	Spa17	0.342632
sn-glia-M4	Crygn	0.342494
sn-glia-M4	Saxo2	0.34054
sn-glia-M4	Dock8	0.340002
sn-glia-M4	Myo1e	0.336772
sn-glia-M4	Gm43938	0.336433
sn-glia-M4	Synpo2	0.336295
sn-glia-M4	Tmcc3	0.334857
sn-glia-M4	Chia1	0.334013
sn-glia-M4	Traf1	0.333455
sn-glia-M4	Pawr	0.332688
sn-glia-M4	Pgpep1l	0.331569
sn-glia-M4	Prickle2	0.331206
sn-glia-M4	Kcnq1ot1	0.330775
sn-glia-M4	1700026L06Rik	0.329641
sn-glia-M4	Spata6	0.327467
sn-glia-M4	Tm4sf1	0.326804
sn-glia-M4	Tmem107	0.326592
sn-glia-M4	Cfap46	0.325066
sn-glia-M4	Acss3	0.322569
sn-glia-M4	Pih1d2	0.321856
sn-glia-M4	Crip1	0.321334
sn-glia-M4	Fam92b	0.321161
sn-glia-M4	Mdm2	0.318815
sn-glia-M4	Fam47e	0.31707
sn-glia-M4	Gcnt1	0.316237
sn-glia-M4	Nck2	0.316071
sn-glia-M4	Ahnak	0.315903
sn-glia-M4	Map3k19	0.315687
sn-glia-M4	Lpar3	0.315073
sn-glia-M4	CN725425	0.313076
sn-glia-M4	Txnip	0.30966
sn-glia-M4	Ptrf	0.308337
sn-glia-M4	Rasa4	0.307406
sn-glia-M4	Pou6f1	0.306541
sn-glia-M4	Kif26b	0.306511
sn-glia-M4	Maml2	0.306482
sn-glia-M4	Hsph1	0.306016
sn-glia-M4	Pcnxl4	0.304528
sn-glia-M4	Mob3b	0.304395
sn-glia-M4	Tppp3	0.30413
sn-glia-M4	Kif21a	0.30304
sn-glia-M4	Il6ra	0.301339
sn-glia-M4	E130006D01Rik	0.300249
sn-glia-M4	St6gal1	0.298639
sn-glia-M4	Rapgef1	0.298331
sn-glia-M4	Gm17135	0.297524
sn-glia-M4	Slc26a3	0.296999
sn-glia-M4	Synm	0.296948
sn-glia-M4	Cdk6	0.295846
sn-glia-M4	Nnat	0.295057
sn-glia-M4	2610035D17Rik	0.29452
sn-glia-M4	Sorbs2	0.294115
sn-glia-M4	Spef1	0.293722
sn-glia-M4	Apbb2	0.291301
sn-glia-M4	Itpkb	0.290994
sn-glia-M4	Mfsd7b	0.288906
sn-glia-M4	Mecom	0.287047
sn-glia-M4	Gm21149	0.286108
sn-glia-M4	Wrn	0.285093
sn-glia-M4	Ldlrad4	0.284755
sn-glia-M4	Ptprm	0.284432
sn-glia-M4	Rps6ka5	0.284213
sn-glia-M4	Antxr1	0.280297
sn-glia-M4	Ablim1	0.280236
sn-glia-M4	P2rx6	0.28006
sn-glia-M4	Ttc9	0.279752
sn-glia-M4	Dnah14	0.278814
sn-glia-M4	Gm16253	0.278121
sn-glia-M4	Gfod2	0.277108
sn-glia-M4	Adipor2	0.27668
sn-glia-M4	Zswim6	0.276576
sn-glia-M4	Arhgef33	0.276213
sn-glia-M4	Upp2	0.272923
sn-glia-M4	Cadps2	0.272284
sn-glia-M4	Etl4	0.271055
sn-glia-M4	Stmnd1	0.269872
sn-glia-M4	Intu	0.268186
sn-glia-M4	Erdr1	0.267727
sn-glia-M4	Plxnb2	0.267629
sn-glia-M4	Ccdc74a	0.267121
sn-glia-M4	Nbl1	0.26684
sn-glia-M4	Ikbke	0.266485
sn-glia-M4	Gmds	0.266092
sn-glia-M4	Rbms1	0.265982
sn-glia-M4	Rmst	0.265669
sn-glia-M4	Usp2	0.265085
sn-glia-M4	Kcnmb4	0.265059
sn-glia-M4	Eda	0.262635
sn-glia-M4	Prelp	0.262039
sn-glia-M4	Phldb1	0.261004
sn-glia-M4	Mboat1	0.260682
sn-glia-M4	Kazn	0.260628
sn-glia-M4	Adamts6	0.259921
sn-glia-M4	1700041M19Rik	0.259343
sn-glia-M4	Gm26671	0.257443
sn-glia-M4	Airn	0.257387
sn-glia-M4	Dydc2	0.257109
sn-glia-M4	Ston2	0.256964
sn-glia-M4	Gab1	0.256828
sn-glia-M4	Trp53bp2	0.256438
sn-glia-M4	Matn2	0.256345
sn-glia-M4	Tshr	0.25588
sn-glia-M4	Trim37	0.255527
sn-glia-M4	Trp63	0.255414
sn-glia-M4	Phxr4	0.254695
sn-glia-M4	Sppl2b	0.253459
sn-glia-M4	Arhgap39	0.25327
sn-glia-M4	Pir	0.25319
sn-glia-M4	Gm17455	0.250874
sn-glia-M4	Myof	0.247462
sn-glia-M4	Arhgap6	0.247409
sn-glia-M4	Fhod3	0.247144
sn-glia-M4	Ccdc64	0.246871
sn-glia-M4	Ddo	0.246455
sn-glia-M4	Myo16	0.244427
sn-glia-M4	Vit	0.243896
sn-glia-M4	C1qtnf3	0.243551
sn-glia-M4	Cfap99	0.243085
sn-glia-M4	Col5a2	0.241157
sn-glia-M4	Cnksr2	0.238176
sn-glia-M4	4930523C07Rik	0.237831
sn-glia-M4	Sntg2	0.237263
sn-glia-M4	Col5a3	0.237235
sn-glia-M4	Wdr95	0.237147
sn-glia-M4	Cacna1d	0.236282
sn-glia-M4	BC051142	0.234847
sn-glia-M4	A330033J07Rik	0.234747
sn-glia-M4	2900026A02Rik	0.23462
sn-glia-M4	Adamtsl1	0.23397
sn-glia-M4	Syne2	0.23319
sn-glia-M4	Kiz	0.233107
sn-glia-M4	Sox6	0.23258
sn-glia-M4	Marveld1	0.232053
sn-glia-M4	Lmo4	0.231623
sn-glia-M4	Agmo	0.231098
sn-glia-M4	Zhx2	0.230991
sn-glia-M4	Rreb1	0.23093
sn-glia-M4	Ccdc155	0.230886
sn-glia-M4	Cacna1a	0.230105
sn-glia-M4	Cep112	0.229949
sn-glia-M4	Gcnt2	0.229706
sn-glia-M4	Ezr	0.229184
sn-glia-M4	Sorbs2os	0.229057
sn-glia-M4	Fstl4	0.22776
sn-glia-M4	Wnk2	0.224901
sn-glia-M4	Anxa1	0.22429
sn-glia-M4	Ccnd3	0.223185
sn-glia-M4	Stk11ip	0.222994
sn-glia-M4	Immp2l	0.222326
sn-glia-M4	Shb	0.221623
sn-glia-M4	Neat1	0.219488
sn-glia-M4	Zfp36l1	0.218607
sn-glia-M4	Sema6d	0.218536
sn-glia-M4	Slit2	0.218054
sn-glia-M4	Zbtb7c	0.21661
sn-glia-M4	Lrmp	0.21649
sn-glia-M4	Luzp1	0.216257
sn-glia-M4	Gm5432	0.215947
sn-glia-M4	Ildr2	0.214858
sn-glia-M4	Awat2	0.214562
sn-glia-M4	Gm12353	0.214053
sn-glia-M4	Sik2	0.213983
sn-glia-M4	Rapgef3	0.213438
sn-glia-M4	Eva1c	0.212891
sn-glia-M4	Ercc6l2	0.211446
sn-glia-M4	BC030867	0.211135
sn-glia-M4	Sik1	0.210915
sn-glia-M4	Rhpn2	0.210524
sn-glia-M4	Slc2a1	0.210357
sn-glia-M4	Cecr2	0.208292
sn-glia-M4	Lrrc56	0.207627
sn-glia-M4	Ctsh	0.206954
sn-glia-M4	Arap1	0.205973
sn-glia-M4	P2rx7	0.205788
sn-glia-M4	Cdc42bpg	0.202872
sn-glia-M4	Nxn	0.202137
sn-glia-M4	Gm16365	0.201456
sn-glia-M4	B3galt1	0.199175
sn-glia-M4	Ldb2	0.198133
sn-glia-M4	Plec	0.197996
sn-glia-M4	Sik3	0.197513
sn-glia-M4	Creb5	0.196583
sn-glia-M4	Swt1	0.196272
sn-glia-M4	Bmp6	0.196239
sn-glia-M4	Atp1a1	0.196055
sn-glia-M4	Ppl	0.196047
sn-glia-M4	March3	0.195174
sn-glia-M4	Gm37381	0.194197
sn-glia-M4	Fam234a	0.194155
sn-glia-M4	Sulf2	0.192879
sn-glia-M4	Rdh10	0.192873
sn-glia-M4	C3	0.192562
sn-glia-M4	Dkk3	0.191314
sn-glia-M4	Nav2	0.191201
sn-glia-M4	Gm29508	0.190437
sn-glia-M4	Trim39	0.190255
sn-glia-M4	Wwtr1	0.189121
sn-glia-M4	Scn7a	0.187822
sn-glia-M4	Zak	0.187566
sn-glia-M4	Trhde	0.187392
sn-glia-M4	Clstn2	0.186096
sn-glia-M4	Ager	0.18577
sn-glia-M4	Prtg	0.185674
sn-glia-M4	Slc20a1	0.185467
sn-glia-M4	BC005561	0.185095
sn-glia-M4	Spata13	0.184234
sn-glia-M4	Cphx3	0.18345
sn-glia-M4	Aoc1	0.182244
sn-glia-M4	Pklr	0.181322
sn-glia-M4	Man1a	0.180669
sn-glia-M4	1110032A03Rik	0.180642
sn-glia-M4	Lgals3	0.180155
sn-glia-M4	Htr5b	0.180043
sn-glia-M4	Mamdc2	0.180042
sn-glia-M4	Gm12474	0.179162
sn-glia-M4	Srl	0.179046
sn-glia-M4	Igsf11	0.179005
sn-glia-M4	Cacnb4	0.178758
sn-glia-M4	Trim68	0.177234
sn-glia-M4	Cldn14	0.176202
sn-glia-M4	1110019D14Rik	0.175459
sn-glia-M4	Lamb2	0.175194
sn-glia-M4	Ptprt	0.174371
sn-glia-M4	Lmna	0.174304
sn-glia-M4	Rcc2	0.173578
sn-glia-M4	Ccdc122	0.173455
sn-glia-M4	Acta2	0.172893
sn-glia-M4	Gm29478	0.17273
sn-glia-M4	Trpv4	0.172254
sn-glia-M4	Hspa2	0.170461
sn-glia-M4	Rgs6	0.169821
sn-glia-M4	Slc38a3	0.169382
sn-glia-M4	Plcd3	0.169008
sn-glia-M4	Ccnd2	0.168283
sn-glia-M4	Nrp2	0.167192
sn-glia-M4	Fam189a2	0.166895
sn-glia-M4	Adam3	0.165672
sn-glia-M4	Eya2	0.165577
sn-glia-M4	Sncg	0.165514
sn-glia-M4	Slc25a21	0.163398
sn-glia-M4	Pdia2	0.163257
sn-glia-M4	Svil	0.16325
sn-glia-M4	Gm684	0.162818
sn-glia-M4	Lgi1	0.162178
sn-glia-M4	Abcc12	0.161783
sn-glia-M4	Reln	0.161577
sn-glia-M4	Glipr1l1	0.161224
sn-glia-M4	Tmod1	0.161034
sn-glia-M4	Prrt1	0.161011
sn-glia-M4	Nuak2	0.160842
sn-glia-M4	Slc6a6	0.159574
sn-glia-M4	Mgat5	0.159159
sn-glia-M4	Runx1	0.158256
sn-glia-M4	Ifitm3	0.157691
sn-glia-M4	Gm16124	0.157615
sn-glia-M4	Klhdc7a	0.156574
sn-glia-M4	9530053A07Rik	0.15543
sn-glia-M4	Tprkb	0.154295
sn-glia-M4	Bmp2k	0.153442
sn-glia-M4	Krt8	0.153336
sn-glia-M4	Pde10a	0.152535
sn-glia-M4	Ccdc62	0.151443
sn-glia-M4	Eogt	0.151406
sn-glia-M4	Chst11	0.151194
sn-glia-M4	Ccdc96	0.151178
sn-glia-M4	Eya4	0.150542
sn-glia-M4	Irs1	0.150536
sn-glia-M4	Sema6a	0.150061
sn-glia-M4	Tenm3	0.149751
sn-glia-M4	Gm5087	0.149075
sn-glia-M4	Gulp1	0.148851
sn-glia-M4	Cckbr	0.147396
sn-glia-M4	Efna4	0.147319
sn-glia-M4	Dcaf11	0.147176
sn-glia-M4	Dapp1	0.147095
sn-glia-M4	Enox2	0.146666
sn-glia-M4	Pitpnc1	0.146434
sn-glia-M4	Flnc	0.146306
sn-glia-M4	1700112E06Rik	0.145855
sn-glia-M4	Ptpn13	0.145524
sn-glia-M4	Gm11770	0.145357
sn-glia-M4	Nkain2	0.144623
sn-glia-M4	Apobec2	0.144603
sn-glia-M4	Col23a1	0.144427
sn-glia-M4	Wls	0.143483
sn-glia-M4	Col18a1	0.14315
sn-glia-M4	Tcf7l1	0.143104
sn-glia-M4	Fmo4	0.142377
sn-glia-M4	Sesn1	0.141851
sn-glia-M4	RP23-474J16.2	0.141407
sn-glia-M4	Cib4	0.141377
sn-glia-M4	Cdh7	0.141339
sn-glia-M4	Gfra2	0.141223
sn-glia-M4	Gpc4	0.140567
sn-glia-M4	1810010H24Rik	0.140514
sn-glia-M4	A830018L16Rik	0.140384
sn-glia-M4	Slc12a7	0.140129
sn-glia-M4	Bcl2l1	0.139662
sn-glia-M4	4930544I03Rik	0.13937
sn-glia-M4	Setbp1	0.138544
sn-glia-M4	Kcnh8	0.138382
sn-glia-M4	Mid1	0.137938
sn-glia-M4	Crim1	0.136706
sn-glia-M4	Mall	0.136594
sn-glia-M4	Id4	0.136581
sn-glia-M4	Vmn1r4	0.136548
sn-glia-M4	Per1	0.136503
sn-glia-M4	Frmd5	0.136332
sn-glia-M4	Mybl2	0.136218
sn-glia-M4	Ecm1	0.134959
sn-glia-M4	Sugct	0.134751
sn-glia-M4	Ust	0.134591
sn-glia-M4	Zfp608	0.134464
sn-glia-M4	Gm16230	0.133873
sn-glia-M4	Garem	0.133768
sn-glia-M4	Cetn4	0.13318
sn-glia-M4	Iffo2	0.132776
sn-glia-M4	Wwp2	0.131301
sn-glia-M4	Col27a1	0.13124
sn-glia-M4	Gm42884	0.131063
sn-glia-M4	Arl4c	0.130637
sn-glia-M4	Nes	0.13028
sn-glia-M4	BC049762	0.129919
sn-glia-M4	Rd3	0.129775
sn-glia-M4	Cpne8	0.129268
sn-glia-M4	Lacc1	0.129201
sn-glia-M4	Cml3	0.128799
sn-glia-M4	Prss43	0.12849
sn-glia-M4	Kitl	0.128139
sn-glia-M4	Sh2d6	0.128072
sn-glia-M4	Tox	0.127949
sn-glia-M4	Myl9	0.127845
sn-glia-M4	Hmcn1	0.127844
sn-glia-M4	Fbxl7	0.126908
sn-glia-M4	Gm11099	0.12623
sn-glia-M4	Fam129b	0.12614
sn-glia-M4	Ptk7	0.125748
sn-glia-M4	Ribc1	0.124851
sn-glia-M4	Prom1	0.12484
sn-glia-M4	Ankk1	0.124421
sn-glia-M4	Gm26870	0.124008
sn-glia-M4	Flna	0.123968
sn-glia-M4	Dusp1	0.123767
sn-glia-M4	Kdelr3	0.123601
sn-glia-M4	Ddx60	0.123583
sn-glia-M4	Actn1	0.123532
sn-glia-M4	H2-Ab1	0.123101
sn-glia-M4	Col6a1	0.123066
sn-glia-M4	Mettl7a1	0.122745
sn-glia-M4	Nwd1	0.122428
sn-glia-M4	Fam101b	0.122337
sn-glia-M4	Rrbp1	0.122258
sn-glia-M4	Mxi1	0.122107
sn-glia-M4	Ano6	0.121932
sn-glia-M4	Hdac8	0.121894
sn-glia-M4	Kctd16	0.121797
sn-glia-M4	Rit2	0.121436
sn-glia-M4	Col4a5	0.121294
sn-glia-M4	Gm26799	0.120755
sn-glia-M4	Col4a6	0.120583
sn-glia-M4	Gemin8	0.120488
sn-glia-M4	Tfeb	0.120275
sn-glia-M4	Mepce	0.119953
sn-glia-M4	1700012P22Rik	0.119826
sn-glia-M4	Parp12	0.119585
sn-glia-M4	9130401M01Rik	0.119349
sn-glia-M4	Fam184a	0.119189
sn-glia-M4	Dlg1	0.119016
sn-glia-M4	Nr2f1	0.118907
sn-glia-M4	4930578M01Rik	0.11882
sn-glia-M4	Plcb3	0.118796
sn-glia-M4	Phkg1	0.118694
sn-glia-M4	Mfi2	0.118434
sn-glia-M4	Mettl24	0.118403
sn-glia-M4	Prkca	0.118282
sn-glia-M4	Espn	0.117282
sn-glia-M4	4933407L21Rik	0.116847
sn-glia-M4	Stx11	0.116739
sn-glia-M4	Ccdc190	0.116498
sn-glia-M4	Adgre5	0.116473
sn-glia-M4	C130060C02Rik	0.116161
sn-glia-M4	Gm17634	0.115305
sn-glia-M4	Mpl	0.114154
sn-glia-M4	Efna5	0.114086
sn-glia-M4	Anxa3	0.11383
sn-glia-M4	Hhatl	0.113703
sn-glia-M4	Gm13710	0.113444
sn-glia-M4	Rnf220	0.113172
sn-glia-M4	Tbc1d4	0.112735
sn-glia-M4	Tapt1	0.112546
sn-glia-M4	Cebpb	0.112426
sn-glia-M4	Rarg	0.112317
sn-glia-M4	Rpap1	0.11227
sn-glia-M4	4921506M07Rik	0.112069
sn-glia-M4	Itpka	0.111962
sn-glia-M4	Cacna2d3	0.111636
sn-glia-M4	Akap13	0.111417
sn-glia-M4	Zc2hc1c	0.110707
sn-glia-M4	Gmnc	0.110422
sn-glia-M4	S100a4	0.11031
sn-glia-M4	Thrb	0.109561
sn-glia-M4	Lgr6	0.109544
sn-glia-M4	Gm27166	0.109461
sn-glia-M4	4930558K02Rik	0.109199
sn-glia-M4	Mettl20	0.109045
sn-glia-M4	Cchcr1	0.108904
sn-glia-M4	Frmd4b	0.10857
sn-glia-M4	Boc	0.108119
sn-glia-M4	A330093E20Rik	0.108036
sn-glia-M4	Adrbk2	0.108002
sn-glia-M4	Cers6	0.107356
sn-glia-M4	Ppp1r13l	0.107208
sn-glia-M4	Dzip1l	0.10695
sn-glia-M4	Lrrc73	0.106305
sn-glia-M4	Gsr	0.106059
sn-glia-M4	Rgs4	0.105903
sn-glia-M4	Ces1d	0.10557
sn-glia-M4	Antxr2	0.105176
sn-glia-M4	Clic6	0.105087
sn-glia-M4	Bcl2	0.104582
sn-glia-M4	Tmem52	0.104219
sn-glia-M4	Gm5089	0.104176
sn-glia-M4	Tfcp2l1	0.104146
sn-glia-M4	Otop2	0.104112
sn-glia-M4	Rnls	0.103781
sn-glia-M4	Chd7	0.103201
sn-glia-M4	Gm14146	0.102908
sn-glia-M4	4921504E06Rik	0.102487
sn-glia-M4	Sgcg	0.102413
sn-glia-M4	C030037D09Rik	0.102408
sn-glia-M4	Fam13a	0.102358
sn-glia-M4	Pdlim1	0.10229
sn-glia-M4	Dubr	0.102283
sn-glia-M4	Bach2	0.100965
sn-glia-M4	Grk5	0.100562
sn-glia-M4	Ikzf2	0.100119
sn-glia-M4	Lsp1	0.0999463
sn-glia-M4	Pdzrn3	0.0997832
sn-glia-M4	2700081O15Rik	0.0996974
sn-glia-M4	Syde1	0.0994569
sn-glia-M4	Jund	0.099448
sn-glia-M4	Arl9	0.0994104
sn-glia-M4	Sfn	0.0994067
sn-glia-M4	Gm26632	0.0994052
sn-glia-M4	Gpr50	0.0991971
sn-glia-M4	Sorcs1	0.0990619
sn-glia-M4	Gprc5c	0.0989909
sn-glia-M4	Pde1a	0.0980681
sn-glia-M4	Ccdc80	0.0978058
sn-glia-M4	Gm6297	0.0976951
sn-glia-M4	Gm16158	0.0973083
sn-glia-M4	Jag2	0.0967692
sn-glia-M4	Mcu	0.0967416
sn-glia-M4	Rfx4	0.0967141
sn-glia-M4	Fam84b	0.0963045
sn-glia-M4	Sp6	0.0961368
sn-glia-M4	Mmp16	0.0959358
sn-glia-M4	Nipal1	0.0957003
sn-glia-M4	A230001M10Rik	0.0956694
sn-glia-M4	Pvr	0.0956266
sn-glia-M4	Emp1	0.0955937
sn-glia-M4	Ccbl2	0.095355
sn-glia-M4	Itih5	0.0942918
sn-glia-M4	Nedd9	0.0940704
sn-glia-M4	Slc22a4	0.0935129
sn-glia-M4	Hs3st3b1	0.0929732
sn-glia-M4	Robo1	0.0929345
sn-glia-M4	Oxr1	0.0925381
sn-glia-M4	Tnxb	0.0924747
sn-glia-M4	Lrig3	0.0923595
sn-glia-M4	1700105P06Rik	0.0918333
sn-glia-M4	Tead1	0.0916324
sn-glia-M4	Megf11	0.0915903
sn-glia-M4	Pdxk	0.0912851
sn-glia-M4	Pcsk2	0.091273
sn-glia-M4	Inhba	0.0907116
sn-glia-M4	Plekha4	0.0906138
sn-glia-M4	Slc38a2	0.0905977
sn-glia-M4	Gm4221	0.0902165
sn-glia-M4	Pde6b	0.0902099
sn-glia-M4	Ddit4l	0.0902005
sn-glia-M4	Selenbp1	0.0901256
sn-glia-M4	Gm28501	0.0896485
sn-glia-M4	Serpinb1a	0.0895802
sn-glia-M4	Sema3b	0.0894505
sn-glia-M4	Gm11696	0.0894021
sn-glia-M4	Ccdc129	0.0890031
sn-glia-M4	Arhgap31	0.0887942
sn-glia-M4	Zic4	0.0886986
sn-glia-M4	Inhbb	0.0886627
sn-glia-M4	Nr3c2	0.0884221
sn-glia-M4	Fbln1	0.088366
sn-glia-M4	Mief2	0.0883478
sn-glia-M4	Rnf213	0.0878945
sn-glia-M4	Pgs1	0.0878605
sn-glia-M4	Ctcflos	0.0875285
sn-glia-M4	Ablim2	0.0875144
sn-glia-M4	Aif1l	0.0874849
sn-glia-M4	Irgm2	0.0870878
sn-glia-M4	Slc25a31	0.0869393
sn-glia-M4	Slc13a4	0.0865097
sn-glia-M4	Gm27010	0.0862811
sn-glia-M4	Cybrd1	0.0857199
sn-glia-M4	Ildr1	0.0856748
sn-glia-M4	1600025M17Rik	0.0856462
sn-glia-M4	Carm1	0.0854302
sn-glia-M4	Sco2	0.0854257
sn-glia-M4	P3h2	0.0853421
sn-glia-M4	BC049352	0.0851897
sn-glia-M4	Gm20268	0.0851433
sn-glia-M4	E2f1	0.0850766
sn-glia-M4	Smchd1	0.0847032
sn-glia-M4	Tmem217	0.0845401
sn-glia-M4	Irf3	0.0844476
sn-glia-M4	1810062G17Rik	0.0844331
sn-glia-M4	Exd1	0.0842227
sn-glia-M4	Etv6	0.0836003
sn-glia-M4	Vstm4	0.0835141
sn-glia-M4	Ahr	0.0834675
sn-glia-M4	Rhob	0.0831536
sn-glia-M4	Plscr4	0.0831326
sn-glia-M4	Gm42951	0.0828804
sn-glia-M4	Gpr55	0.082821
sn-glia-M4	Tbcd	0.0827931
sn-glia-M4	Gm42670	0.0824318
sn-glia-M4	Oasl2	0.0824216
sn-glia-M4	Loxl3	0.0821662
sn-glia-M4	Robo2	0.0820414
sn-glia-M4	Ackr3	0.0819354
sn-glia-M4	Zeb2	0.0818603
sn-glia-M4	Xrcc4	0.0817771
sn-glia-M4	Zfp516	0.0816598
sn-glia-M4	Tstd1	0.0808782
sn-glia-M4	Serhl	0.0808202
sn-glia-M4	Wtip	0.0807356
sn-glia-M4	Maml3	0.0806935
sn-glia-M4	Prkdc	0.0805433
sn-glia-M4	Man2b2	0.0801678
sn-glia-M4	Ccdc89	0.0798915
sn-glia-M4	Kcnrg	0.0798742
sn-glia-M4	Nuak1	0.0797773
sn-glia-M4	Vrk2	0.0792958
sn-glia-M4	Gca	0.0791336
sn-glia-M4	Ypel3	0.0788906
sn-glia-M4	Hspa12a	0.078857
sn-glia-M4	Slc26a7	0.0787502
sn-glia-M4	Tns3	0.0785585
sn-glia-M4	Numb	0.0784475
sn-glia-M4	Ttc39d	0.0784193
sn-glia-M4	Lrrfip1	0.07828
sn-glia-M4	Prkcq	0.0778136
sn-glia-M4	Gm13703	0.0776966
sn-glia-M4	Fat3	0.077574
sn-glia-M4	Pi4k2b	0.0774484
sn-glia-M4	Ercc5	0.0770108
sn-glia-M4	Arhgef5	0.0768874
sn-glia-M4	RP23-274K7.1	0.0767498
sn-glia-M4	Caprin2	0.0764872
sn-glia-M4	Gm29328	0.0764791
sn-glia-M4	Cyb5r3	0.0762531
sn-glia-M4	Lmo3	0.0759267
sn-glia-M4	Fhitos	0.0758924
sn-glia-M4	Gm26569	0.0758747
sn-glia-M4	Soat2	0.0756542
sn-glia-M4	Megf9	0.0755983
sn-glia-M4	Mettl25	0.0755059
sn-glia-M4	Gm44037	0.0753987
sn-glia-M4	Myo1b	0.0751898
sn-glia-M4	Tnnt3	0.0750333
sn-glia-M4	Ccdc85a	0.0748189
sn-glia-M4	Mylk3	0.0747568
sn-glia-M4	Art3	0.0747234
sn-glia-M4	Arhgef28	0.0747104
sn-glia-M4	Myh9	0.074468
sn-glia-M4	Ap1s2	0.0743164
sn-glia-M4	Neu2	0.0742729
sn-glia-M4	1700017D01Rik	0.073749
sn-glia-M4	Mapkapk3	0.0735703
sn-glia-M4	Col4a3	0.0735599
sn-glia-M4	Lpxn	0.073487
sn-glia-M4	2810414N06Rik	0.0734574
sn-glia-M4	Itpr1	0.0732867
sn-glia-M4	Macrod1	0.0732242
sn-glia-M4	G630016G05Rik	0.073107
sn-glia-M4	Grin2a	0.0730955
sn-glia-M4	Gm4477	0.0730727
sn-glia-M4	Cyp39a1	0.0729888
sn-glia-M4	Abca1	0.072973
sn-glia-M4	Brip1os	0.0725403
sn-glia-M4	Synpr	0.0721803
sn-glia-M4	Zfp334	0.0720073
sn-glia-M4	Arhgap8	0.0719439
sn-glia-M4	Gm9917	0.0718726
sn-glia-M4	Gm9873	0.0718283
sn-glia-M4	Gm21847	0.071699
sn-glia-M4	Alpk3	0.0715246
sn-glia-M4	Itgb3bp	0.0714863
sn-glia-M4	Tjp3	0.0714707
sn-glia-M4	Arhgdib	0.0712342
sn-glia-M4	Acad12	0.0711889
sn-glia-M4	Psmb9	0.0711656
sn-glia-M4	1700041M05Rik	0.0711538
sn-glia-M4	Gm26615	0.071077
sn-glia-M4	Klf4	0.071041
sn-glia-M4	Igf2bp2	0.0708844
sn-glia-M4	Trim30a	0.0706774
sn-glia-M4	Gm4841	0.0704942
sn-glia-M4	Vwf	0.0704406
sn-glia-M4	Arhgap28	0.0703792
sn-glia-M4	Il27	0.0702782
sn-glia-M4	Axdnd1	0.0702699
sn-glia-M4	4931429L15Rik	0.0700839
sn-glia-M4	Lrp5	0.0698134
sn-glia-M4	Padi2	0.0697866
sn-glia-M4	Tead2	0.0697124
sn-glia-M4	Col1a2	0.0694789
sn-glia-M4	Gm6634	0.0694238
sn-glia-M4	Dhx34	0.069287
sn-glia-M4	Gm43388	0.0691376
sn-glia-M4	Erbb3	0.0689885
sn-glia-M4	Pik3r3	0.068646
sn-glia-M4	1700016G14Rik	0.0685506
sn-glia-M4	Adamts12	0.0684465
sn-glia-M4	Gm20383	0.06834
sn-glia-M4	Mfsd7c	0.0682636
sn-glia-M4	Lzic	0.0679844
sn-glia-M4	Fgf10	0.0678263
sn-glia-M4	Col6a2	0.0675902
sn-glia-M4	Pomk	0.0674905
sn-glia-M4	Gm266	0.0673199
sn-glia-M4	Arc	0.0672487
sn-glia-M4	4732414G09Rik	0.0670652
sn-glia-M4	Has2	0.0670447
sn-glia-M4	Stat2	0.066966
sn-glia-M4	Fndc3b	0.0669618
sn-glia-M4	Gm15478	0.0665592
sn-glia-M4	A930024E05Rik	0.0665156
sn-glia-M4	Ldb1	0.0663488
sn-glia-M4	Zfhx4	0.0663165
sn-glia-M4	Fam20a	0.0661999
sn-glia-M4	Gbp2	0.0661442
sn-glia-M4	Magi3	0.0661118
sn-glia-M4	Ephb1	0.066033
sn-glia-M4	Capg	0.0658684
sn-glia-M4	Csmd2	0.0656238
sn-glia-M4	Ezh2	0.0654811
sn-glia-M4	Gm17268	0.0652286
sn-glia-M4	Car3	0.0651708
sn-glia-M4	Gm17586	0.0647656
sn-glia-M4	Rbm43	0.0647315
sn-glia-M4	Tbx6	0.0646172
sn-glia-M4	Fam181a	0.0645962
sn-glia-M4	Zswim4	0.0645803
sn-glia-M4	Peli2	0.0643364
sn-glia-M4	Nr4a3	0.06428
sn-glia-M4	Clhc1	0.0640991
sn-glia-M4	Igdcc3	0.0637569
sn-glia-M4	Fas	0.0636633
sn-glia-M4	Tspan18	0.0636329
sn-glia-M4	Gm11734	0.0635343
sn-glia-M4	Uhrf1	0.0634171
sn-glia-M4	Casp12	0.0633423
sn-glia-M4	RP23-394F19.1	0.0632567
sn-glia-M4	Ifit3	0.0632286
sn-glia-M4	Kctd14	0.0631079
sn-glia-M4	Tnni3k	0.0630309
sn-glia-M4	Otx1	0.0629865
sn-glia-M4	Dock5	0.062926
sn-glia-M4	Elk4	0.062537
sn-glia-M4	Zfp263	0.0624805
sn-glia-M4	Cdh23	0.0624371
sn-glia-M4	Wdfy4	0.062371
sn-glia-M4	Traf2	0.0623413
sn-glia-M4	Gm7676	0.0622247
sn-glia-M4	Gm15491	0.0621784
sn-glia-M4	Maf	0.0620534
sn-glia-M4	Nkd1	0.061897
sn-glia-M4	Med9os	0.0615701
sn-glia-M4	Ccnd1	0.0613689
sn-glia-M4	Usp18	0.0613664
sn-glia-M4	Hrasls	0.0612334
sn-glia-M4	Gch1	0.0610894
sn-glia-M4	Sec61a1	0.0610236
sn-glia-M4	H2-Q4	0.0607904
sn-glia-M4	Tom1l1	0.0607466
sn-glia-M4	Urb1	0.0604397
sn-glia-M4	Crym	0.0603526
sn-glia-M4	Dnah8	0.0601644
sn-glia-M4	Sostdc1	0.0601198
sn-glia-M4	Gm15601	0.0600668
sn-glia-M4	Dcaf4	0.0599458
sn-glia-M4	Ebf1	0.0598382
sn-glia-M4	Gm26641	0.0594247
sn-glia-M4	Npr2	0.0593331
sn-glia-M4	Irf7	0.0593002
sn-glia-M4	Stk32a	0.0589805
sn-glia-M4	Zfp54	0.0588742
sn-glia-M4	4930519G04Rik	0.0588455
sn-glia-M4	Tgfbi	0.0587609
sn-glia-M4	B230219D22Rik	0.0587086
sn-glia-M4	Ppargc1a	0.0585872
sn-glia-M4	Sgcd	0.0585451
sn-glia-M4	Gm17660	0.0584853
sn-glia-M4	Rab11fip1	0.0583347
sn-glia-M4	2010107G12Rik	0.0581672
sn-glia-M4	Ttyh2	0.0576948
sn-glia-M4	Pard3bos1	0.0576551
sn-glia-M4	Gm37027	0.0574908
sn-glia-M4	Aox1	0.0574166
sn-glia-M4	Timm44	0.0574135
sn-glia-M4	Nckap5	0.0573341
sn-glia-M4	Sall1	0.0573062
sn-glia-M4	Tigit	0.0572269
sn-glia-M4	Egflam	0.056939
sn-glia-M4	Spidr	0.0568801
sn-glia-M4	Col5a1	0.0568557
sn-glia-M4	Susd6	0.0568466
sn-glia-M4	Pvalb	0.0568354
sn-glia-M4	Samhd1	0.0567711
sn-glia-M4	Gm38250	0.0567204
sn-glia-M4	4921536K21Rik	0.0566306
sn-glia-M4	Dlc1	0.056589
sn-glia-M4	Smad3	0.0563078
sn-glia-M4	Slc25a36	0.0562754
sn-glia-M4	Cyb561a3	0.0562568
sn-glia-M4	Lpin3	0.0561953
sn-glia-M4	Dpyd	0.0560161
sn-glia-M4	Smc1b	0.0560034
sn-glia-M4	Tex11	0.0557374
sn-glia-M4	Nr2f6	0.0555498
sn-glia-M4	Ucma	0.0555363
sn-glia-M4	4930568G15Rik	0.0554983
sn-glia-M4	Gm26660	0.0554873
sn-glia-M4	Gpr180	0.0554211
sn-glia-M4	Rspo3	0.0551631
sn-glia-M4	Plekhf2	0.0550932
sn-glia-M4	Zfp866	0.0550844
sn-glia-M4	Maf1	0.0549919
sn-glia-M4	Gm11541	0.0549861
sn-glia-M4	Gen1	0.0549379
sn-glia-M4	4930463O16Rik	0.0547849
sn-glia-M4	Zfp930	0.0547669
sn-glia-M4	Ltbp1	0.0545367
sn-glia-M4	Abca6	0.0542638
sn-glia-M4	Tfip11	0.0540874
sn-glia-M4	Uaca	0.054063
sn-glia-M4	Stard6	0.0539737
sn-glia-M4	Gm16145	0.053767
sn-glia-M4	1700003L19Rik	0.0535201
sn-glia-M4	Plod3	0.053489
sn-glia-M4	2310047D07Rik	0.0534281
sn-glia-M4	Gm454	0.0532765
sn-glia-M4	4931414P19Rik	0.0530538
sn-glia-M4	Ifit1	0.0527864
sn-glia-M4	4930522L14Rik	0.0527799
sn-glia-M4	Acss1	0.0527078
sn-glia-M4	E130114P18Rik	0.0526812
sn-glia-M4	Cyth4	0.0526618
sn-glia-M4	Ptch2	0.052583
sn-glia-M4	Scn4b	0.0525131
sn-glia-M4	Gm9934	0.0524086
sn-glia-M4	Myo5c	0.0524011
sn-glia-M4	Tmem164	0.0519787
sn-glia-M4	Vwc2l	0.0516677
sn-glia-M4	Stat1	0.0515827
sn-glia-M4	Mapk4	0.0515468
sn-glia-M4	Arhgap24	0.0515174
sn-glia-M4	Ick	0.0515095
sn-glia-M4	1810062O18Rik	0.0514995
sn-glia-M4	Nox4	0.0513395
sn-glia-M4	Plet1os	0.0513329
sn-glia-M4	Colec12	0.0511855
sn-glia-M4	Ulbp1	0.0510277
sn-glia-M4	Ccnl2	0.0508094
sn-glia-M4	A730049H05Rik	0.0507915
sn-glia-M4	Tgfb2	0.0507882
sn-glia-M4	Cdca7l	0.0506108
sn-glia-M4	Zfp712	0.050513
sn-glia-M4	Tenm4	0.0504107
sn-glia-M4	Dhx38	0.0504056
sn-glia-M4	Pdgfc	0.0503771
sn-glia-M4	Ntng2	0.0503595
sn-glia-M4	Rela	0.0503582
sn-glia-M4	Arl5c	0.0502513
sn-glia-M4	Apobec1	0.0501923
sn-glia-M4	Col11a1	0.0501842
sn-glia-M4	Mutyh	0.0501002
sn-glia-M4	Nhej1	0.0497754
sn-glia-M4	Shisa8	0.0497009
sn-glia-M4	Gm2200	0.049635
sn-glia-M4	Nfkbia	0.0496053
sn-glia-M4	Tgfa	0.0495748
sn-glia-M4	Tirap	0.049509
sn-glia-M4	Lhx2	0.0494396
sn-glia-M4	Marveld2	0.049254
sn-glia-M4	Snta1	0.0491691
sn-glia-M4	Il4i1	0.0491548
sn-glia-M4	Ing2	0.0490227
sn-glia-M4	Rad51b	0.0488884
sn-glia-M4	Zfp945	0.048809
sn-glia-M4	RP24-259P13.2	0.0488022
sn-glia-M4	Tead3	0.0487418
sn-glia-M4	Tcaim	0.0487009
sn-glia-M4	Gm20652	0.0484852
sn-glia-M4	Cdc25a	0.0480365
sn-glia-M4	4932435O22Rik	0.0477919
sn-glia-M4	Sox5os4	0.0477183
sn-glia-M4	Hmg20a	0.0476846
sn-glia-M4	Atp2a3	0.0474551
sn-glia-M4	Nedd1	0.0474479
sn-glia-M4	Tmem213	0.0474452
sn-glia-M4	P4ha3	0.0473252
sn-glia-M4	Pax5	0.0473016
sn-glia-M4	Gbp3	0.0471519
sn-glia-M4	RP24-308M10.2	0.0470544
sn-glia-M4	Gm26834	0.0470068
sn-glia-M4	9130410C08Rik	0.0469288
sn-glia-M4	Tcf7l2	0.0469043
sn-glia-M4	Gm26852	0.0468487
sn-glia-M4	Cdca8	0.0468399
sn-glia-M4	Trim6	0.0468011
sn-glia-M4	RP24-269A16.9	0.0467628
sn-glia-M4	Arhgef26	0.0463586
sn-glia-M4	Pim1	0.0462127
sn-glia-M4	Nol4	0.0461085
sn-glia-M4	Prdm8	0.0461075
sn-glia-M4	Cped1	0.0459495
sn-glia-M4	Cyyr1	0.0458696
sn-glia-M4	Gm30613	0.0458335
sn-glia-M4	Abhd2	0.0458012
sn-glia-M4	Pdgfrl	0.0457768
sn-glia-M4	Slco1a5	0.0457302
sn-glia-M4	Gm28873	0.0456465
sn-glia-M4	4930448N21Rik	0.0456121
sn-glia-M4	Dok6	0.045561
sn-glia-M4	Itga5	0.0455103
sn-glia-M4	Gm17750	0.045449
sn-glia-M4	Fhl5	0.0453554
sn-glia-M4	Adgra3	0.0453441
sn-glia-M4	Gm4952	0.0452462
sn-glia-M4	Cdca5	0.0452415
sn-glia-M4	4930548K13Rik	0.0452387
sn-glia-M4	Cdh1	0.0451731
sn-glia-M4	Dact1	0.0450435
sn-glia-M4	Kif23	0.0449876
sn-glia-M4	Spsb4	0.0449558
sn-glia-M4	Polm	0.044883
sn-glia-M4	Whamm	0.0447919
sn-glia-M4	Mef2c	0.0447704
sn-glia-M4	Ggt5	0.0447479
sn-glia-M4	Irx3	0.0446493
sn-glia-M4	Prune2	0.0443857
sn-glia-M4	Atrnl1	0.0442588
sn-glia-M4	9430007A20Rik	0.0441915
sn-glia-M4	Fscn2	0.0441767
sn-glia-M4	Gpc6	0.0441767
sn-glia-M4	4930562F17Rik	0.0441429
sn-glia-M4	Rax	0.0441203
sn-glia-M4	Rhot2	0.044039
sn-glia-M4	Gm14664	0.044019
sn-glia-M4	Zfp775	0.0439494
sn-glia-M4	4930447C04Rik	0.0435679
sn-glia-M4	Gm16168	0.0434716
sn-glia-M4	Gm14308	0.0432328
sn-glia-M4	Bcl6	0.0432324
sn-glia-M4	Iqgap1	0.0432123
sn-glia-M4	Epb41l2	0.0430722
sn-glia-M4	Ghrh	0.0429901
sn-glia-M4	Gm5592	0.0429344
sn-glia-M4	Stk40	0.0428378
sn-glia-M4	Pnpla1	0.0425947
sn-glia-M4	Iigp1	0.0423494
sn-glia-M4	Gm525	0.0423251
sn-glia-M4	Rcn1	0.0422812
sn-glia-M4	Myo1h	0.0422069
sn-glia-M4	Gm14661	0.0422023
sn-glia-M4	Frzb	0.0421362
sn-glia-M4	G630090E17Rik	0.042125
sn-glia-M4	Mtl5	0.0420878
sn-glia-M4	Bag1	0.0419343
sn-glia-M4	Ptprj	0.0419175
sn-glia-M4	Gm12092	0.0419024
sn-glia-M4	Fam214a	0.0418391
sn-glia-M4	Cars2	0.0418216
sn-glia-M4	Gm16287	0.0418075
sn-glia-M4	Mpzl1	0.0416385
sn-glia-M4	Gm26532	0.0415693
sn-glia-M4	Gm37971	0.0415668
sn-glia-M4	Tsacc	0.0414924
sn-glia-M4	Otud3	0.0412983
sn-glia-M4	Tnfaip8	0.0412517
sn-glia-M4	Foxj2	0.0412401
sn-glia-M4	Slc38a11	0.0411256
sn-glia-M4	Gins3	0.0410941
sn-glia-M4	Npepl1	0.0410721
sn-glia-M4	Gm15564	0.0410047
sn-glia-M4	Zfp281	0.0409817
sn-glia-M4	Tnfaip2	0.0409346
sn-glia-M4	C230029F24Rik	0.0407997
sn-glia-M4	Sun3	0.0407931
sn-glia-M4	Lrrc14b	0.0406322
sn-glia-M4	Gm15608	0.0405228
sn-glia-M4	Aass	0.0404104
sn-glia-M4	Gm20695	0.0403973
sn-glia-M4	Pcolce	0.0403607
sn-glia-M4	Tmem170	0.0403126
sn-glia-M4	Gm12847	0.040299
sn-glia-M4	Runx2	0.0402237
sn-glia-M4	Asap2	0.0400981
sn-glia-M4	F5	0.0400239
sn-glia-M4	Notch2	0.0398381
sn-glia-M4	Wfikkn2	0.0398144
sn-glia-M4	Idh2	0.0395737
sn-glia-M4	Aspa	0.0395386
sn-glia-M4	Dqx1	0.0393885
sn-glia-M4	D330045A20Rik	0.039367
sn-glia-M4	Abtb1	0.0393463
sn-glia-M4	6330403K07Rik	0.039345
sn-glia-M4	Gm42469	0.0393353
sn-glia-M4	Gm13563	0.039309
sn-glia-M4	Brip1	0.0392692
sn-glia-M4	Kank4	0.03925
sn-glia-M4	Hsdl1	0.0391806
sn-glia-M4	Fermt3	0.0391085
sn-glia-M4	2200002D01Rik	0.0390925
sn-glia-M4	Gm26775	0.0390256
sn-glia-M4	Aunip	0.0389685
sn-glia-M4	H2-K1	0.0389412
sn-glia-M4	Gm28044	0.0389387
sn-glia-M4	Vmn2r35	0.0388868
sn-glia-M4	Hspb3	0.0388042
sn-glia-M4	Klf9	0.0387644
sn-glia-M4	Ereg	0.0387223
sn-glia-M4	1700011I03Rik	0.0386687
sn-glia-M4	Hs3st3a1	0.038662
sn-glia-M4	4930524O07Rik	0.0386203
sn-glia-M4	Nxpe5	0.0385836
sn-glia-M4	Orai3	0.0384335
sn-glia-M4	Cdh6	0.0382824
sn-glia-M4	Aven	0.0382389
sn-glia-M4	Sdcbp2	0.0382101
sn-glia-M4	Tmprss15	0.0380381
sn-glia-M4	Smarcd2	0.0379602
sn-glia-M4	Lpar4	0.0378853
sn-glia-M4	Nos3	0.0377919
sn-glia-M4	1700020G17Rik	0.0377783
sn-glia-M4	Gm12925	0.0376913
sn-glia-M4	4731419I09Rik	0.0376627
sn-glia-M4	Rsad2	0.0376281
sn-glia-M4	Nradd	0.0376077
sn-glia-M4	Pex11g	0.0375949
sn-glia-M4	Tha1	0.0375888
sn-glia-M4	Map3k14	0.0375716
sn-glia-M4	Opn1mw	0.0374158
sn-glia-M4	Ep400	0.0372863
sn-glia-M4	Osbpl6	0.0372752
sn-glia-M4	Tspan32os	0.0372746
sn-glia-M4	Efemp2	0.0372467
sn-glia-M4	Slc6a20a	0.0372288
sn-glia-M4	Dhrs3	0.0371968
sn-glia-M4	Notum	0.0371651
sn-glia-M4	Gm11716	0.0371413
sn-glia-M4	Gm26965	0.0370584
sn-glia-M4	Rcor1	0.0367469
sn-glia-M4	Dtx2	0.0367375
sn-glia-M4	Tbx15	0.0367016
sn-glia-M4	Thoc5	0.0366707
sn-glia-M4	Gm17202	0.0366481
sn-glia-M4	Cys1	0.0366458
sn-glia-M4	Zfp839	0.036344
sn-glia-M4	Trmu	0.0362823
sn-glia-M4	H2-Ke6	0.0362544
sn-glia-M4	Gm14582	0.0362511
sn-glia-M4	Atoh8	0.0361347
sn-glia-M4	Gm4961	0.0360851
sn-glia-M4	Jdp2	0.0360139
sn-glia-M4	Zfp513	0.0359679
sn-glia-M4	Cdh22	0.0359451
sn-glia-M4	Gm12796	0.0358793
sn-glia-M4	Myo7b	0.0358766
sn-glia-M4	Il3ra	0.0358569
sn-glia-M4	Lyg2	0.0357931
sn-glia-M4	Prkag2	0.0357658
sn-glia-M4	4931440J10Rik	0.0357196
sn-glia-M4	Acot11	0.0357183
sn-glia-M4	Klhl21	0.0356811
sn-glia-M4	Ska1	0.0356758
sn-glia-M4	Gm36536	0.035603
sn-glia-M4	Abi3bp	0.035577
sn-glia-M4	Foxa1	0.0353654
sn-glia-M4	Pabpc4l	0.0352755
sn-glia-M4	Mblac1	0.0350988
sn-glia-M4	Rgs7	0.0350517
sn-glia-M4	Rtn4rl1	0.0350254
sn-glia-M4	2810432F15Rik	0.0350197
sn-glia-M4	Gm9961	0.0349403
sn-glia-M4	Guca1b	0.0349401
sn-glia-M4	Tmem106a	0.0348876
sn-glia-M4	Grik3	0.0348572
sn-glia-M4	4930568D16Rik	0.0346741
sn-glia-M4	Trpm1	0.0346339
sn-glia-M4	Kcnh1	0.0345359
sn-glia-M4	Lmod1	0.0345137
sn-glia-M4	Slc15a1	0.0344827
sn-glia-M4	Ifi44	0.0344661
sn-glia-M4	Mis18bp1	0.0344216
sn-glia-M4	Iscu	0.0343557
sn-glia-M4	Zfp457	0.0342839
sn-glia-M4	Slc35c1	0.0342751
sn-glia-M4	Vwa2	0.0342681
sn-glia-M4	Idua	0.0342076
sn-glia-M4	Ror1	0.0342006
sn-glia-M4	Erbb2	0.0341815
sn-glia-M4	Klf10	0.0341657
sn-glia-M4	Arpin	0.0341285
sn-glia-M4	Cpm	0.0341197
sn-glia-M4	Rdm1	0.0341092
sn-glia-M4	Mcm5	0.0340744
sn-glia-M4	Pdzd3	0.0340257
sn-glia-M4	Tap1	0.0340234
sn-glia-M4	Ccdc34os	0.0339702
sn-glia-M4	Sytl3	0.0338186
sn-glia-M4	Tnfrsf9	0.0336865
sn-glia-M4	Gm43126	0.0336767
sn-glia-M4	Meox2	0.0335364
sn-glia-M4	Gm10974	0.0335029
sn-glia-M4	Fpgt	0.0334541
sn-glia-M4	Gm26920	0.0334148
sn-glia-M4	Krtcap3	0.0333798
sn-glia-M4	9130023H24Rik	0.0333487
sn-glia-M4	4930478K11Rik	0.0333273
sn-glia-M4	Slc44a3	0.0332658
sn-glia-M4	Serpinf2	0.0331857
sn-glia-M4	Adamts9	0.0329842
sn-glia-M4	Cyp2b13	0.0329582
sn-glia-M4	Irak2	0.0329256
sn-glia-M4	Tcaf2	0.0328894
sn-glia-M4	Rnf135	0.0328872
sn-glia-M4	Slco2b1	0.0327638
sn-glia-M4	Galnt15	0.0327537
sn-glia-M4	Zfand6	0.0326951
sn-glia-M4	Fmod	0.0326364
sn-glia-M4	Sel1l2	0.0326294
sn-glia-M4	Rin1	0.0325677
sn-glia-M4	Gpcpd1	0.0324927
sn-glia-M4	Nfkbiz	0.0323648
sn-glia-M4	Inpp5d	0.032349
sn-glia-M4	Ahrr	0.0322302
sn-glia-M4	Shc3	0.0321892
sn-glia-M4	4632428C04Rik	0.0320987
sn-glia-M4	Acsm5	0.0320211
sn-glia-M4	Gm42889	0.0319583
sn-glia-M4	Gsdmd	0.0319173
sn-glia-M4	Pou2af1	0.031895
sn-glia-M4	Tiam2	0.0318699
sn-glia-M4	Gm30524	0.0318333
sn-glia-M4	Kif15	0.031711
sn-glia-M4	Socs1	0.0315606
sn-glia-M4	Camk1d	0.0315564
sn-glia-M4	Gpr63	0.0315257
sn-glia-M4	Tjp2	0.0314734
sn-glia-M4	1700084E18Rik	0.0313916
sn-glia-M4	Gm14569	0.0312806
sn-glia-M4	Rarb	0.0312711
sn-glia-M4	Prep	0.0312701
sn-glia-M4	Sorcs2	0.031155
sn-glia-M4	Lyzl4	0.0310354
sn-glia-M4	Sh2b2	0.0310178
sn-glia-M4	Eps8l2	0.0309782
sn-glia-M4	Zfp418	0.0309768
sn-glia-M4	Slc22a2	0.0309208
sn-glia-M4	Eps8	0.0308981
sn-glia-M4	Pygo2	0.0307769
sn-glia-M4	Plekhh3	0.030613
sn-glia-M4	Trpm6	0.0306037
sn-glia-M4	Pygl	0.0306031
sn-glia-M4	Lemd2	0.0305467
sn-glia-M4	Gm42954	0.0305275
sn-glia-M4	Nop2	0.0304879
sn-glia-M4	Efemp1	0.0304503
sn-glia-M4	Loxl2	0.0304336
sn-glia-M4	2810408A11Rik	0.0304012
sn-glia-M4	Gem	0.0303021
sn-glia-M4	RP23-11L1.4	0.0302286
sn-glia-M4	Gm28535	0.0301721
sn-glia-M4	Arhgap29	0.0301191
sn-glia-M4	Vegfa	0.0299223
sn-glia-M4	1700025F22Rik	0.0298654
sn-glia-M4	Col15a1	0.0297841
sn-glia-M4	Klc3	0.0296909
sn-glia-M4	6430584L05Rik	0.0296871
sn-glia-M4	Aifm3	0.0296751
sn-glia-M4	Gm28411	0.0296312
sn-glia-M4	Lix1	0.0296191
sn-glia-M4	Sycp3	0.0295524
sn-glia-M4	Gm2381	0.0293967
sn-glia-M4	Zfp120	0.0293953
sn-glia-M4	Eln	0.0293581
sn-glia-M4	Pqlc3	0.0293213
sn-glia-M4	Med12	0.0292699
sn-glia-M4	Peak1	0.0291443
sn-glia-M4	Rtkn2	0.029133
sn-glia-M4	4930599N23Rik	0.029108
sn-glia-M4	Gm29205	0.0290611
sn-glia-M4	Tinf2	0.0290139
sn-glia-M4	Gm15169	0.0289994
sn-glia-M4	Gxylt2	0.0289222
sn-glia-M4	Gm5134	0.0287093
sn-glia-M4	Lama5	0.0286765
sn-glia-M4	Gucd1	0.0286495
sn-glia-M4	Gm12868	0.0285399
sn-glia-M4	Prdm6	0.028448
sn-glia-M4	Gm26665	0.0281365
sn-glia-M4	Cnr2	0.0281183
sn-glia-M4	Scel	0.0281154
sn-glia-M4	Gm16685	0.0280553
sn-glia-M4	Ecm2	0.0279009
sn-glia-M4	Blnk	0.0278123
sn-glia-M4	Sox4	0.0277708
sn-glia-M4	Plin4	0.0276058
sn-glia-M4	Ybx3	0.0276048
sn-glia-M4	Palld	0.0276025
sn-glia-M4	Pcbp3	0.027484
sn-glia-M4	2010007H06Rik	0.0274475
sn-glia-M4	Map3k1	0.0273136
sn-glia-M4	Rab7b	0.0273122
sn-glia-M4	Omd	0.0269971
sn-glia-M4	B230303O12Rik	0.0267611
sn-glia-M4	Inf2	0.0265991
sn-glia-M4	Foxn2	0.0265917
sn-glia-M4	RP23-6I17.1	0.02659
sn-glia-M4	Plk3	0.0265893
sn-glia-M4	Gm11802	0.0264001
sn-glia-M4	Als2cr11	0.0263679
sn-glia-M4	Tsx	0.026275
sn-glia-M4	Gm12514	0.026267
sn-glia-M4	Mtfr2	0.0261534
sn-glia-M4	Gm29650	0.0261193
sn-glia-M4	Mcat	0.0261113
sn-glia-M4	Exph5	0.0260916
sn-glia-M4	Gm44148	0.025812
sn-glia-M4	Tec	0.0258036
sn-glia-M4	Gm11266	0.0257684
sn-glia-M4	Abcb1b	0.0257674
sn-glia-M4	Col3a1	0.0256502
sn-glia-M4	Mtmr9	0.025561
sn-glia-M4	Naalad2	0.0255602
sn-glia-M4	Upk3bl	0.025442
sn-glia-M4	Raver2	0.0254283
sn-glia-M4	Xist	0.0253764
sn-glia-M4	Slc44a1	0.0253695
sn-glia-M4	Ncln	0.025318
sn-glia-M4	Aire	0.0252915
sn-glia-M4	Ido2	0.0252117
sn-glia-M4	Dach1	0.0249277
sn-glia-M4	Mdfic	0.0249048
sn-glia-M4	Fmn1	0.0248947
sn-glia-M4	Gm42532	0.0248335
sn-glia-M4	Crispld1	0.0247386
sn-glia-M4	Sh3pxd2b	0.0244839
sn-glia-M4	Ahnak2	0.0244364
sn-glia-M4	Pla2g5	0.0243676
sn-glia-M4	Nxpe3	0.0242597
sn-glia-M4	Gm43948	0.0240078
sn-glia-M4	Zfp101	0.0238472
sn-glia-M4	Pld5	0.02371
sn-glia-M4	Klhl29	0.0236181
sn-glia-M4	Gm28068	0.0235486
sn-glia-M4	Serpinh1	0.0235034
sn-glia-M4	Deptor	0.0234018
sn-glia-M4	Itpkc	0.0233216
sn-glia-M4	Egr2	0.0232956
sn-glia-M4	Tor4a	0.0232577
sn-glia-M4	Slc12a4	0.0231977
sn-glia-M4	Carhsp1	0.0231828
sn-glia-M4	Stam2	0.0230955
sn-glia-M4	Hrh4	0.0230671
sn-glia-M4	Prss36	0.023021
sn-glia-M4	9130008F23Rik	0.022952
sn-glia-M4	Igfbp7	0.0228468
sn-glia-M4	Ubac2	0.0228273
sn-glia-M4	Mex3a	0.0228031
sn-glia-M4	Rasef	0.022275
sn-glia-M4	Tll1	0.0222346
sn-glia-M4	Sdc1	0.0221754
sn-glia-M4	Parva	0.0219729
sn-glia-M4	Jph2	0.0215504
sn-glia-M4	Parp10	0.0213464
sn-glia-M4	Rnf17	0.0213305
sn-glia-M4	Oraov1	0.021272
sn-glia-M4	4930557J02Rik	0.0210992
sn-glia-M4	Kcnab1	0.0210298
sn-glia-M4	Zfp536	0.0210228
sn-glia-M4	Gm816	0.0209544
sn-glia-M4	C1ra	0.0207366
sn-glia-M4	Ifrd1	0.0203929
sn-glia-M4	Cd27	0.0203071
sn-glia-M4	Mms22l	0.0202984
sn-glia-M4	Sox9	0.0202572
sn-glia-M4	Procr	0.020243
sn-glia-M4	Ehd2	0.0202044
sn-glia-M4	Slc6a13	0.0201942
sn-glia-M4	Samd9l	0.0200708
sn-glia-M4	Plp2	0.0197773
sn-glia-M4	Plcd4	0.0197698
sn-glia-M4	Scube2	0.019725
sn-glia-M4	Syt6	0.0195921
sn-glia-M4	Gm26917	0.0194968
sn-glia-M4	Ehd1	0.0194826
sn-glia-M4	Aldh1a2	0.0193399
sn-glia-M4	Gm15726	0.0191596
sn-glia-M4	Gfra1	0.0190956
sn-glia-M4	Actn4	0.0189132
sn-glia-M4	Gm14009	0.0187781
sn-glia-M4	Epha3	0.0187389
sn-glia-M4	Cd93	0.0186611
sn-glia-M4	Pcsk5	0.0185743
sn-glia-M4	Gemin2	0.0185061
sn-glia-M4	Nol9	0.0184992
sn-glia-M4	Asap3	0.0183965
sn-glia-M4	Phlda1	0.018277
sn-glia-M4	Mrgbp	0.0181943
sn-glia-M4	Tinagl1	0.0171904
sn-glia-M4	Herc6	0.0171892
sn-glia-M4	Tiparp	0.0171874
sn-glia-M4	Nup160	0.0171638
sn-glia-M4	Tmigd1	0.0166144
sn-glia-M4	Sprr2a2	0.0165715
sn-glia-M4	Olfml3	0.0162448
sn-glia-M4	4930545L23Rik	0.0161322
sn-glia-M4	Aox3	0.016004
sn-glia-M4	Plxdc2	0.0156393
sn-glia-M4	4921511C10Rik	0.0155958
sn-glia-M4	Shroom4	0.0154266
sn-glia-M4	Thbd	0.0153223
sn-glia-M4	Aff1	0.0151743
sn-glia-M4	Ccdc141	0.0149954
sn-glia-M4	Jag1	0.0148502
sn-glia-M4	Mylip	0.014705
sn-glia-M4	Stat3	0.0142558
sn-glia-M4	Vcan	0.0137299
sn-glia-M4	Prr16	0.0137092
sn-glia-M4	Ano5	0.0130471
sn-glia-M4	Map2k6	0.0129733
sn-glia-M4	Hnrnpab	0.0128222
sn-glia-M4	Epha7	0.0118405
sn-glia-M4	Lix1l	0.0115394
sn-glia-M4	Flt1	0.0114717
sn-glia-M4	Tuba1c	0.0114346
sn-glia-M4	Ndfip1	0.0109284
sn-glia-M4	Creb3l2	0.0105856
sn-glia-M4	Col8a1	0.0102127
sn-glia-M4	Kat2a	0.0102045
sn-glia-M4	Il1rapl2	0.0100455
sn-glia-M4	Camkmt	0.0100007
sn-glia-M4	Igfbp3	0.00977837
sn-glia-M4	Mitf	0.00956233
sn-glia-M4	Rgs20	0.00900032
sn-glia-M4	Samd5	0.00855704
sn-glia-M4	Lum	0.00833558
sn-glia-M4	Adam12	0.00764052
sn-glia-M4	Adcy2	0.00729569
sn-glia-M4	B230323A14Rik	0.00719212
sn-glia-M4	Map3k6	0.0068381
sn-glia-M4	Pkmyt1	0.00627689
sn-glia-M4	Cfh	0.0058297
sn-glia-M4	Wipf1	0.00536638
sn-glia-M4	Pex5l	0.00496284
sn-glia-M4	Arl15	0.00478739
sn-glia-M4	Sorcs3	0.00470714
sn-glia-M4	Ccl2	0.00438995
sn-glia-M4	Fn1	0.00300388
sn-glia-M4	Pdzph1	0.00223717
sn-glia-M4	Flrt2	0.00198971
sn-glia-M4	Bag3	0.00154885
sn-glia-M4	Col25a1	0.000953209
sn-glia-M4	Socs5	0.000946313
sn-glia-M4	Nhsl1	0.000702998
sn-glia-M4	Amotl1	-0.000816045
sn-glia-M4	Fhl2	-0.000975798
sn-glia-M4	Phldb2	-0.00192664
sn-glia-M4	Adam23	-0.00205167
sn-glia-M4	Ghr	-0.00217489
sn-glia-M4	Dcn	-0.00244923
sn-glia-M4	Sulf1	-0.00306834
sn-glia-M4	Arid5b	-0.00323566
sn-glia-M4	Gpc3	-0.00349082
sn-glia-M4	Fkbp5	-0.00505421
sn-glia-M4	Prex2	-0.00539735
sn-glia-M4	Errfi1	-0.00715274
sn-glia-M4	Kdm6b	-0.00717027
sn-glia-M4	Synpo	-0.00808944
sn-glia-M4	Trabd2b	-0.00871053
sn-glia-M4	Fosl1	-0.00989436
sn-glia-M4	Cdh13	-0.0106084
sn-glia-M4	Fzd1	-0.0121002
sn-glia-M4	Cd44	-0.012712
sn-glia-M4	Dock1	-0.0139664
sn-glia-M4	Gale	-0.0149293
sn-glia-M4	Hmga2	-0.0215743
sn-glia-M4	Il11	-0.0240281
sn-glia-M4	Shisa6	-0.0418077
sn-glia-M4	Fmnl2	-0.0539445
sn-glia-M4	Dclk1	-0.0599548
sn-glia-M5	Sparcl1	0.885862
sn-glia-M5	Cd81	0.814939
sn-glia-M5	Agt	0.773269
sn-glia-M5	Ndrg2	0.695251
sn-glia-M5	Pla2g7	0.643946
sn-glia-M5	Gja1	0.625887
sn-glia-M5	Slc6a11	0.624053
sn-glia-M5	Clu	0.617357
sn-glia-M5	Mmd2	0.592238
sn-glia-M5	Slc1a2	0.577258
sn-glia-M5	Nkain4	0.576476
sn-glia-M5	Slc4a4	0.575165
sn-glia-M5	Fam213a	0.567503
sn-glia-M5	Sepp1	0.567341
sn-glia-M5	Cldn10	0.554649
sn-glia-M5	Ntsr2	0.552105
sn-glia-M5	Aqp4	0.551568
sn-glia-M5	Mlc1	0.548978
sn-glia-M5	Bcan	0.523716
sn-glia-M5	Phgdh	0.490465
sn-glia-M5	Ednrb	0.488622
sn-glia-M5	Slc39a12	0.483489
sn-glia-M5	Mgst1	0.476339
sn-glia-M5	Fabp7	0.469956
sn-glia-M5	Gjb6	0.445221
sn-glia-M5	Igsf1	0.426207
sn-glia-M5	Asrgl1	0.42069
sn-glia-M5	Scg3	0.419296
sn-glia-M5	Ctsl	0.417567
sn-glia-M5	Paqr6	0.416302
sn-glia-M5	Acsl6	0.413562
sn-glia-M5	2310022B05Rik	0.398408
sn-glia-M5	Abhd3	0.390078
sn-glia-M5	Cmtm5	0.386237
sn-glia-M5	Fxyd1	0.373586
sn-glia-M5	Lcat	0.368017
sn-glia-M5	Cyp2j9	0.366752
sn-glia-M5	Slc25a18	0.357677
sn-glia-M5	Paqr8	0.350362
sn-glia-M5	Kcnj10	0.347067
sn-glia-M5	Mdk	0.338663
sn-glia-M5	Dfna5	0.337278
sn-glia-M5	C4b	0.33347
sn-glia-M5	Ptch1	0.332612
sn-glia-M5	Id3	0.332443
sn-glia-M5	Gpld1	0.30989
sn-glia-M5	Sirt2	0.303471
sn-glia-M5	Aldh1a1	0.272948
sn-glia-M6	Cox8a	0.827576
sn-glia-M6	Cox6a1	0.765708
sn-glia-M6	Rpl37	0.742506
sn-glia-M6	Fth1	0.731742
sn-glia-M6	Ubb	0.727349
sn-glia-M6	Rps23	0.725216
sn-glia-M6	Rpl26	0.725158
sn-glia-M6	Rpl37a	0.724258
sn-glia-M6	Rps27a	0.724254
sn-glia-M6	Rplp1	0.723749
sn-glia-M6	Cox6c	0.721563
sn-glia-M6	Gm10073	0.721224
sn-glia-M6	Cox5b	0.720855
sn-glia-M6	Rpl19	0.712937
sn-glia-M6	Cox6b1	0.711983
sn-glia-M6	Gm9843	0.710283
sn-glia-M6	Rpl32	0.7098
sn-glia-M6	Rpl9-ps6	0.708482
sn-glia-M6	Rpl35a	0.705892
sn-glia-M6	Rps8	0.703845
sn-glia-M6	Rpl21	0.700813
sn-glia-M6	Ppia	0.700638
sn-glia-M6	Ndufa4	0.698617
sn-glia-M6	Wdr89	0.695035
sn-glia-M6	Rps29	0.694941
sn-glia-M6	Rps24	0.693907
sn-glia-M6	Tmsb4x	0.688599
sn-glia-M6	Rps19	0.685627
sn-glia-M6	Rpl38	0.68058
sn-glia-M6	Eif1	0.660241
sn-glia-M6	Rps5	0.656332
sn-glia-M6	Gm11273	0.655336
sn-glia-M6	Calm1	0.655216
sn-glia-M6	mt-Co1	0.638684
sn-glia-M6	mt-Co3	0.637294
sn-glia-M6	Ckb	0.633849
sn-glia-M6	Gm10263	0.632553
sn-glia-M6	Rps17	0.630716
sn-glia-M6	Bex2	0.624439
sn-glia-M6	Atp5j	0.622202
sn-glia-M6	Cox7a2	0.619728
sn-glia-M6	mt-Nd1	0.614717
sn-glia-M6	Tceb2	0.613891
sn-glia-M6	mt-Atp6	0.61313
sn-glia-M6	Rpl39	0.611393
sn-glia-M6	Uqcrq	0.608893
sn-glia-M6	Atp5b	0.605137
sn-glia-M6	Eef1a1	0.604257
sn-glia-M6	Usmg5	0.604004
sn-glia-M6	Rps4x	0.602118
sn-glia-M6	Rpsa	0.601937
sn-glia-M6	Rps18	0.601118
sn-glia-M6	mt-Cytb	0.599609
sn-glia-M6	Nap1l5	0.596615
sn-glia-M6	Ndufa6	0.595891
sn-glia-M6	Gm14820	0.592538
sn-glia-M6	Mif	0.592281
sn-glia-M6	Mt3	0.592078
sn-glia-M6	mt-Co2	0.589049
sn-glia-M6	Rps21	0.587105
sn-glia-M6	Atp5g1	0.586832
sn-glia-M6	Tmsb10	0.586824
sn-glia-M6	Gm11808	0.585174
sn-glia-M6	Rpl13-ps3	0.58495
sn-glia-M6	Sumf1	0.582225
sn-glia-M6	Ndufa5	0.579396
sn-glia-M6	Rps26-ps1	0.576536
sn-glia-M6	Uqcrb	0.573889
sn-glia-M6	Ndufa3	0.571954
sn-glia-M6	Tuba1b	0.570885
sn-glia-M6	2010107E04Rik	0.570473
sn-glia-M6	mt-Nd4	0.569992
sn-glia-M6	Ndufb9	0.569792
sn-glia-M6	Uqcr10	0.568095
sn-glia-M6	Apoe	0.554867
sn-glia-M6	Rpl27-ps3	0.546689
sn-glia-M6	Atp5e	0.545435
sn-glia-M6	Car1	0.542525
sn-glia-M6	Rab3a	0.542472
sn-glia-M6	Uqcrh	0.542169
sn-glia-M6	Ngfrap1	0.537994
sn-glia-M6	Atp5h	0.537846
sn-glia-M6	Rps28	0.53573
sn-glia-M6	Rps26	0.534779
sn-glia-M6	Ndufb2	0.53247
sn-glia-M6	Stmn3	0.530445
sn-glia-M6	Rpl36al	0.526448
sn-glia-M6	Tpt1	0.52142
sn-glia-M6	Pcp4	0.520936
sn-glia-M6	Ndufa2	0.519417
sn-glia-M6	Rpl10a	0.516505
sn-glia-M6	Gstm1	0.51579
sn-glia-M6	Ndufa11	0.514209
sn-glia-M6	Ndufa1	0.507161
sn-glia-M6	Mt1	0.500021
sn-glia-M6	Hspe1	0.498553
sn-glia-M6	Rpl29	0.497474
sn-glia-M6	Ndufc1	0.497354
sn-glia-M6	Atp5d	0.495692
sn-glia-M6	Smdt1	0.494523
sn-glia-M6	Ndufb5	0.493036
sn-glia-M6	Tubb5	0.492363
sn-glia-M6	Resp18	0.491678
sn-glia-M6	Edf1	0.491342
sn-glia-M6	Sncb	0.486748
sn-glia-M6	Stmn1	0.485866
sn-glia-M6	Ndufa12	0.485791
sn-glia-M6	Atp5k	0.483583
sn-glia-M6	Ndufb7	0.483091
sn-glia-M6	Pgam1	0.48198
sn-glia-M6	mt-Nd2	0.480831
sn-glia-M6	Dynlrb1	0.480806
sn-glia-M6	Rplp2	0.480338
sn-glia-M6	Timm8b	0.476647
sn-glia-M6	Rps18-ps3	0.475745
sn-glia-M6	Romo1	0.474632
sn-glia-M6	Prdx5	0.467072
sn-glia-M6	Pcsk1n	0.464814
sn-glia-M6	Uchl1	0.464754
sn-glia-M6	Ndufb10	0.462579
sn-glia-M6	Uqcc2	0.461888
sn-glia-M6	Ly6h	0.461228
sn-glia-M6	Tuba1a	0.458171
sn-glia-M6	2410015M20Rik	0.456207
sn-glia-M6	Taf1c	0.456027
sn-glia-M6	Fcrla	0.455213
sn-glia-M6	Atp6v1f	0.452214
sn-glia-M6	Nop10	0.451867
sn-glia-M6	Tbca	0.445618
sn-glia-M6	Rpl31	0.44372
sn-glia-M6	Ndn	0.442709
sn-glia-M6	Ap2s1	0.441869
sn-glia-M6	Gm8730	0.441257
sn-glia-M6	1110001J03Rik	0.44049
sn-glia-M6	Snrpd2	0.435919
sn-glia-M6	Rabgef1	0.43501
sn-glia-M6	Acadl	0.434306
sn-glia-M6	Eif1b	0.434217
sn-glia-M6	Calm3	0.434089
sn-glia-M6	Cisd1	0.432285
sn-glia-M6	Ndufb6	0.431188
sn-glia-M6	Ndufs6	0.428315
sn-glia-M6	Mt2	0.424679
sn-glia-M6	Ranbp1	0.424598
sn-glia-M6	Rplp0	0.424379
sn-glia-M6	Slc25a3	0.421762
sn-glia-M6	Gstm5	0.419079
sn-glia-M6	Aldoc	0.412764
sn-glia-M6	Cycs	0.410613
sn-glia-M6	Tbc1d2b	0.410471
sn-glia-M6	Pomp	0.409504
sn-glia-M6	Txn1	0.401251
sn-glia-M6	Sparc	0.349907
sn-glia-M7	Gpc5	0.790068
sn-glia-M7	Ntm	0.770023
sn-glia-M7	Trpm3	0.709119
sn-glia-M7	Kcnd2	0.674857
sn-glia-M7	Cadm2	0.658513
sn-glia-M7	Plcb1	0.595818
sn-glia-M7	Erbb4	0.579449
sn-glia-M7	Gria1	0.561856
sn-glia-M7	Bmpr1b	0.499402
sn-glia-M7	Cdh10	0.489512
sn-glia-M7	Wdr17	0.474976
sn-glia-M7	Adcy8	0.47126
sn-glia-M7	Pdgfd	0.463136
sn-glia-M7	Lama2	0.45864
sn-glia-M7	Camk2g	0.408773
sn-glia-M7	Slc7a11	0.406368
sn-glia-M7	Etnppl	0.384322
sn-glia-M8	Snhg11	0.862819
sn-glia-M8	Nrg3	0.848452
sn-glia-M8	Cntnap2	0.813237
sn-glia-M8	Fam155a	0.80192
sn-glia-M8	Lingo2	0.790023
sn-glia-M8	Dlg2	0.788311
sn-glia-M8	Tenm2	0.770791
sn-glia-M8	Lrrtm4	0.759089
sn-glia-M8	Gria4	0.731863
sn-glia-M8	Rims1	0.72623
sn-glia-M8	Meg3	0.719369
sn-glia-M8	Syt1	0.718098
sn-glia-M8	Fgf14	0.709755
sn-glia-M8	Ptprd	0.705957
sn-glia-M8	Ube3a	0.700319
sn-glia-M8	Sntg1	0.686254
sn-glia-M8	Usp29	0.685372
sn-glia-M8	Opcml	0.680061
sn-glia-M8	Cdh18	0.669539
sn-glia-M8	Lrfn5	0.669119
sn-glia-M8	Cntn5	0.66542
sn-glia-M8	Xkr4	0.664962
sn-glia-M8	Grm7	0.66177
sn-glia-M8	Pcdh15	0.652493
sn-glia-M8	Dscam	0.649191
sn-glia-M8	Dcc	0.648646
sn-glia-M8	Rbfox1	0.64674
sn-glia-M8	Cntnap5a	0.646468
sn-glia-M8	Csmd3	0.643843
sn-glia-M8	March1	0.642283
sn-glia-M8	Asic2	0.640798
sn-glia-M8	Ctnna2	0.639177
sn-glia-M8	Sgcz	0.636114
sn-glia-M8	Grm5	0.633772
sn-glia-M8	Galnt13	0.633542
sn-glia-M8	Grik2	0.631651
sn-glia-M8	Ppfia2	0.62776
sn-glia-M8	Gabrb3	0.624618
sn-glia-M8	Kcnip4	0.621069
sn-glia-M8	Ccser1	0.61908
sn-glia-M8	Dpp10	0.618322
sn-glia-M8	Nrg3os	0.602588
sn-glia-M8	Ank3	0.601217
[truncated: 175 more rows]

## Sheet: b.sn_wgcna_linearmodel_testi
id	start	end	celltype	estimate	SE	df	t.ratio	p.value	yvals	symbol
sn-glia-M7	FGF_Day-1	FGF_Day-5	Astro	0.00918977	0.0129739	5.97939	0.708326	0.890319	0.090257	NA
sn-glia-M7	FGF_Day-1	PF_Day-1	Astro	-0.000627409	0.0116361	3.02266	-0.053919	0.999931	0.094257	NA
sn-glia-M7	FGF_Day-1	PF_Day-5	Astro	-0.00942755	0.0130197	6.06208	-0.724101	0.88416	0.098257	NA
sn-glia-M7	FGF_Day-5	PF_Day-1	Astro	-0.00981718	0.0129912	6.01131	-0.755678	0.871283	0.102257	NA
sn-glia-M7	FGF_Day-5	PF_Day-5	Astro	-0.0186173	0.0142437	3.01575	-1.30706	0.616578	0.102257	NA
sn-glia-M7	PF_Day-1	PF_Day-5	Astro	-0.00880014	0.0130369	6.09422	-0.675019	0.90293	0.102257	NA
sn-glia-M7	FGF_Day-1	FGF_Day-5	Tany	0.0126516	0.0130462	6.11389	0.969751	0.77087	0.0451835	NA
sn-glia-M7	FGF_Day-1	PF_Day-1	Tany	0.0117509	0.0117352	3.12705	1.00134	0.760641	0.0491835	NA
sn-glia-M7	FGF_Day-1	PF_Day-5	Tany	0.00637269	0.0133602	6.72382	0.476991	0.96173	0.0531835	NA
sn-glia-M7	FGF_Day-5	PF_Day-1	Tany	-0.000900672	0.0130955	6.20693	-0.068777	0.99987	0.0571835	NA
sn-glia-M7	FGF_Day-5	PF_Day-5	Tany	-0.00627891	0.0145695	3.30188	-0.430962	0.969412	0.0571835	NA
sn-glia-M7	PF_Day-1	PF_Day-5	Tany	-0.00537824	0.0134083	6.82135	-0.401112	0.976468	0.0571835	NA
sn-glia-M7	FGF_Day-1	FGF_Day-5	Epend	0.00896397	0.0132056	6.41832	0.678803	0.90169	0.0221	NA
sn-glia-M7	FGF_Day-1	PF_Day-1	Epend	0.00668252	0.0119346	3.3451	0.559927	0.938291	0.0261	NA
sn-glia-M7	FGF_Day-1	PF_Day-5	Epend	0.000380199	0.0138607	7.78857	0.02743	0.999992	0.0301	NA
sn-glia-M7	FGF_Day-5	PF_Day-1	Epend	-0.00228146	0.0132432	6.49184	-0.172273	0.997993	0.0341	NA
sn-glia-M7	FGF_Day-5	PF_Day-5	Epend	-0.00858377	0.0150022	3.71172	-0.572166	0.935162	0.0341	NA
sn-glia-M7	PF_Day-1	PF_Day-5	Epend	-0.00630232	0.0138966	7.8695	-0.453515	0.967035	0.0341	NA
sn-glia-M3	FGF_Day-1	FGF_Day-5	Astro	0.0128625	0.00347841	5.77237	3.6978	0.0403905	0.0811493	*
sn-glia-M3	FGF_Day-1	PF_Day-1	Astro	0.0146242	0.00320676	3.25188	4.56042	0.050424	0.0851493	*
sn-glia-M3	FGF_Day-1	PF_Day-5	Astro	0.0147793	0.00361684	6.51769	4.08624	0.0214702	0.0891493	*
sn-glia-M3	FGF_Day-5	PF_Day-1	Astro	0.00176169	0.00353023	6.1245	0.49903	0.956425	0.0931493	NA
sn-glia-M3	FGF_Day-5	PF_Day-5	Astro	0.00191678	0.0039065	3.13433	0.490666	0.956254	0.0931493	NA
sn-glia-M3	PF_Day-1	PF_Day-5	Astro	0.000155091	0.0036667	6.88853	0.0422972	0.99997	0.0931493	NA
sn-glia-M3	FGF_Day-1	FGF_Day-5	Tany	0.0522719	0.00369064	7.33199	14.1634	6.31769e-06	0.164417	***
sn-glia-M3	FGF_Day-1	PF_Day-1	Tany	0.0538264	0.00348626	4.56089	15.4396	0.000150249	0.168417	***
sn-glia-M3	FGF_Day-1	PF_Day-5	Tany	0.0558481	0.00450918	16.3166	12.3854	5.76734e-09	0.172417	***
sn-glia-M3	FGF_Day-5	PF_Day-1	Tany	0.00155453	0.00382912	8.51379	0.405975	0.975976	0.176417	NA
sn-glia-M3	FGF_Day-5	PF_Day-5	Tany	0.00357622	0.00477922	7.15413	0.748285	0.874725	0.176417	NA
sn-glia-M3	PF_Day-1	PF_Day-5	Tany	0.00202169	0.00462321	18.0564	0.437291	0.971213	0.176417	NA
sn-glia-M3	FGF_Day-1	FGF_Day-5	Epend	0.0273442	0.00412338	11.4787	6.6315	0.000151952	0.0533724	***
sn-glia-M3	FGF_Day-1	PF_Day-1	Epend	0.0265336	0.00399634	7.89371	6.63948	0.000780737	0.0573724	***
sn-glia-M3	FGF_Day-1	PF_Day-5	Epend	0.0281647	0.00560061	38.4481	5.02886	6.76957e-05	0.0613724	***
sn-glia-M3	FGF_Day-5	PF_Day-1	Epend	-0.000810562	0.00422006	12.5897	-0.192074	0.997352	0.0653724	NA
sn-glia-M3	FGF_Day-5	PF_Day-5	Epend	0.000820472	0.00576238	15.0541	0.142384	0.998922	0.0653724	NA
sn-glia-M3	PF_Day-1	PF_Day-5	Epend	0.00163103	0.00567217	40.4261	0.28755	0.991587	0.0653724	NA
sn-glia-M1	FGF_Day-1	FGF_Day-5	Astro	0.0355052	0.00434524	5.82543	8.17105	0.000861853	0.130772	***
sn-glia-M1	FGF_Day-1	PF_Day-1	Astro	0.0396759	0.00397794	3.19315	9.97396	0.00513192	0.134772	**
sn-glia-M1	FGF_Day-1	PF_Day-5	Astro	0.0410408	0.0044776	6.42935	9.1658	0.00027166	0.138772	***
sn-glia-M1	FGF_Day-5	PF_Day-1	Astro	0.0041707	0.00439482	6.09585	0.949005	0.781422	0.142772	NA
sn-glia-M1	FGF_Day-5	PF_Day-5	Astro	0.0055356	0.00485172	3.11042	1.14096	0.693882	0.142772	NA
sn-glia-M1	PF_Day-1	PF_Day-5	Astro	0.0013649	0.00452573	6.71187	0.301587	0.989612	0.142772	NA
sn-glia-M1	FGF_Day-1	FGF_Day-5	Tany	0.0212336	0.00454932	7.00829	4.66743	0.0095141	0.0840652	**
sn-glia-M1	FGF_Day-1	PF_Day-1	Tany	0.0216385	0.00424931	4.16735	5.09223	0.0215814	0.0880652	*
sn-glia-M1	FGF_Day-1	PF_Day-5	Tany	0.025632	0.00535741	13.4656	4.7844	0.00161864	0.0920652	**
sn-glia-M1	FGF_Day-5	PF_Day-1	Tany	0.000404846	0.00468391	7.88472	0.0864334	0.999748	0.0960652	NA
sn-glia-M1	FGF_Day-5	PF_Day-5	Tany	0.0043984	0.00570826	6.02874	0.770534	0.865039	0.0960652	NA
sn-glia-M1	PF_Day-1	PF_Day-5	Tany	0.00399356	0.00547216	14.6695	0.729795	0.883608	0.0960652	NA
sn-glia-M1	FGF_Day-1	FGF_Day-5	Epend	0.0206051	0.00497302	10.0351	4.14338	0.00899529	0.0571623	**
sn-glia-M1	FGF_Day-1	PF_Day-1	Epend	0.0183266	0.00475501	6.54364	3.85416	0.0279514	0.0611623	*
sn-glia-M1	FGF_Day-1	PF_Day-5	Epend	0.0194977	0.00647009	28.4679	3.01352	0.0260769	0.0651623	*
sn-glia-M1	FGF_Day-5	PF_Day-1	Epend	-0.00227852	0.00506883	10.8289	-0.449517	0.96833	0.0691623	NA
sn-glia-M1	FGF_Day-5	PF_Day-5	Epend	-0.0011074	0.0067041	11.4376	-0.165182	0.9983	0.0691623	NA
sn-glia-M1	PF_Day-1	PF_Day-5	Epend	0.00117113	0.00654402	29.7804	0.178961	0.997918	0.0691623	NA
sn-glia-M2	FGF_Day-1	FGF_Day-5	Astro	0.030589	0.00608691	5.94791	5.02538	0.00971814	0.088671	**
sn-glia-M2	FGF_Day-1	PF_Day-1	Astro	0.0331123	0.00548224	3.05738	6.03992	0.0260043	0.092671	*
sn-glia-M2	FGF_Day-1	PF_Day-5	Astro	0.0327479	0.00614146	6.15099	5.33228	0.00663256	0.096671	**
sn-glia-M2	FGF_Day-5	PF_Day-1	Astro	0.00252327	0.00610747	6.02863	0.413146	0.974199	0.100671	NA
sn-glia-M2	FGF_Day-5	PF_Day-5	Astro	0.00215895	0.0067055	3.03836	0.321967	0.986374	0.100671	NA
sn-glia-M2	PF_Day-1	PF_Day-5	Astro	-0.000364328	0.00616183	6.23303	-0.0591266	0.999917	0.100671	NA
sn-glia-M2	FGF_Day-1	FGF_Day-5	Tany	0.0266467	0.00617261	6.29067	4.31692	0.0177182	0.0689129	*
sn-glia-M2	FGF_Day-1	PF_Day-1	Tany	0.0282104	0.00559895	3.3268	5.03851	0.0362847	0.0729129	*
sn-glia-M2	FGF_Day-1	PF_Day-5	Tany	0.0288659	0.00653697	7.91161	4.41579	0.00986114	0.0769129	**
sn-glia-M2	FGF_Day-5	PF_Day-1	Tany	0.00156369	0.00623064	6.53122	0.250967	0.99391	0.0809129	NA
sn-glia-M2	FGF_Day-5	PF_Day-5	Tany	0.00221921	0.00708551	3.7921	0.313204	0.987753	0.0809129	NA
sn-glia-M2	PF_Day-1	PF_Day-5	Tany	0.000655521	0.00659178	8.18101	0.0994452	0.999617	0.0809129	NA
sn-glia-M2	FGF_Day-1	FGF_Day-5	Epend	0.0277735	0.006359	7.08736	4.36758	0.0131632	0.0339664	*
sn-glia-M2	FGF_Day-1	PF_Day-1	Epend	0.0267619	0.00582956	3.91026	4.59073	0.0351985	0.0379664	*
sn-glia-M2	FGF_Day-1	PF_Day-5	Epend	0.0276151	0.00709528	10.9734	3.89204	0.0115051	0.0419664	*
sn-glia-M2	FGF_Day-5	PF_Day-1	Epend	-0.00101154	0.00640261	7.28362	-0.157989	0.998464	0.0459664	NA
sn-glia-M2	FGF_Day-5	PF_Day-5	Epend	-0.00015838	0.00757315	4.94702	-0.0209134	0.999996	0.0459664	NA
sn-glia-M2	PF_Day-1	PF_Day-5	Epend	0.000853159	0.00713438	11.2169	0.119584	0.99935	0.0459664	NA
sn-glia-M8	FGF_Day-1	FGF_Day-5	Astro	-0.0230027	0.00887347	5.95211	-2.5923	0.141254	0.07834	NA
sn-glia-M8	FGF_Day-1	PF_Day-1	Astro	-0.0114842	0.00798751	3.05273	-1.43777	0.557205	0.08234	NA
sn-glia-M8	FGF_Day-1	PF_Day-5	Astro	-0.00918806	0.00894652	6.13953	-1.027	0.741142	0.08634	NA
sn-glia-M8	FGF_Day-5	PF_Day-1	Astro	0.0115185	0.00890102	6.02631	1.29406	0.597988	0.09034	NA
sn-glia-M8	FGF_Day-5	PF_Day-5	Astro	0.0138147	0.00977078	3.03544	1.41387	0.568038	0.09034	NA
sn-glia-M8	PF_Day-1	PF_Day-5	Astro	0.00229616	0.00897385	6.21486	0.255873	0.993527	0.09034	NA
sn-glia-M8	FGF_Day-1	FGF_Day-5	Tany	-0.0221174	0.00898834	6.26687	-2.46068	0.160988	0.0516016	NA
sn-glia-M8	FGF_Day-1	PF_Day-1	Tany	-0.00690086	0.00814407	3.29974	-0.847348	0.831193	0.0556016	NA
sn-glia-M8	FGF_Day-1	PF_Day-5	Tany	-0.00736078	0.00947802	7.74729	-0.776616	0.862875	0.0596016	NA
sn-glia-M8	FGF_Day-5	PF_Day-1	Tany	0.0152165	0.00906618	6.48735	1.67838	0.404068	0.0636016	NA
sn-glia-M8	FGF_Day-5	PF_Day-5	Tany	0.0147566	0.0102812	3.72462	1.43531	0.546749	0.0636016	NA
sn-glia-M8	PF_Day-1	PF_Day-5	Tany	-0.000459913	0.00955187	7.99214	-0.048149	0.999956	0.0636016	NA
sn-glia-M8	FGF_Day-1	FGF_Day-5	Epend	-0.0112514	0.00923859	6.99593	-1.21787	0.635979	0.060909	NA
sn-glia-M8	FGF_Day-1	PF_Day-1	Epend	-0.0100651	0.00845414	3.83215	-1.19055	0.664014	0.064909	NA
sn-glia-M8	FGF_Day-1	PF_Day-5	Epend	-0.0261863	0.010232	10.5166	-2.55924	0.106916	0.068909	NA
sn-glia-M8	FGF_Day-5	PF_Day-1	Epend	0.00118636	0.00929721	7.17508	0.127604	0.999186	0.072909	NA
sn-glia-M8	FGF_Day-5	PF_Day-5	Epend	-0.0149348	0.0109389	4.77174	-1.36529	0.568833	0.072909	NA
sn-glia-M8	PF_Day-1	PF_Day-5	Epend	-0.0161212	0.010285	10.7357	-1.56745	0.434862	0.072909	NA
sn-glia-M5	FGF_Day-1	FGF_Day-5	Astro	-0.0340283	0.00428346	5.85752	-7.94412	0.000977355	0.0836598	***
sn-glia-M5	FGF_Day-1	PF_Day-1	Astro	-0.0112772	0.00390472	3.15754	-2.88809	0.167539	0.0876598	NA
sn-glia-M5	FGF_Day-1	PF_Day-5	Astro	-0.0138835	0.0043897	6.36665	-3.16276	0.0667086	0.0916598	*
sn-glia-M5	FGF_Day-5	PF_Day-1	Astro	0.0227511	0.00432329	6.07833	5.26245	0.00732277	0.0956598	**
sn-glia-M5	FGF_Day-5	PF_Day-5	Astro	0.0201448	0.00476587	3.09389	4.22688	0.0672917	0.0956598	*
sn-glia-M5	PF_Day-1	PF_Day-5	Astro	-0.00260635	0.00442858	6.59599	-0.58853	0.932253	0.0956598	NA
sn-glia-M5	FGF_Day-1	FGF_Day-5	Tany	-0.0195342	0.00444794	6.81599	-4.39174	0.0138644	0.0329757	*
sn-glia-M5	FGF_Day-1	PF_Day-1	Tany	-0.00693443	0.00412475	3.93766	-1.68118	0.43668	0.0369757	NA
sn-glia-M5	FGF_Day-1	PF_Day-5	Tany	-0.00633421	0.00511048	11.8691	-1.23946	0.615453	0.0409757	NA
sn-glia-M5	FGF_Day-5	PF_Day-1	Tany	0.0125998	0.00455714	7.51637	2.76484	0.0968878	0.0449757	*
sn-glia-M5	FGF_Day-5	PF_Day-5	Tany	0.0132	0.00546543	5.39294	2.41518	0.183899	0.0449757	NA
sn-glia-M5	PF_Day-1	PF_Day-5	Tany	0.00060022	0.0052058	12.7872	0.115298	0.999421	0.0449757	NA
sn-glia-M5	FGF_Day-1	FGF_Day-5	Epend	-0.0117796	0.00479338	9.21015	-2.45746	0.133226	0.0353303	NA
sn-glia-M5	FGF_Day-1	PF_Day-1	Epend	-0.006821	0.0045405	5.7875	-1.50226	0.49247	0.0393303	NA
sn-glia-M5	FGF_Day-1	PF_Day-5	Epend	-0.014683	0.00604375	23.1168	-2.42944	0.099283	0.0433303	*
sn-glia-M5	FGF_Day-5	PF_Day-1	Epend	0.00495855	0.00487211	9.82907	1.01774	0.743354	0.0473303	NA
sn-glia-M5	FGF_Day-5	PF_Day-5	Epend	-0.00290341	0.00629669	9.48171	-0.461101	0.965788	0.0473303	NA
sn-glia-M5	PF_Day-1	PF_Day-5	Epend	-0.00786197	0.00610639	24.0841	-1.2875	0.579385	0.0473303	NA
sn-glia-M9	FGF_Day-1	FGF_Day-5	Astro	-0.00372688	0.00874802	5.92057	-0.426026	0.971837	0.090556	NA
sn-glia-M9	FGF_Day-1	PF_Day-1	Astro	-0.0105792	0.00790781	3.08762	-1.33782	0.601331	0.094556	NA
sn-glia-M9	FGF_Day-1	PF_Day-5	Astro	-0.00236971	0.0088681	6.2224	-0.267217	0.992652	0.098556	NA
sn-glia-M9	FGF_Day-5	PF_Day-1	Astro	-0.0068523	0.00879319	6.04369	-0.779273	0.861307	0.102556	NA
sn-glia-M9	FGF_Day-5	PF_Day-5	Astro	0.00135717	0.00966592	3.0566	0.140408	0.9988	0.102556	NA
sn-glia-M9	PF_Day-1	PF_Day-5	Astro	0.00820947	0.00891265	6.34846	0.921103	0.795278	0.102556	NA
sn-glia-M9	FGF_Day-1	FGF_Day-5	Tany	-0.00107813	0.00893574	6.44688	-0.120653	0.999304	0.0701511	NA
sn-glia-M9	FGF_Day-1	PF_Day-1	Tany	-0.00738221	0.00816203	3.50582	-0.904458	0.805198	0.0741511	NA
sn-glia-M9	FGF_Day-1	PF_Day-5	Tany	-0.00330026	0.00972009	9.02361	-0.33953	0.98565	0.0781511	NA
sn-glia-M9	FGF_Day-5	PF_Day-1	Tany	-0.00630409	0.00906207	6.82086	-0.695657	0.895541	0.0821511	NA
sn-glia-M9	FGF_Day-5	PF_Day-5	Tany	-0.00222213	0.0104872	4.2463	-0.211889	0.99613	0.0821511	NA
sn-glia-M9	PF_Day-1	PF_Day-5	Tany	0.00408195	0.00983634	9.46489	0.414987	0.974574	0.0821511	NA
sn-glia-M9	FGF_Day-1	FGF_Day-5	Epend	-0.00292074	0.00933953	7.69799	-0.312728	0.988574	0.0860601	NA
sn-glia-M9	FGF_Day-1	PF_Day-1	Epend	-0.00163046	0.00865711	4.43841	-0.188338	0.997281	0.0900601	NA
sn-glia-M9	FGF_Day-1	PF_Day-5	Epend	0.00142798	0.0108872	14.1813	0.131161	0.999154	0.0940601	NA
sn-glia-M9	FGF_Day-5	PF_Day-1	Epend	0.00129027	0.00943319	8.01113	0.13678	0.999007	0.0980601	NA
sn-glia-M9	FGF_Day-5	PF_Day-5	Epend	0.00434872	0.0115139	6.16493	0.377691	0.980021	0.0980601	NA
sn-glia-M9	PF_Day-1	PF_Day-5	Epend	0.00305844	0.0109677	14.604	0.27886	0.9921	0.0980601	NA
sn-glia-M4	FGF_Day-1	FGF_Day-5	Astro	-0.00371193	0.00247128	5.76779	-1.50203	0.492742	0.0191394	NA
sn-glia-M4	FGF_Day-1	PF_Day-1	Astro	-0.00014543	0.00227965	3.25694	-0.0637948	0.999887	0.0231394	NA
sn-glia-M4	FGF_Day-1	PF_Day-5	Astro	1.86142e-05	0.00257161	6.52445	0.00723833	1	0.0271394	NA
sn-glia-M4	FGF_Day-5	PF_Day-1	Astro	0.0035665	0.00250884	6.12695	1.42157	0.530516	0.0311394	NA
sn-glia-M4	FGF_Day-5	PF_Day-5	Astro	0.00373054	0.0027768	3.1362	1.34347	0.597972	0.0311394	NA
sn-glia-M4	PF_Day-1	PF_Day-5	Astro	0.000164044	0.00260772	6.90292	0.0629071	0.999901	0.0311394	NA
sn-glia-M4	FGF_Day-1	FGF_Day-5	Tany	-0.0115176	0.00262504	7.36024	-4.3876	0.0118868	0.0728799	*
sn-glia-M4	FGF_Day-1	PF_Day-1	Tany	-0.0117125	0.00248198	4.59563	-4.71901	0.023078	0.0768799	*
sn-glia-M4	FGF_Day-1	PF_Day-5	Tany	-0.0094106	0.00321678	16.5747	-2.92548	0.0431736	0.0808799	*
sn-glia-M4	FGF_Day-5	PF_Day-1	Tany	-0.000194875	0.00272528	8.56922	-0.0715064	0.999858	0.0848799	NA
sn-glia-M4	FGF_Day-5	PF_Day-5	Tany	0.00210701	0.00340801	7.25549	0.618253	0.923125	0.0848799	NA
sn-glia-M4	PF_Day-1	PF_Day-5	Tany	0.00230189	0.00329908	18.3645	0.697736	0.896634	0.0848799	NA
sn-glia-M4	FGF_Day-1	FGF_Day-5	Epend	-0.0370102	0.00293808	11.6078	-12.5967	2.09546e-07	0.149763	***
sn-glia-M4	FGF_Day-1	PF_Day-1	Epend	-0.0267381	0.0028506	8.01597	-9.3798	6.26901e-05	0.153763	***
sn-glia-M4	FGF_Day-1	PF_Day-5	Epend	-0.00114284	0.00400383	39.3735	-0.285437	0.991763	0.157763	NA
sn-glia-M4	FGF_Day-5	PF_Day-1	Epend	0.010272	0.00300795	12.7478	3.41497	0.021462	0.161763	*
sn-glia-M4	FGF_Day-5	PF_Day-5	Epend	0.0358673	0.00411734	15.388	8.71129	1.33866e-06	0.161763	***
sn-glia-M4	PF_Day-1	PF_Day-5	Epend	0.0255953	0.00405538	41.4141	6.31144	8.80792e-07	0.161763	***

## Sheet: c.sn_wgcna_goterms
id	query.number	significant	p.value	term.size	query.size	overlap.size	precision	recall	term.id	domain	subgraph.number	term.name	relative.depth	intersection	padj
sn-glia-M1	1	TRUE	0.0259	14	12	2	0.167	0.143	REAC:R-MMU-5654736	rea	29	Signaling by FGFR1	1	SPRY2,SPRED1	0.0413861
sn-glia-M1	1	TRUE	0.0259	112	16	4	0.25	0.036	REAC:R-MMU-1474244	rea	19	Extracellular matrix organization	1	BMP1,ITGAV,A2M,COL16A1	0.0413861
sn-glia-M1	1	TRUE	0.0296	165	18	5	0.278	0.03	GO:0048514	BP	24	blood vessel morphogenesis	1	SPRY2,WNT7B,SPRED1,CYR61,CLIC4	0.0413861
sn-glia-M1	1	TRUE	0.0296	11	18	2	0.111	0.182	GO:1902742	BP	18	apoptotic process involved in development	1	WNT7B,CYR61	0.0413861
sn-glia-M1	1	TRUE	0.0296	13	18	2	0.111	0.154	GO:0061036	BP	17	positive regulation of cartilage development	1	BMP1,CYR61	0.0413861
sn-glia-M1	1	TRUE	0.0296	123	2	2	1	0.016	GO:0098657	BP	22	import into cell	1	SLC39A14,ITGAV	0.0413861
sn-glia-M1	1	TRUE	0.0296	11	12	2	0.167	0.182	GO:0010799	BP	9	regulation of peptidyl-threonine phosphorylation	1	SPRY2,SPRED1	0.0413861
sn-glia-M1	1	TRUE	0.0296	157	2	2	1	0.013	GO:0055065	BP	8	metal ion homeostasis	1	SLC39A14,ITGAV	0.0413861
sn-glia-M1	1	TRUE	0.0296	94	18	4	0.222	0.043	GO:0070371	BP	11	ERK1 and ERK2 cascade	1	SPRY2,ITGAV,SPRED1,CYR61	0.0413861
sn-glia-M1	1	TRUE	0.0296	12	18	2	0.111	0.167	GO:0033687	BP	4	osteoblast proliferation	1	ITGAV,CYR61	0.0413861
sn-glia-M1	1	TRUE	0.0296	16	14	2	0.143	0.125	GO:0033627	BP	14	cell adhesion mediated by integrin	1	ITGAV,COL16A1	0.0413861
sn-glia-M1	1	TRUE	0.0296	41	18	3	0.167	0.073	GO:0001890	BP	6	placenta development	1	WNT7B,ITGAV,CYR61	0.0413861
sn-glia-M1	1	TRUE	0.0296	284	18	6	0.333	0.021	GO:0051270	BP	5	regulation of cellular component movement	1	SPRY2,ITGAV,SPRED1,CYR61,CLIC4,MCC	0.0413861
sn-glia-M1	1	TRUE	0.0296	114	19	4	0.211	0.035	GO:0045785	BP	27	positive regulation of cell adhesion	1	ITGAV,CYR61,IGFBP2,COL16A1	0.0413861
sn-glia-M1	1	TRUE	0.0296	145	2	2	1	0.014	GO:0098660	BP	2	inorganic ion transmembrane transport	1	SLC39A14,ITGAV	0.0413861
sn-glia-M1	1	TRUE	0.0314	71	4	2	0.5	0.028	GO:0002237	BP	20	response to molecule of bacterial origin	1	ITGAV,SBNO2	0.0413861
sn-glia-M1	1	TRUE	0.0315	19	15	2	0.133	0.105	GO:0060425	BP	30	lung morphogenesis	1	SPRY2,WNT7B	0.0413861
sn-glia-M1	1	TRUE	0.0317	30	9	2	0.222	0.067	REAC:R-MMU-425366	rea	13	Transport of bile salts and organic acids, metal ions and amine compounds	1	SLC39A14,SLC16A1	0.0413861
sn-glia-M1	1	TRUE	0.0317	19	16	2	0.125	0.105	REAC:R-MMU-174824	rea	7	Plasma lipoprotein assembly, remodeling, and clearance	1	BMP1,A2M	0.0413861
sn-glia-M1	1	TRUE	0.0335	283	15	5	0.333	0.018	GO:0009968	BP	3	negative regulation of signal transduction	1	SPRY2,WNT7B,ITGAV,SPRED1,MCC	0.0416974
sn-glia-M1	1	TRUE	0.0346	139	18	4	0.222	0.029	GO:0002009	BP	28	morphogenesis of an epithelium	1	SPRY2,WNT7B,CYR61,CLIC4	0.0416974
sn-glia-M1	1	TRUE	0.0384	25	15	2	0.133	0.08	GO:0001885	BP	21	endothelial cell development	1	WNT7B,CLIC4	0.0438667
sn-glia-M1	1	TRUE	0.0384	215	20	5	0.25	0.023	GO:0051248	BP	16	negative regulation of protein metabolic process	1	SPRY2,ITGAV,SPRED1,A2M,PLAT	0.0438667
sn-glia-M1	1	TRUE	0.0392	28	14	2	0.143	0.071	GO:0048041	BP	10	focal adhesion assembly	1	ITGAV,COL16A1	0.0438667
sn-glia-M1	1	TRUE	0.0463	36	12	2	0.167	0.056	GO:1990823	BP	1	response to leukemia inhibitory factor	1	SPRY2,SBNO2	0.0473065
sn-glia-M1	1	TRUE	0.0463	39	11	2	0.182	0.051	GO:0009566	BP	26	fertilization	1	ITGAV,CLIC4	0.0473065
sn-glia-M1	1	TRUE	0.0485	210	15	4	0.267	0.019	GO:1902533	BP	15	positive regulation of intracellular signal transduction	1	SPRY2,WNT7B,ITGAV,SPRED1	0.0485
sn-glia-M2	1	TRUE	0.00056	43	27	5	0.185	0.116	REAC:R-MMU-114608	rea	5	Platelet degranulation	1	TIMP1,SERPINA3N,CD63,TAGLN2,CD9	0.02632
sn-glia-M2	1	TRUE	0.0105	139	21	6	0.286	0.043	GO:0010975	BP	3	regulation of neuron projection development	1	HSPB1,GFAP,TNFRSF12A,VIM,TUBB2B,LGALS1	0.0413861
sn-glia-M2	1	TRUE	0.0137	284	23	8	0.348	0.028	GO:0051270	BP	9	regulation of cellular component movement	1	TIMP1,HSPB1,PFN1,HBEGF,CD63,VIM,CD9,TUBB2B	0.0413861
sn-glia-M2	1	TRUE	0.0145	25	4	2	0.5	0.08	GO:0031623	BP	17	receptor internalization	1	CD63,CD9	0.0413861
sn-glia-M2	1	TRUE	0.0145	56	2	2	1	0.036	GO:0034329	BP	23	cell junction assembly	1	CD9,S100A10	0.0413861
sn-glia-M2	1	TRUE	0.0145	37	35	4	0.114	0.108	GO:0061041	BP	13	regulation of wound healing	1	TNFRSF12A,HBEGF,CD9,ANXA2	0.0413861
sn-glia-M2	1	TRUE	0.0164	183	4	3	0.75	0.016	GO:0030155	BP	20	regulation of cell adhesion	1	CD63,CD9,S100A10	0.0413861
sn-glia-M2	1	TRUE	0.0183	10	16	2	0.125	0.2	GO:0014002	BP	6	astrocyte development	1	GFAP,VIM	0.0413861
sn-glia-M2	1	TRUE	0.0199	46	36	4	0.111	0.087	REAC:R-MMU-72766	rea	25	Translation	1	MRPL52,MRPS6,EIF4A1,MRPL33	0.0413861
sn-glia-M2	1	TRUE	0.0204	115	2	2	1	0.017	GO:0061024	BP	14	membrane organization	1	CD9,S100A10	0.0413861
sn-glia-M2	1	TRUE	0.0221	132	36	6	0.167	0.045	GO:0006518	BP	27	peptide metabolic process	1	MRPL52,GFAP,VIM,MRPS6,RPS2,EIF4A1	0.0413861
sn-glia-M2	1	TRUE	0.0245	252	35	8	0.229	0.032	GO:0008284	BP	10	positive regulation of cell proliferation	1	TIMP1,ID2,GFAP,HBEGF,VIM,ANXA2,AVP,EIF5A	0.0413861
sn-glia-M2	1	TRUE	0.0263	12	19	2	0.105	0.167	GO:0038084	BP	12	vascular endothelial growth factor signaling pathway	1	HSPB1,CD63	0.0413861
sn-glia-M2	1	TRUE	0.0266	22	10	2	0.2	0.091	GO:0007229	BP	21	integrin-mediated signaling pathway	1	TIMP1,CD63	0.0413861
sn-glia-M2	1	TRUE	0.0305	16	17	2	0.118	0.125	GO:0043462	BP	7	regulation of ATPase activity	1	PFN1,CNN3	0.0413861
sn-glia-M2	1	TRUE	0.0342	14	21	2	0.095	0.143	GO:0034110	BP	18	regulation of homotypic cell-cell adhesion	1	CD9,LGALS1	0.0416974
sn-glia-M2	1	TRUE	0.0414	17	21	2	0.095	0.118	GO:0048524	BP	4	positive regulation of viral process	1	PFN1,LGALS1	0.0448636
sn-glia-M2	1	TRUE	0.042	277	30	7	0.233	0.025	GO:0060429	BP	2	epithelium development	1	PFN1,ID2,HBEGF,HSD17B4,CD63,TAGLN2,VIM	0.0448636
sn-glia-M3	1	TRUE	0.00667	28	6	2	0.333	0.071	KEGG:04610	keg	2	Complement and coagulation cascades	1	SERPINE1,PLAUR	0.0413861
sn-glia-M3	1	TRUE	0.0198	26	13	3	0.231	0.115	GO:2001243	BP	1	negative regulation of intrinsic apoptotic signaling pathway	1	PTTG1IP,MCL1,PLAUR	0.0413861
sn-glia-M4	1	TRUE	1.42e-48	86	344	63	0.183	0.733	GO:0044782	BP	6	cilium organization	1	KIF19A,TTLL5,CEP290,CFAP54,CEP83,WDPCP,TEKT1,TMEM107,MAK,DNAH5,LRRC6,TTLL8,RSPH1,RFX2,RP1,CFAP126,GSN,CCDC39,SPAG17,CFAP206,IFT81,TTLL3,NEK1,MNS1,TTC21A,STK36,CDC14A,FOXJ1,SPATA6,DNAIC2,IQCG,DCDC2A,NME5,CCDC113,CFAP221,RSPH4A,CEP126,CROCC,RFX3,ULK4,DNAH7B,DNAL1,UBXN10,IQUB,DYNC2H1,ENO4,CFAP100,DNAH3,DNAH6,SPAG16,DNAAF3,LRGUK,HYDIN,KIF27,DNAIC1,ARMC4,SPEF2,DRC1,CATIP,CFAP74,SYNE1,DNAH7A,DNAH7C	1.633e-46
sn-glia-M4	1	TRUE	2.41e-09	29	320	16	0.05	0.552	GO:0007368	BP	70	determination of left/right symmetry	1	BICC1,DNAH11,CEP290,DNAH5,LRRC6,CCDC39,FOXJ1,DNAIC2,CFAP53,RFX3,DYNC2H1,DAW1,DNAAF3,DNAIC1,ARMC4,DRC1	1.38575e-07
sn-glia-M4	1	TRUE	1.76e-08	19	201	11	0.055	0.579	GO:0030317	BP	22	flagellated sperm motility	1	TTLL5,PLTP,DNAH11,DNAH5,LRRC6,CCDC39,IQCG,ENO4,SPAG16,DNAIC1,SPEF2	6.74667e-07
sn-glia-M4	1	TRUE	3.87e-08	86	165	13	0.079	0.151	KEGG:05016	keg	64	Huntington disease	1	DNAH2,DNAH11,DNAH5,DNAH10,DNAH7B,DNAL1,DNALI1,DNAH3,DNAH6,DNAH9,DNAIC1,DNAH7A,DNAH7C	1.11262e-06
sn-glia-M4	1	TRUE	1.19e-07	10	345	9	0.026	0.9	GO:0001539	BP	55	cilium or flagellum-dependent cell motility	1	DNAH11,CFAP54,TEKT1,CCDC39,RFX3,CFAP46,SPAG16,CFAP44,DRC1	2.737e-06
sn-glia-M4	1	TRUE	7.88e-05	34	1550	24	0.015	0.706	REAC:R-MMU-1650814	rea	59	Collagen biosynthesis and modifying enzymes	1	COL6A1,COL18A1,COL5A3,PLOD3,COL6A2,COL5A2,COL3A1,COL5A1,COL11A1,COL15A1,COL1A2,PCOLCE,COL4A5,P3H2,COL27A1,P4HA3,TLL1,COL8A2,COL25A1,COL23A1,COL8A1,SERPINH1,COL4A3,COL6A5	0.00151033
sn-glia-M4	1	TRUE	0.00035	82	1559	47	0.03	0.573	GO:0030198	BP	29	extracellular matrix organization	1	SOX9,LOXL3,COL18A1,DDR1,COL5A3,PLOD3,FBLN1,SULF2,GFOD2,TNR,SULF1,HAS2,ADAMTS20,CCDC80,VIT,COL5A2,COL3A1,FN1,COL5A1,COL11A1,APBB2,TFIP11,COL1A2,ELN,ADAMTS9,GAS6,MYO1E,SMAD3,KIF9,PHLDB2,TNXB,ANTXR1,LOXL2,ABI3BP,TGFBI,SERPINF2,TGFB2,SH3PXD2B,FMOD,EGFLAM,ECM2,COL27A1,FLRT2,PHLDB1,LAMB2,SERPINH1,COL4A3	0.00575
sn-glia-M4	1	TRUE	0.000924	15	366	6	0.016	0.4	REAC:R-MMU-983189	rea	26	Kinesins	1	KIF19A,KIF21A,KIF6,KIF26B,KIF9,KIF27	0.0118067
sn-glia-M4	1	TRUE	0.0012	103	1572	55	0.035	0.534	GO:0031589	BP	9	cell-substrate adhesion	1	ITGA5,DDR1,COL5A3,FBLN1,ACTN1,LAMA5,PTPRK,WDPCP,ITGB4,GCNT2,HAS2,BCL6,CCDC80,ST6GAL1,VEGFA,VIT,PCSK5,FERMT3,VWA2,LDB1,COL3A1,FN1,JAG1,ADAMTS9,IQGAP1,PARVA,FLNA,ARHGAP6,GAS6,PLEKHA2,CDH13,SMAD3,EPHB1,PHLDB2,TNXB,ANTXR1,ABI3BP,RREB1,TBCD,CDK6,RCC2,EGFLAM,ECM2,FMN1,DOCK5,DMD,WHAMM,ADAMTS12,EFNA5,ACTN4,BCL2,DOCK1,EDA,COL8A1,PEAK1	0.0138
sn-glia-M4	1	TRUE	0.00171	76	275	16	0.058	0.211	GO:0007283	BP	32	spermatogenesis	1	TTLL5,CFAP54,RSPH1,RFX2,IFT81,NEK1,MNS1,IQCG,NME5,PACRG,CCDC33,MYCBPAP,SPAG16,LRGUK,SPEF2,DPY19L2	0.0178773
sn-glia-M4	1	TRUE	0.00277	149	1574	73	0.046	0.49	GO:0048598	BP	25	embryonic morphogenesis	1	LHX2,ITGA5,SOX9,LUZP1,RARG,JAG2,KLF4,MEF2C,OTX1,HIPK1,EYA4,CDH23,ALDH1A2,PAX5,LAMA5,SULF1,RARB,KDM6B,RSPO3,CEP290,LRIG3,WDPCP,TMEM107,KAT2A,TSHR,ZFP36L1,FGF10,STK3,TRP63,DLG1,PTK7,DUSP1,LRP5,TCF7L2,LDB1,RDH10,COL5A2,FN1,COL5A1,ZEB2,FRZB,CCDC39,MECOM,TBX15,COL11A1,WLS,MMP16,LMO4,NR4A3,TBX6,TEAD2,IRX3,SMAD3,PHLDB2,CHST11,CRB2,PLXNB2,ATOH8,RUNX2,TGFB2,CHD7,INHBA,ZFP281,DACT1,FZD1,DYNC2H1,TENM4,PHLDB…	0.023
sn-glia-M4	1	TRUE	0.0028	73	1574	41	0.026	0.562	GO:0060485	BP	13	mesenchyme development	1	SOX9,LOXL3,MEF2C,ALDH1A2,AGER,LAMA5,ERBB3,KITL,MDM2,HNRNPAB,ZFP36L1,GCNT2,FGF10,HAS2,VEGFA,PTK7,LDLRAD4,TCF7L2,RDH10,NRP2,FN1,ZEB2,FRZB,JAG1,WWTR1,NOS3,EZH2,TEAD2,FLNA,SMAD3,PHLDB2,LOXL2,CRB2,FOXA1,ACTA2,PAWR,TGFB2,TAPT1,PHLDB1,HMGA2,BCL2	0.023
sn-glia-M4	1	TRUE	0.00369	142	1409	57	0.04	0.401	REAC:R-MMU-212436	rea	43	Generic Transcription Pathway	1	CCND2,RARG,TEAD3,NR2F6,WWOX,ZFP775,HIPK1,PAX5,RARB,ZFP334,NUAK1,MDM2,ZFP839,THRB,TRP63,ZFP263,RUNX1,TCF7L2,LDB1,TRP53BP2,WWTR1,NOTCH2,NR4A3,PLK3,PRKAG2,EZH2,TEAD2,WRN,GSR,NR3C2,MAML2,USP2,SMAD3,CCND3,BRIP1,ZFP418,SESN1,RUNX2,CDK6,PPP1R13L,SFN,TEAD1,ZFP457,TCF7L1,ZFP930,MAML3,ING2,ZFP120,NR2F1,CCND1,SMARCD2,GM14308,MED12,GM2381,PSMB9,GM26965,GM28044	0.0249618
sn-glia-M4	1	TRUE	0.00436	20	366	6	0.016	0.3	REAC:R-MMU-6811434	rea	35	COPI-dependent Golgi-to-ER retrograde traffic	1	KIF19A,KIF21A,KIF6,KIF26B,KIF9,KIF27	0.0254725
sn-glia-M4	1	TRUE	0.00496	57	1560	33	0.021	0.579	GO:0048705	BP	51	skeletal system morphogenesis	1	SOX9,RARG,WWOX,MEF2C,SCUBE2,PAX5,TRPV4,SULF1,RARB,ARID5B,HAS2,DLG1,VEGFA,LRP5,RDH10,TBX15,COL11A1,MMP16,P2RX7,CARM1,SMAD3,CHST11,TIPARP,BMP6,RUNX2,TGFB2,SH3PXD2B,FMN1,COL27A1,DHRS3,SERPINH1,SPEF2,MED12	0.0271619
sn-glia-M4	1	TRUE	0.00565	76	941	25	0.027	0.329	REAC:R-MMU-422475	rea	72	Axon guidance	1	COL6A1,COL6A2,RPS6KA5,NUMB,ARHGEF28,GFRA2,ROBO1,PRKCQ,SEMA6D,EFNA4,PIK3R3,COL4A5,SLIT2,GAB1,EPHB1,RELN,SHB,EFNA5,PRKCA,EZR,ROBO2,RHOB,NCK2,COL4A3,COL6A5	0.02905
sn-glia-M4	1	TRUE	0.00581	175	1574	82	0.052	0.469	GO:0000122	BP	27	negative regulation of transcription by RNA polymerase II	1	SOX9,PCBP3,UHRF1,RARG,NR2F6,KLF4,IRF3,MEF2C,FHL2,HIPK1,POU6F1,PAX5,TRPV4,RARB,TRIM37,WWC1,ARID5B,MYB,MDM2,HNRNPAB,AEBP1,PER1,ID4,THRB,BCL6,TRP63,ZFP263,DLG1,VEGFA,SIK1,RELA,TCF7L2,MXI1,IKZF2,LRRFIP1,TFCP2L1,ELK4,ZEB2,E2F1,WWTR1,NR4A3,EZH2,MEPCE,YBX3,ETV6,TBX6,BAG3,CRYM,SALL1,WWP2,USP2,HMG20A,SMAD3,CCND3,LOXL2,FOXJ1,JDP2,MITF,FOXA1,PAWR,RCOR1,TXNIP,BMP6,RREB1,BACH2,CDK6,PPP1R13L,ZFP281,ZFP536,DACT…	0.02905
sn-glia-M4	1	TRUE	0.00715	17	1474	13	0.009	0.765	GO:0032330	BP	19	regulation of chondrocyte differentiation	1	SOX9,RARG,RARB,EFEMP1,THRB,RELA,SMAD3,LOXL2,BMP6,RUNX2,ADAMTS12,SOX6,MAF	0.0303929
sn-glia-M4	1	TRUE	0.00715	277	1574	121	0.077	0.437	GO:0060429	BP	78	epithelium development	1	LHX2,SOX9,LOXL3,AIRE,LUZP1,RARG,COL18A1,JAG2,KLF4,FOXJ2,DDR1,PLOD3,MEF2C,CDH23,ALDH1A2,LAMA5,SULF1,RARB,KDM6B,RSPO3,CEP290,WDPCP,TMEM107,KAT2A,ZFP36L1,ID4,MARVELD2,FGF10,THRB,SCEL,STK3,RAPGEF3,TRP63,PRKDC,DLG1,VEGFA,PTK7,ANXA1,TJP2,LRP5,RELA,TCF7L2,LDB1,RDH10,TFCP2L1,KIF26B,COL5A1,ZEB2,FRZB,JAG1,CCDC39,MECOM,WWTR1,LMO4,EPHA7,TMOD1,CAR9,PTCH2,ERRFI1,ABCB1B,EZH2,IQGAP1,TBX6,TEAD2,OPHN1,FLNA,SLIT2,N…	0.0303929
sn-glia-M4	1	TRUE	0.00769	19	320	5	0.016	0.263	REAC:R-MMU-5617833	rea	1	Cilium Assembly	1	CEP290,CEP83,IFT81,DYNLRB2,IFT88	0.0304948
sn-glia-M4	1	TRUE	0.0103	57	1574	31	0.02	0.544	KEGG:05206	keg	67	MicroRNAs in cancer	1	CCND2,ITGA5,STAT3,CD44,TNR,ERBB3,MDM2,RPS6KA5,TRP63,VEGFA,PIM1,CDCA5,ZEB2,E2F1,NOTCH2,MMP16,ABCB1B,EZH2,KIF23,CDC25A,TNXB,SOCS1,TGFB2,CDK6,PRKCA,EZR,IRS1,HMGA2,BCL2,ERBB2,CCND1	0.0351216
sn-glia-M4	1	TRUE	0.0103	43	1098	20	0.018	0.465	KEGG:04218	keg	61	Cellular senescence	1	CCND2,HIPK1,MCU,TRPV4,CACNA1D,MYBL2,MDM2,ZFP36L1,RELA,E2F1,PIK3R3,ITPR1,CALML4,SMAD3,CDC25A,CCND3,H2-Q4,TGFB2,CDK6,CCND1	0.0351216
sn-glia-M4	1	TRUE	0.0106	151	1570	71	0.045	0.47	GO:0007507	BP	4	heart development	1	SOX9,LUZP1,LTBP1,MEF2C,FHL2,ALDH1A2,BICC1,RARB,JPH2,ERBB3,KDM6B,DNAH11,CEP290,MDM2,SGCD,KAT2A,ZFP36L1,DNAH5,STK3,HAS2,PRKDC,VEGFA,PTK7,SIK1,PCSK5,NRP2,COL3A1,COL5A1,JAG1,CCDC39,MECOM,COL11A1,LMNA,LMO4,NOS3,ADAMTS9,NOX4,PARVA,TEAD2,FLNA,SLIT2,SORBS2,MYLK3,GAB1,SMAD3,FOXJ1,FHOD3,SGCG,TNNI3,TGFB2,SH3PXD2B,PPP1R13L,CHD7,FZD1,LEMD2,ADAMTS6,DYNC2H1,FLRT2,TENM4,SOX6,DAW1,GPC3,DNAAF3,DNAIC1,ARMC4,ERBB2,D…	0.0351216
sn-glia-M4	1	TRUE	0.0113	96	1211	37	0.031	0.385	KEGG:05165	keg	42	Human papillomavirus infection	1	CCND2,ITGA5,COL6A1,VWF,IRF3,TNR,MDM2,COL6A2,ITGB4,DLG1,FAS,RELA,TCF7L2,STAT1,E2F1,NOTCH2,PIK3R3,OASL2,COL1A2,COL4A5,MAML2,TNXB,CCND3,H2-Q4,STAT2,CDK6,IKBKE,RELN,LAMB2,CREB5,TCF7L1,MAML3,H2-K1,HDAC8,CCND1,COL4A3,COL6A5	0.0351216
sn-glia-M4	1	TRUE	0.0113	43	1546	24	0.016	0.558	KEGG:04933	keg	39	AGE-RAGE signaling pathway in diabetic complications	1	STAT3,AGER,PLCD3,VEGFA,PIM1,RELA,PLCB3,COL3A1,STAT1,PLCD4,FN1,PIK3R3,NOS3,COL1A2,NOX4,COL4A5,SMAD3,CCL2,TGFB2,PRKCA,BCL2,CCND1,THBD,COL4A3	0.0351216
sn-glia-M4	1	TRUE	0.0113	32	1422	18	0.013	0.562	KEGG:04974	keg	52	Protein digestion and absorption	1	COL6A1,COL18A1,COL5A3,COL6A2,SLC38A2,SLC15A1,COL5A2,COL3A1,COL5A1,COL11A1,COL15A1,COL1A2,ELN,COL4A5,ATP1A1,COL27A1,COL4A3,COL6A5	0.0351216
sn-glia-M4	1	TRUE	0.0113	31	1085	15	0.014	0.484	KEGG:05162	keg	68	Measles	1	CCND2,IRF3,NFKBIA,FAS,RELA,IRF7,STAT1,PRKCQ,PIK3R3,CCND3,STAT2,CDK6,IKBKE,HSPA2,CCND1	0.0351216
sn-glia-M4	1	TRUE	0.0113	42	726	14	0.019	0.333	KEGG:04261	keg	47	Adrenergic signaling in cardiomyocytes	1	CACNA1D,CACNB4,RPS6KA5,CACNA2D3,RAPGEF3,PLCB3,CALML4,ATP1A1,SCN7A,TNNI3,PRKCA,CREB5,BCL2,CACNB2	0.0351216
sn-glia-M4	1	TRUE	0.0132	11	676	7	0.01	0.636	GO:0061245	BP	5	establishment or maintenance of bipolar cell polarity	1	DLG1,PTK7,PRICKLE2,OPHN1,FOXJ1,CRB2,EZR	0.0388444
sn-glia-M4	1	TRUE	0.0145	71	1572	35	0.022	0.493	KEGG:04510	keg	45	Focal adhesion	1	CCND2,ITGA5,COL6A1,VWF,ACTN1,LAMA5,TNR,COL6A2,ITGB4,SHC3,VEGFA,FN1,PDGFC,PIK3R3,FLT1,COL1A2,PARVA,COL4A5,FLNA,MYLK3,TNXB,CCND3,RAPGEF1,RELN,PRKCA,LAMB2,ACTN4,BCL2,DOCK1,ERBB2,MYL9,FLNC,CCND1,COL4A3,COL6A5	0.0388444
sn-glia-M4	1	TRUE	0.0145	23	1085	12	0.011	0.522	KEGG:05220	keg	56	Chronic myeloid leukemia	1	BCL2L1,MDM2,NFKBIA,RUNX1,RELA,E2F1,MECOM,PIK3R3,SMAD3,TGFB2,CDK6,CCND1	0.0388444
sn-glia-M4	1	TRUE	0.015	10	320	5	0.016	0.5	GO:0001895	BP	75	retina homeostasis	1	CEP290,MAK,RP1,CROCC,ADGRV1	0.0388444
sn-glia-M4	1	TRUE	0.0159	43	1147	18	0.016	0.419	REAC:R-MMU-194840	rea	49	Rho GTPase cycle	1	ARHGAP31,ARHGAP28,RHOT2,ARHGDIB,OPHN1,ARHGAP6,DLC1,SYDE1,ARAP1,ARHGEF5,ARHGAP39,ARHGEF26,FAM13A,RHOB,ARHGEF33,ARHGAP24,AKAP13,ARHGAP8	0.03975
sn-glia-M4	1	TRUE	0.017	12	889	8	0.009	0.667	GO:0006911	BP	53	phagocytosis, engulfment	1	ABCA1,AGER,LBP,MYH9,C3,GSN,GULP1,ANO6	0.039898
sn-glia-M4	1	TRUE	0.0205	43	1087	18	0.017	0.419	KEGG:05161	keg	77	Hepatitis B	1	IRF3,NFKBIA,FAS,RELA,IRF7,CASP12,STAT1,E2F1,PIK3R3,TIRAP,TGFB2,STAT2,CDK6,IKBKE,PRKCA,CREB5,BCL2,CCND1	0.0428636
sn-glia-M4	1	TRUE	0.021	47	1085	19	0.018	0.404	KEGG:05203	keg	62	Viral carcinogenesis	1	CCND2,IRF3,ACTN1,MDM2,NFKBIA,DLG1,C3,RELA,IRF7,TRAF1,GSN,TRAF2,PIK3R3,CCND3,H2-Q4,CDK6,CREB5,HDAC8,CCND1	0.043125
sn-glia-M4	1	TRUE	0.0259	50	1107	20	0.018	0.4	KEGG:04621	keg	65	NOD-like receptor signaling pathway	1	IRF3,BCL2L1,MCU,NFKBIA,RELA,PLCB3,IRF7,CASP12,STAT1,TRAF2,GBP3,GBP2,ANTXR2,P2RX7,ITPR1,ANTXR1,TXNIP,STAT2,IKBKE,BCL2	0.0447363
sn-glia-M4	1	TRUE	0.0268	103	1531	49	0.032	0.476	GO:0150063	BP	60	visual system development	1	LHX2,SOX9,RARG,KLF4,STAT3,NES,RCN1,HIPK1,TTLL5,ALDH1A2,RARB,CEP290,WDPCP,FGF10,THRB,DLG1,VEGFA,RAX,LRP5,FSCN2,RP1,RDH10,COL5A2,COL5A1,ZEB2,JAG1,TMOD1,PDE6B,TRPM1,SMAD3,EPHB1,PTPRM,MITF,MEGF11,INHBB,BMP6,TGFB2,SH3PXD2B,PPP1R13L,CHD7,INHBA,ZFP513,PYGO2,LAMB2,MAF,COL8A2,BCL2,COL8A1,SCO2	0.0447363
sn-glia-M4	1	TRUE	0.0274	60	1132	26	0.023	0.433	GO:1901990	BP	11	regulation of mitotic cell cycle phase transition	1	CCND2,KLF4,CACNB4,MDM2,ZFP36L1,FGF10,TRP63,PRKDC,DUSP1,ANXA1,CDCA5,PRKCQ,E2F1,EZH2,MEPCE,CDC14A,NEK11,MYO16,CDK6,RCC2,DACT1,GEN1,BCL2,RAD51B,HSPA2,CCND1	0.0447363
sn-glia-M4	1	TRUE	0.0275	29	1088	15	0.014	0.517	GO:0042303	BP	8	molting cycle	1	LHX2,PER1,FGF10,TRP63,RELA,LDB1,PTCH2,SOSTDC1,TGFB2,LDB2,PPP1R13L,INHBA,CD109,BCL2,EDA	0.0447363
sn-glia-M4	1	TRUE	0.0324	167	1574	75	0.048	0.449	GO:0048729	BP	15	tissue morphogenesis	1	LHX2,SOX9,AIRE,LUZP1,RARG,JAG2,KLF4,DDR1,PLOD3,MEF2C,ALDH1A2,LAMA5,SULF1,KDM6B,RSPO3,CEP290,MDM2,KAT2A,ID4,FGF10,STK3,TRP63,DLG1,VEGFA,PTK7,LRP5,RDH10,NRP2,COL3A1,KIF26B,COL5A1,ZEB2,FRZB,JAG1,CCDC39,COL11A1,WLS,LMO4,EPHA7,NR4A3,CAR9,NOS3,TBX6,TEAD2,OPHN1,FLNA,SLIT2,NKD1,IRX3,CTSH,SMAD3,PHLDB2,CRB2,FOXA1,TNNI3,ACTA2,SOSTDC1,PLXNB2,GCNT1,RREB1,TGFB2,CHD7,INHBA,FMN1,DACT1,FZD1,ADAMTS12,RHOB,GPC3,HMG…	0.0447363
sn-glia-M4	1	TRUE	0.0342	45	941	16	0.017	0.356	KEGG:04360	keg	2	Axon guidance	1	SEMA6A,BOC,ROBO1,ABLIM1,SEMA6D,EFNA4,PIK3R3,ABLIM2,SLIT2,EPHB1,PLXNB2,EFNA5,PRKCA,ROBO2,SEMA3B,NCK2	0.0447363
sn-glia-M4	1	TRUE	0.0342	10	920	6	0.007	0.6	KEGG:04960	keg	44	Aldosterone-regulated sodium reabsorption	1	PIK3R3,NR3C2,ATP1A1,SFN,PRKCA,IRS1	0.0447363
sn-glia-M4	1	TRUE	0.0342	51	1131	20	0.018	0.392	KEGG:04390	keg	14	Hippo signaling pathway	1	CCND2,CDH1,TEAD3,WWC1,STK3,DLG1,TCF7L2,TRP53BP2,WWTR1,TEAD2,NKD1,SMAD3,CCND3,CRB2,WTIP,BMP6,TGFB2,TEAD1,TCF7L1,CCND1	0.0447363
sn-glia-M4	1	TRUE	0.0342	22	1514	13	0.009	0.591	KEGG:05212	keg	74	Pancreatic cancer	1	STAT3,BCL2L1,VEGFA,RELA,STAT1,E2F1,PIK3R3,TGFA,SMAD3,TGFB2,CDK6,ERBB2,CCND1	0.0447363
sn-glia-M4	1	TRUE	0.0351	31	1570	19	0.012	0.613	GO:0003279	BP	24	cardiac septum development	1	LUZP1,LTBP1,RARB,DNAH11,MDM2,PTK7,PCSK5,NRP2,JAG1,LMO4,NOS3,PARVA,SLIT2,TGFB2,CHD7,FZD1,ADAMTS6,DHRS3,SOX4	0.0447363
sn-glia-M4	1	TRUE	0.0354	33	1085	14	0.013	0.424	KEGG:05222	keg	76	Small cell lung cancer	1	BCL2L1,NFKBIA,RELA,TRAF1,TRAF2,E2F1,PIK3R3,COL4A5,CDK6,LAMB2,BCL2,FHIT,CCND1,COL4A3	0.0447363
sn-glia-M4	1	TRUE	0.0354	26	735	9	0.012	0.346	KEGG:05412	keg	46	Arrhythmogenic right ventricular cardiomyopathy (ARVC)	1	CACNA1D,CACNB4,ITGB4,CACNA2D3,LMNA,SGCG,DMD,TCF7L1,CACNB2	0.0447363
sn-glia-M4	1	TRUE	0.0358	32	998	15	0.015	0.469	GO:1904019	BP	66	epithelial cell apoptotic process	1	COL18A1,JAG2,BCL2L1,HIPK1,AGER,ZFP36L1,STK3,FAS,GSN,E2F1,PPARGC1A,GAS6,KRT8,ANO6,COL4A3	0.04475
sn-glia-M4	1	TRUE	0.0379	13	676	7	0.01	0.538	GO:0038066	BP	16	p38MAPK cascade	1	AGER,PER1,ZFP36L1,DLG1,HSPH1,ULK4,EZR	0.04508
sn-glia-M4	1	TRUE	0.0387	25	1514	14	0.009	0.56	KEGG:01521	keg	71	EGFR tyrosine kinase inhibitor resistance	1	STAT3,BCL2L1,ERBB3,SHC3,VEGFA,IL6RA,PDGFC,PIK3R3,TGFA,GAS6,GAB1,PRKCA,BCL2,ERBB2	0.04508
sn-glia-M4	1	TRUE	0.0387	23	976	10	0.01	0.435	KEGG:04115	keg	12	p53 signaling pathway	1	CCND2,BCL2L1,MDM2,FAS,CCND3,SESN1,CDK6,SFN,BCL2,CCND1	0.04508
sn-glia-M4	1	TRUE	0.0387	41	1566	21	0.013	0.512	KEGG:04530	keg	69	Tight junction	1	AMOTL1,ACTN1,CACNA1D,MARVELD2,MAP3K1,MYH9,DLG1,RUNX1,TJP2,PRKAG2,YBX3,TJP3,SYNPO,TUBA1C,WHAMM,CLDN14,EZR,ACTN4,ERBB2,MYL9,CCND1	0.04508
sn-glia-M4	1	TRUE	0.0399	25	1525	14	0.009	0.56	KEGG:04931	keg	73	Insulin resistance	1	STAT3,NFKBIA,PYGL,RELA,PRKCQ,SLC2A1,PIK3R3,PRKAG2,NOS3,PPARGC1A,TBC1D4,CREB3L2,CREB5,IRS1	0.0454307
sn-glia-M4	1	TRUE	0.0424	13	405	4	0.01	0.308	REAC:R-MMU-446219	rea	38	Synthesis of substrates in N-glycan biosythesis	1	ST3GAL6,ST6GAL1,GMDS,ST6GALNAC3	0.0469952
sn-glia-M4	1	TRUE	0.0445	57	1564	30	0.019	0.526	GO:0043588	BP	57	skin development	1	LHX2,SOX9,LAMA5,ITGB4,ZFP36L1,FGF10,SCEL,TRP63,ANXA1,RELA,TCF7L2,LDB1,COL5A2,COL3A1,COL5A1,PTCH2,ERRFI1,COL1A2,EXPH5,SOSTDC1,TXNIP,TGFB2,LDB2,INHBA,CD109,SFN,BCL2,PALLD,EDA,SPRR2A2	0.0471606
sn-glia-M4	1	TRUE	0.0445	21	1574	14	0.009	0.667	GO:0007498	BP	20	mesoderm development	1	LHX2,KDM6B,ZFP36L1,TRP63,VEGFA,WLS,NR4A3,TBX6,TEAD2,IRX3,SMAD3,CRB2,INHBA,HMGA2	0.0471606
sn-glia-M4	1	TRUE	0.0472	28	425	6	0.014	0.214	REAC:R-MMU-5633007	rea	34	Regulation of TP53 Activity	1	HIPK1,MDM2,TRP63,TRP53BP2,WRN,USP2	0.0485
sn-glia-M4	1	TRUE	0.0479	10	1055	6	0.006	0.6	KEGG:04340	keg	21	Hedgehog signaling pathway	1	CCND2,BOC,PTCH2,ADRBK2,BCL2,CCND1	0.0485
sn-glia-M4	1	TRUE	0.0479	28	735	9	0.012	0.321	KEGG:05410	keg	48	Hypertrophic cardiomyopathy (HCM)	1	CACNA1D,CACNB4,ITGB4,CACNA2D3,LMNA,SGCG,TNNI3,DMD,CACNB2	0.0485
sn-glia-M5	1	TRUE	0.00274	163	43	10	0.233	0.061	GO:0033993	BP	18	response to lipid	1	ID3,MGST1,PTCH1,CTSL,CLU,EDNRB,PAQR8,LCAT,MLC1,PAQR6	0.023
sn-glia-M5	1	TRUE	0.00443	213	45	11	0.244	0.052	GO:0007417	BP	13	central nervous system development	1	NDRG2,BCAN,SLC1A2,ID3,SIRT2,FABP7,PTCH1,CLU,MDK,KCNJ10,PHGDH	0.0254725
sn-glia-M5	1	TRUE	0.00647	37	8	3	0.375	0.081	GO:0045732	BP	8	positive regulation of protein catabolic process	1	CLU,CD81,GJA1	0.029762
sn-glia-M5	1	TRUE	0.0074	48	35	5	0.143	0.104	GO:0006644	BP	11	phospholipid metabolic process	1	ABHD3,ACSL6,PLA2G7,LCAT,CD81	0.0303929
sn-glia-M5	1	TRUE	0.0228	123	21	5	0.238	0.041	GO:0098657	BP	3	import into cell	1	SLC1A2,CLU,MLC1,SLC39A12,CD81	0.0447363
sn-glia-M5	1	TRUE	0.0303	38	39	4	0.103	0.105	GO:0098656	BP	15	anion transmembrane transport	1	SLC1A2,ACSL6,FXYD1,KCNJ10	0.0447363
sn-glia-M5	1	TRUE	0.0308	128	22	5	0.227	0.039	GO:0051259	BP	9	protein complex oligomerization	1	SLC1A2,MGST1,CLU,MLC1,GJA1	0.0447363
sn-glia-M5	1	TRUE	0.0333	35	45	4	0.089	0.114	GO:0021782	BP	21	glial cell development	1	SIRT2,CLU,KCNJ10,PHGDH	0.0447363
sn-glia-M5	1	TRUE	0.0441	110	9	3	0.333	0.027	GO:0045860	BP	14	positive regulation of protein kinase activity	1	CLU,CD81,MMD2	0.0471606
sn-glia-M5	1	TRUE	0.0463	58	35	4	0.114	0.069	GO:0046486	BP	19	glycerolipid metabolic process	1	ABHD3,ACSL6,PLA2G7,LCAT	0.0484045
