# Supplementary material for: Transcriptomic analysis links diverse hypothalamic cell types to fibroblast growth factor 1-induced sustained diabetes remission
Source: Nat Commun. 2020 Sep 7;11:4458. doi: 10.1038/s41467-020-17720-5 (PMC7477234; doi:10.1038/s41467-020-17720-5)
Supplement: Supplementary file 6 — Supplementary Data 4 [file 41467_2020_17720_MOESM6_ESM.xlsx]

## Sheet: a.sc_epend_wgcna_genemodules
id	gene	kme
sc-epend-M1	Tmem212	0.627554
sc-epend-M1	Dbi	0.613986
sc-epend-M1	Rarres2	0.489971
sc-epend-M1	Meig1	0.47075
sc-epend-M1	Ubb	0.445463
sc-epend-M1	Fam183b	0.44243
sc-epend-M1	Tuba1a	0.429574
sc-epend-M1	4933434E20Rik	0.416907
sc-epend-M1	Cd9	0.407073
sc-epend-M1	Cfap126	0.404966
sc-epend-M1	Tubb4b	0.404146
sc-epend-M1	Dad1	0.362222
sc-epend-M1	Txn1	0.360424
sc-epend-M1	3300002A11Rik	0.358061
sc-epend-M1	Dynlrb2	0.350433
sc-epend-M1	Mia	0.315947
sc-epend-M1	Prdx4	0.307158
sc-epend-M1	S100a11	0.306149
sc-epend-M1	Pttg1	0.304434
sc-epend-M1	1500015O10Rik	0.299478
sc-epend-M1	1700007K13Rik	0.282409
sc-epend-M1	Anxa2	0.270547
sc-epend-M1	Rabac1	0.24563
sc-epend-M1	Prdx1	0.242856
sc-epend-M1	Gpx8	0.240908
sc-epend-M1	Erh	0.220514
sc-epend-M1	Med31	0.22037
sc-epend-M1	Psmb5	0.213356
sc-epend-M1	Spa17	0.203621
sc-epend-M10	Cpne7	0.495257
sc-epend-M10	Nell2	0.428307
sc-epend-M10	Esyt3	0.42043
sc-epend-M10	Dpp10	0.41647
sc-epend-M10	Fam163a	0.384106
sc-epend-M10	AW551984	0.371198
sc-epend-M10	Mgat4c	0.339569
sc-epend-M10	Tmem130	0.320573
sc-epend-M10	Plk5	0.317731
sc-epend-M10	5033430I15Rik	0.306319
sc-epend-M10	Scg2	0.293086
sc-epend-M10	Gria2	0.286616
sc-epend-M10	Gabrb3	0.273012
sc-epend-M10	Cacng8	0.270302
sc-epend-M10	Ears2	0.258803
sc-epend-M10	Adgrb3	0.250634
sc-epend-M10	Pnmal1	0.24961
sc-epend-M10	Zfp410	0.223964
sc-epend-M10	9130008F23Rik	0.029544
sc-epend-M10	Cdkl5	0.0293802
sc-epend-M10	Dnajb5	-0.0120122
sc-epend-M10	Gm26660	-0.0268215
sc-epend-M11	Lrrc3	0.524186
sc-epend-M11	Spp1	0.479934
sc-epend-M11	1810009A15Rik	0.292427
sc-epend-M11	Nat8	0.265557
sc-epend-M11	Zcchc12	0.257651
sc-epend-M11	2310022B05Rik	0.250157
sc-epend-M11	Emp1	0.214357
sc-epend-M11	Etnppl	0.196884
sc-epend-M11	Timp3	0.189082
sc-epend-M11	Ddx50	0.188065
sc-epend-M11	Sdc4	0.183894
sc-epend-M11	Satb1	0.181744
sc-epend-M11	Dok4	0.165713
sc-epend-M11	Elp2	0.162518
sc-epend-M11	Dbp	0.161895
sc-epend-M11	Micu2	0.160923
sc-epend-M11	Gm17455	0.156204
sc-epend-M11	Creg2	0.153872
sc-epend-M11	Atp6v1b2	0.153212
sc-epend-M11	Tstd1	0.149872
sc-epend-M11	Edc4	0.143864
sc-epend-M11	Abi2	0.142957
sc-epend-M11	Ubox5	0.141077
sc-epend-M11	Edar	0.137241
sc-epend-M11	9530053A07Rik	0.132923
sc-epend-M11	Ppdpf	0.119294
sc-epend-M11	Nampt	0.118893
sc-epend-M11	Lgi2	0.101554
sc-epend-M11	Cog6	0.097464
sc-epend-M11	Rab30	0.0936666
sc-epend-M11	Trp53bp2	0.0936159
sc-epend-M11	Cyp2j9	0.0780678
sc-epend-M11	Diras1	0.0666177
sc-epend-M12	Fos	0.782078
sc-epend-M12	Egr1	0.64397
sc-epend-M12	Jun	0.589824
sc-epend-M12	Hspa1a	0.551878
sc-epend-M12	Atf3	0.549231
sc-epend-M12	Fosb	0.548131
sc-epend-M12	Dusp1	0.527204
sc-epend-M12	Btg2	0.519257
sc-epend-M12	Nr4a1	0.45789
sc-epend-M12	Dnajb1	0.42503
sc-epend-M12	Cyr61	0.419573
sc-epend-M12	Hspa1b	0.402384
sc-epend-M12	Zfp36	0.387779
sc-epend-M12	Klf6	0.353947
sc-epend-M12	Socs3	0.321992
sc-epend-M12	Junb	0.289764
sc-epend-M12	Actg1	0.27218
sc-epend-M12	Klf4	0.25843
sc-epend-M12	Ubc	0.249031
sc-epend-M12	Gem	0.1702
sc-epend-M12	Rpl9	0.160983
sc-epend-M12	Rpl9-ps6	0.0545575
sc-epend-M12	Elac2	0.0419248
sc-epend-M12	Afg3l1	0.0351296
sc-epend-M12	Snap29	0.022778
sc-epend-M12	Nap1l5	0.0150772
sc-epend-M12	Tceal5	0.0132409
sc-epend-M12	Stx1b	0.00222684
sc-epend-M12	AW146154	0.00220786
sc-epend-M12	Eif2a	0.000460766
sc-epend-M12	Pvalb	-0.00910862
sc-epend-M12	Mex3c	-0.0149057
sc-epend-M12	Acot8	-0.0214397
sc-epend-M12	Scnm1	-0.0214707
sc-epend-M12	Nol4	-0.0231068
sc-epend-M13	Car8	0.340043
sc-epend-M13	Eaf2	0.325444
sc-epend-M13	Cdh20	0.303816
sc-epend-M13	Adgrg1	0.28727
sc-epend-M13	Zfos1	0.265077
sc-epend-M13	Hrh1	0.245883
sc-epend-M13	Cdh10	0.240838
sc-epend-M13	Hsd11b1	0.232287
sc-epend-M13	Ndp	0.230866
sc-epend-M13	Gareml	0.215653
sc-epend-M13	Kif1a	0.212669
sc-epend-M13	Lfng	0.199493
sc-epend-M13	Apoa2	0.190234
sc-epend-M13	Srgap1	0.190139
sc-epend-M13	Gdpd5	0.182689
sc-epend-M13	Ppm1d	0.17804
sc-epend-M13	Adora1	0.169387
sc-epend-M13	Tmed8	0.163582
sc-epend-M13	Nptn	0.162895
sc-epend-M13	Iqsec3	0.157772
sc-epend-M13	Gm2a	0.156513
sc-epend-M13	Adam11	0.155711
sc-epend-M13	Tmie	0.15356
sc-epend-M13	Tgfbr1	0.15049
sc-epend-M13	Tmem74b	0.150033
sc-epend-M13	Dync1h1	0.144948
sc-epend-M13	Fnbp1l	0.139616
sc-epend-M13	Samd4	0.134011
sc-epend-M13	Pitpnc1	0.132036
sc-epend-M13	Chadl	0.131681
sc-epend-M13	Tenm2	0.126085
sc-epend-M13	A730017C20Rik	0.124085
sc-epend-M13	Gpt2	0.123521
sc-epend-M13	BC034090	0.122317
sc-epend-M13	Mtrf1l	0.119504
sc-epend-M13	Entpd2	0.11527
sc-epend-M13	Rnf181	0.107402
sc-epend-M13	G0s2	0.104573
sc-epend-M13	Aatf	0.103635
sc-epend-M13	Gpr158	0.102874
sc-epend-M13	Gopc	0.102012
sc-epend-M13	Apoc1	0.101476
sc-epend-M13	Casp3	0.101098
sc-epend-M13	Rhob	0.0992675
sc-epend-M13	Aldh6a1	0.0941224
sc-epend-M13	Phyhip	0.0927264
sc-epend-M13	Bin1	0.0905827
sc-epend-M13	Uxt	0.0885677
sc-epend-M13	Rell2	0.0867219
sc-epend-M13	Ptcra	0.0835161
sc-epend-M13	Adgrl3	0.0801442
sc-epend-M13	Nsg2	0.0772244
sc-epend-M13	B630019K06Rik	0.0768245
sc-epend-M13	Dusp8	0.0705088
sc-epend-M13	Rnf115	0.0665682
sc-epend-M13	Gm16794	0.0663265
sc-epend-M13	A830082K12Rik	0.0659249
sc-epend-M13	Gpank1	0.065444
sc-epend-M13	Tac1	0.0629775
sc-epend-M13	Arhgap44	0.0625407
sc-epend-M13	Slc9a6	0.062053
sc-epend-M13	Ifngr2	0.0610903
sc-epend-M13	Gm38037	0.0579507
sc-epend-M13	Sfxn2	0.0566304
sc-epend-M13	Spag5	0.0477126
sc-epend-M13	Zfp618	0.0423314
sc-epend-M13	Scn9a	0.0352178
sc-epend-M13	Glcci1	0.0350623
sc-epend-M13	Arl6ip6	0.0338758
sc-epend-M13	Plekhb2	0.033149
sc-epend-M13	Rbm11	0.0316108
sc-epend-M13	C1galt1c1	0.0309056
sc-epend-M13	Ctps	0.0302981
sc-epend-M13	Tprn	0.027227
sc-epend-M13	Elac1	0.026688
sc-epend-M13	1700105P06Rik	0.0264542
sc-epend-M13	Il17rc	0.0235188
sc-epend-M13	Pck2	0.0228759
sc-epend-M13	Pepd	0.0198799
sc-epend-M13	Zfp426	0.0188058
sc-epend-M13	Nrgn	0.0182453
sc-epend-M13	Pqlc2	0.0173828
sc-epend-M13	Zc3hc1	0.0168095
sc-epend-M13	A830010M20Rik	0.0141429
sc-epend-M13	Ddx26b	0.0135991
sc-epend-M13	Scai	0.0113857
sc-epend-M13	BC002059	0.00306843
sc-epend-M13	Gtf2e2	-0.0042464
sc-epend-M13	Map3k10	-0.0108746
sc-epend-M13	H6pd	-0.0109358
sc-epend-M13	Tcp1	-0.0122236
sc-epend-M13	Scrn2	-0.0176747
sc-epend-M13	Zfp619	-0.0187542
sc-epend-M13	Rnf157	-0.0193847
sc-epend-M13	Zbtb37	-0.0219727
sc-epend-M13	Cpt1c	-0.0222364
sc-epend-M13	Cntd1	-0.0254789
sc-epend-M13	Thtpa	-0.0328782
sc-epend-M13	Rab43	-0.0435309
sc-epend-M13	Dyrk3	-0.0481675
sc-epend-M13	Esr1	-0.0521663
sc-epend-M13	C1rl	-0.0623892
sc-epend-M14	Mbp	0.582228
sc-epend-M14	Pcp4	0.452492
sc-epend-M14	Mobp	0.448781
sc-epend-M14	Cox6a1	0.380062
sc-epend-M14	Kif5a	0.379916
sc-epend-M14	Cox8a	0.35032
sc-epend-M14	Cox4i1	0.327986
sc-epend-M14	Camk2n1	0.314819
sc-epend-M14	Nrsn1	0.308161
sc-epend-M14	Ndufa5	0.300399
sc-epend-M14	Ndufa4	0.299397
sc-epend-M14	Usmg5	0.25015
sc-epend-M14	Mif	0.214844
sc-epend-M14	2010107E04Rik	0.207018
sc-epend-M14	Lonrf2	0.151621
sc-epend-M14	Mllt6	0.1363
sc-epend-M14	Cabp7	0.136087
sc-epend-M14	Snap91	0.132365
sc-epend-M14	Calcrl	0.129499
sc-epend-M14	Map2	0.123089
sc-epend-M14	Rnf165	0.119117
sc-epend-M14	Uchl1	0.10994
sc-epend-M14	Fbxo2	0.109155
sc-epend-M14	B230344G16Rik	0.105799
sc-epend-M14	Selm	0.105731
sc-epend-M14	Aldoa	0.105558
sc-epend-M14	Cdr2	0.103668
sc-epend-M14	Cirbp	0.102262
sc-epend-M14	Myl6	0.100929
sc-epend-M14	Eno1	0.0996848
sc-epend-M14	Tmem170b	0.0992653
sc-epend-M14	Il1rapl1	0.0957867
sc-epend-M14	Plcl1	0.0841246
sc-epend-M14	Tmem208	0.080588
sc-epend-M14	Grin2b	0.0804599
sc-epend-M14	Tenm1	0.0739312
sc-epend-M14	Clpp	0.0734767
sc-epend-M14	Ripk2	0.0721596
sc-epend-M14	Sap18	0.069797
sc-epend-M14	Map7d2	0.0676699
sc-epend-M14	Abcc4	0.0659978
sc-epend-M14	Kcnj10	0.0632063
sc-epend-M14	Prdm11	0.0605091
sc-epend-M14	2700060E02Rik	0.0593581
sc-epend-M14	Snn	0.0581655
sc-epend-M14	Gm16740	0.0575085
sc-epend-M14	Vps45	0.0564393
sc-epend-M14	Igf2	0.05587
sc-epend-M14	Lsm7	0.0541949
sc-epend-M14	Hexim2	0.0537402
sc-epend-M14	Dlx1	0.0501587
sc-epend-M14	Ap3d1	0.0491593
sc-epend-M14	Rbm12	0.048788
sc-epend-M14	Cacna1s	0.0437247
sc-epend-M14	Cacng2	0.0436717
sc-epend-M14	Psmg1	0.0425428
sc-epend-M14	Sh3yl1	0.0406941
sc-epend-M14	Palm2	0.035306
sc-epend-M14	Dagla	0.0337739
sc-epend-M14	Cops4	0.0337447
sc-epend-M14	Ccdc149	0.0335734
sc-epend-M14	Zfp626	0.0335701
sc-epend-M14	Fstl3	0.0331819
sc-epend-M14	Zfp945	0.0328558
sc-epend-M14	Spock3	0.0324661
sc-epend-M14	Hras	0.0310221
sc-epend-M14	2600006K01Rik	0.0309263
sc-epend-M14	Commd3	0.0296442
sc-epend-M14	Ecscr	0.0293557
sc-epend-M14	Carkd	0.026775
sc-epend-M14	Rpain	0.0266119
sc-epend-M14	Penk	0.0264763
sc-epend-M14	Cc2d1a	0.0245308
sc-epend-M14	Mrpl2	0.0241239
sc-epend-M14	Prdx2	0.021523
sc-epend-M14	Pggt1b	0.0212479
sc-epend-M14	Rnf114	0.020809
sc-epend-M14	AK010878	0.0191497
sc-epend-M14	Thbs2	0.0187909
sc-epend-M14	Vps25	0.0181731
sc-epend-M14	Swi5	0.0161937
sc-epend-M14	Bex4	0.0158849
sc-epend-M14	Akap8l	0.0143776
sc-epend-M14	2610305D13Rik	0.0116369
sc-epend-M14	Ldhd	0.0104825
sc-epend-M14	Tnxb	0.0099337
sc-epend-M14	Naca	0.00525245
sc-epend-M14	Bvht	0.00430353
sc-epend-M14	Ptcd3	0.00288616
sc-epend-M14	Tecpr1	0.000299111
sc-epend-M14	Lrch2	-0.000512389
sc-epend-M14	Gnpat	-0.0019296
sc-epend-M14	Mkln1os	-0.00476853
sc-epend-M14	Zfand2b	-0.00586022
sc-epend-M14	Srp19	-0.00600712
sc-epend-M14	Brca1	-0.00682371
sc-epend-M14	Emp2	-0.00833214
sc-epend-M14	Gm43938	-0.0122403
sc-epend-M14	Tmem41b	-0.0131777
sc-epend-M14	Ttc39a	-0.0134399
sc-epend-M14	Prex2	-0.0136505
sc-epend-M14	1110012L19Rik	-0.0159914
sc-epend-M14	Adamts10	-0.0193962
sc-epend-M14	Psmd8	-0.0197606
sc-epend-M14	Sapcd1	-0.0199161
sc-epend-M14	Bax	-0.0220561
sc-epend-M14	Slc9a3r2	-0.0223937
sc-epend-M14	Hacl1	-0.0238491
sc-epend-M14	Bcl7a	-0.0253512
sc-epend-M14	Gpr17	-0.0253772
sc-epend-M14	Flrt1	-0.0306977
sc-epend-M14	Irf1	-0.0316018
sc-epend-M14	Avl9	-0.0318387
sc-epend-M14	D2Wsu81e	-0.0331941
sc-epend-M14	Fam174b	-0.037504
sc-epend-M14	Wdr61	-0.0381188
sc-epend-M14	Tctex1d1	-0.0397328
sc-epend-M14	Tspan5	-0.0443972
sc-epend-M14	Col6a5	-0.047071
sc-epend-M14	Lrriq1	-0.0892197
sc-epend-M14	Capsl	-0.091432
sc-epend-M15	Hc	0.447341
sc-epend-M15	Emb	0.442094
sc-epend-M15	Nt5c	0.430619
sc-epend-M15	Csrp2	0.429318
sc-epend-M15	Rbp1	0.370336
sc-epend-M15	Gm16006	0.275546
sc-epend-M15	Btbd8	0.22434
sc-epend-M15	Gm16160	0.154388
sc-epend-M15	Pphln1	0.0974311
sc-epend-M15	Zrsr2	0.0819411
sc-epend-M15	Gm12184	0.0799404
sc-epend-M15	Hsf2	0.066277
sc-epend-M15	Urm1	-0.00327782
sc-epend-M15	Ercc5	-0.0373959
sc-epend-M15	Mrgpre	-0.0385667
sc-epend-M15	Pank4	-0.0745356
sc-epend-M15	Trmt1	-0.0868523
sc-epend-M15	Acss3	-0.120056
sc-epend-M15	Il10rb	-0.127604
sc-epend-M15	Trabd	-0.164685
sc-epend-M15	Pdlim7	-0.1749
sc-epend-M15	Arhgap39	-0.191666
sc-epend-M15	Pithd1	-0.202712
sc-epend-M15	Pak3	-0.228345
sc-epend-M16	Lingo2	0.501785
sc-epend-M16	Sema4f	0.444406
sc-epend-M16	Phyhd1	0.432037
sc-epend-M16	Ttc9b	0.396327
sc-epend-M16	Cyp4f15	0.373872
sc-epend-M16	C77370	0.356555
sc-epend-M16	Brinp1	0.317344
sc-epend-M16	Agpat5	0.28015
sc-epend-M16	Slc25a25	0.240055
sc-epend-M16	AI464131	0.226552
sc-epend-M16	Zfp950	0.220176
sc-epend-M16	Gabbr2	0.218785
sc-epend-M16	Rnpc3	0.206972
sc-epend-M16	Lgi4	0.170846
sc-epend-M16	Gm16105	0.140262
sc-epend-M16	Pde8a	0.135868
sc-epend-M16	Ttbk2	0.113306
sc-epend-M16	Bcl11b	0.0957781
sc-epend-M16	D6Wsu163e	0.0828963
sc-epend-M16	Dmxl2	0.0807064
sc-epend-M16	Tmem185b	0.0752624
sc-epend-M16	Crls1	0.0706123
sc-epend-M16	D130017N08Rik	0.0647994
sc-epend-M16	Rer1	0.0607045
sc-epend-M16	Parva	0.0586395
sc-epend-M16	Gm26691	0.0552157
sc-epend-M16	Sae1	0.05511
sc-epend-M16	Tmem8b	0.0474776
sc-epend-M16	2310074N15Rik	0.0466488
sc-epend-M16	Ncapd3	0.0446353
sc-epend-M16	Gm10110	0.0425958
sc-epend-M16	Tpcn2	0.0384953
sc-epend-M16	Chst2	0.0341893
sc-epend-M16	Tmsb15b1	0.0242478
sc-epend-M16	Zcchc10	0.0229602
sc-epend-M16	C030034I22Rik	0.0221888
sc-epend-M16	Pkia	0.0213638
sc-epend-M16	Gm26981	0.0176217
sc-epend-M16	4930524O07Rik	0.0120266
sc-epend-M16	Garem	0.0108272
sc-epend-M16	Exoc3l4	0.00351032
sc-epend-M16	Cdc5l	-0.00605627
sc-epend-M16	Parm1	-0.0103057
sc-epend-M16	Mblac2	-0.0171296
sc-epend-M16	Ctif	-0.0189633
sc-epend-M16	Ptpn4	-0.0202474
sc-epend-M16	Gm10244	-0.0231948
sc-epend-M16	Tmem35	-0.0279546
sc-epend-M16	Sdsl	-0.0298135
sc-epend-M16	Lpxn	-0.046916
sc-epend-M16	Dcaf4	-0.0481518
sc-epend-M16	RP24-236C17.2	-0.0527778
sc-epend-M16	Zc3h12c	-0.0664191
sc-epend-M16	2010007H06Rik	-0.0715174
sc-epend-M17	Trpc4	0.519857
sc-epend-M17	Pcnxl2	0.452213
sc-epend-M17	Nsun7	0.393122
sc-epend-M17	Gabra2	0.337405
sc-epend-M17	Lnx1	0.322995
sc-epend-M17	Dgkk	0.277439
sc-epend-M17	Fgf10	0.226481
sc-epend-M17	Efr3b	0.208842
sc-epend-M17	Arhgap33	0.178357
sc-epend-M17	Sept7	0.166735
sc-epend-M17	Grin3a	0.16112
sc-epend-M17	Ddhd1	0.1585
sc-epend-M17	Emc9	0.152733
sc-epend-M17	Fam25c	0.14673
sc-epend-M17	Rpl13-ps3	0.145437
sc-epend-M17	1700023F06Rik	0.137989
sc-epend-M17	Glrb	0.136988
sc-epend-M17	Mbtps1	0.134555
sc-epend-M17	Kif22	0.132499
sc-epend-M17	Casp7	0.126587
sc-epend-M17	Suv420h2	0.122206
sc-epend-M17	Pianp	0.117807
sc-epend-M17	Ccdc73	0.11548
sc-epend-M17	Chd5	0.114524
sc-epend-M17	Cdkl3	0.112656
sc-epend-M17	Fcnaos	0.109424
sc-epend-M17	Fndc5	0.103195
sc-epend-M17	Mettl17	0.102737
sc-epend-M17	2010005H15Rik	0.101502
sc-epend-M17	Gm10269	0.101092
sc-epend-M17	Zkscan6	0.0988452
sc-epend-M17	Fam107a	0.0984413
sc-epend-M17	Zfp563	0.090186
sc-epend-M17	Gnao1	0.0819555
sc-epend-M17	Mfsd3	0.0775827
sc-epend-M17	Tamm41	0.0660677
sc-epend-M17	Vti1a	0.0644932
sc-epend-M17	Il17ra	0.0644063
sc-epend-M17	Sidt2	0.0581352
sc-epend-M17	Copg2	0.0527519
sc-epend-M17	Tmem246	0.0518192
sc-epend-M17	Tax1bp3	0.050815
sc-epend-M17	Cacul1	0.0504771
sc-epend-M17	Kctd12b	0.0455391
sc-epend-M17	Elmo1	0.0425223
sc-epend-M17	Cntnap1	0.0397195
sc-epend-M17	Rassf2	0.0388275
sc-epend-M17	Triap1	0.0321393
sc-epend-M17	Dnaja3	0.0313758
sc-epend-M17	Rap1gap2	0.0296953
sc-epend-M17	Apod	0.0218243
sc-epend-M17	Ksr2	0.0171164
sc-epend-M17	Nudt19	0.0169683
sc-epend-M17	Lrrc1	0.0117961
sc-epend-M17	Gm13830	0.0113057
sc-epend-M17	Gna12	0.0110698
sc-epend-M17	Apoc3	0.0101707
sc-epend-M17	Rasal2	0.00672452
sc-epend-M17	Lig1	0.00526831
sc-epend-M17	C130026L21Rik	0.00382933
sc-epend-M17	Pms2	0.00315744
sc-epend-M17	Gnb1l	0.00151024
sc-epend-M17	Brsk1	-5.69315e-05
sc-epend-M17	Ralyl	-0.000725249
sc-epend-M17	6720483E21Rik	-0.00228359
sc-epend-M17	9030612E09Rik	-0.00388606
sc-epend-M17	Atp8a1	-0.0077061
sc-epend-M17	Ptchd1	-0.0117841
sc-epend-M17	Kpna3	-0.0123144
sc-epend-M17	Adrm1	-0.0147955
sc-epend-M17	Aga	-0.0178546
sc-epend-M17	Vat1l	-0.0178745
sc-epend-M17	Ppp2r3d	-0.0184601
sc-epend-M17	Gstm6	-0.0239509
sc-epend-M17	Btbd7	-0.0288152
sc-epend-M17	Dnajb13	-0.0336918
sc-epend-M17	Cenpm	-0.0344551
sc-epend-M17	Btd	-0.0395828
sc-epend-M17	Nvl	-0.0403481
sc-epend-M17	Dlgap3	-0.0419297
sc-epend-M17	Crabp1	-0.046579
sc-epend-M17	Zfp850	-0.0476018
sc-epend-M17	Macrod2	-0.0480672
sc-epend-M17	Prmt1	-0.0480784
sc-epend-M17	1700030J22Rik	-0.0533478
sc-epend-M17	Ivd	-0.0535664
sc-epend-M17	Tssk6	-0.0602304
sc-epend-M17	Gspt1	-0.0652857
sc-epend-M17	Acly	-0.0899712
sc-epend-M18	Sec14l2	0.472304
sc-epend-M18	Tmem125	0.457288
sc-epend-M18	Cbln2	0.425724
sc-epend-M18	Lhfpl3	0.408313
sc-epend-M18	Myd88	0.379342
sc-epend-M18	Slc7a5	0.270878
sc-epend-M18	Zfp239	0.249245
sc-epend-M18	Atp11b	0.200628
sc-epend-M18	Nus1	0.192301
sc-epend-M18	1810044D09Rik	0.174944
sc-epend-M18	Yars	0.174743
sc-epend-M18	Cap2	0.166707
sc-epend-M18	Pet100	0.16071
sc-epend-M18	Zhx3	0.141828
sc-epend-M18	Rab27b	0.14103
sc-epend-M18	Ptprr	0.138692
sc-epend-M18	Ggta1	0.131122
sc-epend-M18	Slc43a3	0.118487
sc-epend-M18	Pex10	0.116156
sc-epend-M18	Hmox1	0.110504
sc-epend-M18	Shroom4	0.102718
sc-epend-M18	Elfn1	0.101733
sc-epend-M18	Pgam5	0.0866384
sc-epend-M18	Cdkn1a	0.0822389
sc-epend-M18	Pabpc4l	0.0799459
sc-epend-M18	Rps19bp1	0.0766512
sc-epend-M18	Syt6	0.0712433
sc-epend-M18	Tm6sf1	0.0695301
sc-epend-M18	Myt1l	0.0633509
sc-epend-M18	Emcn	0.05924
sc-epend-M18	Aptx	0.0581964
sc-epend-M18	Nefl	0.0532571
sc-epend-M18	1500015A07Rik	0.0517233
sc-epend-M18	Hspb1	0.0465232
sc-epend-M18	Sox21	0.0411443
sc-epend-M18	Ss18	0.034535
sc-epend-M18	Supt3	0.0244007
sc-epend-M18	Pcdh19	0.0107908
sc-epend-M18	Gramd4	0.00937622
sc-epend-M18	Slc25a33	0.00276427
sc-epend-M18	Alox5	0.000222829
sc-epend-M18	Elmo3	-0.0013718
sc-epend-M18	Hist1h4d	-0.0041968
sc-epend-M18	Clec2d	-0.00569736
sc-epend-M18	Eif5b	-0.00942008
sc-epend-M18	Dnm1	-0.0153957
sc-epend-M18	Mad2l1bp	-0.016918
sc-epend-M18	Camk2b	-0.0169718
sc-epend-M18	Sox4	-0.0292292
sc-epend-M18	Lsm1	-0.0498607
sc-epend-M18	Dact2	-0.0516647
sc-epend-M18	Gpr155	-0.0559368
sc-epend-M18	Egflam	-0.0627979
sc-epend-M18	Trim62	-0.0925281
sc-epend-M18	Rasd2	-0.0945948
sc-epend-M19	Actb	0.788763
sc-epend-M19	Slc39a1	0.468102
sc-epend-M19	Abhd2	0.467703
sc-epend-M19	Cbx3	0.443321
sc-epend-M19	Pam	0.436234
sc-epend-M19	Notch2	0.430014
sc-epend-M19	Rpgrip1	0.38035
sc-epend-M19	Nfia	0.37612
sc-epend-M19	Wtap	0.360709
sc-epend-M19	Spry2	0.345106
sc-epend-M19	Bhlhe41	0.344521
sc-epend-M19	Sfxn5	0.298399
sc-epend-M19	Fam81a	0.282892
sc-epend-M19	Dctn4	0.224199
sc-epend-M19	Myh7	0.113611
sc-epend-M19	AI480526	0.0645124
sc-epend-M19	Gpr137b	0.0490073
sc-epend-M19	Ccdc142os	0.0421053
sc-epend-M19	Col1a1	0.0370442
sc-epend-M19	Bend3	0.0342103
sc-epend-M19	Rbms2	0.025106
sc-epend-M19	Cpxm1	0.0197577
sc-epend-M19	Epb41l1	0.0131335
sc-epend-M19	Polr2i	0.0073144
sc-epend-M19	Pitpnm2	-0.0069467
sc-epend-M19	Sspo	-0.00796398
sc-epend-M19	Sucla2	-0.00898684
sc-epend-M2	Hsp90aa1	0.611026
sc-epend-M2	Calm1	0.552499
sc-epend-M2	Tppp3	0.535924
sc-epend-M2	Hsp90ab1	0.499607
sc-epend-M2	Dynll1	0.4276
sc-epend-M2	Ptma	0.417308
sc-epend-M2	Calml4	0.359199
sc-epend-M2	1110017D15Rik	0.354123
sc-epend-M2	Vim	0.330618
sc-epend-M2	Pcp4l1	0.28374
sc-epend-M2	Lgals3	0.260824
sc-epend-M2	Gm867	0.217512
sc-epend-M2	Enkur	0.196903
sc-epend-M2	Odf3b	0.188524
sc-epend-M2	Mrps6	0.163623
sc-epend-M2	Cp	0.156067
sc-epend-M2	Abcf1	0.0764391
sc-epend-M20	B2m	0.843657
sc-epend-M20	H2-K1	0.822813
sc-epend-M20	H2-D1	0.793802
sc-epend-M20	Cd74	0.707559
sc-epend-M20	Ifitm3	0.680689
sc-epend-M20	H2-Q7	0.644815
sc-epend-M20	H2-Aa	0.644667
sc-epend-M20	C4b	0.616855
sc-epend-M20	H2-Ab1	0.612978
sc-epend-M20	Psmb9	0.571155
sc-epend-M20	Bst2	0.570904
sc-epend-M20	Gbp2	0.534272
sc-epend-M20	Igtp	0.529194
sc-epend-M20	Psmb8	0.514871
sc-epend-M20	H2-Eb1	0.514663
sc-epend-M20	Stat1	0.49965
sc-epend-M20	H2-Q6	0.495711
sc-epend-M20	H2-Q4	0.487676
sc-epend-M20	H2-T23	0.483054
sc-epend-M20	Iigp1	0.470386
sc-epend-M20	Tap1	0.459402
sc-epend-M20	Irgm2	0.442554
sc-epend-M20	Ifi27	0.412917
sc-epend-M20	Isg15	0.39858
sc-epend-M20	Irgm1	0.392935
sc-epend-M20	H2-T22	0.392186
sc-epend-M20	Ifit3	0.374225
sc-epend-M20	Oasl2	0.368105
sc-epend-M20	Serping1	0.346041
sc-epend-M20	Ifit1	0.343214
sc-epend-M20	Rtp4	0.32244
sc-epend-M20	Uba7	0.300655
sc-epend-M20	Gbp3	0.295008
sc-epend-M20	Xaf1	0.212041
sc-epend-M20	Trim30a	0.193617
sc-epend-M20	Ptpn22	0.118983
sc-epend-M20	Ddx60	0.102243
sc-epend-M20	Nol4l	0.0392819
sc-epend-M20	Pacs1	0.0381005
sc-epend-M20	D830044I16Rik	0.0320005
sc-epend-M20	Kcnu1	0.0314578
sc-epend-M20	Pigk	0.0313129
sc-epend-M20	Arrdc1	0.0275939
sc-epend-M20	Ufsp2	0.0200286
sc-epend-M20	Tmigd1	0.0161729
sc-epend-M20	Capn5	0.012313
sc-epend-M20	Mxd1	0.0110397
sc-epend-M20	Usp31	0.0064
sc-epend-M20	Zc3h7b	-0.00515252
sc-epend-M21	Sncg	0.617521
sc-epend-M21	C3	0.564259
sc-epend-M21	Nbl1	0.471925
sc-epend-M21	Ecm1	0.424372
sc-epend-M21	Capg	0.384369
sc-epend-M21	Nupr1	0.254444
sc-epend-M21	Htr5b	0.236405
sc-epend-M21	Cnn2	0.225731
sc-epend-M21	Casp12	0.213694
sc-epend-M21	Lmod1	0.17573
sc-epend-M21	Reep2	0.160529
sc-epend-M21	Ifi35	0.150703
sc-epend-M21	Tlr3	0.134361
sc-epend-M21	Pstk	0.133905
sc-epend-M21	Gbp4	0.11964
sc-epend-M21	Sec61b	0.114664
sc-epend-M21	Uaca	0.106585
sc-epend-M21	1600014C10Rik	0.0846651
sc-epend-M21	Mfap5	0.0831466
sc-epend-M21	Rbm20	0.0810502
sc-epend-M21	Rwdd4a	0.0799088
sc-epend-M21	Snhg20	0.079663
sc-epend-M21	Scaf4	0.0795643
sc-epend-M21	Snx10	0.07587
sc-epend-M21	Prdm15	0.0739218
sc-epend-M21	Acy3	0.0738981
sc-epend-M21	Taf8	0.0709075
sc-epend-M21	Nol3	0.0694766
sc-epend-M21	Mak16	0.0673335
sc-epend-M21	Arhgef5	0.0666779
sc-epend-M21	Ablim2	0.0642296
sc-epend-M21	Pdgfrl	0.0589892
sc-epend-M21	Zfp408	0.0581169
sc-epend-M21	Pcbp3	0.0540917
sc-epend-M21	Aar2	0.0540726
sc-epend-M21	Eif4a3	0.0499156
sc-epend-M21	Tbc1d8	0.0469559
sc-epend-M21	Trp53inp2	0.0453114
sc-epend-M21	Ppp5c	0.043731
sc-epend-M21	Tomm70a	0.0436201
sc-epend-M21	Gnai1	0.0434365
sc-epend-M21	Celf5	0.0433776
sc-epend-M21	Nap1l1	0.0423505
sc-epend-M21	Chst10	0.042315
sc-epend-M21	Vpreb3	0.0409733
sc-epend-M21	Ddit3	0.0380187
sc-epend-M21	Rhov	0.0368943
sc-epend-M21	Magohb	0.031483
sc-epend-M21	Mast1	0.0313771
sc-epend-M21	Wdr62	0.0313476
sc-epend-M21	Prr5	0.0297711
sc-epend-M21	Rab4a	0.0297156
sc-epend-M21	Ndrg3	0.0289299
sc-epend-M21	Arhgef40	0.028218
sc-epend-M21	Mrpl32	0.0280843
sc-epend-M21	Lrrk2	0.0267824
sc-epend-M21	Nptx1	0.0245298
sc-epend-M21	Btc	0.0231265
sc-epend-M21	Fcgrt	0.0207963
sc-epend-M21	Dennd3	0.01992
sc-epend-M21	Fibp	0.0179883
sc-epend-M21	Haus1	0.0159578
sc-epend-M21	Gm15417	0.0141585
sc-epend-M21	Plekho2	0.0137742
sc-epend-M21	Extl2	0.0136892
sc-epend-M21	Hs6st2	0.012792
sc-epend-M21	Sptlc2	0.0103698
sc-epend-M21	Gm11273	0.0102907
sc-epend-M21	Gm38165	0.00681355
sc-epend-M21	Ing3	0.00622683
sc-epend-M21	Rad17	0.00604757
sc-epend-M21	Obfc1	0.00580348
sc-epend-M21	Zfp639	0.00495129
sc-epend-M21	Pot1a	0.00491647
sc-epend-M21	Fign	0.00441454
sc-epend-M21	Ankrd6	0.00396783
sc-epend-M21	Ttbk1	0.00364428
sc-epend-M21	Ppp2r5c	0.00278429
sc-epend-M21	Lgals8	0.00192457
sc-epend-M21	Esd	0.0015398
sc-epend-M21	Thsd1	0.000866468
sc-epend-M21	Rundc3b	0.000472366
sc-epend-M21	B3gat2	-4.3994e-05
sc-epend-M21	Pigu	-0.000454086
sc-epend-M21	L1cam	-0.00068328
sc-epend-M21	Ppm1k	-0.00211793
sc-epend-M21	Dnhd1	-0.00269222
sc-epend-M21	Gm26767	-0.00401573
sc-epend-M21	Sft2d1	-0.00594832
sc-epend-M21	Ecsit	-0.00922884
sc-epend-M21	Lmcd1	-0.0124841
sc-epend-M21	Dffb	-0.0148855
sc-epend-M21	Fgd4	-0.0151513
sc-epend-M21	Caskin1	-0.0157315
sc-epend-M21	Gm4723	-0.0160346
sc-epend-M21	Nrp1	-0.0167082
sc-epend-M21	Phf2	-0.0170461
sc-epend-M21	Cox5b	-0.0177584
sc-epend-M21	Ints10	-0.0181422
sc-epend-M21	Zxdb	-0.0205597
sc-epend-M21	Cyth3	-0.0211034
sc-epend-M21	Senp5	-0.0212955
sc-epend-M21	Lnp	-0.0213352
sc-epend-M21	Chd3	-0.0240106
sc-epend-M21	Rab11fip1	-0.0241808
sc-epend-M21	Slc22a4	-0.0260027
sc-epend-M21	Gm43689	-0.0266864
sc-epend-M21	Ubr3	-0.0275729
sc-epend-M21	Spire2	-0.029693
sc-epend-M21	A830052D11Rik	-0.0298097
sc-epend-M21	Doc2a	-0.0307754
sc-epend-M21	Tst	-0.0313029
sc-epend-M21	Smyd1	-0.0314391
sc-epend-M21	Cntnap2	-0.0325966
sc-epend-M21	Gm26601	-0.0350321
sc-epend-M21	Me1	-0.0364483
sc-epend-M21	Ranbp9	-0.0366935
sc-epend-M21	Gpsm1	-0.0375006
sc-epend-M21	Cacnb3	-0.0378183
sc-epend-M21	Fads3	-0.0396805
sc-epend-M21	Rbm27	-0.0418613
sc-epend-M21	Etv1	-0.0423273
sc-epend-M21	Atp6v1e1	-0.0429812
sc-epend-M21	Utp15	-0.0474947
sc-epend-M21	Col6a4	-0.0511815
sc-epend-M21	Kcnq2	-0.0527952
sc-epend-M21	Pcdh11x	-0.0537453
sc-epend-M21	Nog	-0.0555501
sc-epend-M21	Lrrn2	-0.0567056
sc-epend-M21	Parvb	-0.0568506
sc-epend-M21	Arhgef28	-0.0569325
sc-epend-M21	Kcnip4	-0.059538
sc-epend-M21	Paqr7	-0.060058
sc-epend-M21	Dlg2	-0.061527
sc-epend-M21	Kcna5	-0.0617607
sc-epend-M21	Pgm2	-0.062621
sc-epend-M21	Bop1	-0.0634745
sc-epend-M21	Nanos1	-0.0645094
sc-epend-M21	Gas1	-0.0670978
sc-epend-M21	Dhx57	-0.068373
sc-epend-M21	Fah	-0.0701834
sc-epend-M21	Car3	-0.0733853
sc-epend-M21	Zfp551	-0.0765162
sc-epend-M21	Sf3a1	-0.0797972
sc-epend-M21	Homer2	-0.0827386
sc-epend-M21	Enho	-0.0924002
sc-epend-M21	Gm561	-0.10295
sc-epend-M22	Cpa2	0.599668
sc-epend-M22	Gm17224	0.583745
sc-epend-M22	C1ql1	0.545816
sc-epend-M22	Stk10	0.448384
sc-epend-M22	Ppip5k1	0.339451
sc-epend-M22	1110008P14Rik	0.206292
sc-epend-M22	Hipk2	0.144883
sc-epend-M22	Sema6c	0.140073
sc-epend-M22	Wbscr17	0.126724
sc-epend-M22	Mkl2	0.113016
sc-epend-M22	Mageh1	0.0996573
sc-epend-M22	Pold4	0.0815212
sc-epend-M22	Galk2	0.0774298
sc-epend-M22	Brinp3	0.0766102
sc-epend-M22	Prrg2	0.07217
sc-epend-M22	Stag2	0.0712672
sc-epend-M22	Cwf19l1	0.0670613
sc-epend-M22	Rnasel	0.066849
sc-epend-M22	Begain	0.0586626
sc-epend-M22	Engase	0.0465863
sc-epend-M22	Gtf3c3	0.0437261
sc-epend-M22	Vat1	0.0406635
sc-epend-M22	Gskip	0.0405854
sc-epend-M22	Oplah	0.0391619
sc-epend-M22	Hmgcs1	0.0364647
sc-epend-M22	Dcx	0.035832
sc-epend-M22	Plxna4os1	0.0342457
sc-epend-M22	Clcn6	0.0320559
sc-epend-M22	Pfkfb2	0.0267205
sc-epend-M22	Rltpr	0.015437
sc-epend-M22	Efs	0.0140554
sc-epend-M22	Dctn6	0.0136058
sc-epend-M22	Magel2	0.0125265
sc-epend-M22	2810405F17Rik	0.0115812
sc-epend-M22	Braf	0.0112867
sc-epend-M22	Tmem135	0.0104202
sc-epend-M22	Ocrl	0.00582966
sc-epend-M22	Paip1	7.27152e-05
sc-epend-M22	Leprotl1	-0.00286982
sc-epend-M22	Recql5	-0.00426751
sc-epend-M22	Rrm2b	-0.0133043
sc-epend-M22	Grik2	-0.0145952
sc-epend-M22	Camsap3	-0.0186498
sc-epend-M22	Plppr1	-0.0207764
sc-epend-M22	Galr2	-0.0220275
sc-epend-M22	Tnfrsf12a	-0.0227601
sc-epend-M22	Rac3	-0.0228578
sc-epend-M22	C330027C09Rik	-0.0230188
sc-epend-M22	Limk2	-0.0259298
sc-epend-M22	Dcn	-0.0285407
sc-epend-M22	Gm43949	-0.0287052
sc-epend-M22	Ncan	-0.0308534
sc-epend-M22	Klhl1	-0.0311758
sc-epend-M22	Rims4	-0.0332855
sc-epend-M22	Dkk2	-0.0337168
sc-epend-M22	Zfp959	-0.0361277
sc-epend-M22	Mtmr4	-0.036563
sc-epend-M22	Hk1os	-0.039395
sc-epend-M22	Cdh12	-0.040354
sc-epend-M22	1110019D14Rik	-0.0419545
sc-epend-M22	Kif18a	-0.0437873
sc-epend-M22	Slc36a1	-0.047443
sc-epend-M22	Pgf	-0.0486588
sc-epend-M22	Lpo	-0.0513991
sc-epend-M23	Pcdh15	0.483442
sc-epend-M23	Cntn6	0.453456
sc-epend-M23	Pdgfra	0.427552
sc-epend-M23	Rab32	0.422192
sc-epend-M23	Plekhf1	0.412377
sc-epend-M23	Ppp1r14b	0.362324
sc-epend-M23	Zfp583	0.354069
sc-epend-M23	Olig1	0.349075
sc-epend-M23	Ccnd1	0.31852
sc-epend-M23	Cspg5	0.310709
sc-epend-M23	Prss30	0.303266
sc-epend-M23	Cntn1	0.289552
sc-epend-M23	Ptprz1	0.234474
sc-epend-M23	Pcdhb14	0.226679
sc-epend-M23	Phb2	0.0952519
sc-epend-M23	Bcas3	0.085081
sc-epend-M23	Arsb	0.0842759
sc-epend-M23	Sgsm1	0.0836675
sc-epend-M23	Adap2	0.0803052
sc-epend-M23	Map3k9	0.0765733
sc-epend-M23	Gxylt1	0.0597882
sc-epend-M23	D17Wsu92e	0.0553767
sc-epend-M23	Tmx3	0.0544049
sc-epend-M23	Wwc2	0.0480031
sc-epend-M23	Phlpp1	0.0475771
sc-epend-M23	Phtf2	0.0465393
sc-epend-M23	Tmtc2	0.0452731
sc-epend-M23	Pfkp	0.0362734
sc-epend-M23	Gid4	0.0352208
sc-epend-M23	Dbpht2	0.0325336
sc-epend-M23	Dpysl4	0.026937
sc-epend-M23	Cdk18	0.0261161
sc-epend-M23	Tmem9b	0.026046
sc-epend-M23	Gmfb	0.0249753
sc-epend-M23	Rasgrf2	0.0153614
sc-epend-M23	Hes6	0.013135
sc-epend-M23	Cnih3	0.0124238
sc-epend-M23	Arrdc3	0.00735457
sc-epend-M23	Gm14326	0.00696673
sc-epend-M23	Chac2	0.00584372
sc-epend-M23	Ttc13	0.00498783
sc-epend-M23	Ppp1r17	0.00477995
sc-epend-M23	Ensa	0.00249421
sc-epend-M23	Atp2b2	0.000702883
sc-epend-M23	Ntng1	0.000622765
sc-epend-M23	Slc2a4	0.000248769
sc-epend-M23	Slc12a5	-0.000986719
sc-epend-M23	Zfp11	-0.00121135
sc-epend-M23	Tmem80	-0.00217854
sc-epend-M23	C130013H08Rik	-0.00326318
sc-epend-M23	Rbfox2	-0.00588343
sc-epend-M23	Lrrc17	-0.00983339
sc-epend-M23	Fbxl13	-0.00992246
sc-epend-M23	Gap43	-0.0100899
sc-epend-M23	Bmyc	-0.0102286
sc-epend-M23	Trim45	-0.0104137
sc-epend-M23	A330041J22Rik	-0.0105289
sc-epend-M23	Chordc1	-0.0112935
sc-epend-M23	Tbc1d22b	-0.0114902
sc-epend-M23	Shroom3	-0.0122755
sc-epend-M23	B3galt5	-0.0138733
sc-epend-M23	Hdac6	-0.0139056
sc-epend-M23	Mvd	-0.0143741
sc-epend-M23	Nup54	-0.0143946
sc-epend-M23	Igbp1	-0.0148427
sc-epend-M23	Hpca	-0.0153451
sc-epend-M23	Tomm40l	-0.0184125
sc-epend-M23	Kif27	-0.0186726
sc-epend-M23	Zar1	-0.0190403
sc-epend-M23	Ap3b2	-0.0207558
sc-epend-M23	Ncoa2	-0.0216188
sc-epend-M23	5031425E22Rik	-0.0227685
sc-epend-M23	Pop4	-0.0249552
sc-epend-M23	Trim33	-0.0249978
sc-epend-M23	Abracl	-0.0257445
sc-epend-M23	Tsfm	-0.0265514
sc-epend-M23	RP23-207N5.2	-0.0277872
sc-epend-M23	Gm21992	-0.0290838
sc-epend-M23	Fam151b	-0.0315067
sc-epend-M23	Fbxl18	-0.0319387
sc-epend-M23	Fancf	-0.0340842
sc-epend-M23	Polr1a	-0.0358787
sc-epend-M23	Mrto4	-0.0381107
sc-epend-M23	Gm12942	-0.0400854
sc-epend-M23	Ubac2	-0.0419606
sc-epend-M23	Srrt	-0.0430912
sc-epend-M23	Rasgrp1	-0.0442878
sc-epend-M23	Ttll4	-0.044772
sc-epend-M23	1700028J19Rik	-0.0552123
sc-epend-M23	Mastl	-0.0566815
sc-epend-M24	Rps29	0.666001
sc-epend-M24	Rpl37	0.601139
sc-epend-M24	Rps27	0.53693
sc-epend-M24	Rpl38	0.518452
sc-epend-M24	Rpl37a	0.512988
sc-epend-M24	Rps21	0.5114
sc-epend-M24	Gm10076	0.247104
sc-epend-M24	Wdr89	0.168684
sc-epend-M24	Rpl36-ps3	0.158968
sc-epend-M24	Chac1	0.109533
sc-epend-M24	Fxyd7	0.106593
sc-epend-M24	Fbll1	0.103797
sc-epend-M24	Thumpd2	0.100807
sc-epend-M24	Atp13a2	0.0966752
sc-epend-M24	Syngr3	0.0908147
sc-epend-M24	Sst	0.0886378
sc-epend-M24	Zmat5	0.0825524
sc-epend-M24	Ctxn2	0.0791289
sc-epend-M24	Tnk2	0.0741142
sc-epend-M24	Mknk2	0.0708935
sc-epend-M24	Apmap	0.0693507
sc-epend-M24	Faim2	0.0682049
sc-epend-M24	Tmem183a	0.0647507
sc-epend-M24	Trmu	0.0532707
sc-epend-M24	Zswim8	0.0427208
sc-epend-M24	Mapk11	0.0346334
sc-epend-M24	Axl	0.0280626
sc-epend-M24	Rnf24	0.0066676
sc-epend-M24	Kcnj3	0.00361873
sc-epend-M24	Prox1os	-0.0381908
sc-epend-M25	Ttyh1	0.524326
sc-epend-M25	Slc7a11	0.48689
sc-epend-M25	Nrxn1	0.439113
sc-epend-M25	Ank2	0.335319
sc-epend-M25	Tmem198	0.305447
sc-epend-M25	Astn1	0.259657
sc-epend-M25	Tfrc	0.254849
sc-epend-M25	Ctsc	0.241605
sc-epend-M25	Sfrp5	0.235413
sc-epend-M25	Lrig1	0.229816
sc-epend-M25	Gabrb1	0.223004
sc-epend-M25	Irf5	0.209906
sc-epend-M25	Ifitm10	0.196191
sc-epend-M25	B3galt1	0.179794
sc-epend-M25	Phf10	0.164143
sc-epend-M25	Dab2	0.153051
sc-epend-M25	Armcx2	0.14919
sc-epend-M25	Zfp433	0.144753
sc-epend-M25	Clvs1	0.133853
sc-epend-M25	BC003331	0.115519
sc-epend-M25	Zfp931	0.0962
sc-epend-M25	Fam118a	0.0836194
sc-epend-M25	Cml1	0.073946
sc-epend-M25	S100pbp	0.0735483
sc-epend-M25	Zfp40	0.0726033
sc-epend-M25	Adgrl1	0.0660863
sc-epend-M25	Ncam2	0.0655522
sc-epend-M25	A930015D03Rik	0.0647945
sc-epend-M25	A830018L16Rik	0.0645294
sc-epend-M25	Lclat1	0.0558854
sc-epend-M25	Snrk	0.0550178
sc-epend-M25	Kras	0.043952
sc-epend-M25	Usp14	0.0408344
sc-epend-M25	Ufd1l	0.0378144
sc-epend-M25	Ndufa10	0.0330177
sc-epend-M25	Tsr2	0.0297881
sc-epend-M25	Dhx35	0.0250208
sc-epend-M25	Ncaph2	0.0194419
sc-epend-M25	Acsf2	0.0188601
sc-epend-M25	Fam171a1	0.0162133
sc-epend-M25	Topbp1	0.0103563
sc-epend-M25	Gm28424	0.00587516
sc-epend-M25	Ptger1	0.00358916
sc-epend-M25	Ppa1	-0.00389356
sc-epend-M25	Rnf19b	-0.0145689
sc-epend-M25	Rassf9	-0.0421624
sc-epend-M25	Dhx40	-0.0446467
sc-epend-M25	Plxdc2	-0.0491987
sc-epend-M25	Hbb-bt	-0.054291
sc-epend-M25	Pnma1	-0.0740334
sc-epend-M25	Ly96	-0.094712
sc-epend-M25	Gcnt2	-0.114651
sc-epend-M26	Slc16a2	0.539394
sc-epend-M26	Gpr50	0.511479
sc-epend-M26	Rpn2	0.433315
sc-epend-M26	Gfap	0.406338
sc-epend-M26	Gpm6b	0.395557
sc-epend-M26	Pea15a	0.388312
sc-epend-M26	Phgdh	0.336879
sc-epend-M26	Scd2	0.324144
sc-epend-M26	Ldha	0.239593
sc-epend-M26	Nrcam	0.206475
sc-epend-M26	Ppp2r2b	0.177237
sc-epend-M26	S100g	0.172004
sc-epend-M26	Tceal3	0.154123
sc-epend-M26	Jakmip1	0.128945
sc-epend-M26	Fdps	0.123931
sc-epend-M26	H1f0	0.111097
sc-epend-M26	Zfp36l2	0.110952
sc-epend-M26	Nlgn3	0.104144
sc-epend-M26	Tmed7	0.0974752
sc-epend-M26	Mboat7	0.0898332
sc-epend-M26	Acads	0.0511276
sc-epend-M26	Isg20	0.0505183
sc-epend-M26	Rtn2	0.0477056
sc-epend-M26	Tox	0.0167239
sc-epend-M27	6330403K07Rik	0.700674
sc-epend-M27	Cst3	0.546517
sc-epend-M27	Ptn	0.492971
sc-epend-M27	Thrsp	0.489756
sc-epend-M27	Crym	0.475951
sc-epend-M27	Frzb	0.472172
sc-epend-M27	Col23a1	0.460501
sc-epend-M27	Kctd14	0.376844
sc-epend-M27	Vcan	0.312659
sc-epend-M27	Nt5dc2	0.25743
sc-epend-M27	Ephb1	0.223032
sc-epend-M27	St6galnac5	0.125253
sc-epend-M27	Nfat5	0.103834
sc-epend-M27	Csrp1	0.0857048
sc-epend-M27	Dsc2	0.07505
sc-epend-M27	Gpr162	0.0688781
sc-epend-M27	Srxn1	0.0624462
sc-epend-M27	Nlgn1	0.0623689
sc-epend-M27	Cdc123	0.0617481
sc-epend-M27	Mpc2	0.0559979
sc-epend-M27	1700001J03Rik	0.0541061
sc-epend-M27	Rims3	0.0501317
sc-epend-M27	Mrps23	0.0494048
sc-epend-M27	Epb41l4aos	0.0374415
sc-epend-M27	Fyco1	0.0356222
sc-epend-M27	Rnd2	0.0262149
sc-epend-M27	Rock2	0.0258152
sc-epend-M27	Sox8	0.0257339
sc-epend-M27	Hes5	0.0249602
sc-epend-M27	Jag1	0.0234146
sc-epend-M27	Ntrk3	0.0212117
sc-epend-M27	Csmd1	0.0209874
sc-epend-M27	Tsc22d4	0.0177148
sc-epend-M27	Fam163b	0.0175625
sc-epend-M27	Fam160a2	0.0151425
sc-epend-M27	Kdm4b	0.0106248
sc-epend-M27	Tmem259	0.0101541
sc-epend-M27	Ica1l	0.007011
sc-epend-M27	Pan2	0.00546903
sc-epend-M27	Gm15893	0.00192196
sc-epend-M27	Sptb	-0.00026385
sc-epend-M27	Ttyh2	-0.00601383
sc-epend-M27	Srrm4	-0.00664266
sc-epend-M27	Parp9	-0.0088356
sc-epend-M27	Necab1	-0.0147269
sc-epend-M27	Deb1	-0.0155365
sc-epend-M27	Hrh3	-0.0168396
sc-epend-M27	B3galt6	-0.017269
sc-epend-M27	Noa1	-0.0178987
sc-epend-M27	Frat2	-0.0267975
sc-epend-M27	Lrrc20	-0.0340625
sc-epend-M27	Pak6	-0.0372438
sc-epend-M27	Tnnc1	-0.0378568
sc-epend-M27	Prkaa2	-0.0425524
sc-epend-M27	Ajap1	-0.0452585
sc-epend-M27	Fxyd4	-0.0506393
sc-epend-M27	Yipf5	-0.0513328
sc-epend-M27	Brf2	-0.0555446
sc-epend-M28	Edn1	0.625615
sc-epend-M28	Ptprb	0.546843
sc-epend-M28	Cldn5	0.539139
sc-epend-M28	Fli1	0.44689
sc-epend-M28	Tek	0.425017
sc-epend-M28	Edn3	0.41846
sc-epend-M28	Lsr	0.378985
sc-epend-M28	Slc7a1	0.367333
sc-epend-M28	Prss43	0.329794
sc-epend-M28	Sap30	0.289583
sc-epend-M28	Mapkapk5	0.155567
sc-epend-M28	Matk	0.145698
sc-epend-M28	Samd9l	0.132886
sc-epend-M28	H2-DMb1	0.123725
sc-epend-M28	2310011J03Rik	0.095398
sc-epend-M28	1810062G17Rik	0.0900623
sc-epend-M28	Adpgk	0.08064
sc-epend-M28	Sorbs3	0.0760072
sc-epend-M28	Npc2	0.0691834
sc-epend-M28	B4galnt4	0.0673614
sc-epend-M28	Gadd45gip1	0.0588166
sc-epend-M28	Dgkb	0.0540523
sc-epend-M28	Zfp365	0.0532548
sc-epend-M28	Fjx1	0.045066
sc-epend-M28	2700081O15Rik	0.0382074
sc-epend-M28	Sbsn	0.0380308
sc-epend-M28	Ngb	0.0367955
sc-epend-M28	Gng7	0.0309791
sc-epend-M28	Reln	0.0279187
sc-epend-M28	Leng8	0.0265499
sc-epend-M28	Pcdhga3	0.0246207
sc-epend-M28	Cdk16	0.0210293
sc-epend-M28	Ahr	0.018081
sc-epend-M28	Zfp26	0.01716
sc-epend-M28	Pafah1b3	0.016535
sc-epend-M28	Sh3bp5	0.0154464
sc-epend-M28	Tnks2	0.0146771
sc-epend-M28	Cdo1	0.0144954
sc-epend-M28	Tma16	0.0134619
sc-epend-M28	Shisa7	0.0108284
sc-epend-M28	Gng3	0.0108058
sc-epend-M28	Pqlc1	0.0106306
sc-epend-M28	Pcyox1l	0.0105044
sc-epend-M28	Trim68	0.0094742
sc-epend-M28	Smim20	0.00848134
sc-epend-M28	Mtpap	0.00704675
sc-epend-M28	Ddx39b	0.00598748
sc-epend-M28	Yif1a	0.00570443
sc-epend-M28	Pcsk1n	0.00554716
sc-epend-M28	Spryd4	0.00454263
sc-epend-M28	Tapbpl	0.00439256
sc-epend-M28	Ndufb2	0.00249278
sc-epend-M28	Zfyve1	0.000827206
sc-epend-M28	Gm13199	0.000285261
sc-epend-M28	Mblac1	-0.000369074
sc-epend-M28	Mthfsd	-0.000574484
sc-epend-M28	Dock2	-0.00159034
sc-epend-M28	Cmbl	-0.00245024
sc-epend-M28	Ascl1	-0.00460691
sc-epend-M28	6030419C18Rik	-0.00461445
sc-epend-M28	Syt3	-0.00537853
sc-epend-M28	Gcdh	-0.00590133
sc-epend-M28	Tmem123	-0.00617686
sc-epend-M28	Abca7	-0.00619965
sc-epend-M28	Neurl1a	-0.00723233
sc-epend-M28	Adrb2	-0.0075179
sc-epend-M28	Wfdc17	-0.00777427
sc-epend-M28	Pde3b	-0.00792351
sc-epend-M28	Cdh22	-0.00832973
sc-epend-M28	Hells	-0.00860556
sc-epend-M28	G430095P16Rik	-0.00935536
sc-epend-M28	Camta2	-0.00948038
sc-epend-M28	Gins2	-0.00988664
sc-epend-M28	Rsph10b	-0.0107554
sc-epend-M28	Snca	-0.0114435
sc-epend-M28	Qpct	-0.0116859
sc-epend-M28	Raf1	-0.0118715
sc-epend-M28	Tmem43	-0.0122897
sc-epend-M28	Terf2ip	-0.0127382
sc-epend-M28	Pafah1b1	-0.0129607
sc-epend-M28	Kcnk2	-0.0131024
sc-epend-M28	Sez6	-0.0131067
sc-epend-M28	Tgfb1i1	-0.0135811
sc-epend-M28	Gm42567	-0.0136704
sc-epend-M28	G730003C15Rik	-0.0140891
sc-epend-M28	Atg13	-0.0146707
sc-epend-M28	Tubg1	-0.0148537
sc-epend-M28	Kcna2	-0.0151164
sc-epend-M28	Tmem147os	-0.0169682
sc-epend-M28	Sppl2b	-0.0170993
sc-epend-M28	Lmx1a	-0.0178049
sc-epend-M28	Hps6	-0.0179139
sc-epend-M28	Dbn1	-0.0199169
sc-epend-M28	Gm17501	-0.0205435
sc-epend-M28	Gm4841	-0.0222579
sc-epend-M28	Myo6	-0.0226194
sc-epend-M28	Stx12	-0.0233464
sc-epend-M28	Incenp	-0.0243059
sc-epend-M28	Mterf1b	-0.0243803
sc-epend-M28	A730011C13Rik	-0.024733
sc-epend-M28	2700012I20Rik	-0.0256321
sc-epend-M28	Mal2	-0.0256925
sc-epend-M28	3110001I22Rik	-0.0257473
sc-epend-M28	Hmgb3	-0.0262284
sc-epend-M28	Arhgef25	-0.0279064
sc-epend-M28	Micall1	-0.0282575
sc-epend-M28	Xkr6	-0.0304481
sc-epend-M28	Scrg1	-0.0324573
sc-epend-M28	PISD	-0.0325408
sc-epend-M28	Dnajc4	-0.0326314
sc-epend-M28	Phyhipl	-0.0338655
sc-epend-M28	Uggt2	-0.0343583
sc-epend-M28	1700040L02Rik	-0.0376079
sc-epend-M28	Il18	-0.0388463
sc-epend-M28	Frmd4a	-0.042069
sc-epend-M28	2010320M18Rik	-0.0440465
sc-epend-M28	Tmem115	-0.0471362
sc-epend-M28	Bphl	-0.0500263
sc-epend-M28	Fam46a	-0.0500825
sc-epend-M28	Gbas	-0.0531829
sc-epend-M29	Ptprc	0.619643
sc-epend-M29	Ifi27l2a	0.536645
sc-epend-M29	Cd52	0.509652
sc-epend-M29	Cd53	0.503267
sc-epend-M29	Ptpn18	0.48528
sc-epend-M29	Dusp5	0.461534
sc-epend-M29	Sp100	0.407648
sc-epend-M29	Lgals1	0.255411
sc-epend-M29	Fkbp7	0.212506
sc-epend-M29	Wdr7	0.0757821
sc-epend-M29	Tmem182	0.051991
sc-epend-M29	Oprl1	0.0448082
sc-epend-M29	Sephs2	0.0419217
sc-epend-M29	Atl2	0.0379249
sc-epend-M29	Rnf6	0.0313027
sc-epend-M29	Gad1	0.0263471
sc-epend-M29	Arhgap27	-0.00840401
sc-epend-M29	Dpp6	-0.0286935
sc-epend-M3	Rmst	0.510868
sc-epend-M3	Wls	0.453474
sc-epend-M3	Wnt8b	0.415065
sc-epend-M3	Ppp1r1b	0.40583
sc-epend-M3	Msx1	0.398788
sc-epend-M3	Kitl	0.368372
sc-epend-M3	Sulf1	0.365736
sc-epend-M3	Arhgap5	0.363874
sc-epend-M3	C130021I20Rik	0.351588
sc-epend-M3	Adamtsl1	0.343418
sc-epend-M3	Foxa1	0.302216
sc-epend-M3	Mamdc2	0.27558
sc-epend-M3	Apobec2	0.272068
sc-epend-M3	Gm6792	0.268412
sc-epend-M3	RP24-136L4.5	0.261425
sc-epend-M3	Lrp8	0.232421
sc-epend-M3	4921506M07Rik	0.222615
sc-epend-M3	Maob	0.213162
sc-epend-M3	Id3	0.212088
sc-epend-M3	Pitx2	0.184753
sc-epend-M3	Anxa1	0.1656
sc-epend-M30	Gm13530	0.640955
sc-epend-M30	Pde3a	0.502823
sc-epend-M30	Gm4491	0.439417
sc-epend-M30	Slit2	0.278739
sc-epend-M30	Zfp451	0.278569
sc-epend-M30	Lrp1b	0.273623
sc-epend-M30	Fam8a1	0.250734
sc-epend-M30	Cgrrf1	0.229173
sc-epend-M30	Mccc2	0.16952
sc-epend-M30	Dclk1	0.159742
sc-epend-M30	Dicer1	0.139071
sc-epend-M30	Mrpl4	0.0927236
sc-epend-M30	Cacnb4	0.0883973
sc-epend-M30	Nkx2-1	0.0856941
sc-epend-M30	Rangap1	0.08447
sc-epend-M30	Gnl3l	0.0794709
sc-epend-M30	Pclo	0.0779968
sc-epend-M30	C330006A16Rik	0.0585762
sc-epend-M30	Cul9	0.055918
sc-epend-M30	Bex1	0.0465302
sc-epend-M30	Atp13a1	0.042672
sc-epend-M30	Lrpap1	0.0418131
sc-epend-M30	Cxx1b	0.0408995
sc-epend-M30	Snx15	0.029263
sc-epend-M30	Mef2c	0.0275946
sc-epend-M30	Snap25	0.0207413
sc-epend-M30	Gm2694	0.0156529
sc-epend-M30	5730455P16Rik	0.0122792
sc-epend-M30	Fasn	0.00305945
sc-epend-M30	Myef2	0.00281958
sc-epend-M30	Slc24a5	0.00073403
sc-epend-M30	Cgref1	0.00039574
sc-epend-M30	Cyp20a1	-0.0215495
sc-epend-M30	Parp3	-0.0222155
sc-epend-M30	Commd8	-0.0224485
sc-epend-M30	Mios	-0.0379685
sc-epend-M30	Comtd1	-0.0528495
sc-epend-M30	Dubr	-0.0789643
sc-epend-M30	Iqcb1	-0.0807294
sc-epend-M30	Nkx6-2	-0.0842525
sc-epend-M30	Pak4	-0.115968
sc-epend-M31	Nnat	0.638233
sc-epend-M31	Ntrk2	0.580366
sc-epend-M31	Apoe	0.543659
sc-epend-M31	Gja1	0.506294
sc-epend-M31	Itm2c	0.435395
sc-epend-M31	Mlc1	0.353809
sc-epend-M31	Zbtb20	0.289216
sc-epend-M31	Ildr2	0.261315
sc-epend-M31	Soat1	0.25321
sc-epend-M31	Plekhb1	0.0911284
sc-epend-M31	Wapl	0.0785945
sc-epend-M31	Trmt10b	0.0760921
sc-epend-M31	Pbx1	0.0617531
sc-epend-M31	Slc6a19	0.0589575
sc-epend-M31	Ppm1b	0.045659
sc-epend-M31	2700029M09Rik	0.042668
sc-epend-M31	Snrpb2	0.0197242
sc-epend-M31	4930523C07Rik	0.0107827
sc-epend-M31	Tpr	0.0101243
sc-epend-M31	Gpbp1	0.00131784
sc-epend-M31	Wrn	-0.031483
sc-epend-M31	Irak1bp1	-0.0376228
sc-epend-M31	Nop14	-0.0380638
sc-epend-M31	Kcnq1ot1	-0.0387869
sc-epend-M31	Ankrd37	-0.0441421
sc-epend-M32	Adgrl4	0.563306
sc-epend-M32	Tmem204	0.555409
sc-epend-M32	Gpr68	0.514918
sc-epend-M32	Arhgap25	0.497307
sc-epend-M32	Ccdc88b	0.489179
sc-epend-M32	Peg12	0.464287
sc-epend-M32	Mkks	0.247988
sc-epend-M32	Eif4a2	0.0922421
sc-epend-M32	Arfrp1	0.0856834
sc-epend-M32	Lsm10	0.0614963
sc-epend-M32	Timm17a	0.0544157
sc-epend-M32	Mettl3	0.0512376
sc-epend-M32	Ptpn2	0.0505185
sc-epend-M32	Cd63	0.0395029
sc-epend-M32	Hlf	0.0380223
sc-epend-M32	Aldh7a1	0.0305641
sc-epend-M32	Ppia	0.0141905
sc-epend-M32	Pdzph1	0.0123463
sc-epend-M32	Slc13a4	0.0117747
sc-epend-M32	Fabp5	0.00328834
sc-epend-M32	Zfp185	0.00274739
sc-epend-M32	Aamdc	0.00115127
sc-epend-M32	Dgkq	-0.00130731
sc-epend-M32	Tssc1	-0.0042518
sc-epend-M32	Stmn2	-0.00628623
sc-epend-M32	Fam166b	-0.00910707
sc-epend-M32	Nthl1	-0.0129095
sc-epend-M32	Malsu1	-0.0151743
sc-epend-M32	Gabra1	-0.016798
sc-epend-M32	Ankrd34b	-0.0170695
sc-epend-M32	Cdpf1	-0.0198218
sc-epend-M32	Mrps10	-0.0198405
sc-epend-M32	Gatsl3	-0.021841
sc-epend-M32	Dhrs1	-0.0243484
sc-epend-M32	Tubb2b	-0.0346985
sc-epend-M32	Gm12925	-0.0354663
sc-epend-M32	H3f3b	-0.0433825
sc-epend-M33	Cela1	0.499177
sc-epend-M33	Slc27a3	0.468147
sc-epend-M33	Jph1	0.421141
sc-epend-M33	Cnr1	0.416897
sc-epend-M33	4930515G01Rik	0.412774
sc-epend-M33	Glyctk	0.399363
sc-epend-M33	Slc9a9	0.230408
sc-epend-M33	Stmn1	0.148966
sc-epend-M33	4732414G09Rik	0.135034
sc-epend-M33	Gm38112	0.108001
sc-epend-M33	Fabp3	0.1045
sc-epend-M33	Degs1	0.10153
sc-epend-M33	Ndufa1	0.101098
sc-epend-M33	Nrbp2	0.0881929
sc-epend-M33	Gm6483	0.087046
sc-epend-M33	Ccna2	0.0862279
sc-epend-M33	Hacd1	0.0855162
sc-epend-M33	Zfp654	0.085503
sc-epend-M33	Gale	0.0854708
sc-epend-M33	Poc1a	0.0854128
sc-epend-M33	Toporsos	0.0841974
sc-epend-M33	Fam155a	0.0774685
sc-epend-M33	Rint1	0.0709925
sc-epend-M33	Asl	0.0697912
sc-epend-M33	Asb4	0.0626928
sc-epend-M33	Rims1	0.0604267
sc-epend-M33	Atp1b1	0.0546538
sc-epend-M33	Cyp46a1	0.0513026
sc-epend-M33	Psd	0.0499678
sc-epend-M33	Foxd2	0.0466635
sc-epend-M33	Klhl4	0.0443087
sc-epend-M33	Nhlh2	0.040996
sc-epend-M33	Bud13	0.0408928
sc-epend-M33	Zc3h11a	0.0402098
sc-epend-M33	Cks2	0.0356599
sc-epend-M33	Rnd1	0.0337491
sc-epend-M33	Tfr2	0.0241441
sc-epend-M33	Zfp532	0.0228089
sc-epend-M33	Stard6	0.0224418
sc-epend-M33	Pde2a	0.0139303
sc-epend-M33	Vstm2l	0.0135036
sc-epend-M33	Lhx1	0.0125331
sc-epend-M33	Zfp664	0.0120818
sc-epend-M33	Otp	0.0119538
sc-epend-M33	Zfp958	0.0113435
sc-epend-M33	Prkd1	0.0107548
sc-epend-M33	1700018L02Rik	0.00917977
sc-epend-M33	Ndnf	0.00853354
sc-epend-M33	9530082P21Rik	0.00684155
sc-epend-M33	5730559C18Rik	0.00582454
sc-epend-M33	Cacybp	0.00238476
sc-epend-M33	Clec11a	0.00113054
sc-epend-M33	Lama3	0.000971943
sc-epend-M33	Cenpt	0.000581696
sc-epend-M33	Lypd6	-6.62681e-05
sc-epend-M33	Aven	-0.000804665
sc-epend-M33	Gm12166	-0.00239846
sc-epend-M33	Ankrd42	-0.00486269
sc-epend-M33	Timp1	-0.00503156
sc-epend-M33	Chodl	-0.00605916
sc-epend-M33	Gjc1	-0.00660197
sc-epend-M33	Fcho2	-0.00730243
sc-epend-M33	Cacna1i	-0.0079606
sc-epend-M33	B4galnt1	-0.0104505
sc-epend-M33	Dynlt3	-0.0145235
sc-epend-M33	2900093K20Rik	-0.0148545
sc-epend-M33	Eif4e2	-0.0166326
sc-epend-M33	Vps33b	-0.018492
sc-epend-M33	Cul4b	-0.0195291
sc-epend-M33	Aldh9a1	-0.020764
sc-epend-M33	Zfp943	-0.0240982
sc-epend-M33	Zfand2a	-0.024561
sc-epend-M33	Lysmd1	-0.0309768
sc-epend-M33	Arhgap36	-0.0309823
sc-epend-M33	Irf2bp1	-0.0333184
sc-epend-M33	2900011O08Rik	-0.0340099
sc-epend-M33	Wdr5	-0.0358918
sc-epend-M33	Tekt2	-0.0362514
sc-epend-M33	1700086P04Rik	-0.0375749
sc-epend-M33	Itga10	-0.0378013
sc-epend-M33	Espl1	-0.0386754
sc-epend-M33	Ucma	-0.0394385
sc-epend-M33	Fcho1	-0.0435841
sc-epend-M33	Lrch3	-0.0450953
sc-epend-M33	Gmnn	-0.0450967
sc-epend-M33	Cyp2e1	-0.0453335
sc-epend-M33	Ambra1	-0.0459496
sc-epend-M33	Rap1gap	-0.0478432
sc-epend-M33	Ing4	-0.0494829
sc-epend-M33	Aldh3b2	-0.0495403
sc-epend-M33	A230046K03Rik	-0.0495884
sc-epend-M33	BC021785	-0.0514316
sc-epend-M33	Usp53	-0.0536051
sc-epend-M33	Sctr	-0.0544331
sc-epend-M33	Commd9	-0.0576988
sc-epend-M33	Snx30	-0.0579559
sc-epend-M33	Gdf11	-0.0614034
sc-epend-M33	Slc6a15	-0.0620431
sc-epend-M33	Trpc6	-0.0632972
sc-epend-M33	Dcbld1	-0.0659889
sc-epend-M33	Trpt1	-0.0666343
sc-epend-M33	Tut1	-0.0670807
sc-epend-M33	Ppm1e	-0.0675681
sc-epend-M33	Gal3st1	-0.068416
sc-epend-M33	Mtfmt	-0.0700586
sc-epend-M33	6230400D17Rik	-0.0710776
sc-epend-M33	Cnbd2	-0.0723953
sc-epend-M33	Arhgef18	-0.0757885
sc-epend-M33	Mat2a	-0.0776057
sc-epend-M33	Gtdc1	-0.087237
sc-epend-M33	2810425M01Rik	-0.089136
sc-epend-M33	Timm9	-0.0918608
sc-epend-M33	Zfp759	-0.0975719
sc-epend-M33	Zfp286	-0.107418
sc-epend-M33	Tm7sf2	-0.108677
sc-epend-M33	Bmp7	-0.117537
sc-epend-M33	Tmem206	-0.135197
sc-epend-M34	Dhrs7	0.423983
sc-epend-M34	Hsp90b1	0.409644
sc-epend-M34	1700001C02Rik	0.402535
sc-epend-M34	Lgals3bp	0.369746
sc-epend-M34	Calr	0.362493
sc-epend-M34	Hspa5	0.357025
sc-epend-M34	Gm16253	0.324067
sc-epend-M34	Calm2	0.322662
sc-epend-M34	Psph	0.292001
sc-epend-M34	BC051019	0.272489
sc-epend-M34	Plet1	0.230112
sc-epend-M34	Rwdd3	0.224532
sc-epend-M34	Mrpl38	0.202149
sc-epend-M34	Cfap54	0.136476
sc-epend-M34	Slc35c1	0.116149
sc-epend-M34	Pik3ip1	0.114854
sc-epend-M34	Mthfd1l	0.0847636
sc-epend-M34	Fam207a	0.0835507
sc-epend-M34	Morn1	0.0458211
sc-epend-M34	Cadps	0.0357371
sc-epend-M34	Nr2c2ap	0.0197074
sc-epend-M34	Txndc15	0.0159334
sc-epend-M34	Prpf18	-0.0124871
sc-epend-M35	mt-Nd1	0.725038
sc-epend-M35	mt-Co2	0.696217
sc-epend-M35	mt-Nd2	0.67517
sc-epend-M35	mt-Nd5	0.500439
sc-epend-M35	mt-Nd4l	0.489193
sc-epend-M35	mt-Nd3	0.488519
sc-epend-M35	mt-Atp8	0.473515
sc-epend-M35	Vps8	0.467007
sc-epend-M35	Cnot3	0.206868
sc-epend-M35	Bcas1	0.165977
sc-epend-M35	Tmcc2	0.134715
sc-epend-M35	Calb2	0.107359
sc-epend-M35	Napb	0.0823075
sc-epend-M35	Serpini1	0.0753958
sc-epend-M35	Fndc3a	0.0618397
sc-epend-M35	Actr1a	0.0466974
sc-epend-M35	Rasgef1c	0.0452458
sc-epend-M35	Chst1	0.0434337
sc-epend-M35	Hccs	0.0427759
sc-epend-M35	Tmed5	0.0377683
sc-epend-M35	Far1	0.0374271
sc-epend-M35	Chrnb2	0.0360026
sc-epend-M35	Eno3	0.0330165
sc-epend-M35	Myh15	0.0312676
sc-epend-M35	Glod4	0.0284648
sc-epend-M35	Ube2ql1	0.0281889
sc-epend-M35	Pnrc2	0.0279696
sc-epend-M35	Cyp4x1	0.0277113
sc-epend-M35	Pcdh10	0.0273716
sc-epend-M35	Cpt2	0.0239312
sc-epend-M35	Slc25a47	0.0232623
sc-epend-M35	Arnt2	0.0224025
sc-epend-M35	Prpf19	0.020706
sc-epend-M35	Ankrd13b	0.0197878
sc-epend-M35	Lsm4	0.0197871
sc-epend-M35	Gm20383	0.0188688
sc-epend-M35	Pecr	0.0167944
sc-epend-M35	Arhgap20	0.0126093
sc-epend-M35	AI854703	0.0116096
sc-epend-M35	Ttc30a1	0.0108185
sc-epend-M35	Znhit3	0.0106653
sc-epend-M35	Acat1	0.00969094
sc-epend-M35	Cyth4	0.00709954
sc-epend-M35	Prps1	0.00515099
sc-epend-M35	Nxph4	0.00499565
sc-epend-M35	Atpaf2	0.00486777
sc-epend-M35	Slc8b1	0.00321728
sc-epend-M35	B3galnt2	0.00280198
sc-epend-M35	Vamp3	0.0027167
sc-epend-M35	Dusp28	0.00259142
sc-epend-M35	Hscb	0.00227219
sc-epend-M35	Gm14325	0.00177007
sc-epend-M35	A330069E16Rik	0.00103951
sc-epend-M35	Hsd17b4	0.000710648
sc-epend-M35	Ehhadh	0.000641917
sc-epend-M35	B4galt6	-0.000583234
sc-epend-M35	Plxnc1	-0.00339464
sc-epend-M35	Chka	-0.00409965
sc-epend-M35	Gabpb1	-0.00538881
sc-epend-M35	Rnf113a1	-0.00752207
sc-epend-M35	Zmym3	-0.00791946
sc-epend-M35	Plcd3	-0.00966379
sc-epend-M35	Zfp518a	-0.0122381
sc-epend-M35	Ccdc91	-0.0125114
sc-epend-M35	4932438A13Rik	-0.0154376
sc-epend-M35	Cerk	-0.0158859
sc-epend-M35	Fam177a	-0.0159923
sc-epend-M35	Btg1	-0.0183767
sc-epend-M35	Ggnbp1	-0.0202579
sc-epend-M35	Pvrl2	-0.0223754
sc-epend-M35	Stx1a	-0.0230585
sc-epend-M35	Prph	-0.0256589
sc-epend-M35	Naa10	-0.0269204
sc-epend-M35	Kank2	-0.0279345
sc-epend-M35	Gle1	-0.0299842
sc-epend-M35	Gm44109	-0.0321132
sc-epend-M35	Sh3gl1	-0.0329403
sc-epend-M35	Smim1	-0.0339723
sc-epend-M35	Zbtb34	-0.0347589
sc-epend-M35	Dennd5b	-0.0377443
sc-epend-M35	Iqsec1	-0.0390517
sc-epend-M35	Ctsl	-0.0422559
sc-epend-M35	Gpx1	-0.0442482
sc-epend-M35	Dapl1	-0.0482626
sc-epend-M35	Exosc8	-0.049226
sc-epend-M35	Cotl1	-0.0543357
sc-epend-M35	Clptm1	-0.0552829
sc-epend-M35	Chst11	-0.0576621
sc-epend-M36	Abca8a	0.540703
sc-epend-M36	Fgd3	0.498948
sc-epend-M36	Trim17	0.489779
sc-epend-M36	Cpm	0.475694
sc-epend-M36	Trim36	0.443728
sc-epend-M36	Tmeff2	0.442506
sc-epend-M36	Xrcc6bp1	0.333451
sc-epend-M36	Prr5l	0.271127
sc-epend-M36	Srcin1	0.197456
sc-epend-M36	Slc25a11	0.18618
sc-epend-M36	Gstm5	0.14365
sc-epend-M36	Bccip	0.118844
sc-epend-M36	Smtn	0.0844559
sc-epend-M36	Vwa5b2	0.0821574
sc-epend-M36	Sytl4	0.080504
sc-epend-M36	Ldhb	0.0561259
sc-epend-M36	Anapc13	0.049629
sc-epend-M36	Mdh1	0.0424948
sc-epend-M36	Mapk8ip3	0.0421717
sc-epend-M36	Omg	0.0353847
sc-epend-M36	Cct7	0.0348376
sc-epend-M36	1110001J03Rik	0.0273664
sc-epend-M36	Uqcrb	0.0241618
sc-epend-M36	Pura	0.0240099
sc-epend-M36	A830009L08Rik	0.0225641
sc-epend-M36	Zfp92	0.0224925
sc-epend-M36	Pip4k2a	0.0190501
sc-epend-M36	Adgrb1	0.0173944
sc-epend-M36	Gapdh	0.0173104
sc-epend-M36	Adgrb2	0.0161955
sc-epend-M36	Pla2g12a	0.0156771
sc-epend-M36	B3galt2	0.0119146
sc-epend-M36	St7l	0.0102095
sc-epend-M36	Fry	0.00782581
sc-epend-M36	Gm4890	0.00299941
sc-epend-M36	Mtx1	0.00294986
sc-epend-M36	Pyurf	-0.000726525
sc-epend-M36	Apln	-0.00104567
sc-epend-M36	Rars	-0.00110448
sc-epend-M36	Myrip	-0.00579703
sc-epend-M36	Bbip1	-0.00666239
sc-epend-M36	Stk16	-0.00881103
sc-epend-M36	Ppp1r12b	-0.0091619
sc-epend-M36	Nanos3	-0.0114016
sc-epend-M36	Cdan1	-0.0116226
sc-epend-M36	Runx1t1	-0.0123757
sc-epend-M36	Bmx	-0.0133482
sc-epend-M36	Mthfsl	-0.0138633
sc-epend-M36	Mospd3	-0.0159139
sc-epend-M36	Epb41l2	-0.0173999
sc-epend-M36	Kif3c	-0.0180456
sc-epend-M36	Eps15	-0.0212689
sc-epend-M36	Commd7	-0.0217466
sc-epend-M36	Syp	-0.0255786
sc-epend-M36	Arpc4	-0.0313548
sc-epend-M36	AI413582	-0.032756
sc-epend-M36	Apc2	-0.03569
sc-epend-M36	Snx25	-0.0379888
sc-epend-M36	Ndufa12	-0.0411129
sc-epend-M36	Zdhhc13	-0.0430599
sc-epend-M36	Yy1	-0.0438332
sc-epend-M36	Necap1	-0.0453011
sc-epend-M36	Wwp2	-0.0472458
sc-epend-M36	Dhx9	-0.066728
sc-epend-M37	Dpys	0.636146
sc-epend-M37	Itgad	0.623975
sc-epend-M37	Prima1	0.617451
sc-epend-M37	Derl3	0.408932
sc-epend-M37	Ccdc96	0.155985
sc-epend-M37	Sec62	0.12771
sc-epend-M37	Rhod	0.122841
sc-epend-M37	Galnt9	0.116866
sc-epend-M37	Recql	0.106867
sc-epend-M37	Stard5	0.104013
sc-epend-M37	Picalm	0.0750545
sc-epend-M37	Mthfd1	0.0384604
sc-epend-M37	Csrp2bp	0.00509106
sc-epend-M37	3222401L13Rik	0.00220415
sc-epend-M37	Tgm2	-0.0268211
sc-epend-M37	Lrrc8b	-0.0284451
sc-epend-M38	Spns2	0.548937
sc-epend-M38	Gm29595	0.514816
sc-epend-M38	Fes	0.507844
sc-epend-M38	Scn3a	0.462666
sc-epend-M38	Rasgrf1	0.307537
sc-epend-M38	Cd59a	0.223984
sc-epend-M38	Suco	0.204674
sc-epend-M38	Kirrel3	0.20143
sc-epend-M38	Tubb6	0.196323
sc-epend-M38	Tpbgl	0.169077
sc-epend-M38	Plppr5	0.137302
sc-epend-M38	Paqr8	0.129232
sc-epend-M38	Cplx1	0.120139
sc-epend-M38	Ap3s1	0.10971
sc-epend-M38	Chmp7	0.100931
sc-epend-M38	Slc35g2	0.0989596
sc-epend-M38	Olfm3	0.0934611
sc-epend-M38	Rhoj	0.0866167
sc-epend-M38	Spire1	0.0864649
sc-epend-M38	Gprasp1	0.0851722
sc-epend-M38	Nyap2	0.0846511
sc-epend-M38	Dcaf15	0.0816418
sc-epend-M38	Hmgcr	0.0755404
sc-epend-M38	3110035E14Rik	0.0755077
sc-epend-M38	Fam171b	0.0744918
sc-epend-M38	Eif4ebp2	0.0733853
sc-epend-M38	Adcy8	0.0695173
sc-epend-M38	Hid1	0.0690308
sc-epend-M38	Asphd2	0.0680221
sc-epend-M38	Gm4876	0.0641305
sc-epend-M38	Gramd1b	0.0633068
sc-epend-M38	Dnajc18	0.0607056
sc-epend-M38	Gpc1	0.0596453
sc-epend-M38	Pdcd10	0.0539802
sc-epend-M38	Rnf11	0.0515056
sc-epend-M38	Madd	0.0514893
sc-epend-M38	Usp45	0.0501393
sc-epend-M38	Lrsam1	0.0457578
sc-epend-M38	Dgkz	0.0454411
sc-epend-M38	Slc13a5	0.0443345
sc-epend-M38	Jam2	0.0424326
sc-epend-M38	Ptpn5	0.0420442
sc-epend-M38	Grk6	0.0419184
sc-epend-M38	Hirip3	0.0337734
sc-epend-M38	Nmt1	0.0335365
sc-epend-M38	Acadsb	0.0312597
sc-epend-M38	Plb1	0.0284653
sc-epend-M38	Pla2g15	0.0261523
sc-epend-M38	Atp6v1a	0.0247383
sc-epend-M38	Syce2	0.0238349
sc-epend-M38	Zfp707	0.0214688
sc-epend-M38	Pbld2	0.0185614
sc-epend-M38	Nsun4	0.0126692
sc-epend-M38	Dbndd2	0.0120828
sc-epend-M38	Adcy5	0.00980892
sc-epend-M38	Extl1	0.00771275
sc-epend-M38	Tnpo1	0.00763909
sc-epend-M38	Tbck	0.00723771
sc-epend-M38	Dock11	0.00466929
sc-epend-M38	Rangrf	0.00449173
sc-epend-M38	Htatsf1	0.000879402
sc-epend-M38	Wnt7b	0.000193138
sc-epend-M38	Rab3a	-0.000639932
sc-epend-M38	Fam126b	-0.00200427
sc-epend-M38	Ndufa3	-0.00410551
sc-epend-M38	Gli2	-0.00444681
sc-epend-M38	Kcnb1	-0.00513373
sc-epend-M38	Rapgef2	-0.00521558
sc-epend-M38	Gas2	-0.00670517
sc-epend-M38	Strn	-0.00843426
sc-epend-M38	Mapk9	-0.00849661
sc-epend-M38	BC030500	-0.0100428
sc-epend-M38	Cox17	-0.0120838
sc-epend-M38	Lbr	-0.0130561
sc-epend-M38	Pi4ka	-0.0154086
sc-epend-M38	Atp7b	-0.0157273
sc-epend-M38	Mmd	-0.0159873
sc-epend-M38	Heatr5b	-0.0165168
sc-epend-M38	2310061I04Rik	-0.0172895
sc-epend-M38	Brsk2	-0.0290568
sc-epend-M38	Myl6b	-0.0316637
sc-epend-M38	Mfn2	-0.0424286
sc-epend-M38	Zmat3	-0.0428455
sc-epend-M38	Arhgef3	-0.0469649
sc-epend-M38	Zfp617	-0.0548198
sc-epend-M38	Dtnbp1	-0.072315
sc-epend-M39	Dock4	0.425231
sc-epend-M39	Gm16861	0.381312
sc-epend-M39	4930447C04Rik	0.370378
sc-epend-M39	Ptchd2	0.364567
sc-epend-M39	Car10	0.349511
sc-epend-M39	Zfp335os	0.34753
sc-epend-M39	Atrnl1	0.306216
sc-epend-M39	Chga	0.256636
sc-epend-M39	Nek6	0.201151
sc-epend-M39	Fam63b	0.169196
sc-epend-M39	Marveld1	0.142744
sc-epend-M39	Orc6	0.132828
sc-epend-M39	Abhd14b	0.126999
sc-epend-M39	Gm27029	0.12545
sc-epend-M39	Ubxn7	0.113784
sc-epend-M39	Abcb6	0.112005
sc-epend-M39	Ak1	0.110647
sc-epend-M39	Igf2bp3	0.108609
sc-epend-M39	Cpsf6	0.10243
sc-epend-M39	Cbs	0.0969579
sc-epend-M39	Gm28050	0.0861499
sc-epend-M39	Plekhn1	0.0849368
sc-epend-M39	Fgf1	0.0827784
sc-epend-M39	Gm8186	0.0774826
sc-epend-M39	A730071L15Rik	0.0750007
sc-epend-M39	Ctsf	0.0726276
sc-epend-M39	Rgs8	0.0711637
sc-epend-M39	Cd320	0.0636991
sc-epend-M39	1700113A16Rik	0.063401
sc-epend-M39	Pcgf5	0.0626899
sc-epend-M39	Purb	0.0622671
sc-epend-M39	Pnkp	0.0616939
sc-epend-M39	Cited1	0.0556732
sc-epend-M39	Xrcc2	0.0535213
sc-epend-M39	Cyfip2	0.0500222
sc-epend-M39	Gjb1	0.0499249
sc-epend-M39	Mink1	0.0483896
sc-epend-M39	Grip2	0.0462635
sc-epend-M39	Alpl	0.0455511
sc-epend-M39	Dcaf13	0.0412671
sc-epend-M39	Zfp503	0.0399031
sc-epend-M39	Ablim3	0.0384789
sc-epend-M39	Tspan12	0.0374942
sc-epend-M39	Skap2	0.0362401
sc-epend-M39	Rdm1	0.0355135
sc-epend-M39	Map2k7	0.0311018
sc-epend-M39	Fam21	0.0285548
sc-epend-M39	Flywch1	0.0284116
sc-epend-M39	Jph4	0.0281324
sc-epend-M39	6430573F11Rik	0.0268316
sc-epend-M39	Ankib1	0.0267026
sc-epend-M39	Gm11266	0.0262573
sc-epend-M39	Isl1	0.0200756
sc-epend-M39	Myo5b	0.0198011
sc-epend-M39	Rnase1	0.0159986
sc-epend-M39	Dhrs7b	0.0153707
sc-epend-M39	Elovl5	0.0125591
sc-epend-M39	Agtpbp1	0.0121384
sc-epend-M39	Sult1a1	0.0108866
sc-epend-M39	Aqp4	0.0103223
sc-epend-M39	Nagpa	0.00791388
sc-epend-M39	Ube2cbp	0.00640448
sc-epend-M39	2610021A01Rik	0.00577603
sc-epend-M39	Edrf1	0.00105646
sc-epend-M39	Rgs3	0.000681354
sc-epend-M39	Ckmt1	0.000197403
sc-epend-M39	Homer1	-0.000871667
sc-epend-M39	Elp4	-0.0022706
sc-epend-M39	Slc5a3	-0.0080311
sc-epend-M39	Rmnd5a	-0.00905885
sc-epend-M39	Mesdc1	-0.0100133
sc-epend-M39	Mapk4	-0.0195665
sc-epend-M39	Cops3	-0.0207137
sc-epend-M39	Syt17	-0.0218837
sc-epend-M39	Iffo1	-0.0221622
sc-epend-M39	Cnst	-0.0252153
sc-epend-M39	Galnt13	-0.0268341
sc-epend-M39	Ttc39b	-0.0268947
sc-epend-M39	Vsig10l	-0.0324496
sc-epend-M39	Arrb1	-0.0340765
sc-epend-M39	Entpd1	-0.0342703
sc-epend-M39	Ganc	-0.0366975
sc-epend-M39	E230001N04Rik	-0.0385642
sc-epend-M39	Unc13c	-0.039649
sc-epend-M39	Ccnd2	-0.0396798
sc-epend-M39	Frmd3	-0.0422302
sc-epend-M39	Mpped1	-0.0422519
sc-epend-M39	Zfp30	-0.0455471
sc-epend-M39	Nckap1l	-0.045748
sc-epend-M39	Snapc5	-0.0470193
sc-epend-M39	Ythdf3	-0.0483385
sc-epend-M39	Nhej1	-0.0498901
sc-epend-M39	2510009E07Rik	-0.0510977
sc-epend-M39	Adcyap1	-0.0518486
sc-epend-M39	Gabra4	-0.0534969
sc-epend-M39	Kntc1	-0.0614433
sc-epend-M39	Serpinb6a	-0.0615989
sc-epend-M39	Tstd2	-0.0675994
sc-epend-M39	Acy1	-0.0678267
sc-epend-M39	Nuf2	-0.0685997
sc-epend-M39	Top3a	-0.0701897
sc-epend-M39	Aip	-0.0712655
sc-epend-M39	Cpxm2	-0.0756752
sc-epend-M39	Arhgef26	-0.0759641
sc-epend-M39	Zfp784	-0.0764375
sc-epend-M39	Tcp11l2	-0.0781552
sc-epend-M39	Gm43568	-0.0795101
sc-epend-M39	Ccdc61	-0.0796661
sc-epend-M39	Sfrp1	-0.0837178
sc-epend-M39	Cdkn2d	-0.0853142
sc-epend-M39	Prmt5	-0.0931984
sc-epend-M39	Atp2a3	-0.103817
sc-epend-M39	Ecel1	-0.12184
sc-epend-M39	Rtel1	-0.125366
sc-epend-M39	Gata2	-0.153252
sc-epend-M39	Icam1	-0.207874
sc-epend-M39	Tac2	-0.213323
sc-epend-M39	Pgm5	-0.227497
sc-epend-M4	Gpld1	0.370848
sc-epend-M4	Gpr37l1	0.34705
sc-epend-M4	Htra1	0.334814
sc-epend-M4	Slc39a12	0.320189
sc-epend-M4	Igsf1	0.30633
sc-epend-M4	Fut9	0.30181
sc-epend-M4	Itgav	0.294254
sc-epend-M4	Kcnd2	0.268691
sc-epend-M4	Serpine2	0.268086
sc-epend-M4	Cables1	0.255267
sc-epend-M4	Npas3	0.239898
sc-epend-M4	Tlcd1	0.230741
sc-epend-M4	Paqr6	0.226284
sc-epend-M4	Gpc5	0.22303
sc-epend-M4	Arxes2	0.222133
sc-epend-M4	Pfkm	0.220373
sc-epend-M4	Bmpr1b	0.207189
sc-epend-M4	Trpm3	0.203357
sc-epend-M4	Ephb3	0.196159
sc-epend-M4	Dbx2	0.182109
sc-epend-M4	Gpd2	0.17608
sc-epend-M4	Pcdh9	0.156683
sc-epend-M4	Tnik	0.156642
sc-epend-M4	Slc25a18	0.151889
sc-epend-M4	Epm2aip1	0.149721
sc-epend-M4	Nt5c2	0.132223
sc-epend-M4	Dennd1a	0.124995
sc-epend-M4	Lap3	0.120476
sc-epend-M4	Rftn2	0.119941
sc-epend-M4	Pantr1	0.107836
sc-epend-M4	Gm26703	0.105406
sc-epend-M4	Tom1	0.102852
sc-epend-M4	Zfp692	0.101596
sc-epend-M4	Dcbld2	0.0999927
sc-epend-M4	Pfkfb3	0.0994216
sc-epend-M4	Ccnl2	0.0903822
sc-epend-M4	Col11a1	0.0900082
sc-epend-M4	Zdhhc21	0.0898562
sc-epend-M4	Emc8	0.0880148
sc-epend-M4	Dock6	0.0876713
sc-epend-M4	Pdgfd	0.0865668
sc-epend-M4	Usp50	0.0864627
sc-epend-M4	Schip1.1	0.0847732
sc-epend-M4	Nudt9	0.0846499
sc-epend-M4	Cacna1e	0.0833858
sc-epend-M4	Gm16548	0.0822831
sc-epend-M4	Arglu1	0.0742263
sc-epend-M4	Sdr42e1	0.0726566
sc-epend-M4	Rin2	0.072529
sc-epend-M4	Efhc2	0.072059
sc-epend-M4	D330050G23Rik	0.0692037
sc-epend-M4	Polr2l	0.0632576
sc-epend-M4	Usp46	0.0552345
sc-epend-M4	Sh2d6	0.0548665
sc-epend-M4	Aldh1a1	0.0510494
sc-epend-M4	Rrnad1	0.0501517
sc-epend-M4	B3gat3	0.0477097
sc-epend-M4	Rtkn2	0.0472142
sc-epend-M4	Gm42418	0.046481
sc-epend-M4	Crlf1	0.0451648
sc-epend-M4	Plk2	0.043444
sc-epend-M4	Rgs7bp	0.0418888
sc-epend-M4	Fam19a2	0.0417078
sc-epend-M4	Mbip	0.0415257
sc-epend-M4	Stxbp5l	0.0407785
sc-epend-M4	Parp14	0.0401371
sc-epend-M4	Zfp846	0.0397238
sc-epend-M4	Slc44a3	0.0367456
sc-epend-M4	Nuak2	0.0339858
sc-epend-M4	Slc25a46	0.0338081
sc-epend-M4	Trank1	0.033123
sc-epend-M4	Dcaf5	0.0327406
sc-epend-M4	Ppp6c	0.0321051
sc-epend-M4	Enoph1	0.0301296
sc-epend-M4	Oser1	0.0288905
sc-epend-M4	Acot1	0.0272373
sc-epend-M4	Rpa1	0.0253803
sc-epend-M4	Slc25a40	0.0252291
sc-epend-M4	Mdk	0.0245633
sc-epend-M4	Tcn2	0.0242203
sc-epend-M4	Fam228b	0.0232919
sc-epend-M4	Vwc2l	0.0201903
sc-epend-M4	Rab15	0.020186
sc-epend-M4	Tmem222	0.0179594
sc-epend-M4	Cpped1	0.0179289
sc-epend-M4	Uspl1	0.0161425
sc-epend-M4	E130311K13Rik	0.0155945
sc-epend-M4	Xiap	0.0153913
sc-epend-M4	Rnf40	0.0140605
sc-epend-M4	2810032G03Rik	0.0117075
sc-epend-M4	Psmg3	0.0114213
sc-epend-M4	Pdp1	0.010709
sc-epend-M4	Pfn1	0.00965396
sc-epend-M4	Jsrp1	0.00943744
sc-epend-M4	Slitrk1	0.00834855
sc-epend-M4	A630072M18Rik	0.00822659
sc-epend-M4	Timm10b	0.00652258
sc-epend-M4	E130309D14Rik	0.00518214
sc-epend-M4	Pigv	0.00451541
sc-epend-M4	Dact3	0.00419074
sc-epend-M4	Zbtb11	0.00255516
sc-epend-M4	Emilin1	0.00222387
sc-epend-M4	Gm20515	0.00136959
[truncated: 2,111 more rows]

## Sheet: b.sc_epend_linmod
id	contrast	estimate	SE	df	z.ratio	p.value
sc-epend-M1	FGF - PF	0.0106863	0.00165058	Inf	6.47425	9.52823e-11
sc-epend-M10	FGF - PF	-0.00275354	0.000589427	Inf	-4.67154	2.98947e-06
sc-epend-M11	FGF - PF	-0.00376818	0.00104325	Inf	-3.61198	0.000303872
sc-epend-M12	FGF - PF	-0.00606289	0.00272285	Inf	-2.22667	0.0259695
sc-epend-M13	FGF - PF	-0.00403538	0.00141379	Inf	-2.85429	0.00431328
sc-epend-M14	FGF - PF	-0.00733271	0.00404748	Inf	-1.81167	0.070037
sc-epend-M15	FGF - PF	0.00319779	0.00113709	Inf	2.81225	0.00491968
sc-epend-M16	FGF - PF	-0.00261193	0.000917946	Inf	-2.84541	0.00443543
sc-epend-M17	FGF - PF	-0.00195601	0.000593482	Inf	-3.29581	0.000981367
sc-epend-M18	FGF - PF	-0.00173991	0.000584619	Inf	-2.97613	0.00291907
sc-epend-M19	FGF - PF	-0.00231754	0.000962935	Inf	-2.40674	0.0160955
sc-epend-M2	FGF - PF	0.00906961	0.00176647	Inf	5.13431	2.83179e-07
sc-epend-M20	FGF - PF	0.00490465	0.00385144	Inf	1.27346	0.202855
sc-epend-M21	FGF - PF	0.00429409	0.00322799	Inf	1.33027	0.183431
sc-epend-M22	FGF - PF	-0.00154498	0.000600538	Inf	-2.57267	0.0100919
sc-epend-M23	FGF - PF	-0.00152748	0.000652144	Inf	-2.34225	0.019168
sc-epend-M24	FGF - PF	-0.0037779	0.00317273	Inf	-1.19074	0.233754
sc-epend-M25	FGF - PF	-0.00217431	0.00133295	Inf	-1.6312	0.102848
sc-epend-M26	FGF - PF	-0.00252733	0.00174404	Inf	-1.44912	0.147304
sc-epend-M27	FGF - PF	0.00200734	0.00119754	Inf	1.67621	0.0936962
sc-epend-M28	FGF - PF	-0.0016555	0.000886882	Inf	-1.86666	0.0619495
sc-epend-M29	FGF - PF	0.00197085	0.00121112	Inf	1.62729	0.103675
sc-epend-M3	FGF - PF	0.00514218	0.000946067	Inf	5.43532	5.46985e-08
sc-epend-M30	FGF - PF	-0.00139407	0.000686477	Inf	-2.03077	0.0422787
sc-epend-M31	FGF - PF	-0.00342463	0.00332454	Inf	-1.03011	0.302959
sc-epend-M32	FGF - PF	-0.00127554	0.000636766	Inf	-2.00315	0.0451607
sc-epend-M33	FGF - PF	-0.00117845	0.000559253	Inf	-2.10718	0.0351023
sc-epend-M34	FGF - PF	0.00208256	0.00147278	Inf	1.41404	0.15735
sc-epend-M35	FGF - PF	-0.00379843	0.00447643	Inf	-0.84854	0.396137
sc-epend-M36	FGF - PF	-0.0011213	0.000570595	Inf	-1.96514	0.0493984
sc-epend-M37	FGF - PF	-0.00112789	0.000597322	Inf	-1.88825	0.0589922
sc-epend-M38	FGF - PF	-0.00105507	0.000572424	Inf	-1.84317	0.0653046
sc-epend-M39	FGF - PF	-0.00105017	0.000571907	Inf	-1.83626	0.066319
sc-epend-M4	FGF - PF	-0.00511265	0.00117448	Inf	-4.3531	1.34224e-05
sc-epend-M40	FGF - PF	-0.00137576	0.00095636	Inf	-1.43853	0.150282
sc-epend-M41	FGF - PF	-0.00169358	0.00137371	Inf	-1.23285	0.217633
sc-epend-M42	FGF - PF	-0.0016614	0.00134833	Inf	-1.23218	0.21788
sc-epend-M43	FGF - PF	-0.00125174	0.000834415	Inf	-1.50014	0.133579
sc-epend-M44	FGF - PF	-0.00165236	0.00136869	Inf	-1.20725	0.227334
sc-epend-M45	FGF - PF	-0.00108574	0.000685826	Inf	-1.58312	0.113395
sc-epend-M46	FGF - PF	-0.00109427	0.00070748	Inf	-1.54672	0.121931
sc-epend-M47	FGF - PF	-0.000971938	0.000584102	Inf	-1.66399	0.0961153
sc-epend-M48	FGF - PF	-0.00191271	0.0024958	Inf	-0.766369	0.443457
sc-epend-M49	FGF - PF	0.0010639	0.00118443	Inf	0.898238	0.369059
sc-epend-M5	FGF - PF	0.00345691	0.000693061	Inf	4.98789	6.10421e-07
sc-epend-M50	FGF - PF	-0.000688993	0.000559482	Inf	-1.23148	0.218142
sc-epend-M51	FGF - PF	-0.000715647	0.000619536	Inf	-1.15513	0.248036
sc-epend-M52	FGF - PF	-0.00113613	0.00143254	Inf	-0.79309	0.427725
sc-epend-M53	FGF - PF	-0.00109754	0.00144037	Inf	-0.761985	0.446069
sc-epend-M54	FGF - PF	0.000679676	0.000659056	Inf	1.03129	0.302406
sc-epend-M55	FGF - PF	-0.000832222	0.000953605	Inf	-0.872711	0.382821
sc-epend-M56	FGF - PF	-0.000648158	0.000697586	Inf	-0.929144	0.352814
sc-epend-M57	FGF - PF	-0.00110843	0.00209287	Inf	-0.529623	0.596373
sc-epend-M58	FGF - PF	0.00111285	0.00231314	Inf	0.4811	0.630445
sc-epend-M59	FGF - PF	-0.000561978	0.000711632	Inf	-0.789703	0.429701
sc-epend-M6	FGF - PF	-0.0041289	0.000980884	Inf	-4.20937	2.56084e-05
sc-epend-M60	FGF - PF	-0.000485603	0.000559542	Inf	-0.867857	0.385472
sc-epend-M61	FGF - PF	0.000464908	0.000629582	Inf	0.738439	0.460248
sc-epend-M62	FGF - PF	-0.000511358	0.000753163	Inf	-0.678948	0.497171
sc-epend-M63	FGF - PF	0.000433633	0.00057284	Inf	0.756987	0.449058
sc-epend-M64	FGF - PF	-0.000444529	0.000635757	Inf	-0.699213	0.484419
sc-epend-M65	FGF - PF	-0.000577795	0.00103401	Inf	-0.558793	0.576303
sc-epend-M66	FGF - PF	-0.000397851	0.000573138	Inf	-0.694163	0.48758
sc-epend-M67	FGF - PF	-0.00039286	0.000585258	Inf	-0.67126	0.502055
sc-epend-M68	FGF - PF	-0.000351304	0.00055957	Inf	-0.62781	0.530128
sc-epend-M69	FGF - PF	-0.000335195	0.000567954	Inf	-0.59018	0.55507
sc-epend-M7	FGF - PF	-0.00789617	0.00274284	Inf	-2.87883	0.00399155
sc-epend-M70	FGF - PF	0.000735747	0.00350001	Inf	0.210213	0.833501
sc-epend-M71	FGF - PF	-0.00025614	0.00071234	Inf	-0.359575	0.719165
sc-epend-M72	FGF - PF	-0.000237271	0.000623636	Inf	-0.380464	0.703601
sc-epend-M73	FGF - PF	-0.000123992	0.000559597	Inf	-0.221573	0.824646
sc-epend-M74	FGF - PF	-8.4309e-05	0.00056019	Inf	-0.150501	0.88037
sc-epend-M75	FGF - PF	0.000102205	0.00105573	Inf	0.0968106	0.922877
sc-epend-M76	FGF - PF	-7.9306e-05	0.000650654	Inf	-0.121887	0.902989
sc-epend-M77	FGF - PF	0.000189944	0.00705676	Inf	0.0269166	0.978526
sc-epend-M78	FGF - PF	-5.32756e-05	0.00114702	Inf	-0.046447	0.962954
sc-epend-M8	FGF - PF	-0.00703995	0.00231848	Inf	-3.03645	0.00239383
sc-epend-M9	FGF - PF	0.00944455	0.00382194	Inf	2.47114	0.0134683

## Sheet: c.sc_epend_wgcna_go
id	query.number	significant	p.value	term.size	query.size	overlap.size	precision	recall	term.id	domain	subgraph.number	term.name	relative.depth	intersection
sc-epend-M1	gene	TRUE	0.00332	11	25	3	0.12	0.273	REAC:R-MMU-3299685	rea	7	Detoxification of Reactive Oxygen Species	1	GPX8,TXN1,PRDX1
sc-epend-M1	gene	TRUE	0.00332	25	11	3	0.273	0.12	REAC:R-MMU-2565942	rea	8	Regulation of PLK1 Activity at G2/M Transition	1	UBB,TUBB4B,TUBA1A
sc-epend-M1	gene	TRUE	0.0052	37	15	3	0.2	0.081	REAC:R-MMU-5617833	rea	14	Cilium Assembly	1	DYNLRB2,TUBB4B,TUBA1A
sc-epend-M1	gene	TRUE	0.0103	241	28	7	0.25	0.029	REAC:R-MMU-168249	rea	10	Innate Immune System	1	UBB,PSMB5,PRDX4,S100A11,TXN1,ANXA2,TUBB4B
sc-epend-M1	gene	TRUE	0.0158	12	24	2	0.083	0.167	REAC:R-MMU-5628897	rea	6	TP53 Regulates Metabolic Genes	1	TXN1,PRDX1
sc-epend-M1	gene	TRUE	0.0185	14	28	2	0.071	0.143	REAC:R-MMU-4641258	rea	19	Degradation of DVL	1	UBB,PSMB5
sc-epend-M1	gene	TRUE	0.0185	40	9	2	0.222	0.05	REAC:R-MMU-114608	rea	16	Platelet degranulation	1	RARRES2,CD9
sc-epend-M1	gene	TRUE	0.0185	14	28	2	0.071	0.143	REAC:R-MMU-69541	rea	11	Stabilization of p53	1	UBB,PSMB5
sc-epend-M1	gene	TRUE	0.0185	13	28	2	0.071	0.154	REAC:R-MMU-4608870	rea	20	Asymmetric localization of PCP proteins	1	UBB,PSMB5
sc-epend-M1	gene	TRUE	0.0185	13	28	2	0.071	0.154	REAC:R-MMU-5676590	rea	13	NIK-->noncanonical NF-kB signaling	1	UBB,PSMB5
sc-epend-M1	gene	TRUE	0.0185	14	28	2	0.071	0.143	REAC:R-MMU-5610780	rea	12	Degradation of GLI1 by the proteasome	1	UBB,PSMB5
sc-epend-M1	gene	TRUE	0.0188	18	28	2	0.071	0.111	REAC:R-MMU-450408	rea	5	AUF1 (hnRNP D0) binds and destabilizes mRNA	1	UBB,PSMB5
sc-epend-M1	gene	TRUE	0.0188	15	28	2	0.071	0.133	REAC:R-MMU-1169091	rea	4	Activation of NF-kappaB in B cells	1	UBB,PSMB5
sc-epend-M1	gene	TRUE	0.0188	18	28	2	0.071	0.111	REAC:R-MMU-8948751	rea	17	Regulation of PTEN stability and activity	1	UBB,PSMB5
sc-epend-M1	gene	TRUE	0.0196	12	3	2	0.667	0.167	GO:0050994	BP	15	regulation of lipid catabolic process	1	RARRES2,DBI
sc-epend-M1	gene	TRUE	0.0221	21	28	2	0.071	0.095	REAC:R-MMU-195253	rea	22	Degradation of beta-catenin by the destruction complex	1	UBB,PSMB5
sc-epend-M1	gene	TRUE	0.0251	23	28	2	0.071	0.087	REAC:R-MMU-202424	rea	21	Downstream TCR signaling	1	UBB,PSMB5
sc-epend-M1	gene	TRUE	0.0251	23	28	2	0.071	0.087	REAC:R-MMU-9020702	rea	3	Interleukin-1 signaling	1	UBB,PSMB5
sc-epend-M1	gene	TRUE	0.0251	23	28	2	0.071	0.087	REAC:R-MMU-5687128	rea	9	MAPK6/MAPK4 signaling	1	UBB,PSMB5
sc-epend-M1	gene	TRUE	0.0272	25	28	2	0.071	0.08	REAC:R-MMU-5689603	rea	1	UCH proteinases	1	UBB,PSMB5
sc-epend-M1	gene	TRUE	0.0275	27	28	2	0.071	0.074	REAC:R-MMU-382556	rea	18	ABC-family proteins mediated transport	1	UBB,PSMB5
sc-epend-M1	gene	TRUE	0.037	37	28	2	0.071	0.054	REAC:R-MMU-69481	rea	23	G2/M Checkpoints	1	UBB,PSMB5
sc-epend-M1	gene	TRUE	0.0414	41	28	2	0.071	0.049	REAC:R-MMU-5689880	rea	2	Ub-specific processing proteases	1	UBB,PSMB5
sc-epend-M2	gene	TRUE	4.7e-05	20	5	3	0.6	0.15	REAC:R-MMU-3371497	rea	72	HSP90 chaperone cycle for steroid hormone receptors (SHR)	1	DYNLL1,HSP90AA1,HSP90AB1
sc-epend-M2	gene	TRUE	0.000153	48	7	4	0.571	0.083	KEGG:05418	keg	62	Fluid shear stress and atherosclerosis	1	CALM1,HSP90AA1,HSP90AB1,CALML4
sc-epend-M2	gene	TRUE	0.000153	43	7	4	0.571	0.093	KEGG:04915	keg	33	Estrogen signaling pathway	1	CALM1,HSP90AA1,HSP90AB1,CALML4
sc-epend-M2	gene	TRUE	0.000238	48	5	3	0.6	0.062	REAC:R-MMU-453274	rea	77	Mitotic G2-G2/M phases	1	DYNLL1,HSP90AA1,HSP90AB1
sc-epend-M2	gene	TRUE	0.000242	22	5	3	0.6	0.136	GO:2001057	BP	2	reactive nitrogen species metabolic process	1	DYNLL1,HSP90AA1,HSP90AB1
sc-epend-M2	gene	TRUE	0.000641	129	11	4	0.364	0.031	REAC:R-MMU-6798695	rea	41	Neutrophil degranulation	1	DYNLL1,HSP90AA1,HSP90AB1,LGALS3
sc-epend-M2	gene	TRUE	0.000787	21	4	2	0.5	0.095	REAC:R-MMU-373755	rea	56	Semaphorin interactions	1	HSP90AA1,HSP90AB1
sc-epend-M2	gene	TRUE	0.000918	33	4	2	0.5	0.061	REAC:R-MMU-8939211	rea	86	ESR-mediated signaling	1	HSP90AA1,HSP90AB1
sc-epend-M2	gene	TRUE	0.00115	25	5	2	0.4	0.08	REAC:R-MMU-5620912	rea	39	Anchoring of the basal body to the plasma membrane	1	DYNLL1,HSP90AA1
sc-epend-M2	gene	TRUE	0.00128	10	4	2	0.5	0.2	GO:0033158	BP	6	regulation of protein import into nucleus, translocation	1	HSP90AA1,HSP90AB1
sc-epend-M2	gene	TRUE	0.00133	11	4	2	0.5	0.182	GO:0051973	BP	68	positive regulation of telomerase activity	1	HSP90AA1,HSP90AB1
sc-epend-M2	gene	TRUE	0.00177	15	4	2	0.5	0.133	GO:0021955	BP	12	central nervous system neuron axonogenesis	1	HSP90AA1,HSP90AB1
sc-epend-M2	gene	TRUE	0.00274	30	9	2	0.222	0.067	REAC:R-MMU-109581	rea	9	Apoptosis	1	DYNLL1,VIM
sc-epend-M2	gene	TRUE	0.00348	26	4	2	0.5	0.077	GO:0051897	BP	57	positive regulation of protein kinase B signaling	1	HSP90AA1,HSP90AB1
sc-epend-M2	gene	TRUE	0.00516	27	5	2	0.4	0.074	GO:0120034	BP	35	positive regulation of plasma membrane bounded cell projection assembly	1	DYNLL1,HSP90AA1
sc-epend-M2	gene	TRUE	0.00531	25	4	2	0.5	0.08	KEGG:04914	keg	47	Progesterone-mediated oocyte maturation	1	HSP90AA1,HSP90AB1
sc-epend-M2	gene	TRUE	0.00531	23	4	2	0.5	0.087	KEGG:04657	keg	54	IL-17 signaling pathway	1	HSP90AA1,HSP90AB1
sc-epend-M2	gene	TRUE	0.00531	157	4	3	0.75	0.019	KEGG:05200	keg	92	Pathways in cancer	1	CALM1,HSP90AA1,HSP90AB1
sc-epend-M2	gene	TRUE	0.00531	26	4	2	0.5	0.077	KEGG:05215	keg	38	Prostate cancer	1	HSP90AA1,HSP90AB1
sc-epend-M2	gene	TRUE	0.00535	29	4	2	0.5	0.069	KEGG:04659	keg	7	Th17 cell differentiation	1	HSP90AA1,HSP90AB1
sc-epend-M2	gene	TRUE	0.00571	32	4	2	0.5	0.062	KEGG:04612	keg	30	Antigen processing and presentation	1	HSP90AA1,HSP90AB1
sc-epend-M2	gene	TRUE	0.00575	39	4	2	0.5	0.051	GO:0030010	BP	32	establishment of cell polarity	1	HSP90AA1,HSP90AB1
sc-epend-M2	gene	TRUE	0.00608	16	7	2	0.286	0.125	KEGG:04740	keg	71	Olfactory transduction	1	CALM1,CALML4
sc-epend-M2	gene	TRUE	0.00646	38	4	2	0.5	0.053	KEGG:04217	keg	101	Necroptosis	1	HSP90AA1,HSP90AB1
sc-epend-M2	gene	TRUE	0.00653	46	4	2	0.5	0.043	GO:0031396	BP	55	regulation of protein ubiquitination	1	HSP90AA1,HSP90AB1
sc-epend-M2	gene	TRUE	0.00673	47	4	2	0.5	0.043	GO:0022618	BP	21	ribonucleoprotein complex assembly	1	HSP90AA1,HSP90AB1
sc-epend-M2	gene	TRUE	0.00678	48	4	2	0.5	0.042	GO:0051099	BP	58	positive regulation of binding	1	CALM1,HSP90AB1
sc-epend-M2	gene	TRUE	0.0069	43	4	2	0.5	0.047	KEGG:04141	keg	28	Protein processing in endoplasmic reticulum	1	HSP90AA1,HSP90AB1
sc-epend-M2	gene	TRUE	0.0069	43	4	2	0.5	0.047	KEGG:04621	keg	15	NOD-like receptor signaling pathway	1	HSP90AA1,HSP90AB1
sc-epend-M2	gene	TRUE	0.00772	53	4	2	0.5	0.038	GO:0008361	BP	40	regulation of cell size	1	HSP90AA1,HSP90AB1
sc-epend-M2	gene	TRUE	0.0094	33	7	2	0.286	0.061	KEGG:04912	keg	69	GnRH signaling pathway	1	CALM1,CALML4
sc-epend-M2	gene	TRUE	0.0094	28	7	2	0.286	0.071	KEGG:04750	keg	63	Inflammatory mediator regulation of TRP channels	1	CALM1,CALML4
sc-epend-M2	gene	TRUE	0.0094	33	7	2	0.286	0.061	KEGG:04922	keg	100	Glucagon signaling pathway	1	CALM1,CALML4
sc-epend-M2	gene	TRUE	0.0094	33	7	2	0.286	0.061	KEGG:04720	keg	90	Long-term potentiation	1	CALM1,CALML4
sc-epend-M2	gene	TRUE	0.0094	25	7	2	0.286	0.08	KEGG:05214	keg	42	Glioma	1	CALM1,CALML4
sc-epend-M2	gene	TRUE	0.0094	30	7	2	0.286	0.067	KEGG:04916	keg	95	Melanogenesis	1	CALM1,CALML4
sc-epend-M2	gene	TRUE	0.0094	30	7	2	0.286	0.067	KEGG:05031	keg	25	Amphetamine addiction	1	CALM1,CALML4
sc-epend-M2	gene	TRUE	0.0094	32	7	2	0.286	0.062	KEGG:04114	keg	59	Oocyte meiosis	1	CALM1,CALML4
sc-epend-M2	gene	TRUE	0.0094	31	7	2	0.286	0.065	KEGG:04971	keg	22	Gastric acid secretion	1	CALM1,CALML4
sc-epend-M2	gene	TRUE	0.0094	28	7	2	0.286	0.071	KEGG:05133	keg	73	Pertussis	1	CALM1,CALML4
sc-epend-M2	gene	TRUE	0.0094	31	7	2	0.286	0.065	KEGG:04625	keg	3	C-type lectin receptor signaling pathway	1	CALM1,CALML4
sc-epend-M2	gene	TRUE	0.0094	28	7	2	0.286	0.071	KEGG:04970	keg	74	Salivary secretion	1	CALM1,CALML4
sc-epend-M2	gene	TRUE	0.0094	24	7	2	0.286	0.083	KEGG:04924	keg	78	Renin secretion	1	CALM1,CALML4
sc-epend-M2	gene	TRUE	0.00943	34	7	2	0.286	0.059	KEGG:04925	keg	61	Aldosterone synthesis and secretion	1	CALM1,CALML4
sc-epend-M2	gene	TRUE	0.00943	35	7	2	0.286	0.057	KEGG:04270	keg	99	Vascular smooth muscle contraction	1	CALM1,CALML4
sc-epend-M2	gene	TRUE	0.00943	35	7	2	0.286	0.057	KEGG:04910	keg	37	Insulin signaling pathway	1	CALM1,CALML4
sc-epend-M2	gene	TRUE	0.0102	37	7	2	0.286	0.054	KEGG:04722	keg	18	Neurotrophin signaling pathway	1	CALM1,CALML4
sc-epend-M2	gene	TRUE	0.0111	68	4	2	0.5	0.029	GO:1903362	BP	17	regulation of cellular protein catabolic process	1	HSP90AA1,HSP90AB1
sc-epend-M2	gene	TRUE	0.012	41	7	2	0.286	0.049	KEGG:04070	keg	98	Phosphatidylinositol signaling system	1	CALM1,CALML4
sc-epend-M2	gene	TRUE	0.0122	42	7	2	0.286	0.048	KEGG:04713	keg	89	Circadian entrainment	1	CALM1,CALML4
sc-epend-M2	gene	TRUE	0.0127	18	17	2	0.118	0.111	GO:0045727	BP	67	positive regulation of translation	1	VIM,ABCF1
sc-epend-M2	gene	TRUE	0.0127	98	4	2	0.5	0.02	KEGG:04151	keg	85	PI3K-Akt signaling pathway	1	HSP90AA1,HSP90AB1
sc-epend-M2	gene	TRUE	0.0127	44	7	2	0.286	0.045	KEGG:05152	keg	97	Tuberculosis	1	CALM1,CALML4
sc-epend-M2	gene	TRUE	0.0127	45	7	2	0.286	0.044	KEGG:04261	keg	75	Adrenergic signaling in cardiomyocytes	1	CALM1,CALML4
sc-epend-M2	gene	TRUE	0.0138	48	7	2	0.286	0.042	KEGG:04371	keg	87	Apelin signaling pathway	1	CALM1,CALML4
sc-epend-M2	gene	TRUE	0.0138	49	7	2	0.286	0.041	KEGG:04020	keg	5	Calcium signaling pathway	1	CALM1,CALML4
sc-epend-M2	gene	TRUE	0.0138	49	7	2	0.286	0.041	KEGG:04022	keg	1	cGMP-PKG signaling pathway	1	CALM1,CALML4
sc-epend-M2	gene	TRUE	0.014	50	7	2	0.286	0.04	KEGG:04218	keg	10	Cellular senescence	1	CALM1,CALML4
sc-epend-M2	gene	TRUE	0.0158	54	7	2	0.286	0.037	KEGG:04921	keg	50	Oxytocin signaling pathway	1	CALM1,CALML4
sc-epend-M2	gene	TRUE	0.016	55	7	2	0.286	0.036	KEGG:05034	keg	93	Alcoholism	1	CALM1,CALML4
sc-epend-M2	gene	TRUE	0.0162	56	7	2	0.286	0.036	KEGG:04728	keg	66	Dopaminergic synapse	1	CALM1,CALML4
sc-epend-M2	gene	TRUE	0.019	53	9	2	0.222	0.038	KEGG:05169	keg	91	Epstein-Barr virus infection	1	PTMA,VIM
sc-epend-M2	gene	TRUE	0.019	64	7	2	0.286	0.031	KEGG:04015	keg	19	Rap1 signaling pathway	1	CALM1,CALML4
sc-epend-M2	gene	TRUE	0.019	64	7	2	0.286	0.031	KEGG:05167	keg	65	Kaposi sarcoma-associated herpesvirus infection	1	CALM1,CALML4
sc-epend-M2	gene	TRUE	0.019	64	7	2	0.286	0.031	KEGG:04024	keg	52	cAMP signaling pathway	1	CALM1,CALML4
sc-epend-M2	gene	TRUE	0.0205	68	7	2	0.286	0.029	KEGG:05170	keg	94	Human immunodeficiency virus 1 infection	1	CALM1,CALML4
sc-epend-M2	gene	TRUE	0.0205	68	7	2	0.286	0.029	KEGG:05010	keg	51	Alzheimer disease	1	CALM1,CALML4
sc-epend-M2	gene	TRUE	0.0236	74	7	2	0.286	0.027	KEGG:05163	keg	46	Human cytomegalovirus infection	1	CALM1,CALML4
sc-epend-M2	gene	TRUE	0.0237	75	7	2	0.286	0.027	KEGG:04014	keg	49	Ras signaling pathway	1	CALM1,CALML4
sc-epend-M2	gene	TRUE	0.0292	73	9	2	0.222	0.027	GO:0007178	BP	60	transmembrane receptor protein serine/threonine kinase signaling pathway	1	HSP90AB1,VIM
sc-epend-M2	gene	TRUE	0.038	160	5	2	0.4	0.013	GO:0007017	BP	84	microtubule-based process	1	DYNLL1,TPPP3
sc-epend-M2	gene	TRUE	0.0437	240	4	2	0.5	0.008	GO:0022402	BP	64	cell cycle process	1	CALM1,HSP90AB1
sc-epend-M2	gene	TRUE	0.0438	188	5	2	0.4	0.011	GO:0055082	BP	13	cellular chemical homeostasis	1	CALM1,DYNLL1
sc-epend-M3	gene	TRUE	0.000624	241	16	7	0.438	0.029	GO:0009790	BP	39	embryo development	1	ID3,SULF1,KITL,PITX2,WLS,FOXA1,MSX1
sc-epend-M3	gene	TRUE	0.00136	265	17	7	0.412	0.026	GO:0048646	BP	36	anatomical structure formation involved in morphogenesis	1	SULF1,ANXA1,PITX2,WLS,LRP8,FOXA1,MSX1
sc-epend-M3	gene	TRUE	0.00214	115	16	5	0.312	0.043	GO:0048732	BP	15	gland development	1	SULF1,PITX2,WLS,FOXA1,MSX1
sc-epend-M3	gene	TRUE	0.00214	54	16	4	0.25	0.074	GO:0048863	BP	6	stem cell differentiation	1	KITL,PITX2,FOXA1,MSX1
sc-epend-M3	gene	TRUE	0.00252	74	16	4	0.25	0.054	GO:0003002	BP	34	regionalization	1	PITX2,WLS,FOXA1,MSX1
sc-epend-M3	gene	TRUE	0.0046	183	16	5	0.312	0.027	GO:0000122	BP	19	negative regulation of transcription by RNA polymerase II	1	ID3,PITX2,LRP8,FOXA1,MSX1
sc-epend-M3	gene	TRUE	0.00804	19	7	2	0.286	0.105	GO:0090100	BP	26	positive regulation of transmembrane receptor protein serine/threonine kinase signaling pathway	1	SULF1,MSX1
sc-epend-M3	gene	TRUE	0.00804	234	16	5	0.312	0.021	GO:0007417	BP	35	central nervous system development	1	ID3,PITX2,WLS,LRP8,MSX1
sc-epend-M3	gene	TRUE	0.01	10	17	2	0.118	0.2	GO:0033032	BP	17	regulation of myeloid cell apoptotic process	1	KITL,ANXA1
sc-epend-M3	gene	TRUE	0.0125	30	7	2	0.286	0.067	GO:0030177	BP	23	positive regulation of Wnt signaling pathway	1	SULF1,WLS
sc-epend-M3	gene	TRUE	0.0125	264	17	5	0.294	0.019	GO:0072359	BP	33	circulatory system development	1	ID3,SULF1,ANXA1,PITX2,MSX1
sc-epend-M3	gene	TRUE	0.0162	83	15	3	0.2	0.036	GO:0051090	BP	18	regulation of DNA-binding transcription factor activity	1	ID3,LRP8,FOXA1
sc-epend-M3	gene	TRUE	0.0162	287	17	5	0.294	0.017	GO:0051093	BP	25	negative regulation of developmental process	1	ID3,SULF1,ANXA1,FOXA1,MSX1
sc-epend-M3	gene	TRUE	0.0167	162	17	4	0.235	0.025	GO:0043065	BP	31	positive regulation of apoptotic process	1	ID3,ANXA1,FOXA1,MSX1
sc-epend-M3	gene	TRUE	0.0225	186	17	4	0.235	0.022	GO:0014070	BP	5	response to organic cyclic compound	1	ID3,ANXA1,FOXA1,PPP1R1B
sc-epend-M3	gene	TRUE	0.0242	30	6	2	0.333	0.067	KEGG:04916	keg	40	Melanogenesis	1	KITL,WNT8B
sc-epend-M3	gene	TRUE	0.0242	18	16	2	0.125	0.111	KEGG:04350	keg	22	TGF-beta signaling pathway	1	ID3,PITX2
sc-epend-M3	gene	TRUE	0.0242	21	14	2	0.143	0.095	KEGG:05030	keg	21	Cocaine addiction	1	MAOB,PPP1R1B
sc-epend-M3	gene	TRUE	0.0242	30	14	2	0.143	0.067	KEGG:05031	keg	11	Amphetamine addiction	1	MAOB,PPP1R1B
sc-epend-M3	gene	TRUE	0.0242	65	5	2	0.4	0.031	KEGG:05166	keg	43	Human T-cell leukemia virus 1 infection	1	WNT8B,MSX1
sc-epend-M3	gene	TRUE	0.0276	93	17	3	0.176	0.032	GO:0045787	BP	13	positive regulation of cell cycle	1	ANXA1,FOXA1,MSX1
sc-epend-M3	gene	TRUE	0.0277	27	16	2	0.125	0.074	GO:0051101	BP	44	regulation of DNA binding	1	PITX2,MSX1
sc-epend-M3	gene	TRUE	0.028	30	15	2	0.133	0.067	KEGG:04550	keg	29	Signaling pathways regulating pluripotency of stem cells	1	ID3,WNT8B
sc-epend-M3	gene	TRUE	0.0311	28	17	2	0.118	0.071	GO:2000106	BP	38	regulation of leukocyte apoptotic process	1	KITL,ANXA1
sc-epend-M3	gene	TRUE	0.0322	70	3	2	0.667	0.029	REAC:R-MMU-195721	rea	4	Signaling by WNT	1	WLS,WNT8B
sc-epend-M3	gene	TRUE	0.0346	30	17	2	0.118	0.067	GO:0001776	BP	30	leukocyte homeostasis	1	KITL,ANXA1
sc-epend-M3	gene	TRUE	0.0346	33	16	2	0.125	0.061	GO:0055123	BP	10	digestive system development	1	PITX2,WLS
sc-epend-M3	gene	TRUE	0.0356	49	13	2	0.154	0.041	GO:0050731	BP	2	positive regulation of peptidyl-tyrosine phosphorylation	1	KITL,LRP8
sc-epend-M3	gene	TRUE	0.0356	237	17	4	0.235	0.017	GO:0044092	BP	20	negative regulation of molecular function	1	ID3,ANXA1,MSX1,PPP1R1B
sc-epend-M3	gene	TRUE	0.0356	237	17	4	0.235	0.017	GO:0030334	BP	24	regulation of cell migration	1	SULF1,KITL,ANXA1,PITX2
sc-epend-M3	gene	TRUE	0.038	185	13	3	0.231	0.016	GO:0045859	BP	28	regulation of protein kinase activity	1	KITL,LRP8,PPP1R1B
sc-epend-M3	gene	TRUE	0.039	250	17	4	0.235	0.016	GO:0008284	BP	12	positive regulation of cell proliferation	1	SULF1,KITL,ANXA1,PITX2
sc-epend-M3	gene	TRUE	0.0406	37	17	2	0.118	0.054	GO:0071236	BP	16	cellular response to antibiotic	1	ID3,ANXA1
sc-epend-M3	gene	TRUE	0.0458	56	14	2	0.143	0.036	KEGG:04728	keg	45	Dopaminergic synapse	1	MAOB,PPP1R1B
sc-epend-M3	gene	TRUE	0.0458	55	14	2	0.143	0.036	KEGG:05034	keg	32	Alcoholism	1	MAOB,PPP1R1B
sc-epend-M3	gene	TRUE	0.0499	162	16	3	0.188	0.019	GO:0061061	BP	41	muscle structure development	1	ID3,PITX2,MSX1
sc-epend-M3	gene	TRUE	0.0499	46	17	2	0.118	0.043	GO:1902107	BP	8	positive regulation of leukocyte differentiation	1	KITL,ANXA1
sc-epend-M7	gene	TRUE	0.00931	173	16	6	0.375	0.035	GO:0033365	BP	29	protein localization to organelle	1	SOX9,RTN4,GAS6,TXNIP,EZR,SYNE1
sc-epend-M7	gene	TRUE	0.00931	243	29	9	0.31	0.037	GO:0060429	BP	2	epithelium development	1	SOX9,DDR1,RTN4,CALB1,CAR9,FOXJ1,TXNIP,EZR,CCDC78
sc-epend-M7	gene	TRUE	0.00931	61	13	4	0.308	0.066	GO:0043062	BP	13	extracellular structure organization	1	SOX9,DDR1,PLTP,GAS6
sc-epend-M7	gene	TRUE	0.00933	245	14	6	0.429	0.024	GO:1903507	BP	17	negative regulation of nucleic acid-templated transcription	1	SOX9,TSC22D3,GAS6,FOXJ1,TXNIP,EZR
sc-epend-M7	gene	TRUE	0.0135	52	9	3	0.333	0.058	GO:0001818	BP	24	negative regulation of cytokine production	1	GAS6,FOXJ1,EZR
sc-epend-M7	gene	TRUE	0.0184	13	9	2	0.222	0.154	GO:0061245	BP	1	establishment or maintenance of bipolar cell polarity	1	FOXJ1,EZR
sc-epend-M7	gene	TRUE	0.0199	11	11	2	0.182	0.182	GO:0010464	BP	30	regulation of mesenchymal cell proliferation	1	SOX9,SYNE1
sc-epend-M7	gene	TRUE	0.0223	126	14	4	0.286	0.032	GO:0002683	BP	25	negative regulation of immune system process	1	SOX9,TSC22D3,FOXJ1,EZR
sc-epend-M7	gene	TRUE	0.0223	43	16	3	0.188	0.07	GO:0043491	BP	6	protein kinase B signaling	1	SOX9,RTN4,GAS6
sc-epend-M7	gene	TRUE	0.0223	42	16	3	0.188	0.071	GO:0030879	BP	34	mammary gland development	1	SOX9,DDR1,RTN4
sc-epend-M7	gene	TRUE	0.0223	65	11	3	0.273	0.046	GO:0071496	BP	9	cellular response to external stimulus	1	SOX9,SLC2A1,GAS6
sc-epend-M7	gene	TRUE	0.0238	205	16	5	0.312	0.024	GO:0007167	BP	7	enzyme linked receptor protein signaling pathway	1	SOX9,DDR1,RTN4,GAS6,TXNIP
sc-epend-M7	gene	TRUE	0.0238	16	11	2	0.182	0.125	GO:0007586	BP	35	digestion	1	SOX9,EZR
sc-epend-M7	gene	TRUE	0.0264	181	27	6	0.222	0.033	GO:0048589	BP	10	developmental growth	1	SOX9,DDR1,WWC1,RTN4,CADM1,EZR
sc-epend-M7	gene	TRUE	0.0287	84	11	3	0.273	0.036	GO:0070371	BP	38	ERK1 and ERK2 cascade	1	SOX9,GAS6,EZR
sc-epend-M7	gene	TRUE	0.0287	19	11	2	0.182	0.105	GO:0070167	BP	22	regulation of biomineral tissue development	1	SOX9,GAS6
sc-epend-M7	gene	TRUE	0.0349	125	9	3	0.333	0.024	GO:0030031	BP	3	cell projection assembly	1	FOXJ1,EZR,SYNE1
sc-epend-M7	gene	TRUE	0.0349	33	8	2	0.25	0.061	GO:0043433	BP	18	negative regulation of DNA-binding transcription factor activity	1	GAS6,FOXJ1
sc-epend-M7	gene	TRUE	0.0349	17	14	2	0.143	0.118	GO:2000107	BP	36	negative regulation of leukocyte apoptotic process	1	TSC22D3,GAS6
sc-epend-M7	gene	TRUE	0.0349	62	16	3	0.188	0.048	GO:0001763	BP	4	morphogenesis of a branching structure	1	SOX9,DDR1,RTN4
sc-epend-M7	gene	TRUE	0.0349	30	9	2	0.222	0.067	GO:0008643	BP	11	carbohydrate transport	1	SLC2A1,EZR
sc-epend-M7	gene	TRUE	0.0359	250	16	5	0.312	0.02	GO:0008284	BP	27	positive regulation of cell proliferation	1	SOX9,ODC1,RTN4,GAS6,SYNE1
sc-epend-M7	gene	TRUE	0.0389	11	26	2	0.077	0.182	GO:0031122	BP	5	cytoplasmic microtubule organization	1	DST,EZR
sc-epend-M7	gene	TRUE	0.0389	72	16	3	0.188	0.042	GO:1903829	BP	12	positive regulation of cellular protein localization	1	RTN4,GAS6,EZR
sc-epend-M7	gene	TRUE	0.0389	142	9	3	0.333	0.021	GO:0006897	BP	28	endocytosis	1	GAS6,EZR,SYNE1
sc-epend-M7	gene	TRUE	0.0391	93	13	3	0.231	0.032	GO:0015711	BP	42	organic anion transport	1	PLTP,SLC2A1,SLC6A6
sc-epend-M7	gene	TRUE	0.0391	43	8	2	0.25	0.047	GO:0045619	BP	21	regulation of lymphocyte differentiation	1	GAS6,FOXJ1
sc-epend-M7	gene	TRUE	0.0412	287	22	6	0.273	0.021	GO:0051093	BP	26	negative regulation of developmental process	1	SOX9,WWC1,RTN4,TSC22D3,GAS6,FOXJ1
sc-epend-M7	gene	TRUE	0.0412	39	9	2	0.222	0.051	GO:0031623	BP	16	receptor internalization	1	EZR,SYNE1
sc-epend-M7	gene	TRUE	0.0412	282	16	5	0.312	0.018	GO:0051050	BP	8	positive regulation of transport	1	PLTP,RTN4,GAS6,EZR,SYNE1
sc-epend-M7	gene	TRUE	0.0412	155	9	3	0.333	0.019	GO:0060627	BP	40	regulation of vesicle-mediated transport	1	GAS6,EZR,SYNE1
sc-epend-M7	gene	TRUE	0.0463	45	9	2	0.222	0.044	GO:0031503	BP	32	protein-containing complex localization	1	EZR,SYNE1
sc-epend-M7	gene	TRUE	0.0476	13	29	2	0.069	0.154	GO:0003338	BP	15	metanephros morphogenesis	1	SOX9,CALB1
sc-epend-M8	gene	TRUE	1.82e-05	89	5	4	0.8	0.045	GO:0006836	BP	57	neurotransmitter transport	1	SLC1A2,SLC1A3,ATP1A2,SLC6A11
sc-epend-M8	gene	TRUE	0.000473	19	12	3	0.25	0.158	GO:0015800	BP	20	acidic amino acid transport	1	SLC1A2,SLC1A3,SLC6A1
sc-epend-M8	gene	TRUE	0.000484	27	12	4	0.333	0.148	REAC:R-MMU-112310	rea	31	Neurotransmitter release cycle	1	SLC1A2,SLC1A3,SLC6A11,SLC6A1
sc-epend-M8	gene	TRUE	0.000484	62	12	5	0.417	0.081	REAC:R-MMU-425407	rea	11	SLC-mediated transmembrane transport	1	SLC1A2,SLC1A3,SLC6A11,SLC6A1,SLC4A4
sc-epend-M8	gene	TRUE	0.000887	21	13	3	0.231	0.143	GO:0030004	BP	12	cellular monovalent inorganic cation homeostasis	1	ATP1A2,ATP1B2,SLC4A4
sc-epend-M8	gene	TRUE	0.00121	73	5	3	0.6	0.041	GO:0009416	BP	29	response to light stimulus	1	SLC1A2,SLC1A3,ATP1A2
sc-epend-M8	gene	TRUE	0.00278	104	5	3	0.6	0.029	GO:0001505	BP	55	regulation of neurotransmitter levels	1	SLC1A2,SLC1A3,ATP1A2
sc-epend-M8	gene	TRUE	0.00294	12	13	3	0.231	0.25	KEGG:04964	keg	22	Proximal tubule bicarbonate reclamation	1	ATP1A2,ATP1B2,SLC4A4
sc-epend-M8	gene	TRUE	0.0034	282	34	9	0.265	0.032	GO:0051050	BP	54	positive regulation of transport	1	SLC1A2,PTCH1,EDNRB,GLUL,CD38,ADCYAP1R1,SLC6A1,ACSL3,ATP1B2
sc-epend-M8	gene	TRUE	0.00383	234	26	7	0.269	0.03	GO:0007417	BP	40	central nervous system development	1	NDRG2,BCAN,SLC1A2,ID2,PTCH1,PLPP3,S1PR1
sc-epend-M8	gene	TRUE	0.00403	19	5	2	0.4	0.105	GO:0043200	BP	5	response to amino acid	1	SLC1A2,SLC1A3
sc-epend-M8	gene	TRUE	0.00417	82	17	4	0.235	0.049	GO:0051260	BP	3	protein homooligomerization	1	SLC1A2,ALDOC,GLUL,SLC6A1
sc-epend-M8	gene	TRUE	0.00449	65	88	7	0.08	0.108	GO:0071496	BP	43	cellular response to external stimulus	1	SLC1A2,ATP1A2,CPEB4,GLUL,ITGA6,PDIA3,USF2
sc-epend-M8	gene	TRUE	0.00507	106	27	5	0.185	0.047	GO:0050673	BP	24	epithelial cell proliferation	1	SPARC,ID2,PTCH1,EDNRB,GLUL
sc-epend-M8	gene	TRUE	0.00507	27	55	4	0.073	0.148	GO:0048565	BP	52	digestive tract development	1	ID2,EDNRB,ITGA6,FAT4
sc-epend-M8	gene	TRUE	0.00545	23	27	3	0.111	0.13	GO:0007200	BP	73	phospholipase C-activating G-protein coupled receptor signaling pathway	1	NTSR2,EDNRB,S1PR1
sc-epend-M8	gene	TRUE	0.0058	53	48	6	0.125	0.113	KEGG:04080	keg	18	Neuroactive ligand-receptor interaction	1	GABRG1,NTSR2,GRIN2C,EDNRB,ADCYAP1R1,S1PR1
sc-epend-M8	gene	TRUE	0.00763	23	13	3	0.231	0.13	KEGG:04976	keg	44	Bile secretion	1	ATP1A2,ATP1B2,SLC4A4
sc-epend-M8	gene	TRUE	0.00776	19	92	4	0.043	0.211	GO:1901607	BP	1	alpha-amino acid biosynthetic process	1	SLC1A3,PYCR1,GLUL,BCAT1
sc-epend-M8	gene	TRUE	0.00867	121	9	3	0.333	0.025	GO:0009611	BP	70	response to wounding	1	SLC1A2,SLC1A3,PLPP3
sc-epend-M8	gene	TRUE	0.00931	42	19	3	0.158	0.071	GO:0007568	BP	58	aging	1	SLC1A2,ALDOC,ID2
sc-epend-M8	gene	TRUE	0.0095	31	34	4	0.118	0.129	KEGG:04972	keg	64	Pancreatic secretion	1	ATP1A2,CD38,ATP1B2,SLC4A4
sc-epend-M8	gene	TRUE	0.0095	28	92	5	0.054	0.179	KEGG:01230	keg	63	Biosynthesis of amino acids	1	ALDOC,PYCR1,GLUL,IDH3B,BCAT1
sc-epend-M8	gene	TRUE	0.0114	25	34	3	0.088	0.12	GO:0042310	BP	25	vasoconstriction	1	ATP1A2,EDNRB,CD38
sc-epend-M8	gene	TRUE	0.0189	172	26	5	0.192	0.029	GO:0008285	BP	21	negative regulation of cell proliferation	1	NDRG2,SPARC,ID2,PTCH1,GJB6
sc-epend-M8	gene	TRUE	0.0205	46	55	4	0.073	0.087	GO:0071695	BP	32	anatomical structure maturation	1	EDNRB,S1PR1,FAT4,CEND1
sc-epend-M8	gene	TRUE	0.0223	12	49	3	0.061	0.25	REAC:R-MMU-75876	rea	74	Synthesis of very long-chain fatty acyl-CoAs	1	ACSBG1,ACSL3,HACD2
sc-epend-M8	gene	TRUE	0.0225	54	22	3	0.136	0.056	GO:0048660	BP	13	regulation of smooth muscle cell proliferation	1	NDRG2,ID2,S1PR1
sc-epend-M8	gene	TRUE	0.0231	13	26	2	0.077	0.154	GO:0045668	BP	16	negative regulation of osteoblast differentiation	1	ID2,PTCH1
sc-epend-M8	gene	TRUE	0.0232	10	13	2	0.154	0.2	KEGG:04973	keg	10	Carbohydrate digestion and absorption	1	ATP1A2,ATP1B2
sc-epend-M8	gene	TRUE	0.024	20	17	2	0.118	0.1	GO:0009064	BP	26	glutamine family amino acid metabolic process	1	SLC1A3,GLUL
sc-epend-M8	gene	TRUE	0.0241	67	19	3	0.158	0.045	GO:0021537	BP	53	telencephalon development	1	BCAN,SLC1A2,ID2
sc-epend-M8	gene	TRUE	0.0263	50	27	3	0.111	0.06	GO:0008217	BP	45	regulation of blood pressure	1	ATP1A2,ID2,EDNRB
sc-epend-M8	gene	TRUE	0.03	13	13	2	0.154	0.154	KEGG:04960	keg	51	Aldosterone-regulated sodium reabsorption	1	ATP1A2,ATP1B2
sc-epend-M8	gene	TRUE	0.03	64	48	5	0.104	0.078	KEGG:04024	keg	23	cAMP signaling pathway	1	ATP1A2,GRIN2C,PTCH1,ADCYAP1R1,ATP1B2
sc-epend-M8	gene	TRUE	0.03	49	5	2	0.4	0.041	KEGG:04724	keg	15	Glutamatergic synapse	1	SLC1A2,SLC1A3
sc-epend-M8	gene	TRUE	0.0304	80	29	5	0.172	0.062	REAC:R-MMU-500792	rea	27	GPCR ligand binding	1	NTSR2,EDNRB,ADCYAP1R1,AGT,S1PR1
sc-epend-M8	gene	TRUE	0.031	15	13	2	0.154	0.133	KEGG:04978	keg	6	Mineral absorption	1	ATP1A2,ATP1B2
sc-epend-M8	gene	TRUE	0.031	29	29	3	0.103	0.103	KEGG:04911	keg	41	Insulin secretion	1	ATP1A2,ADCYAP1R1,ATP1B2
sc-epend-M8	gene	TRUE	0.0318	28	34	3	0.088	0.107	KEGG:04970	keg	28	Salivary secretion	1	ATP1A2,CD38,ATP1B2
sc-epend-M8	gene	TRUE	0.0318	17	13	2	0.154	0.118	KEGG:04961	keg	49	Endocrine and other factor-regulated calcium reabsorption	1	ATP1A2,ATP1B2
sc-epend-M8	gene	TRUE	0.0322	59	26	3	0.115	0.051	GO:0003007	BP	62	heart morphogenesis	1	ID2,PTCH1,S1PR1
sc-epend-M8	gene	TRUE	0.0323	180	41	6	0.146	0.033	GO:0043269	BP	9	regulation of ion transport	1	ATP1A2,CLDN10,NKAIN4,ADCYAP1R1,SLC6A1,ATP1B2
sc-epend-M8	gene	TRUE	0.0327	125	26	4	0.154	0.032	GO:0048598	BP	7	embryonic morphogenesis	1	ID2,PTCH1,PLPP3,GJB6
sc-epend-M8	gene	TRUE	0.0328	28	16	2	0.125	0.071	GO:0010595	BP	4	positive regulation of endothelial cell migration	1	SPARC,PLPP3
sc-epend-M8	gene	TRUE	0.0345	13	34	2	0.059	0.154	GO:0045124	BP	34	regulation of bone resorption	1	CD38,S1PR1
sc-epend-M8	gene	TRUE	0.0371	20	39	3	0.077	0.15	REAC:R-MMU-936837	rea	36	Ion transport by P-type ATPases	1	ATP1A2,ATP13A4,ATP1B2
sc-epend-M8	gene	TRUE	0.0373	29	55	3	0.055	0.103	GO:0001656	BP	71	metanephros development	1	ID2,PTCH1,FAT4
sc-epend-M8	gene	TRUE	0.0391	269	14	4	0.286	0.015	GO:0050877	BP	61	nervous system process	1	SLC1A3,ATP1A2,SLC6A1,GJB6
sc-epend-M8	gene	TRUE	0.0405	42	13	2	0.154	0.048	GO:0050821	BP	38	protein stabilization	1	PLPP3,ATP1B2
sc-epend-M8	gene	TRUE	0.0407	20	13	2	0.154	0.1	KEGG:04974	keg	30	Protein digestion and absorption	1	ATP1A2,ATP1B2
sc-epend-M8	gene	TRUE	0.041	30	17	2	0.118	0.067	GO:0043648	BP	48	dicarboxylic acid metabolic process	1	SLC1A3,GLUL
sc-epend-M8	gene	TRUE	0.0418	17	30	2	0.067	0.118	GO:0051057	BP	60	positive regulation of small GTPase mediated signal transduction	1	ADCYAP1R1,MMD2
sc-epend-M8	gene	TRUE	0.0427	99	34	4	0.118	0.04	GO:0045665	BP	67	negative regulation of neuron differentiation	1	ID2,EDNRB,CD38,NTM
sc-epend-M8	gene	TRUE	0.0428	40	14	2	0.143	0.05	GO:0007605	BP	69	sensory perception of sound	1	SLC1A3,GJB6
sc-epend-M8	gene	TRUE	0.0431	272	30	6	0.2	0.022	GO:0045937	BP	35	positive regulation of phosphate metabolic process	1	NTSR2,EDNRB,PLPP3,ADCYAP1R1,ACSL3,MMD2
sc-epend-M8	gene	TRUE	0.0461	20	88	3	0.034	0.15	GO:0007584	BP	19	response to nutrient	1	PDIA3,AGL,USF2
sc-epend-M9	gene	TRUE	1.83e-48	53	31	30	0.968	0.566	KEGG:03010	keg	7	Ribosome	1	RPS11,RPS15A,RPS5,RPS14,RPS24,RPL14,RPS3A1,RPS20,RPS6,RPL6,RPS4X,RPS19,RPL21,RPL18A,RPS8,RPS23,RPL32,RPL23A,RPL3,RPL26,RPS12,RPL17,RPL7A,RPS15,RPLP0,RPL23,RPL31,RPL13A,RPL39,RPS13
sc-epend-M9	gene	TRUE	2.16e-35	38	28	19	0.679	0.5	REAC:R-MMU-975957	rea	9	Nonsense Mediated Decay (NMD) enhanced by the Exon Junction Complex (EJC)	1	RPS11,RPS15A,RPS5,RPS14,RPL14,RPS3A1,RPS6,RPL6,RPS4X,RPL21,RPL18A,RPS23,RPL32,RPL23A,RPL3,RPL26,RPS12,RPL13A,RPS13
sc-epend-M9	gene	TRUE	5.04e-24	123	31	20	0.645	0.163	GO:0006412	BP	2	translation	1	RPS11,RPS14,RPS24,RPL14,RPS3A1,RPS20,RPL6,RPS4X,RPL18A,RPS23,RPL32,RPL23A,RPL3,RPL26,RPL7A,RPL23,RPL31,RPL13A,RPL39,RPS13
sc-epend-M9	gene	TRUE	1.33e-18	21	28	11	0.393	0.524	REAC:R-MMU-156827	rea	5	L13a-mediated translational silencing of Ceruloplasmin expression	1	RPS11,RPS15A,RPS5,RPS14,RPS3A1,RPS6,RPS4X,RPS23,RPS12,RPL13A,RPS13
sc-epend-M9	gene	TRUE	2.05e-15	92	31	14	0.452	0.152	GO:0022613	BP	1	ribonucleoprotein complex biogenesis	1	RPS14,RPS24,RPL14,RPS6,RPL6,RPS19,RPS8,RPS23,RPL23A,RPL3,RPL26,RPL7A,RPS15,RPL13A
sc-epend-M9	gene	TRUE	0.00142	43	27	4	0.148	0.093	GO:0034101	BP	4	erythrocyte homeostasis	1	RPS14,RPS24,RPS6,RPS19
sc-epend-M9	gene	TRUE	0.00348	12	10	2	0.2	0.167	GO:0071158	BP	11	positive regulation of cell cycle arrest	1	RPL26,RPL23
sc-epend-M9	gene	TRUE	0.00568	16	10	2	0.2	0.125	GO:1901796	BP	14	regulation of signal transduction by p53 class mediator	1	RPL26,RPL23
sc-epend-M9	gene	TRUE	0.00826	11	17	2	0.118	0.182	GO:0071353	BP	15	cellular response to interleukin-4	1	RPL3,RPLP0
sc-epend-M9	gene	TRUE	0.0218	30	39	3	0.077	0.1	GO:1903426	BP	8	regulation of reactive oxygen species biosynthetic process	1	CYBA,NDUFC2,EEF1A1
sc-epend-M9	gene	TRUE	0.0287	38	35	3	0.086	0.079	GO:0042742	BP	10	defense response to bacterium	1	CYBA,RPS19,RPL39
sc-epend-M12	gene	TRUE	6.52e-08	20	9	5	0.556	0.25	GO:0035914	BP	63	skeletal muscle cell differentiation	1	BTG2,FOS,NR4A1,ATF3,EGR1
sc-epend-M12	gene	TRUE	6.52e-08	17	10	5	0.5	0.294	GO:0043620	BP	37	regulation of DNA-templated transcription in response to stress	1	DNAJB1,ATF3,EGR1,JUN,HSPA1A
sc-epend-M12	gene	TRUE	1.36e-06	183	18	9	0.5	0.049	GO:0000122	BP	17	negative regulation of transcription by RNA polymerase II	1	KLF4,DNAJB1,BTG2,ATF3,EGR1,ZFP36,JUN,JUNB,HSPA1A
sc-epend-M12	gene	TRUE	1.07e-05	249	18	9	0.5	0.036	GO:0045944	BP	4	positive regulation of transcription by RNA polymerase II	1	KLF4,FOSB,FOS,NR4A1,ATF3,CYR61,EGR1,JUN,JUNB
sc-epend-M12	gene	TRUE	1.45e-05	17	16	4	0.25	0.235	GO:0071277	BP	31	cellular response to calcium ion	1	FOSB,FOS,JUN,JUNB
sc-epend-M12	gene	TRUE	3.72e-05	148	18	7	0.389	0.047	GO:0071363	BP	79	cellular response to growth factor stimulus	1	KLF4,FOS,NR4A1,CYR61,EGR1,ZFP36,JUN
sc-epend-M12	gene	TRUE	0.000117	182	18	7	0.389	0.038	GO:0001568	BP	29	blood vessel development	1	KLF4,NR4A1,CYR61,EGR1,JUN,JUNB,SOCS3
sc-epend-M12	gene	TRUE	0.000121	50	17	6	0.353	0.12	KEGG:05164	keg	107	Influenza A	1	DNAJB1,JUN,SOCS3,ACTG1,HSPA1B,HSPA1A
sc-epend-M12	gene	TRUE	0.000159	194	18	7	0.389	0.036	GO:0034097	BP	98	response to cytokine	1	KLF4,EGR1,ZFP36,JUN,JUNB,SOCS3,ACTG1
sc-epend-M12	gene	TRUE	0.000162	35	16	5	0.312	0.143	KEGG:04380	keg	44	Osteoclast differentiation	1	FOSB,FOS,JUN,JUNB,SOCS3
sc-epend-M12	gene	TRUE	0.00019	99	12	6	0.5	0.061	KEGG:04010	keg	56	MAPK signaling pathway	1	FOS,NR4A1,DUSP1,JUN,HSPA1B,HSPA1A
sc-epend-M12	gene	TRUE	0.00019	65	5	4	0.8	0.062	KEGG:05166	keg	8	Human T-cell leukemia virus 1 infection	1	FOS,ATF3,EGR1,JUN
sc-epend-M12	gene	TRUE	0.000209	12	16	3	0.188	0.25	GO:0060711	BP	23	labyrinthine layer development	1	CYR61,JUNB,SOCS3
sc-epend-M12	gene	TRUE	0.00023	11	18	3	0.167	0.273	GO:0061614	BP	113	pri-miRNA transcription by RNA polymerase II	1	KLF4,FOS,JUN
sc-epend-M12	gene	TRUE	0.000274	245	4	4	1	0.016	GO:0009628	BP	81	response to abiotic stimulus	1	FOS,EGR1,JUN,HSPA1A
sc-epend-M12	gene	TRUE	0.000306	18	3	2	0.667	0.111	REAC:R-MMU-168188	rea	2	Toll Like Receptor TLR6:TLR2 Cascade	1	FOS,JUN
sc-epend-M12	gene	TRUE	0.000306	11	12	3	0.25	0.273	REAC:R-MMU-3371571	rea	39	HSF1-dependent transactivation	1	DNAJB1,HSPA1B,HSPA1A
sc-epend-M12	gene	TRUE	0.000434	55	5	3	0.6	0.055	GO:0031668	BP	49	cellular response to extracellular stimulus	1	FOS,ATF3,JUN
sc-epend-M12	gene	TRUE	0.000436	236	18	7	0.389	0.03	GO:0051726	BP	13	regulation of cell cycle	1	KLF4,NR4A1,DUSP1,JUN,JUNB,HSPA1B,HSPA1A
sc-epend-M12	gene	TRUE	0.000482	28	3	2	0.667	0.071	REAC:R-MMU-9018519	rea	30	Estrogen-dependent gene expression	1	FOS,JUN
sc-epend-M12	gene	TRUE	0.000566	131	3	3	1	0.023	GO:0002521	BP	43	leukocyte differentiation	1	FOS,EGR1,JUN
sc-epend-M12	gene	TRUE	0.00064	23	6	3	0.5	0.13	KEGG:04657	keg	100	IL-17 signaling pathway	1	FOSB,FOS,JUN
sc-epend-M12	gene	TRUE	0.00064	28	16	4	0.25	0.143	KEGG:04668	keg	91	TNF signaling pathway	1	FOS,JUN,JUNB,SOCS3
sc-epend-M12	gene	TRUE	0.000666	43	4	3	0.75	0.07	KEGG:04915	keg	77	Estrogen signaling pathway	1	FOS,JUN,HSPA1A
sc-epend-M12	gene	TRUE	0.000943	30	6	3	0.5	0.1	KEGG:05031	keg	34	Amphetamine addiction	1	FOSB,FOS,JUN
sc-epend-M12	gene	TRUE	0.00107	21	18	3	0.167	0.143	GO:0042035	BP	20	regulation of cytokine biosynthetic process	1	KLF4,EGR1,ZFP36
sc-epend-M12	gene	TRUE	0.00137	195	3	3	1	0.015	GO:0042493	BP	41	response to drug	1	FOS,EGR1,JUN
sc-epend-M12	gene	TRUE	0.00167	37	12	3	0.25	0.081	GO:0006457	BP	103	protein folding	1	DNAJB1,HSPA1B,HSPA1A
sc-epend-M12	gene	TRUE	0.00204	172	8	4	0.5	0.023	GO:0008285	BP	40	negative regulation of cell proliferation	1	BTG2,DUSP1,JUN,HSPA1A
sc-epend-M12	gene	TRUE	0.00226	35	3	2	0.667	0.057	GO:0048661	BP	14	positive regulation of smooth muscle cell proliferation	1	EGR1,JUN
sc-epend-M12	gene	TRUE	0.00304	34	2	2	1	0.059	KEGG:04928	keg	19	Parathyroid hormone synthesis, secretion and action	1	FOS,EGR1
sc-epend-M12	gene	TRUE	0.00304	14	4	2	0.5	0.143	KEGG:05020	keg	45	Prion diseases	1	EGR1,HSPA1A
sc-epend-M12	gene	TRUE	0.00304	20	3	2	0.667	0.1	KEGG:04662	keg	54	B cell receptor signaling pathway	1	FOS,JUN
sc-epend-M12	gene	TRUE	0.00324	24	3	2	0.667	0.083	KEGG:04620	keg	61	Toll-like receptor signaling pathway	1	FOS,JUN
sc-epend-M12	gene	TRUE	0.00324	27	3	2	0.667	0.074	KEGG:05210	keg	62	Colorectal cancer	1	FOS,JUN
sc-epend-M12	gene	TRUE	0.00324	25	3	2	0.667	0.08	KEGG:05140	keg	112	Leishmaniasis	1	FOS,JUN
sc-epend-M12	gene	TRUE	0.00324	26	3	2	0.667	0.077	KEGG:01522	keg	18	Endocrine resistance	1	FOS,JUN
sc-epend-M12	gene	TRUE	0.00324	28	3	2	0.667	0.071	KEGG:05323	keg	83	Rheumatoid arthritis	1	FOS,JUN
sc-epend-M12	gene	TRUE	0.00324	25	3	2	0.667	0.08	KEGG:04658	keg	51	Th1 and Th2 cell differentiation	1	FOS,JUN
sc-epend-M12	gene	TRUE	0.00324	48	17	4	0.235	0.083	KEGG:05418	keg	10	Fluid shear stress and atherosclerosis	1	FOS,DUSP1,JUN,ACTG1
sc-epend-M12	gene	TRUE	0.00324	28	3	2	0.667	0.071	KEGG:05133	keg	50	Pertussis	1	FOS,JUN
sc-epend-M12	gene	TRUE	0.00324	29	3	2	0.667	0.069	KEGG:04659	keg	46	Th17 cell differentiation	1	FOS,JUN
sc-epend-M12	gene	TRUE	0.00324	29	3	2	0.667	0.069	KEGG:04660	keg	87	T cell receptor signaling pathway	1	FOS,JUN
sc-epend-M12	gene	TRUE	0.00324	28	3	2	0.667	0.071	KEGG:05132	keg	36	Salmonella infection	1	FOS,JUN
sc-epend-M12	gene	TRUE	0.00355	31	3	2	0.667	0.065	KEGG:05142	keg	65	Chagas disease (American trypanosomiasis)	1	FOS,JUN
sc-epend-M12	gene	TRUE	0.00362	26	5	2	0.4	0.077	GO:0006986	BP	24	response to unfolded protein	1	ATF3,HSPA1A
sc-epend-M12	gene	TRUE	0.00363	32	3	2	0.667	0.062	KEGG:05161	keg	16	Hepatitis B	1	FOS,JUN
sc-epend-M12	gene	TRUE	0.0037	33	3	2	0.667	0.061	KEGG:04912	keg	108	GnRH signaling pathway	1	EGR1,JUN
sc-epend-M12	gene	TRUE	0.00379	49	13	3	0.231	0.061	GO:0006402	BP	48	mRNA catabolic process	1	BTG2,ZFP36,HSPA1A
sc-epend-M12	gene	TRUE	0.00409	36	3	2	0.667	0.056	KEGG:04933	keg	92	AGE-RAGE signaling pathway in diabetic complications	1	EGR1,JUN
sc-epend-M12	gene	TRUE	0.00409	36	3	2	0.667	0.056	KEGG:05231	keg	96	Choline metabolism in cancer	1	FOS,JUN
sc-epend-M12	gene	TRUE	0.00417	11	13	2	0.154	0.182	GO:0046782	BP	26	regulation of viral transcription	1	ZFP36,JUN
sc-epend-M12	gene	TRUE	0.0048	18	12	2	0.167	0.111	REAC:R-MMU-450408	rea	27	AUF1 (hnRNP D0) binds and destabilizes mRNA	1	HSPA1B,HSPA1A
sc-epend-M12	gene	TRUE	0.00551	44	3	2	0.667	0.045	KEGG:05224	keg	110	Breast cancer	1	FOS,JUN
sc-epend-M12	gene	TRUE	0.00551	43	3	2	0.667	0.047	KEGG:04210	keg	97	Apoptosis	1	FOS,JUN
sc-epend-M12	gene	TRUE	0.00551	44	3	2	0.667	0.045	KEGG:04926	keg	78	Relaxin signaling pathway	1	FOS,JUN
sc-epend-M12	gene	TRUE	0.00553	43	12	3	0.25	0.07	KEGG:04141	keg	71	Protein processing in endoplasmic reticulum	1	DNAJB1,HSPA1B,HSPA1A
sc-epend-M12	gene	TRUE	0.00566	21	6	2	0.333	0.095	KEGG:05030	keg	32	Cocaine addiction	1	FOSB,JUN
sc-epend-M12	gene	TRUE	0.00605	52	16	3	0.188	0.058	GO:0032496	BP	1	response to lipopolysaccharide	1	ZFP36,JUN,JUNB
sc-epend-M12	gene	TRUE	0.00641	106	8	3	0.375	0.028	GO:0007611	BP	80	learning or memory	1	BTG2,EGR1,JUN
sc-epend-M12	gene	TRUE	0.00673	51	3	2	0.667	0.039	KEGG:05168	keg	90	Herpes simplex infection	1	FOS,JUN
sc-epend-M12	gene	TRUE	0.00675	61	32	4	0.125	0.066	GO:0045444	BP	109	fat cell differentiation	1	KLF4,NR4A1,MEX3C,ZFP36
sc-epend-M12	gene	TRUE	0.00732	54	3	2	0.667	0.037	KEGG:04921	keg	94	Oxytocin signaling pathway	1	FOS,JUN
sc-epend-M12	gene	TRUE	0.00851	46	5	2	0.4	0.043	GO:0034976	BP	47	response to endoplasmic reticulum stress	1	ATF3,JUN
sc-epend-M12	gene	TRUE	0.0089	121	18	4	0.222	0.033	GO:0009611	BP	53	response to wounding	1	KLF4,CYR61,ZFP36,JUN
sc-epend-M12	gene	TRUE	0.009	53	12	3	0.25	0.057	KEGG:05169	keg	60	Epstein-Barr virus infection	1	JUN,HSPA1B,HSPA1A
sc-epend-M12	gene	TRUE	0.00945	64	3	2	0.667	0.031	KEGG:05167	keg	3	Kaposi sarcoma-associated herpesvirus infection	1	FOS,JUN
sc-epend-M12	gene	TRUE	0.00945	64	3	2	0.667	0.031	KEGG:04024	keg	95	cAMP signaling pathway	1	FOS,JUN
sc-epend-M12	gene	TRUE	0.0104	68	3	2	0.667	0.029	KEGG:05170	keg	116	Human immunodeficiency virus 1 infection	1	FOS,JUN
sc-epend-M12	gene	TRUE	0.0108	17	12	2	0.167	0.118	KEGG:05134	keg	114	Legionellosis	1	HSPA1B,HSPA1A
sc-epend-M12	gene	TRUE	0.0121	163	7	3	0.429	0.018	GO:0006259	BP	42	DNA metabolic process	1	DUSP1,JUN,HSPA1A
sc-epend-M12	gene	TRUE	0.0132	10	28	2	0.071	0.2	KEGG:04130	keg	5	SNARE interactions in vesicular transport	1	SNAP29,STX1B
sc-epend-M12	gene	TRUE	0.014	243	18	5	0.278	0.021	GO:0060429	BP	68	epithelium development	1	KLF4,CYR61,ZFP36,JUN,SOCS3
sc-epend-M12	gene	TRUE	0.0142	20	12	2	0.167	0.1	KEGG:04213	keg	69	Longevity regulating pathway - multiple species	1	HSPA1B,HSPA1A
sc-epend-M12	gene	TRUE	0.0177	137	3	2	0.667	0.015	GO:0030335	BP	9	positive regulation of cell migration	1	EGR1,JUN
sc-epend-M12	gene	TRUE	0.018	14	28	2	0.071	0.143	GO:0140056	BP	25	organelle localization by membrane tethering	1	SNAP29,STX1B
sc-epend-M12	gene	TRUE	0.0183	49	28	3	0.107	0.061	GO:0048284	BP	82	organelle fusion	1	SNAP29,STX1B,AFG3L1
sc-epend-M12	gene	TRUE	0.0196	28	15	2	0.133	0.071	GO:0050728	BP	102	negative regulation of inflammatory response	1	ZFP36,SOCS3
sc-epend-M12	gene	TRUE	0.0204	81	18	3	0.167	0.037	GO:0010631	BP	38	epithelial cell migration	1	KLF4,NR4A1,JUN
sc-epend-M12	gene	TRUE	0.0216	25	12	2	0.167	0.08	KEGG:03040	keg	104	Spliceosome	1	HSPA1B,HSPA1A
sc-epend-M12	gene	TRUE	0.0229	22	15	2	0.133	0.091	KEGG:04917	keg	88	Prolactin signaling pathway	1	FOS,SOCS3
sc-epend-M12	gene	TRUE	0.0232	27	18	2	0.111	0.074	GO:0051101	BP	55	regulation of DNA binding	1	KLF4,JUN
sc-epend-M12	gene	TRUE	0.0239	58	28	3	0.107	0.052	GO:0061025	BP	67	membrane fusion	1	SNAP29,STX1B,AFG3L1
sc-epend-M12	gene	TRUE	0.0241	181	3	2	0.667	0.011	GO:0045321	BP	7	leukocyte activation	1	EGR1,JUN
sc-epend-M12	gene	TRUE	0.0245	44	11	2	0.182	0.045	GO:0046890	BP	21	regulation of lipid biosynthetic process	1	CYR61,EGR1
sc-epend-M12	gene	TRUE	0.0256	19	28	2	0.071	0.105	GO:0140029	BP	35	exocytic process	1	SNAP29,STX1B
sc-epend-M12	gene	TRUE	0.0275	29	12	2	0.167	0.069	KEGG:05162	keg	64	Measles	1	HSPA1B,HSPA1A
sc-epend-M12	gene	TRUE	0.0294	26	23	2	0.087	0.077	GO:0090305	BP	86	nucleic acid phosphodiester bond hydrolysis	1	ELAC2,ZFP36
sc-epend-M12	gene	TRUE	0.0302	57	32	3	0.094	0.053	GO:0061448	BP	33	connective tissue development	1	CYR61,MEX3C,EGR1
sc-epend-M12	gene	TRUE	0.0325	32	12	2	0.167	0.062	KEGG:04612	keg	59	Antigen processing and presentation	1	HSPA1B,HSPA1A
sc-epend-M12	gene	TRUE	0.0342	239	3	2	0.667	0.008	GO:0001934	BP	66	positive regulation of protein phosphorylation	1	EGR1,JUN
sc-epend-M12	gene	TRUE	0.0352	59	11	2	0.182	0.034	GO:0003007	BP	99	heart morphogenesis	1	CYR61,JUN
sc-epend-M12	gene	TRUE	0.0378	35	12	2	0.167	0.057	KEGG:05145	keg	6	Toxoplasmosis	1	HSPA1B,HSPA1A
sc-epend-M12	gene	TRUE	0.0399	150	5	2	0.4	0.013	GO:0044283	BP	106	small molecule biosynthetic process	1	ATF3,EGR1
sc-epend-M12	gene	TRUE	0.0436	157	3	2	0.667	0.013	KEGG:05200	keg	12	Pathways in cancer	1	FOS,JUN
sc-epend-M12	gene	TRUE	0.0448	166	5	2	0.4	0.012	GO:0097190	BP	105	apoptotic signaling pathway	1	ATF3,JUN
sc-epend-M12	gene	TRUE	0.0461	47	18	2	0.111	0.043	GO:0001101	BP	101	response to acid chemical	1	KLF4,EGR1
