# Supplementary material for: Transcriptomic analysis links diverse hypothalamic cell types to fibroblast growth factor 1-induced sustained diabetes remission
Source: Nat Commun. 2020 Sep 7;11:4458. doi: 10.1038/s41467-020-17720-5 (PMC7477234; doi:10.1038/s41467-020-17720-5)
Supplement: Supplementary file 7 — Supplementary Data 5 [file 41467_2020_17720_MOESM7_ESM.xlsx]

## Sheet: a.sc_tany_wgcna_genemodules
id	gene	kme
sc-tany-M1	Anxa5	0.448737
sc-tany-M1	S100a1	0.421677
sc-tany-M1	S100a10	0.40761
sc-tany-M1	S100a11	0.402363
sc-tany-M1	Vim	0.370284
sc-tany-M1	Dynll1	0.350067
sc-tany-M1	Aldoa	0.331902
sc-tany-M1	Laptm4a	0.329919
sc-tany-M1	Tpi1	0.324294
sc-tany-M1	Prdx4	0.318325
sc-tany-M1	Dhrs1	0.303726
sc-tany-M1	Txn1	0.297754
sc-tany-M1	Ldha	0.273608
sc-tany-M1	Gapdh	0.264296
sc-tany-M1	Hcfc1r1	0.24479
sc-tany-M1	Tagln2	0.234529
sc-tany-M1	Spcs2	0.234126
sc-tany-M1	Sep15	0.216356
sc-tany-M1	Tecr	0.204915
sc-tany-M1	Slc25a5	0.203758
sc-tany-M1	Dstn	0.200659
sc-tany-M1	Tmbim6	0.186624
sc-tany-M1	Mef2c	0.147757
sc-tany-M1	Dio3	0.124828
sc-tany-M1	Lyz2	0.102662
sc-tany-M1	Oxtr	0.0902596
sc-tany-M1	Gpr88	0.0646891
sc-tany-M1	Cyp26b1	0.0617711
sc-tany-M1	Tnnt1	0.051687
sc-tany-M10	Sepp1	0.331502
sc-tany-M10	Htra1	0.324294
sc-tany-M10	Slc7a10	0.323098
sc-tany-M10	F3	0.298476
sc-tany-M10	Ptch1	0.286707
sc-tany-M10	Gpld1	0.278746
sc-tany-M10	Gabbr2	0.255502
sc-tany-M10	Cadm2	0.248005
sc-tany-M10	Msmo1	0.245758
sc-tany-M10	Hmgcs1	0.220501
sc-tany-M10	Nrarp	0.214224
sc-tany-M10	B3galt2	0.211893
sc-tany-M10	Lfng	0.205903
sc-tany-M10	Appl2	0.193202
sc-tany-M10	Phactr3	0.17461
sc-tany-M10	Arrb1	0.17048
sc-tany-M10	Neat1	0.16697
sc-tany-M10	Caskin1	0.165403
sc-tany-M10	Srebf2	0.155486
sc-tany-M10	Pygm	0.154402
sc-tany-M10	Heyl	0.152658
sc-tany-M10	Cables1	0.146149
sc-tany-M10	Cyp2j6	0.136009
sc-tany-M10	Unc13c	0.130924
sc-tany-M10	Rab34	0.127576
sc-tany-M10	Dbx2	0.127142
sc-tany-M10	Cox5a	0.126518
sc-tany-M10	Epas1	0.125594
sc-tany-M10	Nkx2-2	0.125342
sc-tany-M10	Myo6	0.125289
sc-tany-M10	Hdac5	0.122232
sc-tany-M10	Adgrb3	0.12159
sc-tany-M10	Rapgef3	0.118024
sc-tany-M10	Notch3	0.117714
sc-tany-M10	Aldh1a1	0.110763
sc-tany-M10	Arxes1	0.109082
sc-tany-M10	Nap1l5	0.108052
sc-tany-M10	Rab3a	0.106012
sc-tany-M10	Zhx3	0.104766
sc-tany-M10	Scn1b	0.104746
sc-tany-M10	Wasf3	0.101785
sc-tany-M10	Nr1d2	0.099986
sc-tany-M10	Smim13	0.0982468
sc-tany-M10	Aco2	0.0970226
sc-tany-M10	Rsrp1	0.0962116
sc-tany-M10	Arrdc3	0.0956853
sc-tany-M10	Emc1	0.0941037
sc-tany-M10	Gas1	0.0917575
sc-tany-M10	Rbms3	0.0916206
sc-tany-M10	Hnrnph1	0.0902355
sc-tany-M10	Ncdn	0.0844895
sc-tany-M10	Ina	0.0836981
sc-tany-M10	Fbxw8	0.0807559
sc-tany-M10	Rnf112	0.0796459
sc-tany-M10	Mgat5b	0.0795356
sc-tany-M10	Sytl4	0.0776986
sc-tany-M10	Itpr1	0.0774862
sc-tany-M10	Hpca	0.0759188
sc-tany-M10	Eif2s3x	0.0726873
sc-tany-M10	Aifm3	0.0717211
sc-tany-M10	Med25	0.0675747
sc-tany-M10	Agap3	0.0668283
sc-tany-M10	Atp5b	0.066681
sc-tany-M10	Syn1	0.0664082
sc-tany-M10	Tac1	0.0651737
sc-tany-M10	Cplx1	0.064543
sc-tany-M10	Dnm1	0.0633743
sc-tany-M10	Resp18	0.0621231
sc-tany-M10	Kcnj9	0.0613152
sc-tany-M10	Baiap3	0.0605186
sc-tany-M10	St8sia4	0.0599827
sc-tany-M10	Fam49b	0.0595378
sc-tany-M10	Frrs1l	0.0585475
sc-tany-M10	Hk2	0.0585466
sc-tany-M10	Arf6	0.0582992
sc-tany-M10	Cdk14	0.0572696
sc-tany-M10	Cntn4	0.0570067
sc-tany-M10	Cdk16	0.0566539
sc-tany-M10	Slc22a12	0.054474
sc-tany-M10	Ythdf3	0.0536929
sc-tany-M10	Smyd1	0.0531973
sc-tany-M10	Far1	0.0523625
sc-tany-M10	A730020M07Rik	0.0514039
sc-tany-M10	Prkcdbp	0.0507547
sc-tany-M10	Mark3	0.0506909
sc-tany-M10	Lhfpl4	0.0505461
sc-tany-M10	Pkm	0.0498359
sc-tany-M10	Ppp1r16b	0.0487939
sc-tany-M10	Trim2	0.0479089
sc-tany-M10	Zfp148	0.0478403
sc-tany-M10	Gaa	0.0476245
sc-tany-M10	Wdr11	0.0464665
sc-tany-M10	Lmnb2	0.0462315
sc-tany-M10	Npdc1	0.0443505
sc-tany-M10	Pth1r	0.0441882
sc-tany-M10	Tnpo2	0.0436668
sc-tany-M10	Gpr62	0.0434296
sc-tany-M10	Htr1a	0.0433954
sc-tany-M10	Tgfbr3	0.0431495
sc-tany-M10	Gm10762	0.0415072
sc-tany-M10	AI314180	0.041117
sc-tany-M10	Rprd2	0.0407116
sc-tany-M10	Slc5a5	0.0397534
sc-tany-M10	Arx	0.0384898
sc-tany-M10	Shc4	0.0383999
sc-tany-M10	Fam120a	0.0376853
sc-tany-M10	B9d1os	0.0373201
sc-tany-M10	Amy1	0.0351357
sc-tany-M10	Samd4	0.035045
sc-tany-M10	Glt1d1	0.0337261
sc-tany-M10	Agpat2	0.0332741
sc-tany-M10	Cenpc1	0.0329209
sc-tany-M10	Pdp2	0.0314505
sc-tany-M10	Doc2b	0.0308202
sc-tany-M10	Cygb	0.0301995
sc-tany-M10	Fam219a	0.0301609
sc-tany-M10	Rbm4	0.0300343
sc-tany-M10	Gng8	0.0291078
sc-tany-M10	Strap	0.02897
sc-tany-M10	Peli3	0.0284314
sc-tany-M10	Fam155a	0.0283387
sc-tany-M10	Hnrnpa1	0.0281115
sc-tany-M10	Ppfia2	0.0278095
sc-tany-M10	Celsr3	0.0275558
sc-tany-M10	Ergic1	0.0270144
sc-tany-M10	Tmem132b	0.0262966
sc-tany-M10	Arhgap11a	0.0262043
sc-tany-M10	Sh3glb2	0.0249606
sc-tany-M10	Dzip1	0.0248508
sc-tany-M10	Mrap2	0.0234159
sc-tany-M10	Fam213b	0.0230603
sc-tany-M10	Bloc1s3	0.0229118
sc-tany-M10	Ankrd13d	0.0224583
sc-tany-M10	Fam57a	0.0222872
sc-tany-M10	Frmd4b	0.0206909
sc-tany-M10	C530008M17Rik	0.0202971
sc-tany-M10	Trappc6b	0.0184096
sc-tany-M10	RP23-366O14.4	0.0183533
sc-tany-M10	Zfp51	0.0164821
sc-tany-M10	Cep95	0.0164295
sc-tany-M10	Mast3	0.015801
sc-tany-M10	Tspyl1	0.0155536
sc-tany-M10	Oxr1	0.0154832
sc-tany-M10	Zswim3	0.0149664
sc-tany-M10	Pgm5	0.0149461
sc-tany-M10	Tbc1d25	0.0144137
sc-tany-M10	Kctd20	0.0143706
sc-tany-M10	Dsc2	0.0127993
sc-tany-M10	Tub	0.0115759
sc-tany-M10	Gm26777	0.0101849
sc-tany-M10	Haus3	0.00982412
sc-tany-M10	Sgpp2	0.00977655
sc-tany-M10	2900055J20Rik	0.00820126
sc-tany-M10	Tle2	0.00745743
sc-tany-M10	Clec4a2	0.00537895
sc-tany-M10	Cpsf3l	0.00494149
sc-tany-M10	Poc1b	0.0023682
sc-tany-M10	Pla2g3	0.000895768
sc-tany-M10	Zim1	0.000797089
sc-tany-M10	Ccl6	-0.00010478
sc-tany-M10	Dffb	-0.000965575
sc-tany-M10	Cyp2e1	-0.00228592
sc-tany-M10	5730508B09Rik	-0.00248953
sc-tany-M10	Perm1	-0.0028434
sc-tany-M10	Ptgs2	-0.00325359
sc-tany-M10	Stk32a	-0.00589692
sc-tany-M10	Rnf125	-0.00827106
sc-tany-M10	Pcdhb9	-0.00917362
sc-tany-M10	Gm7160	-0.0100754
sc-tany-M10	Rbm11	-0.0116697
sc-tany-M10	Ak5	-0.0123242
sc-tany-M10	Cnpy3	-0.0126774
sc-tany-M10	Cdc42ep3	-0.0142459
sc-tany-M10	Ctsa	-0.0149586
sc-tany-M10	1110019D14Rik	-0.0155371
sc-tany-M10	Asf1b	-0.0184907
sc-tany-M10	Arhgap6	-0.0221879
sc-tany-M10	Fam216a	-0.0234932
sc-tany-M10	Rhbdf2	-0.0254582
sc-tany-M10	Lamb3	-0.0281084
sc-tany-M10	Necab3	-0.0284966
sc-tany-M10	Ly96	-0.0418458
sc-tany-M11	Itm2c	0.394446
sc-tany-M11	Psap	0.28977
sc-tany-M11	Pik3r1	0.281458
sc-tany-M11	Gpx3	0.276675
sc-tany-M11	Gria1	0.275668
sc-tany-M11	Itm2b	0.271955
sc-tany-M11	Gpx1	0.248399
sc-tany-M11	Fcgr2b	0.241995
sc-tany-M11	Dclk1	0.237372
sc-tany-M11	Rgma	0.231615
sc-tany-M11	Emp2	0.227316
sc-tany-M11	Soat1	0.224314
sc-tany-M11	Nrbp2	0.224209
sc-tany-M11	Cotl1	0.220157
sc-tany-M11	Adgrg1	0.21964
sc-tany-M11	Npas3	0.216112
sc-tany-M11	Ndn	0.209336
sc-tany-M11	Thra	0.2091
sc-tany-M11	Itpkb	0.20321
sc-tany-M11	Cml1	0.200678
sc-tany-M11	Canx	0.199938
sc-tany-M11	Scd1	0.18657
sc-tany-M11	Fam19a5	0.182846
sc-tany-M11	B3galt1	0.178084
sc-tany-M11	Sirpa	0.176296
sc-tany-M11	Plxnb1	0.16944
sc-tany-M11	Sorcs2	0.163685
sc-tany-M11	Arhgap5	0.161267
sc-tany-M11	Iqsec1	0.155233
sc-tany-M11	Cadm1	0.135864
sc-tany-M11	Gnas	0.135548
sc-tany-M11	Cdk9	0.133194
sc-tany-M11	Ei24	0.132433
sc-tany-M11	Prodh	0.13126
sc-tany-M11	Prrx1	0.119767
sc-tany-M11	Llgl1	0.118545
sc-tany-M11	Msi1	0.117354
sc-tany-M11	Rgs2	0.117084
sc-tany-M11	Tprkb	0.117045
sc-tany-M11	Chuk	0.113645
sc-tany-M11	Socs6	0.110776
sc-tany-M11	D730003I15Rik	0.110002
sc-tany-M11	Lbh	0.109894
sc-tany-M11	Mib1	0.108688
sc-tany-M11	RP23-4H17.3	0.10652
sc-tany-M11	Cdk17	0.105369
sc-tany-M11	Rab5a	0.104276
sc-tany-M11	B230323A14Rik	0.0879637
sc-tany-M11	Wfikkn2	0.086645
sc-tany-M11	Stom	0.0831614
sc-tany-M11	Utp14b	0.0829263
sc-tany-M11	Slc25a1	0.082142
sc-tany-M11	Stk25	0.0768857
sc-tany-M11	Tsen34	0.0767218
sc-tany-M11	Maob	0.0763436
sc-tany-M11	2410089E03Rik	0.0689887
sc-tany-M11	Ppp2r5c	0.0683033
sc-tany-M11	RP23-218K15.3	0.0681932
sc-tany-M11	Satb2	0.0678769
sc-tany-M11	Pacs2	0.0667172
sc-tany-M11	C2cd3	0.0657903
sc-tany-M11	Sfpq	0.0637559
sc-tany-M11	AI480526	0.0632966
sc-tany-M11	Tjp2	0.0587934
sc-tany-M11	Snx27	0.0580241
sc-tany-M11	E130102H24Rik	0.0580051
sc-tany-M11	Pcdhga5	0.0579987
sc-tany-M11	Mbnl1	0.0576695
sc-tany-M11	Lasp1	0.0576544
sc-tany-M11	Gm15601	0.056251
sc-tany-M11	Pogk	0.0559986
sc-tany-M11	Epn2	0.0559771
sc-tany-M11	Endog	0.0538693
sc-tany-M11	Magt1	0.0528032
sc-tany-M11	Rap2a	0.0506195
sc-tany-M11	Gpc5	0.0490743
sc-tany-M11	Folh1	0.0483593
sc-tany-M11	Gk	0.0481064
sc-tany-M11	Khdrbs3	0.0471313
sc-tany-M11	Bmpr2	0.0460017
sc-tany-M11	5930430L01Rik	0.0453234
sc-tany-M11	Drp2	0.0416762
sc-tany-M11	Plet1os	0.0395496
sc-tany-M11	Slc27a4	0.0391171
sc-tany-M11	Ogdh	0.0383635
sc-tany-M11	Gm26703	0.0376881
sc-tany-M11	Rftn1	0.0371726
sc-tany-M11	Gm14399	0.0355299
sc-tany-M11	Luc7l3	0.0355039
sc-tany-M11	Cxcl2	0.0346922
sc-tany-M11	Ubn1	0.0343648
sc-tany-M11	Gm11266	0.0342703
sc-tany-M11	Tmx4	0.0337413
sc-tany-M11	Pitx2	0.0332744
sc-tany-M11	Zkscan3	0.0332716
sc-tany-M11	Inpp5j	0.0329486
sc-tany-M11	Derl1	0.0325809
sc-tany-M11	Igsf8	0.0323143
sc-tany-M11	Msantd4	0.0317793
sc-tany-M11	Gm14410	0.0317052
sc-tany-M11	Arrdc2	0.0316447
sc-tany-M11	Rasgef1a	0.031624
sc-tany-M11	Atad3aos	0.0305523
sc-tany-M11	Arid2	0.0303909
sc-tany-M11	Zfp715	0.0294252
sc-tany-M11	Cnot6l	0.0290096
sc-tany-M11	Gfra1	0.0281004
sc-tany-M11	Pbx3	0.0279549
sc-tany-M11	Ston2	0.0273856
sc-tany-M11	Adcy2	0.0261603
sc-tany-M11	Neurl4	0.0254557
sc-tany-M11	Ivd	0.023899
sc-tany-M11	Trpc4	0.0236177
sc-tany-M11	Nupr1l	0.0214068
sc-tany-M11	Ybx2	0.0209491
sc-tany-M11	Plin4	0.0208934
sc-tany-M11	Cdkn1a	0.0201589
sc-tany-M11	Limch1	0.0200273
sc-tany-M11	Adipor1	0.0198326
sc-tany-M11	Akt3	0.0197887
sc-tany-M11	Rab7b	0.0189847
sc-tany-M11	Aim1	0.0187919
sc-tany-M11	Nbea	0.0176119
sc-tany-M11	Klhl7	0.0175897
sc-tany-M11	Hadha	0.0151191
sc-tany-M11	Tysnd1	0.0134875
sc-tany-M11	2010300C02Rik	0.0129097
sc-tany-M11	Tm7sf3	0.0126166
sc-tany-M11	Tubb4a	0.0124568
sc-tany-M11	Tmem35	0.0123662
sc-tany-M11	Gabra4	0.0110429
sc-tany-M11	Lyst	0.0107495
sc-tany-M11	Kdm5a	0.00917242
sc-tany-M11	Fn1	0.00916174
sc-tany-M11	Nek3	0.00901501
sc-tany-M11	Pcyox1	0.00736401
sc-tany-M11	Zfp689	0.00714094
sc-tany-M11	Rem2	0.00696552
sc-tany-M11	Parp16	0.00664614
sc-tany-M11	Tstd1	0.00607026
sc-tany-M11	Hdgfrp2	0.00550648
sc-tany-M11	Spats2l	0.00537245
sc-tany-M11	Gm26609	0.00462846
sc-tany-M11	Nlrc5	0.0044522
sc-tany-M11	Gjb1	0.00313786
sc-tany-M11	Msantd1	0.00258628
sc-tany-M11	Chrm2	0.00138258
sc-tany-M11	Gm26698	0.0011245
sc-tany-M11	Gpr4	-0.00139821
sc-tany-M11	1700049G17Rik	-0.00140261
sc-tany-M11	Magi3	-0.00150483
sc-tany-M11	Gm16845	-0.00155886
sc-tany-M11	Notum	-0.00188531
sc-tany-M11	Gm4631	-0.00206479
sc-tany-M11	Irx1	-0.00279444
sc-tany-M11	Sytl2	-0.00286728
sc-tany-M11	Phf14	-0.00537611
sc-tany-M11	Dgka	-0.00597279
sc-tany-M11	Tgif2	-0.00925856
sc-tany-M11	Rab10os	-0.0106288
sc-tany-M11	Smarca4	-0.0110043
sc-tany-M11	Rbm25	-0.0138627
sc-tany-M11	Palmd	-0.0155636
sc-tany-M11	Idh3b	-0.0164531
sc-tany-M11	Reep4	-0.0221013
sc-tany-M11	Sos1	-0.0275091
sc-tany-M11	Timm44	-0.0339171
sc-tany-M11	Suz12	-0.034038
sc-tany-M11	Ahcy	-0.0383613
sc-tany-M11	Elovl2	-0.0423911
sc-tany-M11	Hdac11	-0.0509416
sc-tany-M11	Ncl	-0.0688374
sc-tany-M12	mt-Nd1	0.609256
sc-tany-M12	mt-Nd2	0.583176
sc-tany-M12	mt-Nd4	0.573709
sc-tany-M12	mt-Nd3	0.414659
sc-tany-M12	mt-Nd4l	0.414063
sc-tany-M12	mt-Atp8	0.412354
sc-tany-M12	mt-Nd5	0.367688
sc-tany-M12	Hbb-bs	0.231118
sc-tany-M12	Cnot3	0.22315
sc-tany-M12	Gabbr1	0.182489
sc-tany-M12	Hba-a1	0.170392
sc-tany-M12	Kif5b	0.165091
sc-tany-M12	Rps27rt	0.161446
sc-tany-M12	Hba-a2	0.153589
sc-tany-M12	Olig1	0.150215
sc-tany-M12	Bcas1	0.134378
sc-tany-M12	Kif1b	0.128439
sc-tany-M12	Ahcyl1	0.126916
sc-tany-M12	Mtss1l	0.126451
sc-tany-M12	Gm42418	0.119246
sc-tany-M12	Atp2a2	0.115553
sc-tany-M12	Rapgef4	0.115548
sc-tany-M12	Dlg4	0.108672
sc-tany-M12	Cadm4	0.108249
sc-tany-M12	Aes	0.106433
sc-tany-M12	Adgrb1	0.104795
sc-tany-M12	Npc1	0.104462
sc-tany-M12	Ppp1r9b	0.10004
sc-tany-M12	Syt11	0.0999147
sc-tany-M12	Dbp	0.0996978
sc-tany-M12	Gprasp1	0.0988016
sc-tany-M12	Grina	0.0981301
sc-tany-M12	Ids	0.0980771
sc-tany-M12	Cpeb2	0.0968504
sc-tany-M12	Cbarp	0.0964877
sc-tany-M12	Hbb-bt	0.0956816
sc-tany-M12	Omg	0.0951512
sc-tany-M12	Cxcl14	0.0936287
sc-tany-M12	Sfrp5	0.0917998
sc-tany-M12	Pdgfra	0.0915286
sc-tany-M12	Slc6a9	0.0902494
sc-tany-M12	Ppp2r2c	0.0901741
sc-tany-M12	Fry	0.0894614
sc-tany-M12	Camk2a	0.089218
sc-tany-M12	St3gal4	0.088031
sc-tany-M12	Kcnj16	0.0880132
sc-tany-M12	Gna13	0.0875183
sc-tany-M12	Ncan	0.0868219
sc-tany-M12	Lrp1	0.0867541
sc-tany-M12	Adgrl3	0.0863065
sc-tany-M12	Slitrk2	0.0859073
sc-tany-M12	Clstn1	0.0857352
sc-tany-M12	Rnd2	0.0846786
sc-tany-M12	Kcnt1	0.0839953
sc-tany-M12	Mgll	0.0839056
sc-tany-M12	Itgb8	0.0824907
sc-tany-M12	Chst10	0.0810883
sc-tany-M12	Lgi4	0.0807105
sc-tany-M12	Nrgn	0.0806911
sc-tany-M12	Id4	0.0806466
sc-tany-M12	Trak2	0.0794955
sc-tany-M12	Camk2b	0.0786647
sc-tany-M12	Ncs1	0.0772445
sc-tany-M12	Sox1	0.0771675
sc-tany-M12	Rax	0.0764402
sc-tany-M12	Dusp26	0.0760762
sc-tany-M12	Rgs10	0.0754651
sc-tany-M12	Dbndd2	0.0753436
sc-tany-M12	Gpt2	0.0751641
sc-tany-M12	Apba2	0.0742982
sc-tany-M12	Pygb	0.0742453
sc-tany-M12	Tle4	0.0741608
sc-tany-M12	Klf7	0.0733299
sc-tany-M12	Nacc2	0.0733047
sc-tany-M12	Pllp	0.0728228
sc-tany-M12	Fam171b	0.0724992
sc-tany-M12	Hr	0.0724031
sc-tany-M12	Fam234b	0.0721463
sc-tany-M12	Vegfa	0.0717873
sc-tany-M12	Pcdh7	0.0704518
sc-tany-M12	Marc2	0.0704223
sc-tany-M12	Plxnb3	0.0702316
sc-tany-M12	Dnajc5	0.0702187
sc-tany-M12	Arnt2	0.0696709
sc-tany-M12	Hsd11b1	0.0689848
sc-tany-M12	Nat8l	0.068753
sc-tany-M12	Fasn	0.0684508
sc-tany-M12	Dlgap1	0.068073
sc-tany-M12	Lrrc17	0.067827
sc-tany-M12	Rnf187	0.0676017
sc-tany-M12	Crlf3	0.0675505
sc-tany-M12	Cdc42bpb	0.0671546
sc-tany-M12	Cyfip2	0.0667744
sc-tany-M12	Gabra1	0.0664733
sc-tany-M12	Epb41l3	0.0662653
sc-tany-M12	Desi1	0.0660495
sc-tany-M12	Baz1b	0.0658602
sc-tany-M12	Ppp1r14b	0.0654497
sc-tany-M12	Nrxn3	0.0652264
sc-tany-M12	Mllt6	0.0646094
sc-tany-M12	Pitpnm2	0.0644237
sc-tany-M12	Imp3	0.064231
sc-tany-M12	Fdft1	0.0638256
sc-tany-M12	Dgcr2	0.0636976
sc-tany-M12	Fmnl2	0.0631794
sc-tany-M12	Homer2	0.062759
sc-tany-M12	Pgm2	0.0621879
sc-tany-M12	Ctxn2	0.0620495
sc-tany-M12	Usp54	0.0619564
sc-tany-M12	Elovl5	0.0617781
sc-tany-M12	Hrh1	0.061707
sc-tany-M12	Olfm1	0.061688
sc-tany-M12	Arhgef7	0.0613725
sc-tany-M12	Rpl36-ps3	0.0607613
sc-tany-M12	Cluh	0.0607588
sc-tany-M12	Ptpn5	0.060726
sc-tany-M12	Disp2	0.0601069
sc-tany-M12	Smarca2	0.0600086
sc-tany-M12	Clvs1	0.0597456
sc-tany-M12	Eif4g1	0.0596758
sc-tany-M12	Smarcd3	0.0595954
sc-tany-M12	Shisa4	0.0593395
sc-tany-M12	Bdnf	0.0592659
sc-tany-M12	Papss2	0.0591244
sc-tany-M12	Dync1i1	0.0590761
sc-tany-M12	Klc1	0.0590448
sc-tany-M12	Mecp2	0.0590383
sc-tany-M12	Pcdh15	0.0585984
sc-tany-M12	Ppp6r3	0.0584096
sc-tany-M12	Tmem179	0.058202
sc-tany-M12	A230065H16Rik	0.0581841
sc-tany-M12	Dctn1	0.0579184
sc-tany-M12	Dlx1	0.0576934
sc-tany-M12	Camta1	0.0575707
sc-tany-M12	Ppp1r2	0.0575222
sc-tany-M12	Map3k10	0.0572559
sc-tany-M12	Apoc1	0.0568684
sc-tany-M12	Klf13	0.0568509
sc-tany-M12	Cspg4	0.0567607
sc-tany-M12	Rassf2	0.0565992
sc-tany-M12	D430019H16Rik	0.0562215
sc-tany-M12	Sys1	0.056057
sc-tany-M12	Usf2	0.0560101
sc-tany-M12	Pou6f1	0.0557558
sc-tany-M12	Inpp4a	0.0557116
sc-tany-M12	Git1	0.0555821
sc-tany-M12	Ptprs	0.0554731
sc-tany-M12	Ctdsp1	0.0553699
sc-tany-M12	Setd3	0.0553387
sc-tany-M12	Slc25a22	0.0552676
sc-tany-M12	Hip1r	0.0548823
sc-tany-M12	Brinp2	0.0547944
sc-tany-M12	Sfswap	0.0546881
sc-tany-M12	Got1	0.0546367
sc-tany-M12	Fam181b	0.0539083
sc-tany-M12	Rab15	0.0538793
sc-tany-M12	Dync1li2	0.0536187
sc-tany-M12	Pitpnm1	0.0536019
sc-tany-M12	Fam8a1	0.0532307
sc-tany-M12	Cyld	0.0530802
sc-tany-M12	Ccdc88a	0.0530102
sc-tany-M12	Ak3	0.0529817
sc-tany-M12	Srrm3	0.05292
sc-tany-M12	Loxl2	0.0522164
sc-tany-M12	Gsg1l	0.0520234
sc-tany-M12	Ngb	0.0519889
sc-tany-M12	Pcdh19	0.051815
sc-tany-M12	Mfn1	0.0517277
sc-tany-M12	Acss1	0.0514151
sc-tany-M12	Tmeff2	0.0513907
sc-tany-M12	Tbkbp1	0.0513219
sc-tany-M12	Cyp4f14	0.0505428
sc-tany-M12	Mturn	0.0504126
sc-tany-M12	Clec2l	0.0503047
sc-tany-M12	C2	0.050283
sc-tany-M12	Prkg2	0.0502296
sc-tany-M12	Polr2l	0.0501944
sc-tany-M12	Pdzd4	0.050005
sc-tany-M12	Pkd2	0.0498234
sc-tany-M12	Zfp395	0.0497761
sc-tany-M12	Ino80d	0.0495131
sc-tany-M12	Sox4	0.0495119
sc-tany-M12	Ttc9b	0.049501
sc-tany-M12	Cnih3	0.0489864
sc-tany-M12	Rheb	0.0488351
sc-tany-M12	Smoc1	0.0488037
sc-tany-M12	Gabre	0.0487183
sc-tany-M12	Cdc42bpa	0.0484826
sc-tany-M12	1190005I06Rik	0.0484594
sc-tany-M12	Spock1	0.0484114
sc-tany-M12	Pofut1	0.0483931
sc-tany-M12	Ptpro	0.0483834
sc-tany-M12	Evi2a	0.0482108
sc-tany-M12	Ydjc	0.0481226
sc-tany-M12	Spire1	0.0481094
sc-tany-M12	Pcbp4	0.0479069
sc-tany-M12	9930021J03Rik	0.0474652
sc-tany-M12	Slc7a14	0.0474463
sc-tany-M12	Tanc1	0.0474198
sc-tany-M12	Rnf11	0.0473271
sc-tany-M12	Gm2694	0.0473208
sc-tany-M12	Ppp1r3c	0.0470606
sc-tany-M12	Galnt10	0.0462798
sc-tany-M12	Taf10	0.0462018
sc-tany-M12	Tmem44	0.0455464
sc-tany-M12	3110035E14Rik	0.0453778
sc-tany-M12	Evi5l	0.0451997
sc-tany-M12	Matk	0.0450423
sc-tany-M12	1700047M11Rik	0.0446364
sc-tany-M12	Camsap3	0.0445668
sc-tany-M12	Cobl	0.0440422
sc-tany-M12	Susd5	0.0435532
sc-tany-M12	Snx19	0.0435076
sc-tany-M12	Rims4	0.043308
sc-tany-M12	Tnni3	0.0433026
sc-tany-M12	Ppp1r16a	0.0432934
sc-tany-M12	Sardh	0.0432862
sc-tany-M12	Nedd1	0.0431716
sc-tany-M12	Tenm2	0.0430574
sc-tany-M12	Fgf13	0.0429745
sc-tany-M12	Tpm1	0.0425542
sc-tany-M12	Prrt1	0.0425197
sc-tany-M12	Nol4l	0.0425002
sc-tany-M12	Plcl2	0.0424622
sc-tany-M12	Abcb7	0.0424226
sc-tany-M12	Psd3	0.0424147
sc-tany-M12	Picalm	0.0423619
sc-tany-M12	Gls	0.0422265
sc-tany-M12	Btbd11	0.0420488
sc-tany-M12	Myoc	0.0419872
sc-tany-M12	Nek9	0.041859
sc-tany-M12	Nkx2-1	0.0418318
sc-tany-M12	2810425M01Rik	0.0417366
sc-tany-M12	Pkia	0.0416418
sc-tany-M12	Grifin	0.0416254
sc-tany-M12	Dcx	0.0416015
sc-tany-M12	Lair1	0.0413322
sc-tany-M12	Tnnc1	0.0410362
sc-tany-M12	Pi4ka	0.0409336
sc-tany-M12	Crnde	0.0408526
sc-tany-M12	Zbtb22	0.0408065
sc-tany-M12	Dcaf17	0.0407381
sc-tany-M12	Ubac1	0.04052
sc-tany-M12	AY036118	0.0403144
sc-tany-M12	Coro1a	0.0402845
sc-tany-M12	Agap1	0.0402406
sc-tany-M12	Cpeb3	0.0401766
sc-tany-M12	Add2	0.0399907
sc-tany-M12	N4bp2	0.0398705
sc-tany-M12	Elfn1	0.0398339
sc-tany-M12	Top2b	0.0398172
sc-tany-M12	Elfn2	0.0398101
sc-tany-M12	St6gal2	0.0396843
sc-tany-M12	Gas2	0.0396204
sc-tany-M12	Epb41	0.0395931
sc-tany-M12	Tnc	0.039556
sc-tany-M12	Plekhb2	0.0393597
sc-tany-M12	Hdac9	0.0393229
sc-tany-M12	Foxd1	0.0393102
sc-tany-M12	Cacng3	0.0391492
sc-tany-M12	Tmpo	0.0389335
sc-tany-M12	Gm1698	0.038851
sc-tany-M12	Gramd1b	0.0387691
sc-tany-M12	Sh3rf1	0.0386811
sc-tany-M12	Hivep1	0.0385782
sc-tany-M12	Efhd2	0.0385773
sc-tany-M12	Zfp804a	0.0383738
sc-tany-M12	Pik3c2a	0.0381743
sc-tany-M12	Slc3a2	0.0378604
sc-tany-M12	Ankrd13b	0.0378553
sc-tany-M12	Limk2	0.0377174
sc-tany-M12	Tmem170b	0.0376245
sc-tany-M12	Slc25a44	0.0373107
sc-tany-M12	Smurf2	0.0372613
sc-tany-M12	Dopey1	0.0372114
sc-tany-M12	Akt1	0.0371607
sc-tany-M12	Zfp428	0.0370434
sc-tany-M12	Mpped1	0.0370183
sc-tany-M12	Usp50	0.036909
sc-tany-M12	6330403A02Rik	0.036851
sc-tany-M12	Lad1	0.0367896
sc-tany-M12	Btbd17	0.0367005
sc-tany-M12	Idh1	0.0366989
sc-tany-M12	1700066M21Rik	0.0366945
sc-tany-M12	Tspan13	0.0366163
sc-tany-M12	Cacna1d	0.0365711
sc-tany-M12	Zbtb33	0.0365701
sc-tany-M12	Dscam	0.0365048
sc-tany-M12	Chgb	0.0364147
sc-tany-M12	2810455O05Rik	0.0363119
sc-tany-M12	Slc38a5	0.0363068
sc-tany-M12	Plat	0.0359596
sc-tany-M12	Srsf6	0.0358743
sc-tany-M12	Cacng4	0.0358553
sc-tany-M12	Lmtk2	0.0357357
sc-tany-M12	Dlk2	0.035719
sc-tany-M12	RP23-60P18.10	0.0356913
sc-tany-M12	Cd47	0.0354902
sc-tany-M12	Sox12	0.0354436
sc-tany-M12	Stard7	0.0353103
sc-tany-M12	E330009J07Rik	0.0352236
sc-tany-M12	Per3	0.0352198
sc-tany-M12	Gpatch2l	0.0351382
sc-tany-M12	Fam196b	0.0351297
sc-tany-M12	RP23-474J16.2	0.0351134
sc-tany-M12	Igsf21	0.034758
sc-tany-M12	Man2a2	0.0347441
sc-tany-M12	Mlxip	0.0347188
sc-tany-M12	Frmd4a	0.0346944
sc-tany-M12	Phf8	0.0346339
sc-tany-M12	Gm11627	0.0345457
sc-tany-M12	Ankrd34c	0.0343654
sc-tany-M12	Dpp10	0.0343309
sc-tany-M12	Tunar	0.0342296
sc-tany-M12	Ppp2cb	0.0341932
sc-tany-M12	Slc2a1	0.0341816
sc-tany-M12	Ptpn18	0.0341419
sc-tany-M12	Ctsk	0.0341194
sc-tany-M12	Csnk2a1	0.0339911
sc-tany-M12	Etv4	0.0337978
sc-tany-M12	Ryr2	0.0336877
sc-tany-M12	Plekhn1	0.0336768
sc-tany-M12	Gpr84	0.0335631
sc-tany-M12	Grp	0.0332965
sc-tany-M12	B4galt6	0.0332731
sc-tany-M12	Rora	0.033148
sc-tany-M12	Ccnt1	0.0330672
sc-tany-M12	Chst7	0.0329079
sc-tany-M12	Tmbim1	0.032893
sc-tany-M12	Ppp2r3a	0.032869
sc-tany-M12	Cmpk1	0.0325851
sc-tany-M12	Plekha6	0.0324864
sc-tany-M12	Ier5	0.0324506
sc-tany-M12	Smox	0.0323724
sc-tany-M12	Rasgrf2	0.0322427
sc-tany-M12	Unc5d	0.0322017
sc-tany-M12	Efr3a	0.0321218
sc-tany-M12	Chl1	0.0316165
sc-tany-M12	Prmt6	0.0315706
sc-tany-M12	Gapvd1	0.0315531
sc-tany-M12	Gdpd2	0.0315496
sc-tany-M12	Lef1	0.0315385
sc-tany-M12	Cpsf6	0.0314751
sc-tany-M12	Rps6kl1	0.031428
sc-tany-M12	Gnal	0.031301
sc-tany-M12	Pmepa1	0.0312574
sc-tany-M12	Dsg2	0.0311281
sc-tany-M12	Lpo	0.0310962
sc-tany-M12	Mal2	0.0310345
sc-tany-M12	Zfp672	0.0309845
sc-tany-M12	Gm8281	0.0308608
sc-tany-M12	Cux2	0.0308545
sc-tany-M12	Gm3488	0.0307388
sc-tany-M12	Opcml	0.0307199
sc-tany-M12	Zfp180	0.0307165
sc-tany-M12	B230344G16Rik	0.0307158
sc-tany-M12	Samd1	0.0306842
sc-tany-M12	Adamts2	0.0305862
sc-tany-M12	Sh2b2	0.0305338
sc-tany-M12	Mcat	0.0302881
sc-tany-M12	St6gal1	0.0300984
sc-tany-M12	Fn3krp	0.0298475
sc-tany-M12	Setx	0.0298435
sc-tany-M12	Cdh8	0.0298418
sc-tany-M12	Frmd3	0.0298109
sc-tany-M12	Gm266	0.0298009
sc-tany-M12	Grk5	0.0297681
sc-tany-M12	Gpr160	0.0296196
sc-tany-M12	Gpr101	0.0295543
sc-tany-M12	Utrn	0.0295427
sc-tany-M12	Arhgap32	0.0295058
sc-tany-M12	Dleu7	0.0295007
sc-tany-M12	Sac3d1	0.0293664
sc-tany-M12	Gm29367	0.0293149
sc-tany-M12	Insc	0.0292888
sc-tany-M12	Gjd2	0.0289689
sc-tany-M12	Sema6d	0.0289517
sc-tany-M12	R3hdm4	0.028945
sc-tany-M12	1700019D03Rik	0.0286235
sc-tany-M12	Kalrn	0.0286067
sc-tany-M12	Igf2bp2	0.0285136
sc-tany-M12	Tra2a	0.0284705
sc-tany-M12	Cpsf7	0.0283215
sc-tany-M12	Cry1	0.0283202
sc-tany-M12	Igsf11	0.028216
sc-tany-M12	Calcrl	0.0282093
sc-tany-M12	Myh7	0.0280936
sc-tany-M12	Adap2os	0.0277592
sc-tany-M12	4833422C13Rik	0.0277562
sc-tany-M12	Gm13152	0.0277492
sc-tany-M12	Bmx	0.0275971
sc-tany-M12	Chn1	0.0275418
sc-tany-M12	Mark1	0.0275003
sc-tany-M12	Jph1	0.0274183
sc-tany-M12	Csnk1e	0.0274075
sc-tany-M12	Gba2	0.0272529
sc-tany-M12	Ptprc	0.027113
sc-tany-M12	Ppp2r5a	0.0270492
sc-tany-M12	Plppr5	0.027028
sc-tany-M12	Ppp1r3f	0.02702
sc-tany-M12	Jak2	0.0269838
sc-tany-M12	Samd4b	0.0269801
sc-tany-M12	Cntnap5a	0.0268415
sc-tany-M12	Sesn2	0.0267491
sc-tany-M12	Stx1a	0.0266633
sc-tany-M12	Smad9	0.0265936
sc-tany-M12	Cbfb	0.0265051
sc-tany-M12	Gm43848	0.0265004
sc-tany-M12	5330439K02Rik	0.0264592
sc-tany-M12	Stk32b	0.0263787
sc-tany-M12	Ddc	0.0263427
sc-tany-M12	1500011B03Rik	0.0261423
sc-tany-M12	Coch	0.0261061
sc-tany-M12	Rusc2	0.026082
sc-tany-M12	Gm26737	0.0260118
sc-tany-M12	Pls3	0.0259202
sc-tany-M12	Trpc5	0.0258646
sc-tany-M12	Stag1	0.0256661
sc-tany-M12	Ajap1	0.0256638
sc-tany-M12	Wdr5b	0.0256025
sc-tany-M12	Atp8a2	0.0255538
sc-tany-M12	Bag1	0.0254849
sc-tany-M12	Armc1	0.0254268
sc-tany-M12	Hotairm1	0.0251822
sc-tany-M12	Arfgef3	0.0251293
sc-tany-M12	Gm996	0.0251144
sc-tany-M12	Gramd2	0.0250923
sc-tany-M12	Mfng	0.025009
sc-tany-M12	Rgl3	0.0249609
sc-tany-M12	Hic2	0.0249007
sc-tany-M12	Tm4sf5	0.0247974
sc-tany-M12	Adrb2	0.0247612
sc-tany-M12	Il10ra	0.0246722
sc-tany-M12	Prss35	0.0246389
sc-tany-M12	Spg11	0.0245653
sc-tany-M12	Slc6a7	0.024549
sc-tany-M12	Ezh2	0.0245047
sc-tany-M12	Neurl1b	0.0244486
sc-tany-M12	Pcdhb11	0.0244255
sc-tany-M12	Lims2	0.0244077
sc-tany-M12	Map7d2	0.0243815
sc-tany-M12	Krt222	0.0243567
sc-tany-M12	Gfpt1	0.0243312
sc-tany-M12	Sgcz	0.0243207
sc-tany-M12	Ephb3	0.024206
sc-tany-M12	Grik2	0.0241512
sc-tany-M12	Ddr1	0.0240739
sc-tany-M12	Frmd5	0.0240457
sc-tany-M12	Grm1	0.0240242
sc-tany-M12	RP24-236C17.3	0.023677
sc-tany-M12	Pdyn	0.0236351
sc-tany-M12	Stag2	0.0235279
sc-tany-M12	Amz1	0.0234944
sc-tany-M12	Malsu1	0.0233593
sc-tany-M12	Npas4	0.0232782
sc-tany-M12	Bicd1	0.0232758
sc-tany-M12	Kctd10	0.023263
sc-tany-M12	Gsap	0.0232513
sc-tany-M12	Hook3	0.0232482
sc-tany-M12	L1cam	0.0231343
sc-tany-M12	Fgf14	0.0230835
sc-tany-M12	Fbxo33	0.0228639
sc-tany-M12	Adap1	0.0228634
sc-tany-M12	Prickle2	0.0227965
sc-tany-M12	Pik3c2b	0.0227923
sc-tany-M12	Cntn3	0.0227517
sc-tany-M12	Rimklb	0.0226836
sc-tany-M12	Meis1	0.0226539
sc-tany-M12	Anapc1	0.0225365
sc-tany-M12	Sgol2a	0.0224736
sc-tany-M12	Npy2r	0.022439
sc-tany-M12	Sncg	0.0223601
sc-tany-M12	Th	0.0221756
sc-tany-M12	Gm7120	0.0221677
sc-tany-M12	Cdr2	0.0221657
sc-tany-M12	Chd2	0.0221449
sc-tany-M12	Mylip	0.022121
sc-tany-M12	Prlh	0.022107
sc-tany-M12	Hira	0.02202
sc-tany-M12	Cd33	0.0219922
sc-tany-M12	Bricd5	0.0218961
sc-tany-M12	Trnp1	0.0218359
sc-tany-M12	Trpv2	0.0217599
sc-tany-M12	Tshz1	0.0216808
sc-tany-M12	Med13	0.0213934
sc-tany-M12	Trnau1ap	0.0212742
sc-tany-M12	Camk1d	0.0212709
sc-tany-M12	Kcnj8	0.0212548
sc-tany-M12	Pdgfrb	0.0212456
sc-tany-M12	Syngr3	0.0211029
sc-tany-M12	Gm17259	0.0209842
sc-tany-M12	Ifi203	0.020954
sc-tany-M12	Senp5	0.0207585
sc-tany-M12	Sdhaf1	0.0207232
sc-tany-M12	Degs2	0.0206283
sc-tany-M12	Agrn	0.0205448
sc-tany-M12	Evi5	0.0205005
sc-tany-M12	9430041J12Rik	0.020341
sc-tany-M12	Il2	0.0202335
sc-tany-M12	Chrm1	0.0201981
sc-tany-M12	Zfp664	0.0201327
sc-tany-M12	Nrip2	0.0200789
sc-tany-M12	Gpam	0.0200673
sc-tany-M12	Zfp239	0.0200415
sc-tany-M12	Rasgef1b	0.0200356
sc-tany-M12	Higd1b	0.019912
sc-tany-M12	Pias2	0.0198873
sc-tany-M12	Zbtb17	0.0198519
sc-tany-M12	Skap1	0.0197435
sc-tany-M12	Camk1g	0.0197323
sc-tany-M12	Kmt2d	0.0196825
sc-tany-M12	Gad2	0.0195605
sc-tany-M12	Bzw1	0.0195302
sc-tany-M12	Hecw1	0.0194722
sc-tany-M12	Pan2	0.019466
sc-tany-M12	Zbtb16	0.019304
sc-tany-M12	Rps6ka2	0.0192645
sc-tany-M12	Dmrta2	0.0192587
sc-tany-M12	Cd200	0.0191979
sc-tany-M12	Rtn4rl1	0.0191504
sc-tany-M12	Egflam	0.0190712
sc-tany-M12	Fam134b	0.0189554
sc-tany-M12	Lmx1a	0.0189398
sc-tany-M12	Cdc42ep1	0.0187783
sc-tany-M12	Slc39a10	0.0187745
sc-tany-M12	Gtf3a	0.0186984
sc-tany-M12	Gemin5	0.0184438
sc-tany-M12	S1pr5	0.0181987
sc-tany-M12	Mir124a-1hg	0.0181094
sc-tany-M12	Pced1b	0.0180628
sc-tany-M12	Gm43597	0.0179402
sc-tany-M12	Lama4	0.01785
sc-tany-M12	Ehbp1	0.0177964
sc-tany-M12	Slmo1	0.0177852
sc-tany-M12	Clgn	0.0177753
sc-tany-M12	Deb1	0.0177282
sc-tany-M12	Gm14698	0.0177125
sc-tany-M12	Inha	0.0174468
sc-tany-M12	Igf2	0.0172505
sc-tany-M12	Myh8	0.0171857
sc-tany-M12	Isyna1	0.0171507
sc-tany-M12	Edn1	0.01705
sc-tany-M12	AF251705	0.0170214
sc-tany-M12	Tcf24	0.0169853
sc-tany-M12	Tmem243	0.016898
sc-tany-M12	Smim17	0.0168053
sc-tany-M12	Ndrg3	0.0167908
sc-tany-M12	Ubash3b	0.0167363
sc-tany-M12	Sgcd	0.0166789
sc-tany-M12	Gpr83	0.0165494
sc-tany-M12	Ccr5	0.0165094
sc-tany-M12	BC051077	0.0164957
sc-tany-M12	Armc6	0.0163817
sc-tany-M12	St8sia5	0.016345
sc-tany-M12	Tmem196	0.0163275
sc-tany-M12	Mtmr7	0.0162963
sc-tany-M12	Gpr179	0.0162285
sc-tany-M12	Cyp4x1	0.0162219
sc-tany-M12	Stab1	0.0161647
sc-tany-M12	Mchr1	0.0161459
sc-tany-M12	1700023F06Rik	0.0161302
sc-tany-M12	Rwdd2a	0.0159715
sc-tany-M12	Ctsc	0.015916
sc-tany-M12	Shroom1	0.0158821
sc-tany-M12	Cwf19l1	0.0158778
sc-tany-M12	Gm16499	0.0158483
sc-tany-M12	Olfml2a	0.0157394
sc-tany-M12	Ppp2r4	0.0156854
sc-tany-M12	Phf6	0.0156772
sc-tany-M12	Unk	0.0156019
sc-tany-M12	Gm13075	0.0155674
sc-tany-M12	Gm15856	0.0154674
sc-tany-M12	Lmnb1	0.0152756
sc-tany-M12	9530059O14Rik	0.0152743
sc-tany-M12	Il25	0.0152193
sc-tany-M12	Ctnnd1	0.0152075
sc-tany-M12	Uox	0.0151428
sc-tany-M12	Tfip11	0.0151121
sc-tany-M12	Nwd2	0.0150983
sc-tany-M12	Aif1	0.0148862
sc-tany-M12	Mir17hg	0.0148693
sc-tany-M12	Necab1	0.0147145
sc-tany-M12	Zbed4	0.0147144
sc-tany-M12	Ypel4	0.0144424
sc-tany-M12	Serpine1	0.0144414
sc-tany-M12	Vstm5	0.0142697
sc-tany-M12	Pcdhb3	0.014096
sc-tany-M12	Il13ra1	0.013986
sc-tany-M12	Lgals2	0.0138562
sc-tany-M12	Mkx	0.0138385
sc-tany-M12	Nt5e	0.0137847
sc-tany-M12	I830077J02Rik	0.013532
sc-tany-M12	Zfp410	0.0135111
sc-tany-M12	Slc25a32	0.0134803
sc-tany-M12	Gnaz	0.0134285
sc-tany-M12	Akap5	0.0134069
sc-tany-M12	Nfatc2	0.0133906
sc-tany-M12	Zfp335os	0.0133059
sc-tany-M12	Abca4	0.013278
sc-tany-M12	Dnase1l2	0.0132316
sc-tany-M12	Gucy2e	0.013111
sc-tany-M12	5730455P16Rik	0.0131104
sc-tany-M12	Grem2	0.0130959
sc-tany-M12	Rtl1	0.0130806
sc-tany-M12	Tnpo1	0.0130747
sc-tany-M12	Chst14	0.0129253
sc-tany-M12	Mesdc1	0.01279
sc-tany-M12	Maml2	0.0127309
sc-tany-M12	Cplx3	0.0126833
sc-tany-M12	Gm4035	0.0126781
sc-tany-M12	Ncoa4	0.0125629
sc-tany-M12	Fancf	0.012538
sc-tany-M12	Prlr	0.0125206
sc-tany-M12	Uckl1os	0.0124312
sc-tany-M12	Gm14569	0.0124199
sc-tany-M12	Carns1	0.0123922
sc-tany-M12	Adcy1	0.0123057
sc-tany-M12	Wfdc18	0.0122486
sc-tany-M12	Rnase1	0.0122037
sc-tany-M12	Tesc	0.0121255
sc-tany-M12	Chrm3	0.0120794
sc-tany-M12	Ushbp1	0.0120495
sc-tany-M12	Exog	0.0120124
sc-tany-M12	Npnt	0.0120106
sc-tany-M12	Phyhd1	0.0119917
sc-tany-M12	Atp8b1	0.0119408
sc-tany-M12	Rhox8	0.0119089
sc-tany-M12	Catsperg1	0.0118487
sc-tany-M12	Grm8	0.0118275
sc-tany-M12	Slc2a3	0.0117938
sc-tany-M12	Gjc1	0.0116981
sc-tany-M12	Usp11	0.0116835
sc-tany-M12	Cyp46a1	0.0116193
sc-tany-M12	2810049E08Rik	0.0114483
sc-tany-M12	Itga3	0.0114099
sc-tany-M12	Flna	0.0111672
sc-tany-M12	D17H6S53E	0.0111335
sc-tany-M12	Cdh12	0.0109994
sc-tany-M12	Podxl2	0.0109028
sc-tany-M12	Gpr34	0.0107586
sc-tany-M12	Acsl4	0.0106046
sc-tany-M12	Kl	0.0105884
sc-tany-M12	Pgap3	0.0103992
sc-tany-M12	Fam222a	0.0102735
sc-tany-M12	Rab4b	0.00999878
sc-tany-M12	Xdh	0.00999556
sc-tany-M12	Bean1	0.0099845
sc-tany-M12	Arhgap22	0.00992134
sc-tany-M12	Nmt2	0.00982576
sc-tany-M12	Ap3m2	0.0097934
sc-tany-M12	Prkab2	0.00968727
sc-tany-M12	Trpm2	0.00968042
sc-tany-M12	Gm20696	0.00964646
sc-tany-M12	Tmcc1	0.0095141
sc-tany-M12	Sema7a	0.00934243
sc-tany-M12	Zmym5	0.00932245
sc-tany-M12	Ttc39b	0.00929693
sc-tany-M12	Shf	0.00928884
sc-tany-M12	Creg2	0.00924371
sc-tany-M12	Vgf	0.00924076
sc-tany-M12	C330027C09Rik	0.0091739
sc-tany-M12	Ms4a6c	0.00908384
sc-tany-M12	Copb1	0.00901186
sc-tany-M12	Sertm1	0.00899928
sc-tany-M12	Sh2b3	0.00897832
sc-tany-M12	Il1rapl2	0.0089325
sc-tany-M12	Rab39	0.00893189
sc-tany-M12	Exd1	0.00892372
sc-tany-M12	6330408A02Rik	0.00891792
sc-tany-M12	Zbtb18	0.0088956
sc-tany-M12	Rbm45	0.00888369
sc-tany-M12	Fibcd1	0.00885682
sc-tany-M12	Odf3	0.00878821
sc-tany-M12	Gast	0.00870885
sc-tany-M12	Tmem194b	0.0086981
sc-tany-M12	Pcdhgc5	0.00857149
sc-tany-M12	RP24-143K11.2	0.0084027
sc-tany-M12	Amhr2	0.00838891
sc-tany-M12	Ifit1bl1	0.00831783
sc-tany-M12	Gm10654	0.00831017
sc-tany-M12	Ptpn6	0.00812391
sc-tany-M12	Kcnk7	0.0079786
sc-tany-M12	Gm9889	0.0078681
sc-tany-M12	Clec4a3	0.00785304
sc-tany-M12	Ipcef1	0.00777761
sc-tany-M12	Gm20655	0.00760541
sc-tany-M12	Tnfsf13b	0.00757469
sc-tany-M12	9330121J05Rik	0.0075372
sc-tany-M12	Casq2	0.00753431
sc-tany-M12	Zfp59	0.00744151
sc-tany-M12	Kcnj4	0.00743447
sc-tany-M12	Gm11827	0.00738576
sc-tany-M12	Gm13112	0.00733148
sc-tany-M12	Pkmyt1	0.00728717
sc-tany-M12	Lat	0.00728646
sc-tany-M12	2700069I18Rik	0.00721819
sc-tany-M12	Rgs4	0.00705191
sc-tany-M12	Kif11	0.00700576
sc-tany-M12	Tacr3	0.00693896
sc-tany-M12	C130013H08Rik	0.0067416
sc-tany-M12	Fras1	0.00674088
sc-tany-M12	C3	0.00670568
sc-tany-M12	Lrp8os2	0.00668385
sc-tany-M12	Mfsd7c	0.00665771
sc-tany-M12	Fam221b	0.00661955
sc-tany-M12	Stag3	0.00659277
sc-tany-M12	Klhl35	0.00655693
sc-tany-M12	Fbxo10	0.0064001
sc-tany-M12	Cdkn1b	0.00635564
sc-tany-M12	Tmem30c	0.00623731
sc-tany-M12	Cd276	0.00619935
sc-tany-M12	Nrbp1	0.0061053
sc-tany-M12	Gclc	0.00608985
sc-tany-M12	Dpf1	0.00598761
sc-tany-M12	Tmsb15b2	0.00596694
sc-tany-M12	Plagl1	0.00575771
sc-tany-M12	Vwc2l	0.00568939
sc-tany-M12	Pgpep1l	0.00557428
sc-tany-M12	0610040B10Rik	0.00536091
sc-tany-M12	Ednra	0.00525743
sc-tany-M12	Slc11a1	0.00507676
sc-tany-M12	Efna3	0.00495301
sc-tany-M12	Zglp1	0.00492726
sc-tany-M12	Hmga1-rs1	0.00491285
sc-tany-M12	Ralgps2	0.00456163
sc-tany-M12	Mb	0.00452586
sc-tany-M12	H2-Q2	0.00446371
sc-tany-M12	Hmgb3	0.00443194
sc-tany-M12	Gm4349	0.0044026
sc-tany-M12	Pdlim1	0.00433442
sc-tany-M12	Mapk4	0.00397945
sc-tany-M12	Mrc1	0.00385291
sc-tany-M12	RP23-378D16.4	0.00379412
sc-tany-M12	Slitrk3	0.00378204
sc-tany-M12	Phf2os1	0.00369334
sc-tany-M12	Gpr68	0.00360898
sc-tany-M12	Sp3os	0.00338742
sc-tany-M12	St6galnac2	0.0033469
sc-tany-M12	Gm20404	0.00324887
sc-tany-M12	Rwdd1	0.00310894
sc-tany-M12	Prickle3	0.0030088
sc-tany-M12	Gm42637	0.00298169
sc-tany-M12	Crkl	0.0028735
sc-tany-M12	Abhd11	0.00286747
sc-tany-M12	Setmar	0.00279528
sc-tany-M12	Sema6a	0.00272578
sc-tany-M12	Mospd3	0.00264031
sc-tany-M12	2310015A10Rik	0.00263664
sc-tany-M12	Sycp2	0.00259547
sc-tany-M12	Tcf3	0.00252705
sc-tany-M12	Bgn	0.00232943
sc-tany-M12	Gm43938	0.00229504
sc-tany-M12	B230303O12Rik	0.00220236
sc-tany-M12	Ptgfrn	0.00208481
sc-tany-M12	Thpo	0.0019218
sc-tany-M12	Rad51ap2	0.00190276
sc-tany-M12	Lurap1l	0.00189995
sc-tany-M12	Ilk	0.00184767
sc-tany-M12	Acr	0.00182876
sc-tany-M12	Plag1	0.00149326
sc-tany-M12	Gm10644	0.00143816
sc-tany-M12	1700105P06Rik	0.00142416
sc-tany-M12	Pnpla3	0.00142039
sc-tany-M12	Csrp1	0.00128873
sc-tany-M12	Ifitm1	0.00127896
sc-tany-M12	Aoc1	0.00126937
sc-tany-M12	Gjc2	0.0012281
sc-tany-M12	Slfn2	0.0011851
sc-tany-M12	Gm42567	0.00115228
sc-tany-M12	Tomm6os	0.00111913
sc-tany-M12	Ccer2	0.0011081
sc-tany-M12	Tmem198b	0.00105631
sc-tany-M12	Mycn	0.000943783
sc-tany-M12	Tnfsf10	0.000837732
sc-tany-M12	Plekha4	0.000779259
sc-tany-M12	Ddb2	0.000772634
sc-tany-M12	Ftsj1	0.000736404
sc-tany-M12	Gm26870	0.000686607
sc-tany-M12	C1ql2	0.000670382
sc-tany-M12	Pola2	0.000599478
sc-tany-M12	Timmdc1	0.000338334
sc-tany-M12	Arhgdib	0.000246441
sc-tany-M12	Rilp	0.000218723
sc-tany-M12	Gm3294	0.000149863
sc-tany-M12	Rtn4r	-0.000150832
sc-tany-M12	Slc6a20a	-0.000353295
sc-tany-M12	St7	-0.000398858
sc-tany-M12	Mmrn2	-0.000441791
sc-tany-M12	H2-Q6	-0.000533488
sc-tany-M12	Spata2l	-0.000555687
sc-tany-M12	Sult2b1	-0.000566496
sc-tany-M12	Hspb3	-0.000574077
sc-tany-M12	Mrps27	-0.000587797
sc-tany-M12	Nell1	-0.000630928
sc-tany-M12	D430036J16Rik	-0.000644731
sc-tany-M12	Emid1	-0.000787418
sc-tany-M12	Pold3	-0.000936908
sc-tany-M12	Gprc5c	-0.000983444
sc-tany-M12	Gm16160	-0.00107508
sc-tany-M12	Por	-0.00109528
sc-tany-M12	Rasd1	-0.00119789
sc-tany-M12	Atp10b	-0.00123087
sc-tany-M12	Hcrtr1	-0.0012362
sc-tany-M12	Gm3558	-0.00124756
sc-tany-M12	Dkk3	-0.00144236
sc-tany-M12	Gm17354	-0.00147971
sc-tany-M12	Etnk2	-0.00155335
sc-tany-M12	Fam159b	-0.00181664
sc-tany-M12	Bub1b	-0.0018177
sc-tany-M12	Gm13251	-0.0018597
sc-tany-M12	Rai14	-0.00194157
sc-tany-M12	Ankrd37	-0.00195301
sc-tany-M12	Prox1	-0.00218425
sc-tany-M12	Foxr2	-0.00233884
sc-tany-M12	Brca2	-0.00237215
sc-tany-M12	Gm26543	-0.00241249
sc-tany-M12	Tmem69	-0.00248965
sc-tany-M12	Ust	-0.00253485
sc-tany-M12	2700060E02Rik	-0.00257252
sc-tany-M12	Ptchd1	-0.00264049
sc-tany-M12	Gm26521	-0.00271167
sc-tany-M12	Emcn	-0.00274447
sc-tany-M12	9330102E08Rik	-0.00274611
sc-tany-M12	Itga4	-0.00282701
sc-tany-M12	Nat1	-0.0029066
sc-tany-M12	Aloxe3	-0.0029825
sc-tany-M12	Pthlh	-0.00298958
sc-tany-M12	Cd37	-0.00313328
sc-tany-M12	Bace2	-0.00317137
sc-tany-M12	Col3a1	-0.00321634
sc-tany-M12	Zfp202	-0.00324907
sc-tany-M12	2410002F23Rik	-0.00338871
sc-tany-M12	Eepd1	-0.00354957
sc-tany-M12	Myl4	-0.00360637
sc-tany-M12	Zfp445	-0.00372004
sc-tany-M12	Camkmt	-0.00373369
sc-tany-M12	6330416G13Rik	-0.00377435
sc-tany-M12	Nipal3	-0.00396443
sc-tany-M12	2610528A11Rik	-0.0039925
sc-tany-M12	Stam	-0.0039967
sc-tany-M12	Ttll10	-0.00399946
sc-tany-M12	Asns	-0.00429214
sc-tany-M12	Asic3	-0.00430128
sc-tany-M12	Slc26a8	-0.00432419
sc-tany-M12	Zeb2os	-0.00455355
sc-tany-M12	Olfml3	-0.00470388
sc-tany-M12	Polr3g	-0.00476232
sc-tany-M12	Rhobtb1	-0.00482691
sc-tany-M12	Gbp5	-0.00489406
sc-tany-M12	Nrros	-0.00528511
sc-tany-M12	Bard1	-0.00546127
sc-tany-M12	Gm17203	-0.00556414
sc-tany-M12	Ptchd4	-0.00559676
sc-tany-M12	Abhd11os	-0.00565586
sc-tany-M12	Nov	-0.00576331
sc-tany-M12	Gm15631	-0.00629888
sc-tany-M12	Puf60	-0.00649598
sc-tany-M12	Las1l	-0.00651051
sc-tany-M12	Gm28035	-0.00651397
sc-tany-M12	Zfp799	-0.00652237
sc-tany-M12	Slc16a3	-0.00654033
sc-tany-M12	Ppl	-0.00699556
sc-tany-M12	Cmya5	-0.00701097
sc-tany-M12	RP23-78N8.4	-0.00717386
sc-tany-M12	C3ar1	-0.00732108
sc-tany-M12	Car3	-0.00732675
sc-tany-M12	Xlr3a	-0.00737772
sc-tany-M12	Zfp174	-0.00748667
sc-tany-M12	Gm28424	-0.00751557
sc-tany-M12	Txndc11	-0.00752408
sc-tany-M12	Nfe2l3	-0.00772295
sc-tany-M12	Gm14391	-0.0079125
sc-tany-M12	Selm	-0.00810442
sc-tany-M12	Cd70	-0.00824541
sc-tany-M12	1700034H15Rik	-0.00826003
sc-tany-M12	Amotl1	-0.00826364
sc-tany-M12	Gbp9	-0.00826862
sc-tany-M12	Gm17102	-0.00828913
sc-tany-M12	Rarb	-0.00869337
sc-tany-M12	Ttc29	-0.00870551
sc-tany-M12	Dnah8	-0.00873143
sc-tany-M12	Zfp953	-0.00884488
sc-tany-M12	Pbx1	-0.00895335
sc-tany-M12	Gm20726	-0.00908355
sc-tany-M12	Fgf9	-0.00909993
sc-tany-M12	Gm13524	-0.009444
sc-tany-M12	Gm42691	-0.00976345
sc-tany-M12	Emilin2	-0.00990721
sc-tany-M12	1810011O10Rik	-0.0103985
sc-tany-M12	Ccnd1	-0.0104982
sc-tany-M12	Pkd2l2	-0.0108265
sc-tany-M12	Lat2	-0.0108671
sc-tany-M12	Mpzl3	-0.010949
sc-tany-M12	Gm9873	-0.0113124
sc-tany-M12	F830016B08Rik	-0.0115023
sc-tany-M12	Crispld2	-0.0115533
sc-tany-M12	Cldn7	-0.011734
sc-tany-M12	Zmat1	-0.011909
sc-tany-M12	Hrc	-0.0120565
sc-tany-M12	Asgr1	-0.0125684
sc-tany-M12	Zfp879	-0.0125931
sc-tany-M12	Itga1	-0.0128319
sc-tany-M12	Fam96b	-0.0131433
sc-tany-M12	Fbxl8	-0.0134027
sc-tany-M12	Zfp11	-0.0138127
sc-tany-M12	Zfp101	-0.0139981
sc-tany-M12	Gm15634	-0.0140522
sc-tany-M12	Tubb5	-0.0141858
sc-tany-M12	Gmnc	-0.0146145
sc-tany-M12	Slc25a13	-0.014662
sc-tany-M12	A730071L15Rik	-0.0148042
sc-tany-M12	Ighmbp2	-0.014954
sc-tany-M12	Rhebl1	-0.0151187
sc-tany-M12	Daw1	-0.0151966
sc-tany-M12	Sostdc1	-0.0154921
sc-tany-M12	Pdzd3	-0.0159336
sc-tany-M12	S100a7a	-0.0159422
sc-tany-M12	Gm20387	-0.0163644
sc-tany-M12	Commd9	-0.0164077
sc-tany-M12	Dynlt1b	-0.0165455
sc-tany-M12	Epsti1	-0.0167301
sc-tany-M12	D930048N14Rik	-0.0174151
sc-tany-M12	G430095P16Rik	-0.0182539
sc-tany-M12	Chga	-0.0182742
sc-tany-M12	Gm26882	-0.0183094
sc-tany-M12	Leng1	-0.0190368
sc-tany-M12	Wdr95	-0.0197744
sc-tany-M12	Gm11713	-0.0204294
sc-tany-M12	C030010L15Rik	-0.0204659
sc-tany-M12	Atp6v0c	-0.0208422
sc-tany-M12	Gm27217	-0.0209359
sc-tany-M12	Gm26847	-0.021193
sc-tany-M12	Ttc5	-0.0214933
sc-tany-M12	Sox7	-0.021633
sc-tany-M12	Cenpk	-0.0225614
sc-tany-M12	Ocln	-0.0226057
sc-tany-M12	A330093E20Rik	-0.0228582
sc-tany-M12	Psmb10	-0.0234494
sc-tany-M12	Pomc	-0.0235738
sc-tany-M12	Gm26876	-0.0237158
sc-tany-M12	Smim6	-0.0237501
sc-tany-M12	RP23-324J22.6	-0.0238269
sc-tany-M12	Cpa4	-0.0246292
sc-tany-M12	Slc6a13	-0.0259512
sc-tany-M12	Tmem140	-0.0268055
sc-tany-M12	Izumo4	-0.0296476
sc-tany-M12	Birc7	-0.0306678
sc-tany-M12	Morn1	-0.0327809
sc-tany-M12	Fam181a	-0.0335501
sc-tany-M12	Gm6976	-0.034222
sc-tany-M12	Cenpp	-0.0356802
sc-tany-M12	Naga	-0.0392751
sc-tany-M12	Ccdc28a	-0.0398209
sc-tany-M12	Lman1	-0.0398465
sc-tany-M12	Pxmp2	-0.0448069
sc-tany-M12	Meaf6	-0.0488756
sc-tany-M12	Cga	-0.0564129
sc-tany-M13	Tgfb2	0.408144
sc-tany-M13	Mafb	0.366429
sc-tany-M13	S100b	0.341128
sc-tany-M13	Nr2f2	0.32609
sc-tany-M13	Nr2f1	0.320328
sc-tany-M13	Slc25a18	0.313136
sc-tany-M13	Ptprz1	0.297236
sc-tany-M13	Cspg5	0.273484
sc-tany-M13	Cd59a	0.268892
sc-tany-M13	Nkd2	0.252983
sc-tany-M13	Slc14a1	0.25001
sc-tany-M13	Corin	0.243379
sc-tany-M13	Marcks	0.234649
sc-tany-M13	Timp4	0.231745
sc-tany-M13	Prnp	0.221557
sc-tany-M13	Kcnn2	0.220107
sc-tany-M13	Fmn2	0.210865
sc-tany-M13	Syne1	0.206929
sc-tany-M13	Pkib	0.206308
sc-tany-M13	Ppp1cb	0.205408
sc-tany-M13	Pou3f2	0.197722
sc-tany-M13	Idi1	0.197659
sc-tany-M13	Mall	0.189887
sc-tany-M13	Tspan3	0.184066
sc-tany-M13	Glud1	0.181602
sc-tany-M13	Sox2	0.178499
sc-tany-M13	Plec	0.16263
sc-tany-M13	5930412G12Rik	0.161492
sc-tany-M13	Paqr6	0.159322
sc-tany-M13	Rftn2	0.15539
sc-tany-M13	Dpysl2	0.153796
sc-tany-M13	Ctnnd2	0.149729
sc-tany-M13	Phyhipl	0.149679
sc-tany-M13	Aqp4	0.14898
sc-tany-M13	Ppp2r2b	0.146465
sc-tany-M13	Cyp2d22	0.141107
sc-tany-M13	Camk2n1	0.137894
sc-tany-M13	Nadk2	0.124655
sc-tany-M13	Agpat3	0.122118
sc-tany-M13	Ldlr	0.119471
sc-tany-M13	Fnbp1	0.118417
sc-tany-M13	Epb41l2	0.115904
sc-tany-M13	Slc20a1	0.112585
sc-tany-M13	Fam213a	0.110754
sc-tany-M13	Cplx2	0.109329
sc-tany-M13	Csdc2	0.108909
sc-tany-M13	Ampd3	0.107212
sc-tany-M13	Atp2b1	0.104594
sc-tany-M13	Zeb2	0.103191
sc-tany-M13	Ccdc108	0.0978109
sc-tany-M13	Ly6h	0.0977492
sc-tany-M13	Psd2	0.0951885
sc-tany-M13	Zfhx4	0.0934616
sc-tany-M13	Nsg2	0.0922707
sc-tany-M13	Adamts20	0.0905348
sc-tany-M13	Dab1	0.0903212
sc-tany-M13	Srl	0.0895222
sc-tany-M13	Tnnt3	0.086554
sc-tany-M13	Rab11fip4	0.0865295
sc-tany-M13	Clasrp	0.0837879
sc-tany-M13	Reln	0.0835962
sc-tany-M13	Mertk	0.0830824
sc-tany-M13	Pdp1	0.0822907
sc-tany-M13	Cnn2	0.0808669
sc-tany-M13	Snta1	0.0805179
sc-tany-M13	Bmp2k	0.0793556
sc-tany-M13	Aldh1l1	0.0791247
sc-tany-M13	Epdr1	0.0770546
sc-tany-M13	Fbxo32	0.076485
sc-tany-M13	Nxpe4	0.0762902
sc-tany-M13	Gap43	0.0735486
sc-tany-M13	2900052N01Rik	0.0732471
sc-tany-M13	BC005537	0.073129
sc-tany-M13	Fcho2	0.0726682
sc-tany-M13	Ddah1	0.0720934
sc-tany-M13	Itsn1	0.0717446
sc-tany-M13	Sptb	0.070472
sc-tany-M13	Thbs3	0.0702897
sc-tany-M13	Ubr5	0.0699003
sc-tany-M13	Gm4491	0.0694674
sc-tany-M13	Efr3b	0.0683989
sc-tany-M13	Tsnaxip1	0.0672318
sc-tany-M13	Dtx1	0.0672107
sc-tany-M13	Gm12326	0.0671441
sc-tany-M13	Fgd2	0.065857
sc-tany-M13	Vapa	0.0657344
sc-tany-M13	Slc13a5	0.0649569
sc-tany-M13	Xpo1	0.0642852
sc-tany-M13	Bzrap1	0.0622505
sc-tany-M13	H2-Ke6	0.0613407
sc-tany-M13	Fto	0.0606125
sc-tany-M13	Clcn6	0.059989
sc-tany-M13	1500009C09Rik	0.0599874
sc-tany-M13	Klhl5	0.0586579
sc-tany-M13	Cacng7	0.0583813
sc-tany-M13	Epm2aip1	0.0576774
sc-tany-M13	Smad5	0.0572722
sc-tany-M13	Asic1	0.0570471
sc-tany-M13	Fstl4	0.0569734
sc-tany-M13	Dnaic1	0.0565903
sc-tany-M13	Rrad	0.0561497
sc-tany-M13	Gm15420	0.0560917
sc-tany-M13	Fam151b	0.0546883
sc-tany-M13	Lsm14b	0.0534446
sc-tany-M13	Sez6	0.0526751
sc-tany-M13	Tagln	0.052488
sc-tany-M13	Rprm	0.052278
sc-tany-M13	Grin2a	0.0521921
sc-tany-M13	Nenf	0.0503471
sc-tany-M13	Hnrnpd	0.0499497
sc-tany-M13	Sort1	0.0494126
sc-tany-M13	Aida	0.0489746
sc-tany-M13	Aqp9	0.048831
sc-tany-M13	Pik3ca	0.0486591
sc-tany-M13	Efhd1	0.0485297
sc-tany-M13	Fbxo3	0.0481896
sc-tany-M13	Bcl6b	0.047323
sc-tany-M13	Kif6	0.0458026
sc-tany-M13	Serping1	0.0457339
sc-tany-M13	Fam46a	0.0455144
sc-tany-M13	Kif1c	0.0455096
sc-tany-M13	Syt4	0.0446206
sc-tany-M13	Ptprk	0.0444446
sc-tany-M13	Kcnq3	0.0443343
sc-tany-M13	Reps2	0.0431601
sc-tany-M13	Pdk1	0.0426963
sc-tany-M13	Cacul1	0.0424363
sc-tany-M13	Dagla	0.0419965
sc-tany-M13	Mdga1	0.0415317
sc-tany-M13	Adrbk1	0.041427
sc-tany-M13	Grm3	0.0412306
sc-tany-M13	Stard8	0.0411933
sc-tany-M13	Slc7a3	0.0411218
sc-tany-M13	Rps6ka1	0.0409674
sc-tany-M13	Hnrnpul2	0.0409064
sc-tany-M13	Igf1r	0.0407401
sc-tany-M13	Dvl1	0.040637
sc-tany-M13	Prex2	0.0405226
sc-tany-M13	Slc6a8	0.0400555
sc-tany-M13	Uhrf1bp1	0.0399902
sc-tany-M13	Ppp3r1	0.0397953
sc-tany-M13	Tmem91	0.0396146
sc-tany-M13	Xntrpc	0.039149
sc-tany-M13	Ica1l	0.0390795
sc-tany-M13	Kcnip1	0.0389001
sc-tany-M13	Rgs16	0.0387383
sc-tany-M13	Ppp1r9a	0.0386782
sc-tany-M13	Dysf	0.0385311
sc-tany-M13	P2ry12	0.0383309
sc-tany-M13	Setd5	0.0382453
sc-tany-M13	Mir124-2hg	0.0377496
sc-tany-M13	Snhg20	0.037401
sc-tany-M13	Ggta1	0.0369179
sc-tany-M13	Grin2b	0.0366358
sc-tany-M13	Sgsm3	0.0363899
sc-tany-M13	Sv2a	0.0362744
sc-tany-M13	Rbfox3	0.0359039
sc-tany-M13	Neto2	0.0356286
sc-tany-M13	Gm7173	0.0354909
sc-tany-M13	Brwd1	0.0354774
sc-tany-M13	Syt16	0.0352535
sc-tany-M13	Gm17634	0.035115
sc-tany-M13	Armc2	0.0349415
sc-tany-M13	Opn3	0.0344381
sc-tany-M13	Mid1	0.0342232
sc-tany-M13	Cdh22	0.0335476
sc-tany-M13	Akap6	0.033507
sc-tany-M13	Rgs8	0.0333841
sc-tany-M13	Vwf	0.0328926
sc-tany-M13	Cx3cr1	0.0326229
sc-tany-M13	S100a2	0.0322477
sc-tany-M13	Scarf2	0.0322206
sc-tany-M13	Slc25a12	0.0320516
sc-tany-M13	Macrod2	0.0317487
sc-tany-M13	Gm15912	0.0315662
sc-tany-M13	Samd8	0.031312
sc-tany-M13	Gm16230	0.0309354
sc-tany-M13	Nefh	0.0308693
sc-tany-M13	Nphp3	0.0308408
sc-tany-M13	Skida1	0.0302514
sc-tany-M13	Rell2	0.0301908
sc-tany-M13	Mdfic	0.0298935
sc-tany-M13	Smarcd1	0.0295829
sc-tany-M13	S100a14	0.029476
sc-tany-M13	Crabp1	0.0294658
sc-tany-M13	Gm15579	0.0294108
sc-tany-M13	1700095J03Rik	0.0293158
sc-tany-M13	Lgi2	0.029107
sc-tany-M13	Vav1	0.0288449
sc-tany-M13	Tmem151b	0.0285611
sc-tany-M13	Adnp2	0.0282776
sc-tany-M13	Nptn	0.028242
sc-tany-M13	Elavl4	0.0272531
sc-tany-M13	Trpm7	0.0272284
sc-tany-M13	Ccdc173	0.0269895
sc-tany-M13	Cd52	0.0269616
sc-tany-M13	Ppp3cb	0.0267311
sc-tany-M13	Brinp3	0.0266341
sc-tany-M13	Tmem42	0.0264467
sc-tany-M13	Cbx1	0.0261991
sc-tany-M13	Gm29666	0.0260397
sc-tany-M13	Zmiz2	0.0257934
sc-tany-M13	Rcc2	0.0257525
sc-tany-M13	Zfp236	0.0257411
sc-tany-M13	Safb	0.0253021
sc-tany-M13	Ipo9	0.0247675
sc-tany-M13	Krt77	0.0244731
sc-tany-M13	Katnb1	0.0244279
sc-tany-M13	Gm15635	0.0243838
sc-tany-M13	Gm16701.1	0.0242837
sc-tany-M13	Nid2	0.024281
sc-tany-M13	Sgip1	0.0238654
sc-tany-M13	Phc3	0.0236348
sc-tany-M13	Sncb	0.0234896
sc-tany-M13	Gm26670	0.0229266
sc-tany-M13	4833418N02Rik	0.022926
sc-tany-M13	C730034F03Rik	0.0228398
sc-tany-M13	Hdhd2	0.0227983
sc-tany-M13	Rasgef1c	0.0226183
sc-tany-M13	Olfr287	0.0226086
sc-tany-M13	Slc25a53	0.022576
sc-tany-M13	Foxn3	0.0225452
sc-tany-M13	Mapk15	0.0221357
sc-tany-M13	Frs3	0.0220063
sc-tany-M13	Nrtn	0.021724
sc-tany-M13	Ptk2b	0.0215591
sc-tany-M13	Abhd17a	0.0214574
sc-tany-M13	Cd180	0.0214003
sc-tany-M13	Tmcc2	0.0212153
sc-tany-M13	Fcgr4	0.02118
sc-tany-M13	Zcchc12	0.0209577
sc-tany-M13	Shank1	0.0209275
sc-tany-M13	Immt	0.0208875
sc-tany-M13	Celf3	0.0203358
sc-tany-M13	Per1	0.0202678
sc-tany-M13	Fam109a	0.0202649
sc-tany-M13	Grhl1	0.020153
sc-tany-M13	Pcnxl2	0.0198885
sc-tany-M13	Rnf115	0.0198695
sc-tany-M13	Gls2	0.019494
sc-tany-M13	Kirrel3	0.0194703
sc-tany-M13	Brca1	0.0193511
sc-tany-M13	Calb2	0.0190774
sc-tany-M13	Wdr26	0.0190579
sc-tany-M13	Cracr2b	0.0182219
sc-tany-M13	Lrrtm1	0.0181926
sc-tany-M13	Paqr9	0.0181247
sc-tany-M13	Sema4f	0.0181104
sc-tany-M13	Chd3os	0.017951
sc-tany-M13	Wdr34	0.0177721
sc-tany-M13	Acot1	0.0175826
sc-tany-M13	Pcmtd2	0.0174704
sc-tany-M13	Syp	0.0173919
sc-tany-M13	Dact2	0.0173536
sc-tany-M13	Zmym2	0.0171291
sc-tany-M13	Uhmk1	0.0169368
sc-tany-M13	Ankrd55	0.0168467
sc-tany-M13	Cbln1	0.0168172
sc-tany-M13	Vwa5b2	0.0166344
sc-tany-M13	Rnpc3	0.0166271
sc-tany-M13	Klhdc10	0.0158739
sc-tany-M13	Foxp2	0.015813
sc-tany-M13	Wdr81	0.0157133
sc-tany-M13	Anxa9	0.0156368
sc-tany-M13	Zbtb21	0.0155282
sc-tany-M13	Lzts1	0.0155242
sc-tany-M13	Sptbn2	0.015283
sc-tany-M13	Ms4a6b	0.0151442
sc-tany-M13	Gm17484	0.0150509
sc-tany-M13	Chodl	0.0150383
sc-tany-M13	Opalin	0.0149768
sc-tany-M13	Phyhip	0.01484
sc-tany-M13	Lrrtm2	0.014779
sc-tany-M13	Sp110	0.014726
sc-tany-M13	Adcy5	0.0145563
sc-tany-M13	Pld4	0.0143675
sc-tany-M13	D730045B01Rik	0.0143374
sc-tany-M13	Ppil6	0.0143035
sc-tany-M13	Dapk1	0.0142021
sc-tany-M13	Trit1	0.0140626
sc-tany-M13	Srpk3	0.014031
sc-tany-M13	Gm16638	0.0140061
sc-tany-M13	Gm9844	0.0139691
sc-tany-M13	Gm43194	0.0137797
sc-tany-M13	Tuba4a	0.0137244
sc-tany-M13	Tmsb10	0.0134863
sc-tany-M13	Nap1l3	0.0134644
sc-tany-M13	Hcrt	0.0134472
sc-tany-M13	Nrm	0.0133533
sc-tany-M13	Clcn4	0.0133073
sc-tany-M13	Vat1	0.0132565
sc-tany-M13	Itpkc	0.0131457
sc-tany-M13	Pccb	0.0131323
sc-tany-M13	Dlgap3	0.0131188
sc-tany-M13	Frem1	0.0131005
sc-tany-M13	Tbc1d4	0.0129296
sc-tany-M13	Emc3	0.0128852
sc-tany-M13	Gm10827	0.0128725
sc-tany-M13	Phlpp2	0.0128369
sc-tany-M13	Kcnab3	0.012815
sc-tany-M13	Cpne7	0.012778
sc-tany-M13	Ms4a6d	0.0127275
sc-tany-M13	Rprml	0.0124886
sc-tany-M13	Msl1	0.0124607
sc-tany-M13	Ehbp1l1	0.0123715
sc-tany-M13	5430416N02Rik	0.0120949
sc-tany-M13	Thada	0.0117777
sc-tany-M13	Syt6	0.0116198
sc-tany-M13	Ehhadh	0.0115516
sc-tany-M13	Ogn	0.0115235
sc-tany-M13	Irs4	0.0114927
sc-tany-M13	Hist1h4h	0.0114779
sc-tany-M13	Wnt8b	0.0110691
sc-tany-M13	Scn2a1	0.0110571
sc-tany-M13	Dido1	0.0109895
sc-tany-M13	Apobr	0.0109184
sc-tany-M13	P2rx4	0.010897
sc-tany-M13	Gabra2	0.0108019
sc-tany-M13	D130020L05Rik	0.0106962
sc-tany-M13	Shcbp1	0.0106843
sc-tany-M13	Grm2	0.0106664
sc-tany-M13	Mastl	0.0106325
sc-tany-M13	Sfrp1	0.0105436
sc-tany-M13	Lsm11	0.0105181
sc-tany-M13	2210008F06Rik	0.010467
sc-tany-M13	Ablim3	0.0104067
sc-tany-M13	Dcaf11	0.0102467
sc-tany-M13	Foxf2	0.0101695
sc-tany-M13	Gm6483	0.0101396
sc-tany-M13	Il18	0.01004
sc-tany-M13	BC067074	0.00995195
sc-tany-M13	Cadps	0.00988287
sc-tany-M13	Tead3	0.00963569
sc-tany-M13	Selplg	0.00955783
sc-tany-M13	Osbp2	0.00921009
sc-tany-M13	Pigt	0.00899459
sc-tany-M13	Pgr15l	0.00887854
sc-tany-M13	AW011738	0.00882004
sc-tany-M13	Tdgf1	0.00870131
sc-tany-M13	Trpc3	0.00869444
sc-tany-M13	Hs6st2	0.00860007
sc-tany-M13	Grip2	0.00859258
sc-tany-M13	Filip1l	0.00848054
sc-tany-M13	Kcna5	0.00842884
sc-tany-M13	Kctd7	0.00841059
sc-tany-M13	Rnf128	0.00830687
sc-tany-M13	Mpeg1	0.00811713
sc-tany-M13	Snhg6	0.00728394
sc-tany-M13	Cpne9	0.0071173
sc-tany-M13	Tmem151a	0.0070281
sc-tany-M13	Zfp711	0.00700003
sc-tany-M13	Trim33	0.00685858
sc-tany-M13	Gabpb1	0.00679784
sc-tany-M13	Exoc7	0.0066442
sc-tany-M13	Klrg2	0.00659232
sc-tany-M13	2810417H13Rik	0.00637749
sc-tany-M13	Top2a	0.0061897
sc-tany-M13	BC035947	0.00606654
sc-tany-M13	A230065N10Rik	0.00597951
sc-tany-M13	Mios	0.00597215
sc-tany-M13	Lrpprc	0.00592696
sc-tany-M13	Zfp488	0.00583107
sc-tany-M13	1110034G24Rik	0.0056555
sc-tany-M13	Ipo5	0.00559246
sc-tany-M13	Syne4	0.00549287
sc-tany-M13	Htr2c	0.00524104
sc-tany-M13	Mxd1	0.00520794
sc-tany-M13	Foxred2	0.00517349
sc-tany-M13	Fam133b	0.00486965
sc-tany-M13	Gm28050	0.00486368
sc-tany-M13	Ctsf	0.00452839
sc-tany-M13	Itfg1	0.00439015
sc-tany-M13	Fstl5	0.00436284
sc-tany-M13	Pianp	0.00427858
sc-tany-M13	Ccdc136	0.00404487
sc-tany-M13	Hhex	0.00365759
sc-tany-M13	Rep15	0.00361091
sc-tany-M13	Glrx5	0.00361062
sc-tany-M13	Zfp41	0.00338501
sc-tany-M13	Cldn19	0.0032284
sc-tany-M13	Chrnb2	0.00297893
sc-tany-M13	Igfbp2	0.00289739
sc-tany-M13	Aim2	0.00288298
sc-tany-M13	Atf4	0.0028113
sc-tany-M13	Gm13205	0.00256926
sc-tany-M13	Gimap6	0.00252976
sc-tany-M13	Ints8	0.00247012
sc-tany-M13	Sh3gl3	0.00241112
sc-tany-M13	Tbcc	0.00237222
sc-tany-M13	Gm26909	0.00170713
sc-tany-M13	Sptbn4	0.00160494
sc-tany-M13	4732456N10Rik	0.00153896
sc-tany-M13	Klhl42	0.0015063
sc-tany-M13	Kcnh7	0.00148565
sc-tany-M13	Ulk3	0.00138986
sc-tany-M13	Aspm	0.00121539
sc-tany-M13	Zbtb11os1	0.000987324
sc-tany-M13	3110079O15Rik	0.000977372
sc-tany-M13	Lyn	0.000508842
sc-tany-M13	Efcab5	0.000255519
sc-tany-M13	Plk5	0.000248446
sc-tany-M13	Tspan11	0.000214492
sc-tany-M13	Lypd6b	-3.68028e-05
sc-tany-M13	Ttc39c	-0.00043884
sc-tany-M13	Sgsm1	-0.000464722
sc-tany-M13	Zfp821	-0.000591739
sc-tany-M13	Calcr	-0.000756584
sc-tany-M13	Adssl1	-0.000889251
sc-tany-M13	Gm16853	-0.0012229
sc-tany-M13	Zfp384	-0.0012671
sc-tany-M13	Zfp764	-0.00137784
sc-tany-M13	Gabra3	-0.00155194
sc-tany-M13	Kcnab2	-0.00190562
sc-tany-M13	Klk8	-0.00192946
sc-tany-M13	Gpr135	-0.00193216
sc-tany-M13	Arhgap19	-0.00195142
sc-tany-M13	Stac2	-0.00222682
sc-tany-M13	Hcn2	-0.00239156
sc-tany-M13	Clmn	-0.00285902
sc-tany-M13	Spi1	-0.00291991
sc-tany-M13	Golga5	-0.00299245
sc-tany-M13	Ret	-0.00316053
sc-tany-M13	Erc2	-0.00324087
sc-tany-M13	Mboat7	-0.00339131
sc-tany-M13	Lamc3	-0.00343586
sc-tany-M13	Srgn	-0.00357592
sc-tany-M13	Zar1	-0.003638
sc-tany-M13	Pdzd7	-0.00374326
sc-tany-M13	Chchd7	-0.0038508
sc-tany-M13	Lonrf2	-0.00401161
sc-tany-M13	Acvrl1	-0.0042592
sc-tany-M13	Dusp28	-0.00466567
sc-tany-M13	Tmem132d	-0.00470189
sc-tany-M13	Nkiras1	-0.00480924
sc-tany-M13	Bin2	-0.0048372
sc-tany-M13	Slc8a3	-0.00484198
sc-tany-M13	Gm27199	-0.00485723
sc-tany-M13	Gm43159	-0.00527936
sc-tany-M13	Gpsm3	-0.0053677
sc-tany-M13	Kcnip2	-0.00547171
sc-tany-M13	2010111I01Rik	-0.00558544
sc-tany-M13	Kifc2	-0.00577209
sc-tany-M13	Bcl11b	-0.00577226
sc-tany-M13	2810030D12Rik	-0.00617104
sc-tany-M13	A330009N23Rik	-0.00636438
sc-tany-M13	Fancb	-0.00666082
sc-tany-M13	Arrb2	-0.00668619
sc-tany-M13	Dut	-0.0067009
sc-tany-M13	Inpp5d	-0.00681985
sc-tany-M13	Wdr59	-0.00685904
sc-tany-M13	AI413582	-0.00699349
sc-tany-M13	Mzt2	-0.0072054
sc-tany-M13	Wdr1	-0.00733521
sc-tany-M13	Ccnt2	-0.00741507
sc-tany-M13	Lbhd1	-0.00745458
sc-tany-M13	Map3k8	-0.00749178
sc-tany-M13	Tepp	-0.00765775
sc-tany-M13	Kcnk13	-0.00768985
sc-tany-M13	Gda	-0.007728
sc-tany-M13	Scn1a	-0.00792735
sc-tany-M13	Mroh7	-0.00817247
sc-tany-M13	Ttll5	-0.00855642
sc-tany-M13	Trmt1	-0.00858642
sc-tany-M13	Pdss1	-0.00900831
sc-tany-M13	Lpcat4	-0.0090467
sc-tany-M13	D230025D16Rik	-0.00935251
sc-tany-M13	Fcrls	-0.010235
sc-tany-M13	Mex3b	-0.0102643
sc-tany-M13	Hmgn5	-0.0104943
sc-tany-M13	Tst	-0.010739
sc-tany-M13	Khdrbs2	-0.0109627
sc-tany-M13	Il1b	-0.0109777
sc-tany-M13	Sema3b	-0.0111123
sc-tany-M13	Il7	-0.0111123
sc-tany-M13	Gm5577	-0.0111517
sc-tany-M13	6030407O03Rik	-0.0112856
sc-tany-M13	Kctd1	-0.011361
sc-tany-M13	Gm12052	-0.0118124
sc-tany-M13	Aldh16a1	-0.0119024
sc-tany-M13	Syt5	-0.0125765
sc-tany-M13	Hspb1	-0.0127684
sc-tany-M13	Chka	-0.013209
sc-tany-M13	C1qtnf6	-0.0132494
sc-tany-M13	Shc3	-0.0133333
sc-tany-M13	Zfp709	-0.0135133
sc-tany-M13	Pdgfa	-0.0136568
sc-tany-M13	Nkx2-4	-0.0136698
sc-tany-M13	Trim59	-0.0137378
sc-tany-M13	Gm11899	-0.0147539
sc-tany-M13	Nr1h2	-0.0150446
sc-tany-M13	Mcoln1	-0.0154596
sc-tany-M13	3110082I17Rik	-0.01599
sc-tany-M13	Pycr1	-0.0162953
sc-tany-M13	Hsf4	-0.0170377
sc-tany-M13	Bpifa1	-0.0170918
sc-tany-M13	Lin7b	-0.0172516
sc-tany-M13	Fxyd4	-0.0172877
sc-tany-M13	H2-T24	-0.0179561
sc-tany-M13	Timeless	-0.0193307
sc-tany-M13	2610021A01Rik	-0.0198161
sc-tany-M13	Mettl7a1	-0.0203773
sc-tany-M13	Ankrd34b	-0.0211019
sc-tany-M13	Arhgef33	-0.0211995
sc-tany-M13	H2-Q7	-0.0214371
sc-tany-M13	Cep70	-0.0216216
sc-tany-M13	Dscaml1	-0.0227275
sc-tany-M13	Gm29427	-0.0227281
sc-tany-M13	Mterf1b	-0.0241382
sc-tany-M13	Gm29019	-0.024142
sc-tany-M13	Ogfrl1	-0.0248858
sc-tany-M13	Stk16	-0.0260906
sc-tany-M13	Gm26542	-0.0262104
sc-tany-M13	Scarf1	-0.0272742
sc-tany-M13	Eif4g2	-0.0290628
sc-tany-M13	Zbtb2	-0.0295946
sc-tany-M13	Bcat1	-0.0298194
sc-tany-M13	Zfp57	-0.030765
sc-tany-M13	Sh3d21	-0.0340974
sc-tany-M13	Pcdhb12	-0.0372149
sc-tany-M13	Xrcc3	-0.0394014
sc-tany-M13	Mpped2	-0.0394398
sc-tany-M13	Ly75	-0.0399541
sc-tany-M13	Shroom3	-0.0436745
sc-tany-M13	Rnf25	-0.0459611
sc-tany-M13	Prss56	-0.0463472
sc-tany-M13	Gskip	-0.0490763
sc-tany-M13	Tro	-0.051133
sc-tany-M13	Ooep	-0.0625943
sc-tany-M13	D630033O11Rik	-0.0784395
sc-tany-M13	Tnfrsf12a	-0.0794143
sc-tany-M14	Scn7a	0.770268
sc-tany-M14	Col25a1	0.765048
sc-tany-M14	Fndc3c1	0.613551
sc-tany-M14	Sub1	0.593045
sc-tany-M14	Cacna2d2	0.532795
sc-tany-M14	Mest	0.523639
sc-tany-M14	Zfand6	0.521235
sc-tany-M14	Grik3	0.492123
sc-tany-M14	Six3	0.419261
sc-tany-M14	Dio2	0.419208
sc-tany-M14	Map1b	0.410172
sc-tany-M14	Lrat	0.390217
sc-tany-M14	Deptor	0.374317
sc-tany-M14	Lrrc8d	0.373795
sc-tany-M14	Ppp1r1b	0.364594
sc-tany-M14	Adm	0.360659
sc-tany-M14	Trpm3	0.355715
sc-tany-M14	Lrrtm3	0.345992
sc-tany-M14	Fzd5	0.337364
sc-tany-M14	Rgcc	0.313902
sc-tany-M14	Fat3	0.309787
sc-tany-M14	Antxr1	0.305173
sc-tany-M14	Cntnap2	0.303382
sc-tany-M14	Maf	0.295523
sc-tany-M14	Gria3	0.288374
sc-tany-M14	Fgfr1	0.259205
sc-tany-M14	Cysltr1	0.257805
sc-tany-M14	Tbx3	0.256819
sc-tany-M14	Rgs7bp	0.24497
sc-tany-M14	Lpar4	0.244458
sc-tany-M14	Nt5dc2	0.239505
sc-tany-M14	Slc25a25	0.237268
sc-tany-M14	Ptprf	0.222479
sc-tany-M14	Lgr4	0.207608
sc-tany-M14	Hlf	0.186681
sc-tany-M14	Tshz2	0.153132
sc-tany-M14	Arl4c	0.142616
sc-tany-M14	Peg3	0.122846
sc-tany-M15	Sulf2	0.411453
sc-tany-M15	Ccdc3	0.396222
sc-tany-M15	Nuf2	0.388483
sc-tany-M15	Mro	0.328088
sc-tany-M15	Gm44109	0.299981
sc-tany-M15	Hey2	0.275608
sc-tany-M15	4933407L21Rik	0.240109
sc-tany-M15	Rabl2	0.230656
sc-tany-M15	Adgb	0.22919
sc-tany-M15	Gm15478	0.229039
sc-tany-M15	Dnali1	0.228035
sc-tany-M15	Fez1	0.226347
sc-tany-M15	Ubxn11	0.225003
sc-tany-M15	Ulk2	0.224569
sc-tany-M15	Wwc1	0.220356
sc-tany-M15	Vit	0.212016
sc-tany-M15	Nme8	0.20654
sc-tany-M15	Dnah11	0.195693
sc-tany-M15	Lrriq1	0.185883
sc-tany-M15	Atp2b4	0.183963
sc-tany-M15	Cfap44	0.178817
sc-tany-M15	Ttc30b	0.160629
sc-tany-M15	Taco1os	0.151847
sc-tany-M15	Galnt16	0.151826
sc-tany-M15	Hmgcs2	0.151423
sc-tany-M15	Got1l1	0.139701
sc-tany-M15	Dnah7b	0.0955251
sc-tany-M16	Klf4	0.476787
sc-tany-M16	Nr4a1	0.415818
sc-tany-M16	Klf2	0.381235
sc-tany-M16	Zfp36l2	0.35409
sc-tany-M16	Sox9	0.339715
sc-tany-M16	Tiparp	0.320283
sc-tany-M16	Ier3	0.313469
sc-tany-M16	Amotl2	0.30947
sc-tany-M16	Slc38a2	0.276456
sc-tany-M16	Ccnl1	0.272115
sc-tany-M16	Klf9	0.263063
sc-tany-M16	Nfkbia	0.250797
sc-tany-M16	Gm26802	0.236127
sc-tany-M16	Sat1	0.221736
sc-tany-M16	Tsc22d2	0.180765
sc-tany-M16	Nr1d1	0.150427
sc-tany-M17	Fth1	0.745235
sc-tany-M17	Rpl13	0.652553
sc-tany-M17	Apoe	0.562898
sc-tany-M17	Nnat	0.531559
sc-tany-M17	Chchd2	0.499311
sc-tany-M17	Tpt1	0.480636
sc-tany-M17	Rps2	0.393326
sc-tany-M17	Snrpf	0.295153
sc-tany-M17	Lsm4	0.270712
sc-tany-M17	Bmyc	0.25906
sc-tany-M17	Nudc	0.237374
sc-tany-M17	Atp5d	0.235342
sc-tany-M17	Fbxo2	0.208877
sc-tany-M17	Pfn1	0.200464
sc-tany-M17	Slc25a3	0.194215
sc-tany-M17	Rbm39	0.191229
sc-tany-M18	Meg3	0.746852
sc-tany-M18	Dlk1	0.522385
sc-tany-M18	Frzb	0.459081
sc-tany-M18	Six6	0.415903
sc-tany-M18	Mia	0.395004
sc-tany-M18	Aldoc	0.388536
sc-tany-M18	Penk	0.382438
sc-tany-M18	Cldn10	0.373169
sc-tany-M18	Ftl1	0.360033
sc-tany-M18	Scn9a	0.331141
sc-tany-M18	Atp1a1	0.306108
sc-tany-M18	Rbp1	0.286048
sc-tany-M18	Col23a1	0.282497
sc-tany-M18	Cdh2	0.277037
sc-tany-M18	Tmem52	0.257945
sc-tany-M18	Ptgds	0.245056
sc-tany-M18	Xpr1	0.217315
sc-tany-M18	Marcksl1	0.21616
sc-tany-M18	Lix1	0.189832
sc-tany-M18	Mgat5	0.184912
sc-tany-M18	Epha4	0.164375
sc-tany-M18	Hivep3	0.144882
sc-tany-M18	Ildr2	0.10796
sc-tany-M18	Irs2	0.107202
sc-tany-M18	Cxcl1	0.103117
sc-tany-M18	Lmna	0.0710046
sc-tany-M18	Gadd45a	0.0693742
sc-tany-M18	AV099323	0.0237507
sc-tany-M18	Zfand3	0.000452104
sc-tany-M19	C1qb	0.582798
sc-tany-M19	C1qa	0.557825
sc-tany-M19	C1qc	0.551736
[truncated: 2,161 more rows]

## Sheet: b.sc_tany_pseudovent_linmod
id	trt	bin	mean	sd	se	p.adj	signif
sc-tany-M1	FGF1	12	-0.0584669	0.989451	0.156446	1	NA
sc-tany-M1	FGF1	13	0.319007	1.10171	0.148554	0.548314	NA
sc-tany-M1	FGF1	14	0.225642	1.15534	0.106358	0.0543922	NA
sc-tany-M1	FGF1	15	0.167207	1.03101	0.0828126	1	NA
sc-tany-M1	FGF1	16	0.352455	1.0407	0.0756996	0.000278533	***
sc-tany-M1	FGF1	17	0.20206	1.03892	0.0616487	0.000753841	***
sc-tany-M1	FGF1	18	0.213548	1.0216	0.0589821	6.1605e-05	***
sc-tany-M1	FGF1	19	0.220725	1.11534	0.0572909	8.0351e-05	***
sc-tany-M1	FGF1	20	0.321496	1.12791	0.0528771	2.05381e-07	***
sc-tany-M1	FGF1	21	0.314146	1.18694	0.0534028	3.39625e-07	***
sc-tany-M1	FGF1	22	0.330523	1.07253	0.0434967	3.13959e-06	***
sc-tany-M1	FGF1	23	0.367236	1.0871	0.0452174	1.3303e-05	***
sc-tany-M1	FGF1	24	0.514665	1.02129	0.0450033	7.49895e-08	***
sc-tany-M1	FGF1	25	0.485716	0.987249	0.0430871	0.000648347	***
sc-tany-M1	FGF1	26	0.4893	1.00458	0.0448815	0.041496	*
sc-tany-M1	FGF1	27	0.646845	0.949758	0.038969	0.0134638	*
sc-tany-M1	FGF1	28	0.448444	0.903419	0.039242	0.685457	NA
sc-tany-M1	FGF1	29	0.370989	0.907837	0.0485954	0.699002	NA
sc-tany-M1	FGF1	30	0.0344109	0.833356	0.0528118	1	NA
sc-tany-M1	FGF1	31	-0.145567	0.832824	0.057334	1	NA
sc-tany-M1	FGF1	32	-0.271099	0.78577	0.056708	1	NA
sc-tany-M1	FGF1	33	-0.361761	0.750252	0.0577117	1	NA
sc-tany-M1	FGF1	34	-0.48358	0.665839	0.0528045	1	NA
sc-tany-M1	FGF1	35	-0.487772	0.72416	0.0681232	1	NA
sc-tany-M1	FGF1	36	-0.527157	0.697583	0.0639474	1	NA
sc-tany-M1	FGF1	37	-0.657536	0.736553	0.0699105	1	NA
sc-tany-M1	FGF1	38	-0.762139	0.838301	0.102415	1	NA
sc-tany-M1	FGF1	39	-0.718969	0.826101	0.0929437	1	NA
sc-tany-M1	FGF1	40	-0.89476	0.688052	0.0945113	1	NA
sc-tany-M1	PF	12	-0.489735	0.796367	0.0958713	1	NA
sc-tany-M1	PF	13	-0.347492	0.728208	0.0717525	0.548314	NA
sc-tany-M1	PF	14	-0.493274	0.777393	0.0748047	0.0543922	NA
sc-tany-M1	PF	15	-0.342727	0.78574	0.0637319	1	NA
sc-tany-M1	PF	16	-0.415083	0.635219	0.0420684	0.000278533	NA
sc-tany-M1	PF	17	-0.481254	0.66609	0.0413888	0.000753841	NA
sc-tany-M1	PF	18	-0.454842	0.762979	0.0431952	6.1605e-05	NA
sc-tany-M1	PF	19	-0.440164	0.664364	0.0345854	8.0351e-05	NA
sc-tany-M1	PF	20	-0.4582	0.732775	0.037058	2.05381e-07	NA
sc-tany-M1	PF	21	-0.457197	0.670403	0.0341226	3.39625e-07	NA
sc-tany-M1	PF	22	-0.417886	0.690509	0.0357054	3.13959e-06	NA
sc-tany-M1	PF	23	-0.372738	0.712966	0.0412319	1.3303e-05	NA
sc-tany-M1	PF	24	-0.347545	0.664774	0.0424709	7.49895e-08	NA
sc-tany-M1	PF	25	-0.275672	0.69267	0.0632318	0.000648347	NA
sc-tany-M1	PF	26	-0.203408	0.639251	0.0689322	0.041496	NA
sc-tany-M1	PF	27	-0.164671	0.742591	0.0935577	0.0134638	NA
sc-tany-M1	PF	28	-0.139566	0.883897	0.1088	0.685457	NA
sc-tany-M1	PF	29	-0.23656	0.667735	0.074655	0.699002	NA
sc-tany-M1	PF	30	-0.465792	0.636137	0.0685964	1	NA
sc-tany-M1	PF	31	-0.503439	0.656407	0.0691914	1	NA
sc-tany-M1	PF	32	-0.602522	0.56227	0.0551351	1	NA
sc-tany-M1	PF	33	-0.616851	0.700413	0.0788026	1	NA
sc-tany-M1	PF	34	-0.636674	0.68565	0.0735094	1	NA
sc-tany-M1	PF	35	-0.806994	0.612382	0.0672176	1	NA
sc-tany-M1	PF	36	-0.873035	0.593847	0.0793562	1	NA
sc-tany-M1	PF	37	-0.884121	0.627688	0.0838783	1	NA
sc-tany-M1	PF	38	-1.14026	0.524504	0.0829314	1	NA
sc-tany-M1	PF	39	-0.856639	0.575123	0.115025	1	NA
sc-tany-M1	PF	40	-1.26603	0.620918	0.124184	1	NA
sc-tany-M10	FGF1	12	1.07755	1.68256	0.266035	1	NA
sc-tany-M10	FGF1	13	0.54592	1.12168	0.151247	1	NA
sc-tany-M10	FGF1	14	0.475408	1.20446	0.11088	0.00352999	**
sc-tany-M10	FGF1	15	0.492737	1.15074	0.0924295	0.402954	NA
sc-tany-M10	FGF1	16	0.243176	1.07024	0.0778486	0.0183411	*
sc-tany-M10	FGF1	17	0.314653	1.20543	0.0715293	0.20026	NA
sc-tany-M10	FGF1	18	0.127134	1.01226	0.0584429	0.371627	NA
sc-tany-M10	FGF1	19	0.0677651	0.912545	0.0468743	0.368471	NA
sc-tany-M10	FGF1	20	0.00694827	0.911009	0.0427087	1	NA
sc-tany-M10	FGF1	21	-0.0837849	0.810181	0.0364518	1	NA
sc-tany-M10	FGF1	22	-0.198649	0.726737	0.0294731	1	NA
sc-tany-M10	FGF1	23	-0.225574	0.766888	0.0318983	1	NA
sc-tany-M10	FGF1	24	-0.330674	0.704243	0.0310327	0.755559	NA
sc-tany-M10	FGF1	25	-0.404278	0.643695	0.0280931	1	NA
sc-tany-M10	FGF1	26	-0.52112	0.668384	0.0298612	1	NA
sc-tany-M10	FGF1	27	-0.611125	0.632141	0.0259371	1	NA
sc-tany-M10	FGF1	28	-0.577984	0.65045	0.0282538	0.707701	NA
sc-tany-M10	FGF1	29	-0.602541	0.617463	0.0330521	1	NA
sc-tany-M10	FGF1	30	-0.4961	0.650459	0.0412211	1	NA
sc-tany-M10	FGF1	31	-0.445033	0.698031	0.0480544	1	NA
sc-tany-M10	FGF1	32	-0.354724	0.663045	0.0478512	1	NA
sc-tany-M10	FGF1	33	-0.310696	0.735439	0.0565722	1	NA
sc-tany-M10	FGF1	34	-0.38141	0.748871	0.0593893	1	NA
sc-tany-M10	FGF1	35	-0.310705	0.697432	0.0656089	0.894177	NA
sc-tany-M10	FGF1	36	-0.302179	0.729913	0.066911	0.0582725	NA
sc-tany-M10	FGF1	37	-0.281543	0.759442	0.072083	1	NA
sc-tany-M10	FGF1	38	-0.272797	0.765732	0.093549	1	NA
sc-tany-M10	FGF1	39	-0.1619	0.785126	0.0883336	1	NA
sc-tany-M10	FGF1	40	0.0546072	0.936425	0.128628	1	NA
sc-tany-M10	PF	12	1.5605	1.56845	0.188819	1	NA
sc-tany-M10	PF	13	1.05934	1.26	0.124151	1	NA
sc-tany-M10	PF	14	1.29436	1.49431	0.143791	0.00352999	NA
sc-tany-M10	PF	15	1.07843	1.27798	0.103658	0.402954	NA
sc-tany-M10	PF	16	0.901155	1.30149	0.0861933	0.0183411	NA
sc-tany-M10	PF	17	0.872168	1.2442	0.0773108	0.20026	NA
sc-tany-M10	PF	18	0.645065	1.12683	0.0637941	0.371627	NA
sc-tany-M10	PF	19	0.579983	1.0614	0.055254	0.368471	NA
sc-tany-M10	PF	20	0.410186	1.02674	0.0519244	1	NA
sc-tany-M10	PF	21	0.376591	0.906776	0.0461537	1	NA
sc-tany-M10	PF	22	0.236018	0.842642	0.043572	1	NA
sc-tany-M10	PF	23	0.202613	0.83962	0.0485565	1	NA
sc-tany-M10	PF	24	0.182823	0.87521	0.0559151	0.755559	NA
sc-tany-M10	PF	25	-0.011452	0.922295	0.0841937	1	NA
sc-tany-M10	PF	26	-0.0249893	0.812552	0.0876197	1	NA
sc-tany-M10	PF	27	-0.226994	0.656299	0.0826859	1	NA
sc-tany-M10	PF	28	-0.062162	0.813308	0.100111	0.707701	NA
sc-tany-M10	PF	29	-0.157859	0.768713	0.0859447	1	NA
sc-tany-M10	PF	30	-0.0319429	0.749119	0.0807796	1	NA
sc-tany-M10	PF	31	-0.0824515	0.807038	0.0850693	1	NA
sc-tany-M10	PF	32	0.202994	0.885939	0.0868734	1	NA
sc-tany-M10	PF	33	0.0775651	0.820225	0.0922825	1	NA
sc-tany-M10	PF	34	0.117601	0.885919	0.0949804	1	NA
sc-tany-M10	PF	35	0.246986	0.987725	0.108417	0.894177	NA
sc-tany-M10	PF	36	0.49783	0.993087	0.132707	0.0582725	NA
sc-tany-M10	PF	37	0.0267473	1.05853	0.141452	1	NA
sc-tany-M10	PF	38	0.312335	0.953084	0.150696	1	NA
sc-tany-M10	PF	39	-0.0479822	0.876732	0.175346	1	NA
sc-tany-M10	PF	40	0.665613	1.39853	0.279707	1	NA
sc-tany-M11	FGF1	12	1.1823	1.36437	0.215726	1	NA
sc-tany-M11	FGF1	13	1.20545	1.40811	0.189869	1	NA
sc-tany-M11	FGF1	14	1.07321	0.964602	0.0887988	1	NA
sc-tany-M11	FGF1	15	0.903858	1.20041	0.0964189	1	NA
sc-tany-M11	FGF1	16	0.766693	1.10257	0.0802002	1	NA
sc-tany-M11	FGF1	17	0.613324	1.16478	0.069117	1	NA
sc-tany-M11	FGF1	18	0.403403	1.09174	0.0630317	1	NA
sc-tany-M11	FGF1	19	0.163186	0.944596	0.0485206	1	NA
sc-tany-M11	FGF1	20	0.178404	1.02174	0.0478999	1	NA
sc-tany-M11	FGF1	21	0.139507	0.955595	0.0429942	1	NA
sc-tany-M11	FGF1	22	0.0650822	0.957705	0.0388401	1	NA
sc-tany-M11	FGF1	23	-0.0330089	0.845698	0.0351764	1	NA
sc-tany-M11	FGF1	24	-0.1608	0.818845	0.0360826	1	NA
sc-tany-M11	FGF1	25	-0.169033	0.828666	0.036166	1	NA
sc-tany-M11	FGF1	26	-0.392492	0.840913	0.0375692	1	NA
sc-tany-M11	FGF1	27	-0.483845	0.730047	0.0299542	1	NA
sc-tany-M11	FGF1	28	-0.562152	0.705311	0.0306368	1	NA
sc-tany-M11	FGF1	29	-0.563939	0.724788	0.038797	0.156534	NA
sc-tany-M11	FGF1	30	-0.527017	0.764452	0.0484452	0.530167	NA
sc-tany-M11	FGF1	31	-0.500435	0.722841	0.0497624	1	NA
sc-tany-M11	FGF1	32	-0.503812	0.740875	0.053468	0.750859	NA
sc-tany-M11	FGF1	33	-0.430394	0.768716	0.059132	1	NA
sc-tany-M11	FGF1	34	-0.61514	0.653797	0.0518495	0.00671394	**
sc-tany-M11	FGF1	35	-0.471436	0.804787	0.075708	1	NA
sc-tany-M11	FGF1	36	-0.430738	0.837115	0.0767382	1	NA
sc-tany-M11	FGF1	37	-0.652552	0.706274	0.0670366	0.0441043	*
sc-tany-M11	FGF1	38	-0.638042	0.733149	0.0895684	1	NA
sc-tany-M11	FGF1	39	-0.687665	0.787006	0.0885451	1	NA
sc-tany-M11	FGF1	40	-0.615971	0.734501	0.100892	1	NA
sc-tany-M11	PF	12	1.40613	1.41309	0.170115	1	NA
sc-tany-M11	PF	13	1.28911	1.43763	0.141654	1	NA
sc-tany-M11	PF	14	1.00356	1.07325	0.103273	1	NA
sc-tany-M11	PF	15	0.900149	1.01648	0.0824473	1	NA
sc-tany-M11	PF	16	0.653062	0.998092	0.0661003	1	NA
sc-tany-M11	PF	17	0.63025	1.15641	0.0718561	1	NA
sc-tany-M11	PF	18	0.442499	1.08638	0.0615041	1	NA
sc-tany-M11	PF	19	0.31502	0.901187	0.0469139	1	NA
sc-tany-M11	PF	20	0.188448	0.908343	0.0459369	1	NA
sc-tany-M11	PF	21	0.0952536	0.827609	0.0421242	1	NA
sc-tany-M11	PF	22	0.00370916	0.813826	0.0420819	1	NA
sc-tany-M11	PF	23	-0.0875841	0.729586	0.0421931	1	NA
sc-tany-M11	PF	24	-0.0630039	0.81916	0.0523342	1	NA
sc-tany-M11	PF	25	-0.154282	0.695664	0.0635051	1	NA
sc-tany-M11	PF	26	-0.105538	0.751451	0.0810311	1	NA
sc-tany-M11	PF	27	-0.408959	0.645784	0.0813612	1	NA
sc-tany-M11	PF	28	-0.2926	0.700071	0.0861728	1	NA
sc-tany-M11	PF	29	-0.17939	0.799241	0.0893579	0.156534	NA
sc-tany-M11	PF	30	-0.166152	0.719642	0.077601	0.530167	NA
sc-tany-M11	PF	31	-0.246032	0.661177	0.0696942	1	NA
sc-tany-M11	PF	32	-0.157881	0.783982	0.0768758	0.750859	NA
sc-tany-M11	PF	33	-0.126746	0.79664	0.089629	1	NA
sc-tany-M11	PF	34	-0.0819778	0.702916	0.0753605	0.00671394	NA
sc-tany-M11	PF	35	-0.136432	0.877899	0.096362	1	NA
sc-tany-M11	PF	36	-0.0739396	0.868453	0.116052	1	NA
sc-tany-M11	PF	37	-0.0841921	0.76614	0.10238	0.0441043	NA
sc-tany-M11	PF	38	-0.328136	1.02616	0.16225	1	NA
sc-tany-M11	PF	39	-0.154371	0.875142	0.175028	1	NA
sc-tany-M11	PF	40	-0.368694	0.815842	0.163168	1	NA
sc-tany-M12	FGF1	12	0.35405	0.982586	0.15536	1	NA
sc-tany-M12	FGF1	13	0.31817	1.10787	0.149385	1	NA
sc-tany-M12	FGF1	14	0.110182	1.03758	0.095517	1	NA
sc-tany-M12	FGF1	15	0.212977	0.95261	0.0765155	1	NA
sc-tany-M12	FGF1	16	0.134839	0.96248	0.0700101	1	NA
sc-tany-M12	FGF1	17	0.203818	0.995104	0.0590485	1	NA
sc-tany-M12	FGF1	18	0.220593	0.909242	0.0524951	1	NA
sc-tany-M12	FGF1	19	0.123328	0.945198	0.0485516	1	NA
sc-tany-M12	FGF1	20	0.0583692	0.90564	0.042457	1	NA
sc-tany-M12	FGF1	21	-0.133532	0.848997	0.0381982	1	NA
sc-tany-M12	FGF1	22	-0.133037	0.941313	0.0381753	1	NA
sc-tany-M12	FGF1	23	-0.228666	0.866648	0.0360478	1	NA
sc-tany-M12	FGF1	24	-0.358537	0.839594	0.0369969	1	NA
sc-tany-M12	FGF1	25	-0.466096	0.832191	0.0363198	1	NA
sc-tany-M12	FGF1	26	-0.615024	0.828823	0.0370291	1	NA
sc-tany-M12	FGF1	27	-0.86099	0.718973	0.0294998	1	NA
sc-tany-M12	FGF1	28	-0.797924	0.758219	0.0329349	1	NA
sc-tany-M12	FGF1	29	-0.745576	0.755568	0.0404446	1	NA
sc-tany-M12	FGF1	30	-0.521695	0.77227	0.0489406	1	NA
sc-tany-M12	FGF1	31	-0.312128	0.817542	0.0562819	1	NA
sc-tany-M12	FGF1	32	-0.0930144	0.8647	0.0624044	1	NA
sc-tany-M12	FGF1	33	-0.0471119	0.911422	0.0701094	1	NA
sc-tany-M12	FGF1	34	-0.0561511	0.820561	0.0650747	1	NA
sc-tany-M12	FGF1	35	-0.134926	0.831187	0.0781915	1	NA
sc-tany-M12	FGF1	36	0.0627753	0.895085	0.0820523	1	NA
sc-tany-M12	FGF1	37	-0.105394	0.934014	0.0886527	1	NA
sc-tany-M12	FGF1	38	-0.188084	0.788223	0.0962968	1	NA
sc-tany-M12	FGF1	39	-0.070598	0.745544	0.0838803	1	NA
sc-tany-M12	FGF1	40	0.278295	0.940274	0.129157	1	NA
sc-tany-M12	PF	12	0.635372	0.983898	0.118447	1	NA
sc-tany-M12	PF	13	0.533562	0.902657	0.0889414	1	NA
sc-tany-M12	PF	14	0.642332	0.898997	0.086506	1	NA
sc-tany-M12	PF	15	0.854732	1.00335	0.0813825	1	NA
sc-tany-M12	PF	16	0.738396	0.911432	0.060361	1	NA
sc-tany-M12	PF	17	0.696038	0.922818	0.0573411	1	NA
sc-tany-M12	PF	18	0.69927	1.00789	0.0570608	1	NA
sc-tany-M12	PF	19	0.60331	0.917776	0.0477775	1	NA
sc-tany-M12	PF	20	0.556135	0.905336	0.0457848	1	NA
sc-tany-M12	PF	21	0.619223	0.924855	0.0470739	1	NA
sc-tany-M12	PF	22	0.61049	0.919489	0.0475457	1	NA
sc-tany-M12	PF	23	0.433622	0.925811	0.053541	1	NA
sc-tany-M12	PF	24	0.386106	0.94277	0.0602314	1	NA
sc-tany-M12	PF	25	0.207993	0.8501	0.0776032	1	NA
sc-tany-M12	PF	26	0.232446	0.92388	0.0996245	1	NA
sc-tany-M12	PF	27	-0.235328	0.944771	0.11903	1	NA
sc-tany-M12	PF	28	-0.230024	0.895502	0.110229	1	NA
sc-tany-M12	PF	29	-0.0884203	0.845503	0.0945301	1	NA
sc-tany-M12	PF	30	0.0687038	0.887704	0.0957236	1	NA
sc-tany-M12	PF	31	0.0992643	0.978049	0.103095	1	NA
sc-tany-M12	PF	32	0.253884	0.862031	0.0845291	1	NA
sc-tany-M12	PF	33	0.436997	0.871417	0.0980421	1	NA
sc-tany-M12	PF	34	0.133153	0.827262	0.0886918	1	NA
sc-tany-M12	PF	35	0.181275	0.703981	0.077272	1	NA
sc-tany-M12	PF	36	0.370206	0.996707	0.133191	1	NA
sc-tany-M12	PF	37	0.268118	0.771471	0.103092	1	NA
sc-tany-M12	PF	38	0.40186	0.851288	0.1346	1	NA
sc-tany-M12	PF	39	-0.0431575	0.698487	0.139697	1	NA
sc-tany-M12	PF	40	0.254451	0.654841	0.130968	1	NA
sc-tany-M13	FGF1	12	1.75699	0.992934	0.156997	1	NA
sc-tany-M13	FGF1	13	1.57217	0.955398	0.128826	1	NA
sc-tany-M13	FGF1	14	1.45528	1.16261	0.107027	1	NA
sc-tany-M13	FGF1	15	1.41796	1.10868	0.0890512	1	NA
sc-tany-M13	FGF1	16	1.35766	1.14481	0.0832724	0.943692	NA
sc-tany-M13	FGF1	17	1.04595	1.05735	0.0627422	1	NA
sc-tany-M13	FGF1	18	0.760531	1.01045	0.0583384	1	NA
sc-tany-M13	FGF1	19	0.572743	0.972901	0.0499746	1	NA
sc-tany-M13	FGF1	20	0.405467	0.916547	0.0429684	1	NA
sc-tany-M13	FGF1	21	0.182382	0.812566	0.0365591	1	NA
sc-tany-M13	FGF1	22	0.0571477	0.737865	0.0299244	1	NA
sc-tany-M13	FGF1	23	-0.0766396	0.683071	0.028412	1	NA
sc-tany-M13	FGF1	24	-0.205585	0.635613	0.0280085	1	NA
sc-tany-M13	FGF1	25	-0.35008	0.584533	0.0255111	1	NA
sc-tany-M13	FGF1	26	-0.475858	0.57037	0.0254823	1	NA
sc-tany-M13	FGF1	27	-0.644748	0.541168	0.0222044	1	NA
sc-tany-M13	FGF1	28	-0.804252	0.536162	0.0232894	1	NA
sc-tany-M13	FGF1	29	-0.823094	0.550202	0.0294516	1	NA
sc-tany-M13	FGF1	30	-0.873444	0.517953	0.0328239	1	NA
sc-tany-M13	FGF1	31	-0.716289	0.596161	0.0410414	1	NA
sc-tany-M13	FGF1	32	-0.73663	0.613276	0.0442594	1	NA
sc-tany-M13	FGF1	33	-0.615398	0.547163	0.0420894	1	NA
sc-tany-M13	FGF1	34	-0.639471	0.601965	0.0477389	1	NA
sc-tany-M13	FGF1	35	-0.753356	0.602812	0.0567077	1	NA
sc-tany-M13	FGF1	36	-0.72774	0.684228	0.0627231	1	NA
sc-tany-M13	FGF1	37	-0.697107	0.607909	0.0577001	1	NA
sc-tany-M13	FGF1	38	-0.748776	0.612211	0.0747935	1	NA
sc-tany-M13	FGF1	39	-0.727036	0.694796	0.0781707	1	NA
sc-tany-M13	FGF1	40	-0.584759	0.854843	0.117422	1	NA
sc-tany-M13	PF	12	1.61577	1.24959	0.150433	1	NA
sc-tany-M13	PF	13	1.74852	1.28918	0.127026	1	NA
sc-tany-M13	PF	14	1.554	1.14416	0.110097	1	NA
sc-tany-M13	PF	15	1.41604	1.10422	0.0895643	1	NA
sc-tany-M13	PF	16	1.06527	0.937792	0.0621068	0.943692	NA
sc-tany-M13	PF	17	0.799645	0.855106	0.0531337	1	NA
sc-tany-M13	PF	18	0.569862	0.829437	0.0469576	1	NA
sc-tany-M13	PF	19	0.392486	0.759993	0.0395637	1	NA
sc-tany-M13	PF	20	0.211543	0.733904	0.0371151	1	NA
sc-tany-M13	PF	21	0.111039	0.619169	0.0315148	1	NA
sc-tany-M13	PF	22	-0.0308701	0.635272	0.0328491	1	NA
sc-tany-M13	PF	23	-0.180491	0.563625	0.0325953	1	NA
sc-tany-M13	PF	24	-0.232624	0.562236	0.0359199	1	NA
sc-tany-M13	PF	25	-0.303036	0.560468	0.0511635	1	NA
sc-tany-M13	PF	26	-0.443952	0.461397	0.0497537	1	NA
sc-tany-M13	PF	27	-0.56892	0.466459	0.0587683	1	NA
sc-tany-M13	PF	28	-0.576327	0.547032	0.067335	1	NA
sc-tany-M13	PF	29	-0.616969	0.569465	0.0636681	1	NA
sc-tany-M13	PF	30	-0.542555	0.573525	0.0618448	1	NA
sc-tany-M13	PF	31	-0.457327	0.61896	0.0652441	1	NA
sc-tany-M13	PF	32	-0.462796	0.494481	0.0484878	1	NA
sc-tany-M13	PF	33	-0.431997	0.638522	0.0718393	1	NA
sc-tany-M13	PF	34	-0.434312	0.638938	0.0685014	1	NA
sc-tany-M13	PF	35	-0.453334	0.56228	0.0617182	1	NA
sc-tany-M13	PF	36	-0.540069	0.530749	0.0709243	1	NA
sc-tany-M13	PF	37	-0.539512	0.594159	0.0793978	1	NA
sc-tany-M13	PF	38	-0.439538	0.651852	0.103067	1	NA
sc-tany-M13	PF	39	-0.292501	0.674205	0.134841	1	NA
sc-tany-M13	PF	40	-0.235017	0.816212	0.163242	1	NA
sc-tany-M14	FGF1	12	-0.295838	0.624215	0.098697	1	NA
sc-tany-M14	FGF1	13	-0.387957	0.457827	0.0617334	1	NA
sc-tany-M14	FGF1	14	-0.415361	0.513339	0.0472566	1	NA
sc-tany-M14	FGF1	15	-0.394412	0.42344	0.0340115	1	NA
sc-tany-M14	FGF1	16	-0.397391	0.456838	0.0332301	1	NA
sc-tany-M14	FGF1	17	-0.373681	0.472575	0.0280422	1	NA
sc-tany-M14	FGF1	18	-0.322709	0.521373	0.0301015	1	NA
sc-tany-M14	FGF1	19	-0.363688	0.465988	0.0239362	1	NA
sc-tany-M14	FGF1	20	-0.369428	0.493869	0.023153	1	NA
sc-tany-M14	FGF1	21	-0.34344	0.485038	0.0218229	1	NA
sc-tany-M14	FGF1	22	-0.314234	0.514924	0.0208829	1	NA
sc-tany-M14	FGF1	23	-0.317467	0.498771	0.0207461	1	NA
sc-tany-M14	FGF1	24	-0.32067	0.506181	0.022305	1	NA
sc-tany-M14	FGF1	25	-0.31432	0.486727	0.0212425	1	NA
sc-tany-M14	FGF1	26	-0.338826	0.499348	0.0223092	1	NA
sc-tany-M14	FGF1	27	-0.302538	0.487756	0.0200129	1	NA
sc-tany-M14	FGF1	28	-0.0937297	0.57415	0.0249395	1	NA
sc-tany-M14	FGF1	29	0.161388	0.655664	0.0350969	1	NA
sc-tany-M14	FGF1	30	0.413912	0.796376	0.0504683	1	NA
sc-tany-M14	FGF1	31	0.5814	0.95327	0.0656258	1	NA
sc-tany-M14	FGF1	32	0.650555	0.978839	0.0706417	1	NA
sc-tany-M14	FGF1	33	0.796578	1.1496	0.0884311	1	NA
sc-tany-M14	FGF1	34	1.08638	1.34517	0.106679	1	NA
sc-tany-M14	FGF1	35	1.34453	1.59124	0.149691	1	NA
sc-tany-M14	FGF1	36	1.53129	1.71779	0.157469	1	NA
sc-tany-M14	FGF1	37	1.88711	1.58935	0.150854	1	NA
sc-tany-M14	FGF1	38	2.1639	1.7805	0.217523	1	NA
sc-tany-M14	FGF1	39	3.06208	2.09829	0.236076	1	NA
sc-tany-M14	FGF1	40	3.45615	2.38978	0.328262	1	NA
sc-tany-M14	PF	12	-0.332991	0.577814	0.0695606	1	NA
sc-tany-M14	PF	13	-0.385711	0.441721	0.0435241	1	NA
sc-tany-M14	PF	14	-0.258256	0.540176	0.0519785	1	NA
sc-tany-M14	PF	15	-0.232255	0.568708	0.0461283	1	NA
sc-tany-M14	PF	16	-0.308202	0.447566	0.0296408	1	NA
sc-tany-M14	PF	17	-0.273607	0.492078	0.0305762	1	NA
sc-tany-M14	PF	18	-0.291903	0.48846	0.0276536	1	NA
sc-tany-M14	PF	19	-0.19414	0.561151	0.0292124	1	NA
sc-tany-M14	PF	20	-0.182375	0.532006	0.0269047	1	NA
sc-tany-M14	PF	21	-0.198233	0.56419	0.0287165	1	NA
sc-tany-M14	PF	22	-0.121043	0.566362	0.0292859	1	NA
sc-tany-M14	PF	23	-0.18515	0.520166	0.030082	1	NA
sc-tany-M14	PF	24	-0.110157	0.544598	0.0347931	1	NA
sc-tany-M14	PF	25	-0.041961	0.620259	0.0566217	1	NA
sc-tany-M14	PF	26	-0.13432	0.53301	0.0574759	1	NA
sc-tany-M14	PF	27	-0.209562	0.503624	0.0634506	1	NA
sc-tany-M14	PF	28	-0.115656	0.534794	0.0658286	1	NA
sc-tany-M14	PF	29	0.113627	0.649719	0.0726407	1	NA
sc-tany-M14	PF	30	0.273338	0.679077	0.0732267	1	NA
sc-tany-M14	PF	31	0.564394	0.778811	0.0820939	1	NA
sc-tany-M14	PF	32	0.659571	0.918973	0.0901127	1	NA
sc-tany-M14	PF	33	1.03787	1.32506	0.149081	1	NA
sc-tany-M14	PF	34	0.978672	1.26576	0.135703	1	NA
sc-tany-M14	PF	35	1.36082	1.60516	0.176189	1	NA
sc-tany-M14	PF	36	1.69336	1.69741	0.226826	1	NA
sc-tany-M14	PF	37	2.19911	1.96348	0.262381	1	NA
sc-tany-M14	PF	38	2.60808	2.06866	0.327084	1	NA
sc-tany-M14	PF	39	3.14669	2.21047	0.442093	1	NA
sc-tany-M14	PF	40	3.29423	2.81299	0.562597	1	NA
sc-tany-M15	FGF1	12	1.53023	1.82317	0.288268	1	NA
sc-tany-M15	FGF1	13	1.26423	1.57925	0.212946	1	NA
sc-tany-M15	FGF1	14	1.33028	1.85247	0.170534	0.000206691	***
sc-tany-M15	FGF1	15	0.907069	1.54952	0.12446	0.789902	NA
sc-tany-M15	FGF1	16	0.892439	1.49216	0.108539	0.162682	NA
sc-tany-M15	FGF1	17	0.712875	1.50954	0.0895747	1	NA
sc-tany-M15	FGF1	18	0.361131	1.14897	0.0663357	1	NA
sc-tany-M15	FGF1	19	0.468684	1.18762	0.061004	0.14677	NA
sc-tany-M15	FGF1	20	0.364962	1.24099	0.0581787	1	NA
sc-tany-M15	FGF1	21	0.224388	1.01711	0.0457619	1	NA
sc-tany-M15	FGF1	22	0.113129	0.886092	0.0359358	1	NA
sc-tany-M15	FGF1	23	0.106893	0.933182	0.0388153	1	NA
sc-tany-M15	FGF1	24	-0.0602596	0.733545	0.0323239	1	NA
sc-tany-M15	FGF1	25	-0.0293209	0.783869	0.0342108	1	NA
sc-tany-M15	FGF1	26	-0.182592	0.703309	0.0314215	1	NA
sc-tany-M15	FGF1	27	-0.254563	0.621161	0.0254865	1	NA
sc-tany-M15	FGF1	28	-0.450665	0.599741	0.0260511	1	NA
sc-tany-M15	FGF1	29	-0.468634	0.536566	0.0287217	1	NA
sc-tany-M15	FGF1	30	-0.471224	0.540127	0.0342291	1	NA
sc-tany-M15	FGF1	31	-0.405072	0.641808	0.0441839	1	NA
sc-tany-M15	FGF1	32	-0.387715	0.528449	0.0381375	1	NA
sc-tany-M15	FGF1	33	-0.404878	0.579535	0.0445796	1	NA
sc-tany-M15	FGF1	34	-0.423431	0.60485	0.0479677	1	NA
sc-tany-M15	FGF1	35	-0.332144	0.806399	0.0758596	1	NA
sc-tany-M15	FGF1	36	-0.410464	0.567449	0.052018	1	NA
sc-tany-M15	FGF1	37	-0.529648	0.536727	0.0509438	1	NA
sc-tany-M15	FGF1	38	-0.536635	0.476347	0.058195	1	NA
sc-tany-M15	FGF1	39	-0.473095	0.509278	0.0572983	1	NA
sc-tany-M15	FGF1	40	-0.509629	0.630361	0.0865867	1	NA
sc-tany-M15	PF	12	0.991958	1.49317	0.179757	1	NA
sc-tany-M15	PF	13	0.808019	1.43472	0.141367	1	NA
sc-tany-M15	PF	14	0.470217	1.15547	0.111186	0.000206691	NA
sc-tany-M15	PF	15	0.392263	1.27788	0.10365	0.789902	NA
sc-tany-M15	PF	16	0.357118	1.24915	0.082727	0.162682	NA
sc-tany-M15	PF	17	0.289971	1.24637	0.0774457	1	NA
sc-tany-M15	PF	18	0.21164	1.02908	0.0582602	1	NA
sc-tany-M15	PF	19	0.0113665	0.888316	0.0462439	0.14677	NA
sc-tany-M15	PF	20	0.0226149	0.945628	0.0478225	1	NA
sc-tany-M15	PF	21	-0.101386	0.765611	0.0389686	1	NA
sc-tany-M15	PF	22	-0.151711	0.640452	0.033117	1	NA
sc-tany-M15	PF	23	-0.15624	0.723844	0.041861	1	NA
sc-tany-M15	PF	24	-0.241928	0.68193	0.0435669	1	NA
sc-tany-M15	PF	25	-0.30482	0.578246	0.0527864	1	NA
sc-tany-M15	PF	26	-0.33914	0.631934	0.0681432	1	NA
sc-tany-M15	PF	27	-0.419113	0.597786	0.075314	1	NA
sc-tany-M15	PF	28	-0.329789	0.545269	0.0671179	1	NA
sc-tany-M15	PF	29	-0.525962	0.504643	0.0564209	1	NA
sc-tany-M15	PF	30	-0.42646	0.539937	0.0582229	1	NA
sc-tany-M15	PF	31	-0.39497	0.539929	0.0569135	1	NA
sc-tany-M15	PF	32	-0.359233	0.57474	0.0563579	1	NA
sc-tany-M15	PF	33	-0.344471	0.57746	0.0649694	1	NA
sc-tany-M15	PF	34	-0.319633	0.566182	0.0607011	1	NA
sc-tany-M15	PF	35	-0.361512	0.568495	0.0624005	1	NA
sc-tany-M15	PF	36	-0.394441	0.6436	0.0860046	1	NA
sc-tany-M15	PF	37	-0.422469	0.58043	0.0775633	1	NA
sc-tany-M15	PF	38	-0.539664	0.433599	0.068558	1	NA
sc-tany-M15	PF	39	-0.411011	0.730552	0.14611	1	NA
sc-tany-M15	PF	40	-0.418122	0.936326	0.187265	1	NA
sc-tany-M16	FGF1	12	0.262949	0.751758	0.118863	1	NA
sc-tany-M16	FGF1	13	-0.00153538	1.00317	0.135268	1	NA
sc-tany-M16	FGF1	14	0.075487	1.02861	0.0946912	1	NA
sc-tany-M16	FGF1	15	0.0188657	0.850642	0.0683252	1	NA
sc-tany-M16	FGF1	16	-0.0416199	1.00024	0.072757	1	NA
sc-tany-M16	FGF1	17	0.00637855	0.887091	0.0526392	1	NA
sc-tany-M16	FGF1	18	-0.0108678	0.824854	0.047623	1	NA
sc-tany-M16	FGF1	19	0.0220242	0.929308	0.0477353	1	NA
sc-tany-M16	FGF1	20	0.0652767	1.02578	0.0480895	1	NA
sc-tany-M16	FGF1	21	0.0035548	0.946306	0.0425763	1	NA
sc-tany-M16	FGF1	22	-0.157526	0.774493	0.0314098	1	NA
sc-tany-M16	FGF1	23	-0.142241	0.835919	0.0347696	1	NA
sc-tany-M16	FGF1	24	-0.232661	0.732808	0.0322914	1	NA
sc-tany-M16	FGF1	25	-0.268723	0.754338	0.032922	1	NA
sc-tany-M16	FGF1	26	-0.339794	0.739457	0.0330365	1	NA
sc-tany-M16	FGF1	27	-0.405708	0.654691	0.0268623	1	NA
sc-tany-M16	FGF1	28	-0.412993	0.666578	0.0289543	1	NA
sc-tany-M16	FGF1	29	-0.240815	0.777675	0.041628	1	NA
sc-tany-M16	FGF1	30	-0.0608286	0.941992	0.0596963	1	NA
sc-tany-M16	FGF1	31	0.17358	1.02499	0.0705634	1	NA
sc-tany-M16	FGF1	32	0.176513	1.14275	0.0824705	1	NA
sc-tany-M16	FGF1	33	0.574971	1.34742	0.103648	0.204423	NA
sc-tany-M16	FGF1	34	0.563251	1.2468	0.0988774	1	NA
sc-tany-M16	FGF1	35	0.764306	1.18592	0.111562	1	NA
sc-tany-M16	FGF1	36	0.963003	1.55048	0.142132	1	NA
sc-tany-M16	FGF1	37	0.972935	1.4899	0.141415	1	NA
sc-tany-M16	FGF1	38	1.32661	1.54761	0.18907	0.379344	NA
sc-tany-M16	FGF1	39	1.28358	1.8322	0.206139	0.291285	NA
sc-tany-M16	FGF1	40	1.08758	1.42688	0.195997	1	NA
sc-tany-M16	PF	12	0.238889	1.19816	0.144241	1	NA
sc-tany-M16	PF	13	0.510856	1.2825	0.126369	1	NA
sc-tany-M16	PF	14	0.320275	1.09594	0.105457	1	NA
sc-tany-M16	PF	15	0.142704	1.11609	0.090527	1	NA
sc-tany-M16	PF	16	0.257336	1.02576	0.0679326	1	NA
sc-tany-M16	PF	17	0.216333	1.09964	0.0683281	1	NA
sc-tany-M16	PF	18	0.22652	1.09955	0.0622498	1	NA
sc-tany-M16	PF	19	0.152962	0.947589	0.0493295	1	NA
sc-tany-M16	PF	20	0.0713703	0.938907	0.0474826	1	NA
sc-tany-M16	PF	21	-0.00684512	1.03841	0.0528538	1	NA
sc-tany-M16	PF	22	-0.068744	0.863869	0.0446696	1	NA
sc-tany-M16	PF	23	-0.166738	0.720095	0.0416442	1	NA
sc-tany-M16	PF	24	-0.206783	0.826881	0.0528275	1	NA
sc-tany-M16	PF	25	-0.293982	0.757937	0.0691899	1	NA
sc-tany-M16	PF	26	-0.216112	0.76309	0.0822861	1	NA
sc-tany-M16	PF	27	-0.370284	0.713798	0.0899301	1	NA
sc-tany-M16	PF	28	-0.389271	0.694733	0.0855157	1	NA
sc-tany-M16	PF	29	-0.3844	0.655686	0.073308	1	NA
sc-tany-M16	PF	30	-0.27412	0.704335	0.0759504	1	NA
sc-tany-M16	PF	31	-0.217191	0.70767	0.0745949	1	NA
sc-tany-M16	PF	32	0.0919365	0.872167	0.085523	1	NA
sc-tany-M16	PF	33	-0.0226405	0.779332	0.0876817	0.204423	NA
sc-tany-M16	PF	34	0.292014	1.12223	0.120316	1	NA
sc-tany-M16	PF	35	0.52175	1.44007	0.158068	1	NA
sc-tany-M16	PF	36	0.666704	1.28138	0.171232	1	NA
sc-tany-M16	PF	37	0.627783	1.4088	0.188259	1	NA
sc-tany-M16	PF	38	0.620545	1.46794	0.232102	0.379344	NA
sc-tany-M16	PF	39	0.460295	1.06146	0.212291	0.291285	NA
sc-tany-M16	PF	40	1.06101	2.04826	0.409651	1	NA
sc-tany-M17	FGF1	12	0.374768	0.889732	0.140679	1	NA
sc-tany-M17	FGF1	13	0.11858	1.03707	0.139839	1	NA
sc-tany-M17	FGF1	14	0.142763	1.02225	0.0941057	1	NA
sc-tany-M17	FGF1	15	0.352882	1.08159	0.0868753	1	NA
sc-tany-M17	FGF1	16	0.106996	1.0349	0.0752776	1	NA
sc-tany-M17	FGF1	17	0.0900814	1.03512	0.0614228	1	NA
sc-tany-M17	FGF1	18	0.04294	1.07172	0.0618759	1	NA
sc-tany-M17	FGF1	19	-0.0401805	0.998161	0.0512721	1	NA
sc-tany-M17	FGF1	20	-0.0323531	0.982923	0.0460801	1	NA
sc-tany-M17	FGF1	21	0.00524414	1.05211	0.0473365	1	NA
sc-tany-M17	FGF1	22	0.0605116	1.07895	0.0437574	1	NA
sc-tany-M17	FGF1	23	-0.0269724	0.974124	0.0405182	1	NA
sc-tany-M17	FGF1	24	0.0296169	1.02973	0.0453751	1	NA
sc-tany-M17	FGF1	25	-0.100343	0.983577	0.0429268	1	NA
sc-tany-M17	FGF1	26	-0.160038	0.974743	0.0435483	1	NA
sc-tany-M17	FGF1	27	-0.408699	0.897021	0.0368052	1	NA
sc-tany-M17	FGF1	28	-0.377016	1.02308	0.0444399	1	NA
sc-tany-M17	FGF1	29	-0.236143	1.03466	0.0553838	1	NA
sc-tany-M17	FGF1	30	-0.120923	1.10411	0.0699701	1	NA
sc-tany-M17	FGF1	31	0.0656777	1.03591	0.0713148	1	NA
sc-tany-M17	FGF1	32	0.137514	1.12055	0.080869	1	NA
sc-tany-M17	FGF1	33	-0.0903667	0.935962	0.0719971	1	NA
sc-tany-M17	FGF1	34	-0.00235535	0.923088	0.0732056	1	NA
sc-tany-M17	FGF1	35	0.1512	1.06217	0.0999204	1	NA
sc-tany-M17	FGF1	36	-0.0984539	0.870037	0.0797562	1	NA
sc-tany-M17	FGF1	37	0.151399	0.938397	0.0890687	1	NA
sc-tany-M17	FGF1	38	0.174035	0.944862	0.115433	1	NA
sc-tany-M17	FGF1	39	0.29067	1.18464	0.133283	1	NA
sc-tany-M17	FGF1	40	0.348219	1.19855	0.164633	1	NA
sc-tany-M17	PF	12	0.361502	1.12907	0.135923	1	NA
sc-tany-M17	PF	13	0.242528	0.992905	0.0978339	1	NA
sc-tany-M17	PF	14	0.127687	0.817762	0.0786892	1	NA
sc-tany-M17	PF	15	0.115724	0.913821	0.0741206	1	NA
sc-tany-M17	PF	16	0.0873016	0.932846	0.0617792	1	NA
sc-tany-M17	PF	17	0.104834	0.931651	0.05789	1	NA
sc-tany-M17	PF	18	0.0289234	0.892702	0.0505393	1	NA
sc-tany-M17	PF	19	0.07028	0.896798	0.0466854	1	NA
sc-tany-M17	PF	20	0.0569522	0.842937	0.0426291	1	NA
sc-tany-M17	PF	21	0.049279	0.912031	0.0464212	1	NA
sc-tany-M17	PF	22	-0.0480816	0.872096	0.045095	1	NA
sc-tany-M17	PF	23	-0.0590922	0.863597	0.0499431	1	NA
sc-tany-M17	PF	24	-0.0848788	0.820581	0.052425	1	NA
sc-tany-M17	PF	25	-0.0818744	0.87731	0.0800871	1	NA
sc-tany-M17	PF	26	-0.0150451	0.890199	0.0959926	1	NA
sc-tany-M17	PF	27	0.326828	0.941647	0.118636	1	NA
sc-tany-M17	PF	28	0.165701	0.798744	0.0983186	1	NA
sc-tany-M17	PF	29	0.368277	1.05942	0.118447	1	NA
sc-tany-M17	PF	30	0.398611	1.10743	0.119417	1	NA
sc-tany-M17	PF	31	0.0787294	0.89489	0.0943297	1	NA
sc-tany-M17	PF	32	0.0718127	0.916773	0.089897	1	NA
sc-tany-M17	PF	33	0.225783	1.01398	0.114082	1	NA
sc-tany-M17	PF	34	0.268831	1.06396	0.114069	1	NA
sc-tany-M17	PF	35	0.299799	1.03964	0.114116	1	NA
sc-tany-M17	PF	36	0.448561	1.11568	0.149089	1	NA
sc-tany-M17	PF	37	0.432914	1.29221	0.172678	1	NA
sc-tany-M17	PF	38	0.510886	1.38822	0.219497	1	NA
sc-tany-M17	PF	39	1.2234	1.3669	0.27338	1	NA
sc-tany-M17	PF	40	0.556188	1.09622	0.219244	1	NA
sc-tany-M18	FGF1	12	-0.506669	0.361932	0.0572264	1	NA
sc-tany-M18	FGF1	13	-0.591622	0.453812	0.061192	1	NA
sc-tany-M18	FGF1	14	-0.601925	0.394996	0.0363623	1	NA
sc-tany-M18	FGF1	15	-0.545408	0.430056	0.0345429	1	NA
sc-tany-M18	FGF1	16	-0.572662	0.466054	0.0339005	1	NA
sc-tany-M18	FGF1	17	-0.465341	0.445714	0.0264483	1	NA
sc-tany-M18	FGF1	18	-0.489565	0.454839	0.0262601	1	NA
sc-tany-M18	FGF1	19	-0.504045	0.429635	0.0220689	1	NA
sc-tany-M18	FGF1	20	-0.475869	0.450994	0.0211429	1	NA
sc-tany-M18	FGF1	21	-0.416617	0.455121	0.0204769	1	NA
sc-tany-M18	FGF1	22	-0.370464	0.494887	0.0200703	1	NA
sc-tany-M18	FGF1	23	-0.371341	0.47685	0.0198343	1	NA
sc-tany-M18	FGF1	24	-0.340174	0.5349	0.0235705	1	NA
sc-tany-M18	FGF1	25	-0.318007	0.544447	0.0237616	1	NA
sc-tany-M18	FGF1	26	-0.251032	0.607947	0.0271611	1	NA
sc-tany-M18	FGF1	27	-0.12159	0.695551	0.0285388	1	NA
sc-tany-M18	FGF1	28	0.156926	0.699342	0.0303775	1	NA
sc-tany-M18	FGF1	29	0.707422	0.961043	0.0514435	1	NA
sc-tany-M18	FGF1	30	0.872943	1.01796	0.0645104	1	NA
sc-tany-M18	FGF1	31	0.969765	1.06571	0.0733662	1	NA
sc-tany-M18	FGF1	32	1.13824	1.3566	0.0979043	1	NA
sc-tany-M18	FGF1	33	1.15921	1.37571	0.105824	1	NA
sc-tany-M18	FGF1	34	1.10768	1.25787	0.0997557	1	NA
sc-tany-M18	FGF1	35	1.47231	1.55646	0.146419	1	NA
sc-tany-M18	FGF1	36	1.35272	1.58305	0.145118	1	NA
sc-tany-M18	FGF1	37	1.43701	1.3711	0.130139	1	NA
sc-tany-M18	FGF1	38	1.40605	1.09409	0.133664	0.013989	*
sc-tany-M18	FGF1	39	1.91429	1.66416	0.187233	1.2787e-05	***
sc-tany-M18	FGF1	40	1.87352	1.4114	0.193871	1	NA
sc-tany-M18	PF	12	-0.52416	0.613272	0.0738293	1	NA
sc-tany-M18	PF	13	-0.520644	0.420785	0.0414611	1	NA
sc-tany-M18	PF	14	-0.40514	0.629123	0.0605374	1	NA
sc-tany-M18	PF	15	-0.465533	0.466009	0.0377983	1	NA
sc-tany-M18	PF	16	-0.472544	0.460996	0.0305302	1	NA
sc-tany-M18	PF	17	-0.429648	0.451116	0.028031	1	NA
sc-tany-M18	PF	18	-0.455435	0.465856	0.0263739	1	NA
sc-tany-M18	PF	19	-0.398851	0.47041	0.0244886	1	NA
sc-tany-M18	PF	20	-0.325186	0.552462	0.0279392	1	NA
sc-tany-M18	PF	21	-0.316674	0.522121	0.0265753	1	NA
sc-tany-M18	PF	22	-0.267524	0.515449	0.0266532	1	NA
sc-tany-M18	PF	23	-0.150673	0.581532	0.0336308	1	NA
sc-tany-M18	PF	24	-0.0716545	0.621266	0.0396912	1	NA
sc-tany-M18	PF	25	-0.0182337	0.611317	0.0558054	1	NA
sc-tany-M18	PF	26	0.0989607	0.74696	0.0805467	1	NA
sc-tany-M18	PF	27	0.154608	0.751659	0.0947001	1	NA
sc-tany-M18	PF	28	0.524277	0.837475	0.103086	1	NA
sc-tany-M18	PF	29	0.721262	0.858471	0.09598	1	NA
sc-tany-M18	PF	30	0.854278	0.967441	0.104322	1	NA
sc-tany-M18	PF	31	1.02744	0.929551	0.0979833	1	NA
sc-tany-M18	PF	32	1.14874	1.09688	0.107558	1	NA
sc-tany-M18	PF	33	1.26273	1.11995	0.126005	1	NA
sc-tany-M18	PF	34	1.42917	1.47454	0.158087	1	NA
sc-tany-M18	PF	35	1.56969	1.57164	0.172509	1	NA
sc-tany-M18	PF	36	1.58078	1.35881	0.181579	1	NA
sc-tany-M18	PF	37	1.70866	1.50317	0.200869	1	NA
sc-tany-M18	PF	38	2.08422	1.79949	0.284525	0.013989	NA
sc-tany-M18	PF	39	2.88124	1.71515	0.34303	1.2787e-05	NA
sc-tany-M18	PF	40	2.06769	1.61379	0.322758	1	NA
sc-tany-M19	FGF1	12	0.0239275	0.957743	0.151432	1	NA
sc-tany-M19	FGF1	13	0.228214	1.31339	0.177097	1	NA
sc-tany-M19	FGF1	14	-0.087037	0.689629	0.0634855	1	NA
sc-tany-M19	FGF1	15	0.161556	1.08217	0.086922	1	NA
sc-tany-M19	FGF1	16	0.181236	1.36793	0.0995022	1	NA
sc-tany-M19	FGF1	17	0.0595475	0.921443	0.0546776	1	NA
sc-tany-M19	FGF1	18	0.181313	1.12472	0.064936	1	NA
sc-tany-M19	FGF1	19	0.181396	1.3032	0.0669407	1	NA
sc-tany-M19	FGF1	20	0.103357	1.04177	0.048839	1	NA
sc-tany-M19	FGF1	21	0.0255151	0.945095	0.0425218	1	NA
sc-tany-M19	FGF1	22	0.156457	1.30583	0.0529585	1	NA
sc-tany-M19	FGF1	23	0.111896	1.20378	0.0500704	1	NA
sc-tany-M19	FGF1	24	0.0520607	1.1863	0.0522747	1	NA
sc-tany-M19	FGF1	25	-0.0173602	0.983161	0.0429087	1	NA
sc-tany-M19	FGF1	26	-0.0395754	0.85459	0.0381803	1	NA
sc-tany-M19	FGF1	27	-0.0910598	0.832393	0.0341535	1	NA
sc-tany-M19	FGF1	28	-0.15615	0.870866	0.037828	1	NA
sc-tany-M19	FGF1	29	-0.205458	0.899105	0.048128	1	NA
sc-tany-M19	FGF1	30	-0.085916	0.878676	0.0556838	1	NA
sc-tany-M19	FGF1	31	-0.177831	0.831146	0.0572184	1	NA
sc-tany-M19	FGF1	32	-0.143437	0.767174	0.055366	1	NA
sc-tany-M19	FGF1	33	-0.0425459	0.978555	0.0752734	1	NA
sc-tany-M19	FGF1	34	-0.10818	0.763024	0.0605117	1	NA
sc-tany-M19	FGF1	35	0.0776663	1.10864	0.104292	1	NA
sc-tany-M19	FGF1	36	0.0125637	0.984029	0.0902058	1	NA
sc-tany-M19	FGF1	37	0.0111401	0.894398	0.0848925	1	NA
sc-tany-M19	FGF1	38	-0.197841	0.64354	0.0786209	1	NA
sc-tany-M19	FGF1	39	-0.0640641	1.03486	0.116431	1	NA
sc-tany-M19	FGF1	40	0.11837	2.05422	0.282169	1	NA
sc-tany-M19	PF	12	-0.145497	0.775726	0.0933864	1	NA
sc-tany-M19	PF	13	-0.0355906	0.832869	0.082065	1	NA
sc-tany-M19	PF	14	-0.0329906	0.763729	0.0734899	1	NA
sc-tany-M19	PF	15	-0.0729899	0.765137	0.0620608	1	NA
sc-tany-M19	PF	16	-0.000406394	0.730604	0.0483854	1	NA
sc-tany-M19	PF	17	0.0242813	1.0343	0.0642683	1	NA
sc-tany-M19	PF	18	0.0728585	0.962353	0.0544825	1	NA
sc-tany-M19	PF	19	0.0425752	1.13371	0.0590187	1	NA
sc-tany-M19	PF	20	0.0218609	1.01763	0.0514637	1	NA
sc-tany-M19	PF	21	0.00216606	0.837593	0.0426324	1	NA
sc-tany-M19	PF	22	-0.000291303	0.975394	0.0504364	1	NA
sc-tany-M19	PF	23	-0.0491793	0.682881	0.039492	1	NA
sc-tany-M19	PF	24	-0.0298704	0.953159	0.0608951	1	NA
sc-tany-M19	PF	25	-0.0631001	0.677562	0.0618526	1	NA
sc-tany-M19	PF	26	-0.020023	0.692865	0.0747135	1	NA
sc-tany-M19	PF	27	0.0704035	1.00993	0.127239	1	NA
sc-tany-M19	PF	28	-0.128765	0.79801	0.0982282	1	NA
sc-tany-M19	PF	29	-0.162494	0.747845	0.0836116	1	NA
sc-tany-M19	PF	30	-0.105137	0.8679	0.093588	1	NA
sc-tany-M19	PF	31	-0.0872075	0.800423	0.084372	1	NA
sc-tany-M19	PF	32	-0.23417	0.556894	0.054608	1	NA
sc-tany-M19	PF	33	-0.21644	0.448725	0.0504856	1	NA
sc-tany-M19	PF	34	0.03452	1.32089	0.141614	1	NA
sc-tany-M19	PF	35	-0.0141774	1.10407	0.121188	1	NA
sc-tany-M19	PF	36	-0.148371	0.525969	0.0702856	1	NA
sc-tany-M19	PF	37	0.0187154	1.42278	0.190127	1	NA
sc-tany-M19	PF	38	-0.20162	0.633501	0.100165	1	NA
sc-tany-M19	PF	39	-0.0905229	0.712617	0.142523	1	NA
sc-tany-M19	PF	40	-0.120886	0.87154	0.174308	1	NA
sc-tany-M2	FGF1	12	0.167981	1.15739	0.182999	1	NA
sc-tany-M2	FGF1	13	0.00966986	1.19469	0.161092	1	NA
sc-tany-M2	FGF1	14	-0.179545	0.805835	0.0741831	1	NA
sc-tany-M2	FGF1	15	0.016008	0.930623	0.0747495	1	NA
sc-tany-M2	FGF1	16	-0.120044	0.920784	0.0669772	1	NA
sc-tany-M2	FGF1	17	-0.0574971	0.943834	0.0560063	1	NA
sc-tany-M2	FGF1	18	0.124476	1.00874	0.0582393	1	NA
sc-tany-M2	FGF1	19	0.137809	0.996161	0.0511694	1	NA
sc-tany-M2	FGF1	20	0.0949061	0.947245	0.0444075	1	NA
sc-tany-M2	FGF1	21	0.0360495	0.896402	0.040331	1	NA
sc-tany-M2	FGF1	22	-0.162705	0.727844	0.029518	1	NA
sc-tany-M2	FGF1	23	-0.197056	0.708501	0.0294697	1	NA
sc-tany-M2	FGF1	24	-0.257569	0.616351	0.0271597	1	NA
sc-tany-M2	FGF1	25	-0.3531	0.580558	0.0253376	1	NA
sc-tany-M2	FGF1	26	-0.398744	0.577849	0.0258164	1	NA
sc-tany-M2	FGF1	27	-0.516574	0.546138	0.0224083	1	NA
sc-tany-M2	FGF1	28	-0.476298	0.662757	0.0287883	1	NA
sc-tany-M2	FGF1	29	-0.230283	0.706602	0.0378236	0.0772157	NA
sc-tany-M2	FGF1	30	0.0128475	0.893398	0.0566168	0.103661	NA
sc-tany-M2	FGF1	31	0.347047	0.981116	0.0675428	5.94289e-05	***
sc-tany-M2	FGF1	32	0.548752	1.05478	0.0761225	0.00208731	**
sc-tany-M2	FGF1	33	0.829059	1.13116	0.0870123	0.00021478	***
sc-tany-M2	FGF1	34	1.1944	1.20427	0.0955047	7.41113e-07	***
sc-tany-M2	FGF1	35	1.36785	1.58798	0.149385	4.36926e-09	***
sc-tany-M2	FGF1	36	1.65271	1.50568	0.138026	6.50524e-11	***
sc-tany-M2	FGF1	37	2.05063	1.50684	0.143023	2.0882e-13	***
sc-tany-M2	FGF1	38	2.55865	1.61225	0.196968	4.82006e-16	***
sc-tany-M2	FGF1	39	1.96287	1.80761	0.203372	1.17905e-12	***
sc-tany-M2	FGF1	40	2.17882	1.83802	0.252471	0.0290259	*
sc-tany-M2	PF	12	0.107432	0.857615	0.103245	1	NA
sc-tany-M2	PF	13	0.354532	1.15131	0.113442	1	NA
sc-tany-M2	PF	14	0.18764	0.942141	0.0906575	1	NA
sc-tany-M2	PF	15	0.0450995	0.920928	0.0746971	1	NA
sc-tany-M2	PF	16	0.0754485	0.786912	0.0521145	1	NA
sc-tany-M2	PF	17	0.119612	0.959311	0.0596087	1	NA
sc-tany-M2	PF	18	0.0414973	0.912178	0.0516419	1	NA
sc-tany-M2	PF	19	0.0767249	0.825696	0.042984	1	NA
sc-tany-M2	PF	20	0.0402329	0.768175	0.0388483	1	NA
sc-tany-M2	PF	21	-0.151261	0.67638	0.0344268	1	NA
sc-tany-M2	PF	22	-0.180164	0.629845	0.0325685	1	NA
sc-tany-M2	PF	23	-0.294659	0.537012	0.0310562	1	NA
sc-tany-M2	PF	24	-0.426623	0.498324	0.0318367	1	NA
sc-tany-M2	PF	25	-0.490098	0.472175	0.0431035	1	NA
sc-tany-M2	PF	26	-0.494741	0.485169	0.0523171	1	NA
sc-tany-M2	PF	27	-0.608389	0.453357	0.0571176	1	NA
sc-tany-M2	PF	28	-0.617153	0.52215	0.0642722	1	NA
sc-tany-M2	PF	29	-0.647295	0.563829	0.063038	0.0772157	NA
sc-tany-M2	PF	30	-0.450428	0.610596	0.0658423	0.103661	NA
sc-tany-M2	PF	31	-0.356646	0.667636	0.0703751	5.94289e-05	NA
sc-tany-M2	PF	32	-0.0968491	0.768846	0.0753915	0.00208731	NA
sc-tany-M2	PF	33	0.0527055	0.845237	0.0950966	0.00021478	NA
sc-tany-M2	PF	34	0.298045	1.08078	0.115872	7.41113e-07	NA
sc-tany-M2	PF	35	0.329142	1.07953	0.118494	4.36926e-09	NA
sc-tany-M2	PF	36	0.398711	1.19238	0.159339	6.50524e-11	NA
sc-tany-M2	PF	37	0.689856	1.29858	0.17353	2.0882e-13	NA
sc-tany-M2	PF	38	0.891932	1.54321	0.244003	4.82006e-16	NA
sc-tany-M2	PF	39	0.294598	1.13884	0.227768	1.17905e-12	NA
sc-tany-M2	PF	40	1.25629	1.56723	0.313447	0.0290259	NA
sc-tany-M20	FGF1	12	1.05353	1.39073	0.219894	1	NA
sc-tany-M20	FGF1	13	1.36155	1.51793	0.204678	1	NA
sc-tany-M20	FGF1	14	1.54144	1.59162	0.14652	1.69926e-06	***
sc-tany-M20	FGF1	15	1.09306	1.41813	0.113907	0.21289	NA
sc-tany-M20	FGF1	16	1.14101	1.43799	0.104598	0.00508601	**
sc-tany-M20	FGF1	17	0.80675	1.31611	0.078097	0.622893	NA
sc-tany-M20	FGF1	18	0.613974	1.19028	0.0687206	1	NA
sc-tany-M20	FGF1	19	0.568609	1.17249	0.0602268	0.506842	NA
sc-tany-M20	FGF1	20	0.512231	1.07747	0.0505128	1	NA
sc-tany-M20	FGF1	21	0.44477	1.08705	0.0489087	1	NA
sc-tany-M20	FGF1	22	0.390783	1.03574	0.0420048	0.600031	NA
sc-tany-M20	FGF1	23	0.317582	1.03244	0.0429439	1	NA
sc-tany-M20	FGF1	24	0.263906	0.898217	0.0395802	1	NA
sc-tany-M20	FGF1	25	0.197469	0.894696	0.0390477	1	NA
sc-tany-M20	FGF1	26	0.0570843	0.794106	0.035478	1	NA
sc-tany-M20	FGF1	27	-0.0818764	0.6662	0.0273345	1	NA
sc-tany-M20	FGF1	28	-0.3713	0.605215	0.0262889	1	NA
sc-tany-M20	FGF1	29	-0.464305	0.586908	0.0314165	1	NA
sc-tany-M20	FGF1	30	-0.641886	0.483546	0.0306435	1	NA
sc-tany-M20	FGF1	31	-0.653114	0.497761	0.0342673	1	NA
sc-tany-M20	FGF1	32	-0.73519	0.444671	0.0320914	1	NA
sc-tany-M20	FGF1	33	-0.750666	0.443712	0.0341317	1	NA
sc-tany-M20	FGF1	34	-0.809689	0.472928	0.0375056	1	NA
sc-tany-M20	FGF1	35	-0.644888	0.636548	0.0598814	1	NA
sc-tany-M20	FGF1	36	-0.881522	0.459908	0.0421597	1	NA
sc-tany-M20	FGF1	37	-0.958992	0.425544	0.0403908	1	NA
sc-tany-M20	FGF1	38	-0.888056	0.487452	0.0595517	1	NA
sc-tany-M20	FGF1	39	-1.04166	0.538195	0.0605516	1	NA
sc-tany-M20	FGF1	40	-1.19202	0.275454	0.0378365	1	NA
sc-tany-M20	PF	12	0.5793	1.04038	0.125247	1	NA
sc-tany-M20	PF	13	0.636554	0.976575	0.0962248	1	NA
sc-tany-M20	PF	14	0.255858	0.885552	0.0852122	1.69926e-06	NA
sc-tany-M20	PF	15	0.289944	0.940734	0.0763036	0.21289	NA
sc-tany-M20	PF	16	0.21862	0.821062	0.0543762	0.00508601	NA
sc-tany-M20	PF	17	0.117572	0.756784	0.0470243	0.622893	NA
sc-tany-M20	PF	18	0.130904	0.801878	0.0453974	1	NA
sc-tany-M20	PF	19	-0.0734223	0.69072	0.0359574	0.506842	NA
sc-tany-M20	PF	20	-0.0898121	0.675265	0.0341496	1	NA
sc-tany-M20	PF	21	-0.178585	0.634304	0.0322852	1	NA
sc-tany-M20	PF	22	-0.322309	0.591859	0.0306043	0.600031	NA
sc-tany-M20	PF	23	-0.296973	0.594118	0.0343587	1	NA
sc-tany-M20	PF	24	-0.37356	0.608901	0.0389013	1	NA
sc-tany-M20	PF	25	-0.297147	0.729925	0.0666327	1	NA
sc-tany-M20	PF	26	-0.363174	0.589033	0.063517	1	NA
sc-tany-M20	PF	27	-0.453665	0.552373	0.0695925	1	NA
sc-tany-M20	PF	28	-0.392717	0.475144	0.0584862	1	NA
sc-tany-M20	PF	29	-0.533941	0.405852	0.0453756	1	NA
sc-tany-M20	PF	30	-0.659593	0.388659	0.0419102	1	NA
sc-tany-M20	PF	31	-0.578091	0.549618	0.0579349	1	NA
sc-tany-M20	PF	32	-0.668817	0.406856	0.0398955	1	NA
sc-tany-M20	PF	33	-0.695047	0.498403	0.0560747	1	NA
sc-tany-M20	PF	34	-0.750309	0.418732	0.0448928	1	NA
sc-tany-M20	PF	35	-0.791017	0.371655	0.0407945	1	NA
sc-tany-M20	PF	36	-0.806374	0.439868	0.0587799	1	NA
sc-tany-M20	PF	37	-1.01475	0.339052	0.0453077	1	NA
sc-tany-M20	PF	38	-1.1181	0.373284	0.0590214	1	NA
sc-tany-M20	PF	39	-1.03106	0.373466	0.0746933	1	NA
sc-tany-M20	PF	40	-1.18039	0.424004	0.0848008	1	NA
sc-tany-M21	FGF1	12	0.128951	1.15045	0.181902	1	NA
sc-tany-M21	FGF1	13	-0.0814734	1.05058	0.141661	1	NA
sc-tany-M21	FGF1	14	0.10188	1.29555	0.119265	1	NA
sc-tany-M21	FGF1	15	0.0210354	0.990433	0.0795535	1	NA
sc-tany-M21	FGF1	16	-0.0504845	1.11772	0.081302	1	NA
sc-tany-M21	FGF1	17	-0.0506727	1.13875	0.0675726	1	NA
sc-tany-M21	FGF1	18	-0.0786457	1.11274	0.0642439	1	NA
sc-tany-M21	FGF1	19	-0.0992365	0.990815	0.0508948	1	NA
sc-tany-M21	FGF1	20	-0.0738339	0.866121	0.0406044	1	NA
sc-tany-M21	FGF1	21	-0.124177	0.947726	0.0426402	1	NA
sc-tany-M21	FGF1	22	-0.0637587	0.992204	0.0402392	1	NA
sc-tany-M21	FGF1	23	-0.00174567	1.02244	0.0425278	1	NA
sc-tany-M21	FGF1	24	0.00354246	1.03923	0.0457939	1	NA
sc-tany-M21	FGF1	25	0.0225348	0.959137	0.0418602	1	NA
sc-tany-M21	FGF1	26	0.0575698	0.984938	0.0440038	1	NA
sc-tany-M21	FGF1	27	0.15321	1.03108	0.0423059	1	NA
sc-tany-M21	FGF1	28	0.234536	1.17246	0.0509283	1	NA
sc-tany-M21	FGF1	29	0.267799	1.13653	0.0608369	1	NA
sc-tany-M21	FGF1	30	0.316326	1.11253	0.0705034	1	NA
sc-tany-M21	FGF1	31	0.173895	1.03653	0.0713578	1	NA
sc-tany-M21	FGF1	32	0.222211	1.0799	0.0779354	1	NA
sc-tany-M21	FGF1	33	-0.0153063	0.791367	0.0608744	1	NA
sc-tany-M21	FGF1	34	0.220335	1.19637	0.0948785	1	NA
sc-tany-M21	FGF1	35	0.44668	1.24121	0.116763	1	NA
sc-tany-M21	FGF1	36	0.222135	1.27956	0.117297	1	NA
sc-tany-M21	FGF1	37	0.448655	1.4617	0.138739	1	NA
sc-tany-M21	FGF1	38	0.322787	1.35374	0.165385	1	NA
sc-tany-M21	FGF1	39	0.874354	2.0173	0.226964	1	NA
sc-tany-M21	FGF1	40	0.801954	1.87449	0.257481	1	NA
sc-tany-M21	PF	12	-0.140656	1.18229	0.142331	1	NA
sc-tany-M21	PF	13	-0.281121	0.682898	0.0672879	1	NA
sc-tany-M21	PF	14	-0.41688	0.55602	0.0535031	1	NA
sc-tany-M21	PF	15	-0.315614	0.701479	0.0568974	1	NA
sc-tany-M21	PF	16	-0.244083	0.753317	0.0498896	1	NA
sc-tany-M21	PF	17	-0.306493	0.71602	0.0444913	1	NA
sc-tany-M21	PF	18	-0.317923	0.667857	0.0378099	1	NA
sc-tany-M21	PF	19	-0.298025	0.648864	0.0337785	1	NA
sc-tany-M21	PF	20	-0.23498	0.641352	0.0324346	1	NA
sc-tany-M21	PF	21	-0.219261	0.652908	0.0332321	1	NA
sc-tany-M21	PF	22	-0.157779	0.676973	0.0350054	1	NA
sc-tany-M21	PF	23	-0.159141	0.704729	0.0407555	1	NA
sc-tany-M21	PF	24	-0.0311822	0.781709	0.0499415	1	NA
sc-tany-M21	PF	25	-0.118223	0.56884	0.0519277	1	NA
sc-tany-M21	PF	26	-0.0356385	0.823113	0.0887586	1	NA
sc-tany-M21	PF	27	0.0769098	0.769517	0.09695	1	NA
sc-tany-M21	PF	28	0.351657	1.28825	0.158573	1	NA
sc-tany-M21	PF	29	0.406386	1.50446	0.168204	1	NA
sc-tany-M21	PF	30	0.19707	0.864968	0.0932719	1	NA
sc-tany-M21	PF	31	0.210643	0.984739	0.103801	1	NA
sc-tany-M21	PF	32	0.0532429	0.820974	0.0805031	1	NA
sc-tany-M21	PF	33	0.279597	1.07776	0.121257	1	NA
sc-tany-M21	PF	34	0.194394	1.00173	0.107397	1	NA
sc-tany-M21	PF	35	0.0597871	0.749133	0.082228	1	NA
sc-tany-M21	PF	36	0.0364947	0.838776	0.112086	1	NA
sc-tany-M21	PF	37	-0.0389086	0.796304	0.106411	1	NA
sc-tany-M21	PF	38	0.41669	1.05712	0.167145	1	NA
sc-tany-M21	PF	39	0.612101	1.24664	0.249328	1	NA
sc-tany-M21	PF	40	0.327218	1.26081	0.252162	1	NA
sc-tany-M22	FGF1	12	-0.27235	0.769683	0.121698	1	NA
sc-tany-M22	FGF1	13	-0.39283	0.778653	0.104994	1	NA
sc-tany-M22	FGF1	14	-0.267263	0.786709	0.0724225	1	NA
sc-tany-M22	FGF1	15	-0.253359	0.84877	0.0681749	1	NA
sc-tany-M22	FGF1	16	-0.326468	0.647779	0.047119	1	NA
sc-tany-M22	FGF1	17	-0.359166	0.648029	0.0384534	1	NA
sc-tany-M22	FGF1	18	-0.3341	0.67832	0.0391628	1	NA
sc-tany-M22	FGF1	19	-0.268651	0.751544	0.0386042	1	NA
sc-tany-M22	FGF1	20	-0.241728	0.719463	0.033729	1	NA
sc-tany-M22	FGF1	21	-0.204676	0.697211	0.031369	1	NA
sc-tany-M22	FGF1	22	-0.108865	0.728775	0.0295557	1	NA
sc-tany-M22	FGF1	23	-0.0678306	0.847055	0.0352329	1	NA
sc-tany-M22	FGF1	24	-0.106511	0.714067	0.0314655	1	NA
sc-tany-M22	FGF1	25	-0.00812017	0.862044	0.0376227	1	NA
sc-tany-M22	FGF1	26	0.0424546	0.791479	0.0353607	1	NA
sc-tany-M22	FGF1	27	0.150075	0.806036	0.0330721	1	NA
sc-tany-M22	FGF1	28	0.287786	0.909347	0.0394995	1	NA
sc-tany-M22	FGF1	29	0.307706	0.93855	0.0502394	1	NA
sc-tany-M22	FGF1	30	0.454114	1.02569	0.0650005	1	NA
sc-tany-M22	FGF1	31	0.585256	1.50434	0.103563	0.00563247	**
sc-tany-M22	FGF1	32	0.414528	1.31195	0.0946821	1	NA
sc-tany-M22	FGF1	33	0.366225	1.23545	0.0950346	1	NA
sc-tany-M22	FGF1	34	0.474938	1.18808	0.0942209	1	NA
sc-tany-M22	FGF1	35	0.63356	1.67088	0.157183	1	NA
sc-tany-M22	FGF1	36	0.697172	1.67572	0.153613	1	NA
sc-tany-M22	FGF1	37	0.829013	1.77	0.168001	1	NA
sc-tany-M22	FGF1	38	0.575714	1.41328	0.172659	1	NA
sc-tany-M22	FGF1	39	1.49835	3.50357	0.394183	1	NA
sc-tany-M22	FGF1	40	1.31039	2.13578	0.293371	1	NA
sc-tany-M22	PF	12	-0.358929	0.660597	0.0795266	1	NA
sc-tany-M22	PF	13	-0.358438	0.694615	0.0684425	1	NA
sc-tany-M22	PF	14	-0.283328	0.711824	0.0684953	1	NA
sc-tany-M22	PF	15	-0.260626	0.778596	0.0631525	1	NA
sc-tany-M22	PF	16	-0.338497	0.681944	0.0451629	1	NA
sc-tany-M22	PF	17	-0.242543	0.811626	0.050432	1	NA
sc-tany-M22	PF	18	-0.350175	0.61626	0.0348889	1	NA
sc-tany-M22	PF	19	-0.19573	0.830831	0.0432513	1	NA
sc-tany-M22	PF	20	-0.259444	0.693692	0.0350815	1	NA
sc-tany-M22	PF	21	-0.179189	0.800647	0.0407519	1	NA
sc-tany-M22	PF	22	-0.168268	0.720175	0.0372394	1	NA
sc-tany-M22	PF	23	-0.159712	0.666778	0.0385608	1	NA
sc-tany-M22	PF	24	-0.122395	0.76771	0.0490472	1	NA
sc-tany-M22	PF	25	-0.0106929	0.901025	0.082252	1	NA
sc-tany-M22	PF	26	-0.134602	0.672898	0.0725605	1	NA
sc-tany-M22	PF	27	0.0914596	0.681147	0.0858164	1	NA
sc-tany-M22	PF	28	-0.10334	0.619258	0.0762253	1	NA
sc-tany-M22	PF	29	0.00585899	0.73601	0.0822884	1	NA
sc-tany-M22	PF	30	0.1988	0.846723	0.0913045	1	NA
sc-tany-M22	PF	31	0.03108	0.661657	0.0697447	0.00563247	NA
sc-tany-M22	PF	32	0.138035	0.922527	0.0904612	1	NA
sc-tany-M22	PF	33	0.488822	1.40522	0.158099	1	NA
sc-tany-M22	PF	34	0.364444	1.21509	0.130271	1	NA
sc-tany-M22	PF	35	0.536359	1.56168	0.171417	1	NA
sc-tany-M22	PF	36	0.41204	1.07351	0.143453	1	NA
sc-tany-M22	PF	37	0.753174	1.53853	0.205595	1	NA
sc-tany-M22	PF	38	1.22777	2.02074	0.319508	1	NA
sc-tany-M22	PF	39	1.30037	2.04818	0.409637	1	NA
sc-tany-M22	PF	40	1.19811	2.27022	0.454045	1	NA
sc-tany-M23	FGF1	12	-1.21105	0.499922	0.0790446	1	NA
sc-tany-M23	FGF1	13	-1.15239	0.483491	0.065194	1	NA
sc-tany-M23	FGF1	14	-1.03127	0.481375	0.0443142	1	NA
sc-tany-M23	FGF1	15	-0.972618	0.48454	0.0389192	1	NA
sc-tany-M23	FGF1	16	-0.902916	0.562228	0.0408961	1	NA
sc-tany-M23	FGF1	17	-0.83859	0.530483	0.0314784	1	NA
sc-tany-M23	FGF1	18	-0.75284	0.511327	0.0295215	1	NA
sc-tany-M23	FGF1	19	-0.608667	0.551617	0.0283347	1	NA
sc-tany-M23	FGF1	20	-0.421767	0.557531	0.0261374	1	NA
sc-tany-M23	FGF1	21	-0.245945	0.569023	0.0256015	1	NA
sc-tany-M23	FGF1	22	-0.045762	0.596107	0.0241753	1	NA
sc-tany-M23	FGF1	23	0.146864	0.609598	0.0253559	1	NA
sc-tany-M23	FGF1	24	0.404318	0.648093	0.0285584	1	NA
sc-tany-M23	FGF1	25	0.666154	0.642681	0.0280489	1	NA
sc-tany-M23	FGF1	26	0.962956	0.689806	0.0308183	0.0100205	*
sc-tany-M23	FGF1	27	1.40459	0.740221	0.0303716	0.0178517	*
sc-tany-M23	FGF1	28	1.57189	0.88519	0.0384502	0.0173491	*
sc-tany-M23	FGF1	29	1.47494	0.953124	0.0510196	0.000176311	***
sc-tany-M23	FGF1	30	1.0982	0.958467	0.0607404	0.0152026	*
sc-tany-M23	FGF1	31	0.65393	0.818892	0.0563748	1	NA
sc-tany-M23	FGF1	32	0.393735	0.861903	0.0622025	1	NA
sc-tany-M23	FGF1	33	0.130466	0.731848	0.056296	1	NA
sc-tany-M23	FGF1	34	0.00956919	0.724284	0.0574395	1	NA
sc-tany-M23	FGF1	35	-0.00701731	0.730022	0.0686747	1	NA
sc-tany-M23	FGF1	36	-0.211216	0.723761	0.0663471	1	NA
sc-tany-M23	FGF1	37	-0.188286	0.7347	0.0697346	0.158242	NA
sc-tany-M23	FGF1	38	-0.3117	0.80195	0.0979738	1	NA
sc-tany-M23	FGF1	39	-0.505315	0.772172	0.0868761	1	NA
sc-tany-M23	FGF1	40	-0.65181	0.697176	0.0957646	1	NA
sc-tany-M23	PF	12	-1.1922	0.434881	0.0523535	1	NA
sc-tany-M23	PF	13	-1.22251	0.354533	0.0349332	1	NA
sc-tany-M23	PF	14	-1.11711	0.388252	0.0373596	1	NA
sc-tany-M23	PF	15	-1.10255	0.377286	0.030602	1	NA
sc-tany-M23	PF	16	-0.983955	0.426159	0.0282231	1	NA
sc-tany-M23	PF	17	-0.934545	0.437314	0.0271734	1	NA
sc-tany-M23	PF	18	-0.869242	0.464983	0.0263245	1	NA
sc-tany-M23	PF	19	-0.763846	0.424438	0.0220954	1	NA
sc-tany-M23	PF	20	-0.657264	0.391224	0.0197851	1	NA
sc-tany-M23	PF	21	-0.507078	0.446439	0.0227232	1	NA
sc-tany-M23	PF	22	-0.381439	0.439313	0.0227163	1	NA
sc-tany-M23	PF	23	-0.232935	0.447621	0.0258866	1	NA
sc-tany-M23	PF	24	-0.00577294	0.505129	0.0322715	1	NA
sc-tany-M23	PF	25	0.17698	0.479851	0.0438042	1	NA
sc-tany-M23	PF	26	0.273859	0.552403	0.0595671	0.0100205	NA
sc-tany-M23	PF	27	0.667296	0.775998	0.0977666	0.0178517	NA
sc-tany-M23	PF	28	0.901435	0.71812	0.0883944	0.0173491	NA
sc-tany-M23	PF	29	0.6964	0.676762	0.0756643	0.000176311	NA
sc-tany-M23	PF	30	0.46011	0.651018	0.0702011	0.0152026	NA
sc-tany-M23	PF	31	0.264879	0.620477	0.065404	1	NA
sc-tany-M23	PF	32	0.00994847	0.573364	0.056223	1	NA
sc-tany-M23	PF	33	-0.142564	0.600882	0.0676045	1	NA
sc-tany-M23	PF	34	-0.194456	0.696582	0.0746815	1	NA
sc-tany-M23	PF	35	-0.280905	0.480989	0.0527954	1	NA
sc-tany-M23	PF	36	-0.481957	0.658813	0.0880376	1	NA
sc-tany-M23	PF	37	-0.643769	0.480442	0.0642017	0.158242	NA
sc-tany-M23	PF	38	-0.550872	0.587855	0.092948	1	NA
sc-tany-M23	PF	39	-0.579963	0.489564	0.0979127	1	NA
sc-tany-M23	PF	40	-0.725659	0.624512	0.124902	1	NA
sc-tany-M24	FGF1	12	-0.19144	0.849644	0.134341	1	NA
sc-tany-M24	FGF1	13	-0.28933	0.939978	0.126747	1	NA
sc-tany-M24	FGF1	14	-0.215844	0.966411	0.0889654	1	NA
sc-tany-M24	FGF1	15	-0.0776483	0.87915	0.070615	1	NA
sc-tany-M24	FGF1	16	-0.233071	0.927927	0.0674967	1	NA
sc-tany-M24	FGF1	17	-0.119211	0.992915	0.0589187	1	NA
sc-tany-M24	FGF1	18	-0.00810697	0.980438	0.0566056	1	NA
sc-tany-M24	FGF1	19	-0.0779118	0.944073	0.0484938	1	NA
sc-tany-M24	FGF1	20	-0.0481368	1.01021	0.0473595	1	NA
sc-tany-M24	FGF1	21	-0.0410595	0.981662	0.044167	1	NA
sc-tany-M24	FGF1	22	-0.074504	0.95669	0.0387989	1	NA
sc-tany-M24	FGF1	23	-0.158073	0.961491	0.0399927	1	NA
sc-tany-M24	FGF1	24	-0.205549	0.96531	0.0425366	1	NA
sc-tany-M24	FGF1	25	-0.32522	0.932342	0.0406907	1	NA
sc-tany-M24	FGF1	26	-0.425222	0.897485	0.0400967	1	NA
sc-tany-M24	FGF1	27	-0.723643	0.859712	0.0352744	1	NA
sc-tany-M24	FGF1	28	-0.805158	0.892777	0.0387798	1	NA
sc-tany-M24	FGF1	29	-0.750137	0.895256	0.0479219	1	NA
sc-tany-M24	FGF1	30	-0.534047	0.886595	0.0561857	1	NA
sc-tany-M24	FGF1	31	-0.227379	0.875398	0.0602649	1	NA
sc-tany-M24	FGF1	32	-0.0101214	0.907037	0.0654598	1	NA
sc-tany-M24	FGF1	33	-0.0616926	0.896742	0.0689802	1	NA
sc-tany-M24	FGF1	34	-0.0285814	0.872303	0.0691781	1	NA
sc-tany-M24	FGF1	35	0.0964769	0.816783	0.0768364	1	NA
sc-tany-M24	FGF1	36	0.197149	0.858802	0.0787262	1	NA
sc-tany-M24	FGF1	37	0.291909	0.827366	0.0785301	1	NA
sc-tany-M24	FGF1	38	0.188411	0.853397	0.104259	1	NA
sc-tany-M24	FGF1	39	0.25356	1.13673	0.127892	1	NA
sc-tany-M24	FGF1	40	0.428984	0.96047	0.131931	1	NA
sc-tany-M24	PF	12	0.191191	1.03612	0.124734	1	NA
sc-tany-M24	PF	13	0.164029	0.862156	0.0849507	1	NA
sc-tany-M24	PF	14	0.415775	1.07205	0.103158	1	NA
sc-tany-M24	PF	15	0.411521	0.903001	0.073243	1	NA
sc-tany-M24	PF	16	0.425109	0.830788	0.0550203	1	NA
sc-tany-M24	PF	17	0.441142	0.848831	0.0527438	1	NA
sc-tany-M24	PF	18	0.596539	1.00699	0.0570098	1	NA
sc-tany-M24	PF	19	0.59249	0.998978	0.0520047	1	NA
sc-tany-M24	PF	20	0.641414	0.830268	0.0419885	1	NA
sc-tany-M24	PF	21	0.624919	0.863053	0.0439283	1	NA
sc-tany-M24	PF	22	0.592234	0.854762	0.0441987	1	NA
sc-tany-M24	PF	23	0.616997	0.791785	0.0457901	1	NA
sc-tany-M24	PF	24	0.458757	0.781767	0.0499453	1	NA
sc-tany-M24	PF	25	0.243107	0.752942	0.0687339	1	NA
sc-tany-M24	PF	26	0.16738	0.568361	0.061288	1	NA
sc-tany-M24	PF	27	0.127163	0.765135	0.0963979	1	NA
sc-tany-M24	PF	28	-0.0682307	0.656581	0.0808195	1	NA
sc-tany-M24	PF	29	0.0707856	0.731024	0.0817309	1	NA
sc-tany-M24	PF	30	0.149325	0.689472	0.0743477	1	NA
sc-tany-M24	PF	31	0.120967	0.798059	0.0841229	1	NA
sc-tany-M24	PF	32	0.260635	0.83659	0.0820344	1	NA
sc-tany-M24	PF	33	0.377678	0.834742	0.0939158	1	NA
sc-tany-M24	PF	34	0.0422687	0.795629	0.0853004	1	NA
sc-tany-M24	PF	35	0.335424	0.773674	0.0849217	1	NA
sc-tany-M24	PF	36	0.512377	0.930675	0.124367	1	NA
sc-tany-M24	PF	37	0.449469	0.89903	0.120138	1	NA
sc-tany-M24	PF	38	0.492216	0.82914	0.131099	1	NA
sc-tany-M24	PF	39	0.532405	0.813151	0.16263	1	NA
sc-tany-M24	PF	40	0.714782	1.25596	0.251193	1	NA
sc-tany-M25	FGF1	12	-0.0636498	0.943104	0.149118	1	NA
sc-tany-M25	FGF1	13	-0.0564027	1.13679	0.153284	1	NA
sc-tany-M25	FGF1	14	-0.0527351	0.98872	0.091019	1	NA
sc-tany-M25	FGF1	15	-0.0894837	1.11973	0.0899389	1	NA
sc-tany-M25	FGF1	16	-0.0771314	0.898735	0.0653734	1	NA
sc-tany-M25	FGF1	17	0.0590774	1.0648	0.0631844	1	NA
sc-tany-M25	FGF1	18	0.375103	1.34068	0.0774042	1	NA
sc-tany-M25	FGF1	19	0.312064	1.22747	0.0630512	1	NA
sc-tany-M25	FGF1	20	0.314694	1.24663	0.0584431	1	NA
sc-tany-M25	FGF1	21	0.185184	1.18082	0.0531274	1	NA
sc-tany-M25	FGF1	22	0.156969	1.08069	0.0438279	1	NA
sc-tany-M25	FGF1	23	0.0971788	1.08839	0.0452709	1	NA
sc-tany-M25	FGF1	24	0.00489963	0.915127	0.0403253	1	NA
sc-tany-M25	FGF1	25	-0.0619968	0.884881	0.0386194	1	NA
sc-tany-M25	FGF1	26	-0.122455	0.916186	0.0409322	1	NA
sc-tany-M25	FGF1	27	-0.272573	0.764817	0.0313808	1	NA
sc-tany-M25	FGF1	28	-0.33147	0.782337	0.0339825	1	NA
sc-tany-M25	FGF1	29	-0.417485	0.826181	0.0442245	1	NA
sc-tany-M25	FGF1	30	-0.197684	0.846647	0.0536541	1	NA
sc-tany-M25	FGF1	31	-0.0762951	1.03837	0.0714843	1	NA
sc-tany-M25	FGF1	32	0.0891279	1.08485	0.0782927	1	NA
sc-tany-M25	FGF1	33	0.22254	1.157	0.0889997	1	NA
sc-tany-M25	FGF1	34	0.299842	1.23532	0.0979674	1	NA
sc-tany-M25	FGF1	35	0.307687	1.21522	0.114319	1	NA
sc-tany-M25	FGF1	36	0.285573	1.17465	0.10768	1	NA
sc-tany-M25	FGF1	37	0.431459	1.05515	0.10015	1	NA
sc-tany-M25	FGF1	38	0.255573	0.990185	0.12097	1	NA
sc-tany-M25	FGF1	39	0.377107	1.11372	0.125304	1	NA
sc-tany-M25	FGF1	40	0.111483	1.19057	0.163538	1	NA
sc-tany-M25	PF	12	-0.199954	0.929346	0.11188	1	NA
sc-tany-M25	PF	13	-0.251801	0.857495	0.0844915	1	NA
sc-tany-M25	PF	14	-0.319578	0.86454	0.0831904	1	NA
sc-tany-M25	PF	15	-0.179684	0.97433	0.0790286	1	NA
sc-tany-M25	PF	16	-0.0399113	0.815719	0.0540223	1	NA
sc-tany-M25	PF	17	-0.0657743	0.924061	0.0574184	1	NA
sc-tany-M25	PF	18	0.0280432	0.967775	0.0547894	1	NA
sc-tany-M25	PF	19	0.0259536	0.919843	0.0478851	1	NA
sc-tany-M25	PF	20	0.0456384	0.849775	0.042975	1	NA
sc-tany-M25	PF	21	0.0501976	0.864577	0.0440058	1	NA
sc-tany-M25	PF	22	0.126037	0.909028	0.0470047	1	NA
sc-tany-M25	PF	23	0.0419558	0.910357	0.0526473	1	NA
sc-tany-M25	PF	24	-0.0165191	0.87567	0.0559445	1	NA
sc-tany-M25	PF	25	-0.0360487	0.694701	0.0634173	1	NA
sc-tany-M25	PF	26	-0.101652	0.841743	0.0907675	1	NA
sc-tany-M25	PF	27	-0.144039	0.740405	0.0932823	1	NA
sc-tany-M25	PF	28	-0.203745	0.875906	0.107817	1	NA
sc-tany-M25	PF	29	-0.283679	0.836301	0.0935012	1	NA
sc-tany-M25	PF	30	-0.257649	0.875837	0.0944439	1	NA
sc-tany-M25	PF	31	-0.300988	0.722477	0.0761558	1	NA
sc-tany-M25	PF	32	-0.367982	0.659636	0.0646826	1	NA
sc-tany-M25	PF	33	0.0128484	0.928721	0.104489	1	NA
sc-tany-M25	PF	34	-0.393013	0.843884	0.0904739	1	NA
sc-tany-M25	PF	35	-0.111315	0.745534	0.081833	1	NA
sc-tany-M25	PF	36	-0.281907	0.832652	0.111268	1	NA
sc-tany-M25	PF	37	0.106835	0.746005	0.0996891	1	NA
sc-tany-M25	PF	38	0.0788831	0.904288	0.142981	1	NA
sc-tany-M25	PF	39	-0.628221	0.937892	0.187578	1	NA
sc-tany-M25	PF	40	0.0667608	0.844351	0.16887	1	NA
sc-tany-M26	FGF1	12	0.280191	1.1361	0.179632	1	NA
sc-tany-M26	FGF1	13	0.404568	1.18398	0.159648	1	NA
sc-tany-M26	FGF1	14	0.212373	1.24278	0.114408	1	NA
sc-tany-M26	FGF1	15	0.0755874	1.08955	0.0875147	1	NA
sc-tany-M26	FGF1	16	0.261969	1.01561	0.0738745	1	NA
sc-tany-M26	FGF1	17	0.18868	1.15084	0.0682897	1	NA
sc-tany-M26	FGF1	18	0.162103	1.13721	0.065657	1	NA
sc-tany-M26	FGF1	19	0.122669	1.06645	0.0547798	1	NA
sc-tany-M26	FGF1	20	0.0962462	1.00152	0.0469519	1	NA
sc-tany-M26	FGF1	21	0.040691	1.05823	0.0476121	1	NA
sc-tany-M26	FGF1	22	-0.0624652	0.981322	0.0397979	1	NA
sc-tany-M26	FGF1	23	-0.208137	0.901018	0.0374774	1	NA
sc-tany-M26	FGF1	24	-0.136103	0.865821	0.0381526	1	NA
sc-tany-M26	FGF1	25	-0.19799	0.906296	0.039554	1	NA
sc-tany-M26	FGF1	26	-0.205484	0.884565	0.0395194	1	NA
sc-tany-M26	FGF1	27	-0.163371	0.854126	0.0350452	1	NA
sc-tany-M26	FGF1	28	-0.087106	0.894044	0.0388348	1	NA
sc-tany-M26	FGF1	29	-0.0747621	0.84329	0.0451403	1	NA
sc-tany-M26	FGF1	30	-0.0376688	0.854462	0.0541493	1	NA
sc-tany-M26	FGF1	31	-0.0299951	0.891882	0.0613997	1	NA
sc-tany-M26	FGF1	32	0.168267	0.976595	0.0704797	1	NA
sc-tany-M26	FGF1	33	0.193012	1.02801	0.079078	1	NA
sc-tany-M26	FGF1	34	0.181103	1.0556	0.0837149	1	NA
sc-tany-M26	FGF1	35	0.193785	1.01165	0.095168	1	NA
sc-tany-M26	FGF1	36	0.0755341	0.90837	0.0832701	1	NA
sc-tany-M26	FGF1	37	0.354153	1.07522	0.102056	1	NA
sc-tany-M26	FGF1	38	0.380719	0.975989	0.119236	1	NA
sc-tany-M26	FGF1	39	0.48071	1.05389	0.118572	1	NA
sc-tany-M26	FGF1	40	0.209948	0.951095	0.130643	1	NA
sc-tany-M26	PF	12	0.720493	1.32989	0.160101	1	NA
sc-tany-M26	PF	13	0.577652	1.20211	0.118447	1	NA
sc-tany-M26	PF	14	0.694229	1.45025	0.13955	1	NA
sc-tany-M26	PF	15	0.427456	1.22993	0.0997602	1	NA
sc-tany-M26	PF	16	0.192982	1.02587	0.0679396	1	NA
sc-tany-M26	PF	17	0.175814	1.06966	0.0664657	1	NA
sc-tany-M26	PF	18	0.0834865	1.06066	0.0600481	1	NA
sc-tany-M26	PF	19	0.0130963	0.939864	0.0489274	1	NA
sc-tany-M26	PF	20	-0.0501567	0.997649	0.0504533	1	NA
sc-tany-M26	PF	21	-0.103387	0.938392	0.0477629	1	NA
sc-tany-M26	PF	22	-0.294317	0.843867	0.0436353	1	NA
sc-tany-M26	PF	23	-0.266895	0.802533	0.0464117	1	NA
sc-tany-M26	PF	24	-0.372585	0.856644	0.054729	1	NA
sc-tany-M26	PF	25	-0.236255	0.773649	0.0706242	1	NA
sc-tany-M26	PF	26	-0.323525	0.776321	0.0837128	1	NA
sc-tany-M26	PF	27	-0.228391	0.783327	0.0986899	1	NA
sc-tany-M26	PF	28	0.00935274	1.27978	0.15753	1	NA
sc-tany-M26	PF	29	-0.0525658	0.980974	0.109676	1	NA
sc-tany-M26	PF	30	-0.0535022	0.871501	0.0939764	1	NA
sc-tany-M26	PF	31	0.00957182	0.995692	0.104955	1	NA
sc-tany-M26	PF	32	-0.0878619	0.93796	0.0919745	1	NA
sc-tany-M26	PF	33	-0.0627434	0.924784	0.104046	1	NA
sc-tany-M26	PF	34	0.282018	1.19183	0.127778	1	NA
sc-tany-M26	PF	35	0.220174	0.984324	0.108044	1	NA
sc-tany-M26	PF	36	0.559371	1.06554	0.142388	1	NA
sc-tany-M26	PF	37	0.328988	1.10654	0.147868	1	NA
sc-tany-M26	PF	38	0.0361667	1.16755	0.184605	1	NA
sc-tany-M26	PF	39	0.374952	1.32762	0.265523	1	NA
sc-tany-M26	PF	40	0.364119	1.31604	0.263208	1	NA
sc-tany-M27	FGF1	12	-0.110732	0.117999	0.0186572	5.44549e-08	***
sc-tany-M27	FGF1	13	-0.0520217	0.272294	0.0367161	1	NA
sc-tany-M27	FGF1	14	0.176346	1.43428	0.132036	1	NA
sc-tany-M27	FGF1	15	-0.0168095	0.475322	0.0381788	1	NA
sc-tany-M27	FGF1	16	0.0194964	0.826674	0.0601317	1	NA
sc-tany-M27	FGF1	17	-0.0164935	0.459717	0.0272792	1	NA
sc-tany-M27	FGF1	18	0.0200476	1.01641	0.0586827	1	NA
sc-tany-M27	FGF1	19	0.0454289	0.843824	0.0433443	1	NA
sc-tany-M27	FGF1	20	-0.026097	0.710024	0.0332864	1	NA
sc-tany-M27	FGF1	21	0.00872982	0.766968	0.0345075	1	NA
sc-tany-M27	FGF1	22	0.0186908	0.797667	0.0323497	1	NA
sc-tany-M27	FGF1	23	0.0101659	0.605747	0.0251958	1	NA
sc-tany-M27	FGF1	24	0.0113908	0.897792	0.0395614	1	NA
sc-tany-M27	FGF1	25	0.0229543	0.980807	0.0428059	1	NA
sc-tany-M27	FGF1	26	-0.0534178	0.381391	0.0170393	1	NA
sc-tany-M27	FGF1	27	-0.0432139	0.553522	0.0227113	1	NA
sc-tany-M27	FGF1	28	-0.00837109	0.766287	0.0332854	1	NA
sc-tany-M27	FGF1	29	-0.057594	0.491993	0.0263358	1	NA
sc-tany-M27	FGF1	30	-0.0638538	0.529111	0.033531	1	NA
sc-tany-M27	FGF1	31	0.0190379	0.673279	0.0463504	1	NA
sc-tany-M27	FGF1	32	-0.0142151	0.53822	0.0388427	1	NA
sc-tany-M27	FGF1	33	-0.073242	0.3039	0.0233769	1	NA
sc-tany-M27	FGF1	34	0.0316473	0.836874	0.0663684	1	NA
sc-tany-M27	FGF1	35	0.118417	0.84199	0.0792078	1	NA
sc-tany-M27	FGF1	36	0.0893177	0.754388	0.0691546	1	NA
sc-tany-M27	FGF1	37	-0.0411395	0.444444	0.0421847	1	NA
sc-tany-M27	FGF1	38	-0.0360769	0.39837	0.0486686	1	NA
sc-tany-M27	FGF1	39	0.0626418	0.910108	0.102395	1	NA
sc-tany-M27	FGF1	40	0.0690944	0.51418	0.0706281	1	NA
sc-tany-M27	PF	12	1.21581	9.85114	1.18594	5.44549e-08	NA
sc-tany-M27	PF	13	-0.0309428	0.735264	0.0724477	1	NA
sc-tany-M27	PF	14	-0.0868076	0.160028	0.0153987	1	NA
sc-tany-M27	PF	15	-0.0812241	0.242274	0.019651	1	NA
sc-tany-M27	PF	16	-0.0841645	0.217344	0.014394	1	NA
sc-tany-M27	PF	17	-0.0475297	0.513345	0.0318977	1	NA
sc-tany-M27	PF	18	0.00254507	0.597108	0.0338046	1	NA
sc-tany-M27	PF	19	0.0199075	0.72513	0.0377488	1	NA
sc-tany-M27	PF	20	0.0214952	0.792208	0.0400637	1	NA
sc-tany-M27	PF	21	-0.0427213	0.406242	0.0206772	1	NA
sc-tany-M27	PF	22	-0.0230647	0.518404	0.026806	1	NA
sc-tany-M27	PF	23	0.039313	0.860629	0.0497714	1	NA
sc-tany-M27	PF	24	-0.0128506	0.635566	0.0406048	1	NA
sc-tany-M27	PF	25	0.0334405	0.609739	0.0556613	1	NA
sc-tany-M27	PF	26	-0.100512	0.209176	0.022556	1	NA
sc-tany-M27	PF	27	0.0413878	0.727139	0.0916109	1	NA
sc-tany-M27	PF	28	-0.0543437	0.478325	0.0588777	1	NA
sc-tany-M27	PF	29	-0.0985089	0.273551	0.030584	1	NA
sc-tany-M27	PF	30	-0.00783196	0.628435	0.0677659	1	NA
sc-tany-M27	PF	31	0.116519	1.17108	0.123443	1	NA
sc-tany-M27	PF	32	-0.0507678	0.234134	0.0229588	1	NA
sc-tany-M27	PF	33	-0.0848235	0.28255	0.0317893	1	NA
sc-tany-M27	PF	34	-0.0211457	0.417566	0.0447678	1	NA
sc-tany-M27	PF	35	-0.0802239	0.145543	0.0159754	1	NA
sc-tany-M27	PF	36	-0.0930851	0.140965	0.0188373	1	NA
sc-tany-M27	PF	37	0.0232749	0.544097	0.0727081	1	NA
sc-tany-M27	PF	38	0.246707	1.34793	0.213127	1	NA
sc-tany-M27	PF	39	-0.024839	0.477503	0.0955006	1	NA
sc-tany-M27	PF	40	0.15403	0.61053	0.122106	1	NA
sc-tany-M28	FGF1	12	-0.0613945	0.383449	0.0606286	1	NA
sc-tany-M28	FGF1	13	0.257474	2.28381	0.307948	1	NA
sc-tany-M28	FGF1	14	0.0254409	0.876077	0.0806494	1	NA
sc-tany-M28	FGF1	15	0.107008	1.23155	0.0989206	1	NA
sc-tany-M28	FGF1	16	0.0335688	0.84799	0.0616822	1	NA
sc-tany-M28	FGF1	17	-0.00947907	0.702155	0.0416652	1	NA
sc-tany-M28	FGF1	18	-0.0111457	0.652587	0.0376771	1	NA
sc-tany-M28	FGF1	19	0.0298637	0.978262	0.0502499	1	NA
sc-tany-M28	FGF1	20	0.0138693	1.17204	0.0549463	1	NA
sc-tany-M28	FGF1	21	-0.00419989	0.735536	0.0330933	1	NA
sc-tany-M28	FGF1	22	0.0377593	1.35039	0.0547657	1	NA
sc-tany-M28	FGF1	23	0.00219235	0.931286	0.0387364	1	NA
sc-tany-M28	FGF1	24	-0.0411399	0.944639	0.0416258	1	NA
sc-tany-M28	FGF1	25	0.0357185	1.44812	0.0632011	1	NA
sc-tany-M28	FGF1	26	-0.169717	0.383299	0.0171245	1	NA
sc-tany-M28	FGF1	27	-0.151761	0.443457	0.0181953	1	NA
sc-tany-M28	FGF1	28	-0.14252	0.670452	0.0291226	1	NA
sc-tany-M28	FGF1	29	-0.117718	0.581774	0.0311416	1	NA
sc-tany-M28	FGF1	30	-0.0654191	0.752122	0.0476638	1	NA
sc-tany-M28	FGF1	31	0.0377534	1.50138	0.103359	1	NA
sc-tany-M28	FGF1	32	-0.0670116	0.511262	0.0368972	1	NA
sc-tany-M28	FGF1	33	0.12409	1.28965	0.099204	1	NA
sc-tany-M28	FGF1	34	-0.00973799	0.670551	0.0531781	1	NA
sc-tany-M28	FGF1	35	-0.0344208	0.530992	0.0499515	1	NA
sc-tany-M28	FGF1	36	-0.0694756	0.590616	0.0541417	1	NA
sc-tany-M28	FGF1	37	0.00100011	1.10226	0.104622	1	NA
sc-tany-M28	FGF1	38	-0.0787248	0.891158	0.108872	0.110172	NA
sc-tany-M28	FGF1	39	0.222595	1.76882	0.199008	1	NA
sc-tany-M28	FGF1	40	-0.194898	0.310951	0.0427124	0.000409616	***
sc-tany-M28	PF	12	-0.100469	0.413477	0.0497768	1	NA
sc-tany-M28	PF	13	0.0420145	0.995443	0.0980839	1	NA
sc-tany-M28	PF	14	0.151135	1.2766	0.122841	1	NA
sc-tany-M28	PF	15	0.072652	0.815255	0.0661259	1	NA
sc-tany-M28	PF	16	0.133936	1.05458	0.0698411	1	NA
sc-tany-M28	PF	17	0.109845	1.21165	0.0752883	1	NA
sc-tany-M28	PF	18	0.118179	1.22977	0.0696222	1	NA
sc-tany-M28	PF	19	0.0343249	1.28236	0.0667571	1	NA
sc-tany-M28	PF	20	0.0345614	0.792937	0.0401005	1	NA
sc-tany-M28	PF	21	-0.0588011	0.744738	0.0379061	1	NA
sc-tany-M28	PF	22	0.0157773	0.684255	0.035382	1	NA
sc-tany-M28	PF	23	-0.0228483	0.622468	0.0359982	1	NA
sc-tany-M28	PF	24	0.0814436	1.28532	0.0821158	1	NA
sc-tany-M28	PF	25	-0.116638	0.417952	0.0381536	1	NA
sc-tany-M28	PF	26	0.0926204	0.693464	0.0747781	1	NA
sc-tany-M28	PF	27	-0.00715803	0.608117	0.0766155	1	NA
sc-tany-M28	PF	28	-0.128947	0.358297	0.0441034	1	NA
sc-tany-M28	PF	29	0.0433842	1.18307	0.132272	1	NA
sc-tany-M28	PF	30	-0.0583567	0.489557	0.0527903	1	NA
sc-tany-M28	PF	31	-0.0406512	0.554868	0.0584882	1	NA
sc-tany-M28	PF	32	0.140984	0.812172	0.07964	1	NA
sc-tany-M28	PF	33	-0.0130683	0.682092	0.0767414	1	NA
sc-tany-M28	PF	34	0.166679	1.77745	0.190563	1	NA
sc-tany-M28	PF	35	0.228555	1.80274	0.197877	1	NA
sc-tany-M28	PF	36	0.0543715	0.7112	0.0950381	1	NA
sc-tany-M28	PF	37	0.138192	1.3355	0.178464	1	NA
sc-tany-M28	PF	38	0.666859	3.3489	0.529507	0.110172	NA
sc-tany-M28	PF	39	0.0699061	0.789863	0.157973	1	NA
sc-tany-M28	PF	40	1.01786	3.37526	0.675053	0.000409616	NA
sc-tany-M28	PF	12	-0.0690673	0.865691	0.104217	1	NA
sc-tany-M28	PF	13	0.0383511	1.00252	0.0987817	1	NA
sc-tany-M28	PF	14	0.0450112	0.959985	0.0923746	1	NA
sc-tany-M28	PF	15	0.0789297	1.25172	0.101528	1	NA
sc-tany-M28	PF	16	-0.0441348	0.969032	0.0641757	1	NA
sc-tany-M28	PF	17	-0.0758514	0.831523	0.0516683	1	NA
sc-tany-M28	PF	18	-0.199313	0.751821	0.0425635	1	NA
sc-tany-M28	PF	19	0.00212978	0.904014	0.0470611	1	NA
sc-tany-M28	PF	20	-0.0815053	0.838777	0.0424188	1	NA
sc-tany-M28	PF	21	-0.188206	0.803995	0.0409223	1	NA
sc-tany-M28	PF	22	-0.243815	0.742724	0.0384053	1	NA
sc-tany-M28	PF	23	-0.340456	0.695273	0.0402087	1	NA
sc-tany-M28	PF	24	-0.180941	0.87114	0.0556551	1	NA
sc-tany-M28	PF	25	-0.249978	0.756244	0.0690354	1	NA
sc-tany-M28	PF	26	-0.333976	0.596749	0.0643491	1	NA
sc-tany-M28	PF	27	-0.139455	0.794913	0.10015	1	NA
sc-tany-M28	PF	28	-0.378829	0.687437	0.0846176	1	NA
sc-tany-M28	PF	29	-0.24069	0.729979	0.0816141	1	NA
sc-tany-M28	PF	30	-0.233265	0.843265	0.0909316	0.0992106	NA
sc-tany-M28	PF	31	-0.0351069	0.870288	0.0917364	0.0927964	NA
sc-tany-M28	PF	32	0.0354493	1.01183	0.0992185	1	NA
sc-tany-M28	PF	33	0.00417632	0.862029	0.0969858	0.0220688	NA
sc-tany-M28	PF	34	0.322953	1.27524	0.13672	1	NA
sc-tany-M28	PF	35	0.445682	1.10907	0.121736	1	NA
sc-tany-M28	PF	36	0.531279	1.33523	0.178427	1	NA
sc-tany-M28	PF	37	0.666628	1.39354	0.18622	1	NA
sc-tany-M28	PF	38	0.803114	1.36181	0.215322	1	NA
sc-tany-M28	PF	39	0.924842	1.17246	0.234493	1	NA
sc-tany-M28	PF	40	1.01114	1.35324	0.270648	1	NA
sc-tany-M29	FGF1	12	0.149595	1.24934	0.197538	1	NA
sc-tany-M29	FGF1	13	0.171924	1.02425	0.13811	1	NA
sc-tany-M29	FGF1	14	0.00145335	0.973061	0.0895776	1	NA
sc-tany-M29	FGF1	15	0.0233616	0.87212	0.0700504	1	NA
sc-tany-M29	FGF1	16	-0.0760856	0.853941	0.062115	1	NA
sc-tany-M29	FGF1	17	0.00819629	0.913047	0.0541794	1	NA
sc-tany-M29	FGF1	18	-0.0132734	0.953246	0.0550357	1	NA
sc-tany-M29	FGF1	19	-0.0724089	0.826923	0.0424762	1	NA
sc-tany-M29	FGF1	20	0.037284	0.953284	0.0446907	1	NA
sc-tany-M29	FGF1	21	-0.123248	0.823198	0.0370374	1	NA
sc-tany-M29	FGF1	22	-0.0852891	0.894851	0.036291	1	NA
sc-tany-M29	FGF1	23	-0.159172	0.766978	0.0319021	1	NA
sc-tany-M29	FGF1	24	-0.151778	0.837375	0.0368992	1	NA
sc-tany-M29	FGF1	25	-0.202164	0.864377	0.0377245	1	NA
sc-tany-M29	FGF1	26	-0.200704	0.784014	0.0350272	1	NA
sc-tany-M29	FGF1	27	-0.154747	0.839238	0.0344344	1	NA
sc-tany-M29	FGF1	28	-0.178597	0.827024	0.0359236	1	NA
sc-tany-M29	FGF1	29	0.0554798	0.921403	0.0493216	1	NA
sc-tany-M29	FGF1	30	0.190407	1.15225	0.0730208	0.0992106	NA
sc-tany-M29	FGF1	31	0.424225	1.27722	0.0879273	0.0927964	NA
sc-tany-M29	FGF1	32	0.335095	1.18122	0.0852472	1	NA
sc-tany-M29	FGF1	33	0.551187	1.32091	0.101609	0.0220688	*
sc-tany-M29	FGF1	34	0.572125	1.25472	0.0995059	1	NA
sc-tany-M29	FGF1	35	0.84507	1.46064	0.137406	1	NA
sc-tany-M29	FGF1	36	0.946741	1.5261	0.139898	1	NA
sc-tany-M29	FGF1	37	1.06481	1.55867	0.147942	1	NA
sc-tany-M29	FGF1	38	1.24349	1.50556	0.183933	1	NA
sc-tany-M29	FGF1	39	1.4787	1.71368	0.192805	1	NA
sc-tany-M29	FGF1	40	1.64898	2.0892	0.286974	1	NA
sc-tany-M3	FGF1	12	-0.232925	0.888218	0.14044	1	NA
sc-tany-M3	FGF1	13	-0.221212	0.789583	0.106467	0.294733	NA
sc-tany-M3	FGF1	14	0.0429196	1.07382	0.098853	0.00247748	**
sc-tany-M3	FGF1	15	-0.0785213	0.920977	0.0739746	0.0332181	*
sc-tany-M3	FGF1	16	0.0807817	1.00683	0.0732362	0.00613224	**
sc-tany-M3	FGF1	17	0.0599839	1.05215	0.0624336	0.0869652	NA
sc-tany-M3	FGF1	18	0.0767912	1.02497	0.0591768	0.0244546	*
sc-tany-M3	FGF1	19	0.0979584	0.960415	0.0493332	0.0801361	NA
sc-tany-M3	FGF1	20	0.179627	1.05955	0.0496726	0.00826827	**
sc-tany-M3	FGF1	21	0.230217	1.04681	0.0470984	0.0023931	**
sc-tany-M3	FGF1	22	0.203603	1.08918	0.0441721	0.103661	NA
sc-tany-M3	FGF1	23	0.301636	1.11037	0.0461853	0.000794662	***
sc-tany-M3	FGF1	24	0.373383	1.0569	0.0465727	0.00125881	**
sc-tany-M3	FGF1	25	0.444479	1.0441	0.045568	0.00118377	**
sc-tany-M3	FGF1	26	0.411871	1.03593	0.046282	0.00129629	**
sc-tany-M3	FGF1	27	0.43866	1.02085	0.0418858	0.187295	NA
sc-tany-M3	FGF1	28	0.158999	0.890638	0.0386868	0.00852546	**
sc-tany-M3	FGF1	29	0.0216767	0.8566	0.0458527	0.630182	NA
sc-tany-M3	FGF1	30	0.0879875	1.01858	0.06455	0.0063765	**
sc-tany-M3	FGF1	31	0.00404579	0.950561	0.0654394	0.0276568	*
sc-tany-M3	FGF1	32	0.0960789	1.12006	0.0808335	0.00192902	**
sc-tany-M3	FGF1	33	0.0981068	1.06319	0.0817839	0.0355346	*
sc-tany-M3	FGF1	34	0.195279	1.13747	0.0902076	0.000215749	***
sc-tany-M3	FGF1	35	0.153373	1.08546	0.102112	0.0041362	**
sc-tany-M3	FGF1	36	0.293951	1.27915	0.11726	0.000189516	***
sc-tany-M3	FGF1	37	0.461746	1.18627	0.112596	0.00092013	***
sc-tany-M3	FGF1	38	0.53535	1.47761	0.180519	0.255197	NA
sc-tany-M3	FGF1	39	0.721984	1.30753	0.147109	2.50744e-06	***
sc-tany-M3	FGF1	40	0.580751	1.206	0.165656	0.0477977	*
sc-tany-M3	PF	12	-0.765525	1.42175	0.171159	1	NA
sc-tany-M3	PF	13	-0.828897	0.677552	0.0667612	0.294733	NA
sc-tany-M3	PF	14	-0.703152	0.716312	0.0689272	0.00247748	NA
sc-tany-M3	PF	15	-0.690453	0.6196	0.0502562	0.0332181	NA
sc-tany-M3	PF	16	-0.53803	0.704206	0.0466372	0.00613224	NA
sc-tany-M3	PF	17	-0.413312	0.847827	0.0526814	0.0869652	NA
sc-tany-M3	PF	18	-0.394175	0.826527	0.0467929	0.0244546	NA
sc-tany-M3	PF	19	-0.347018	0.659296	0.0343216	0.0801361	NA
sc-tany-M3	PF	20	-0.338071	0.670242	0.0338956	0.00826827	NA
sc-tany-M3	PF	21	-0.321194	0.627632	0.0319456	0.0023931	NA
sc-tany-M3	PF	22	-0.248558	0.610719	0.0315795	0.103661	NA
sc-tany-M3	PF	23	-0.310418	0.548159	0.0317008	0.000794662	NA
sc-tany-M3	PF	24	-0.243979	0.680413	0.04347	0.00125881	NA
sc-tany-M3	PF	25	-0.274867	0.639374	0.0583666	0.00118377	NA
sc-tany-M3	PF	26	-0.396482	0.730013	0.0787193	0.00129629	NA
sc-tany-M3	PF	27	-0.25267	0.699878	0.0881763	0.187295	NA
sc-tany-M3	PF	28	-0.588122	0.520992	0.0641297	0.00852546	NA
sc-tany-M3	PF	29	-0.520604	0.547852	0.0612517	0.630182	NA
sc-tany-M3	PF	30	-0.62872	0.613424	0.0661473	0.0063765	NA
sc-tany-M3	PF	31	-0.647501	0.638528	0.0673067	0.0276568	NA
sc-tany-M3	PF	32	-0.578575	0.647476	0.0634902	0.00192902	NA
sc-tany-M3	PF	33	-0.562201	0.686877	0.0772797	0.0355346	NA
sc-tany-M3	PF	34	-0.574393	0.838023	0.0898455	0.000215749	NA
sc-tany-M3	PF	35	-0.532982	0.789923	0.0867053	0.0041362	NA
sc-tany-M3	PF	36	-0.614934	0.841462	0.112445	0.000189516	NA
sc-tany-M3	PF	37	-0.324814	0.946414	0.12647	0.00092013	NA
sc-tany-M3	PF	38	-0.100899	1.07477	0.169936	0.255197	NA
sc-tany-M3	PF	39	-0.602674	0.76381	0.152762	2.50744e-06	NA
sc-tany-M3	PF	40	-0.40249	0.948111	0.189622	0.0477977	NA
sc-tany-M30	FGF1	12	1.35189	2.13754	0.337975	0.114857	NA
sc-tany-M30	FGF1	13	1.2416	2.04712	0.276033	0.346595	NA
sc-tany-M30	FGF1	14	1.46938	2.15357	0.198252	4.66724e-12	***
sc-tany-M30	FGF1	15	0.867956	1.73209	0.139125	0.00139742	**
sc-tany-M30	FGF1	16	0.928368	1.98525	0.144405	7.44255e-06	***
sc-tany-M30	FGF1	17	0.690588	1.72404	0.102303	0.000574521	***
sc-tany-M30	FGF1	18	0.428021	1.34956	0.0779171	1	NA
sc-tany-M30	FGF1	19	0.332345	1.39788	0.0718042	0.405674	NA
sc-tany-M30	FGF1	20	0.271711	1.17153	0.054922	1	NA
sc-tany-M30	FGF1	21	0.207735	1.16669	0.0524919	1	NA
sc-tany-M30	FGF1	22	0.157309	0.949872	0.0385224	1	NA
sc-tany-M30	FGF1	23	0.110958	1.04028	0.0432699	1	NA
sc-tany-M30	FGF1	24	0.0698084	0.734498	0.0323658	1	NA
sc-tany-M30	FGF1	25	0.0172904	0.873075	0.0381041	1	NA
sc-tany-M30	FGF1	26	-0.106104	0.679648	0.0303645	1	NA
sc-tany-M30	FGF1	27	-0.153091	0.55539	0.0227879	1	NA
sc-tany-M30	FGF1	28	-0.284777	0.488044	0.0211993	1	NA
sc-tany-M30	FGF1	29	-0.326313	0.489925	0.0262251	1	NA
sc-tany-M30	FGF1	30	-0.380683	0.409129	0.0259275	1	NA
sc-tany-M30	FGF1	31	-0.384551	0.398547	0.0274371	1	NA
sc-tany-M30	FGF1	32	-0.330053	0.441719	0.0318783	1	NA
sc-tany-M30	FGF1	33	-0.401389	0.384865	0.029605	1	NA
sc-tany-M30	FGF1	34	-0.291404	0.623075	0.0494131	1	NA
sc-tany-M30	FGF1	35	-0.280136	0.695952	0.0654696	1	NA
sc-tany-M30	FGF1	36	-0.463686	0.499885	0.0458244	1	NA
sc-tany-M30	FGF1	37	-0.452917	0.438471	0.0416178	1	NA
sc-tany-M30	FGF1	38	-0.329623	0.577319	0.0705308	1	NA
sc-tany-M30	FGF1	39	-0.457702	0.417281	0.0469478	1	NA
sc-tany-M30	FGF1	40	-0.546204	0.375297	0.0515511	1	NA
sc-tany-M30	PF	12	0.511685	1.51828	0.18278	0.114857	NA
sc-tany-M30	PF	13	0.542406	1.40918	0.138851	0.346595	NA
sc-tany-M30	PF	14	0.208893	1.06988	0.10295	4.66724e-12	NA
sc-tany-M30	PF	15	0.134635	1.12834	0.0915208	0.00139742	NA
sc-tany-M30	PF	16	0.137864	1.0935	0.0724186	7.44255e-06	NA
sc-tany-M30	PF	17	0.0450659	0.790955	0.0491476	0.000574521	NA
sc-tany-M30	PF	18	0.0626056	0.98543	0.055789	1	NA
sc-tany-M30	PF	19	-0.091353	0.846824	0.0440839	0.405674	NA
sc-tany-M30	PF	20	-0.100111	0.719917	0.0364078	1	NA
sc-tany-M30	PF	21	-0.170301	0.547539	0.027869	1	NA
sc-tany-M30	PF	22	-0.133714	0.669149	0.0346009	1	NA
sc-tany-M30	PF	23	-0.233069	0.653343	0.0377838	1	NA
sc-tany-M30	PF	24	-0.264885	0.541745	0.0346108	1	NA
sc-tany-M30	PF	25	-0.226641	0.533657	0.048716	1	NA
sc-tany-M30	PF	26	-0.194714	0.476853	0.0514204	1	NA
sc-tany-M30	PF	27	-0.300126	0.347275	0.0437526	1	NA
sc-tany-M30	PF	28	-0.26804	0.461561	0.0568142	1	NA
sc-tany-M30	PF	29	-0.373931	0.36993	0.0413595	1	NA
sc-tany-M30	PF	30	-0.361942	0.391632	0.0422307	1	NA
sc-tany-M30	PF	31	-0.288755	0.522418	0.0550677	1	NA
sc-tany-M30	PF	32	-0.367934	0.387997	0.0380462	1	NA
sc-tany-M30	PF	33	-0.285408	1.11168	0.125074	1	NA
sc-tany-M30	PF	34	-0.304593	0.415981	0.0445978	1	NA
sc-tany-M30	PF	35	-0.402567	0.403811	0.044324	1	NA
sc-tany-M30	PF	36	-0.306162	0.413066	0.0551983	1	NA
sc-tany-M30	PF	37	-0.503087	0.380345	0.0508258	1	NA
sc-tany-M30	PF	38	-0.497845	0.376518	0.0595327	1	NA
sc-tany-M30	PF	39	-0.488114	0.387328	0.0774657	1	NA
sc-tany-M30	PF	40	-0.341594	0.87695	0.17539	1	NA
sc-tany-M31	FGF1	12	-0.0796482	0.150629	0.0238166	1	NA
sc-tany-M31	FGF1	13	0.00575876	0.44181	0.0595736	1	NA
sc-tany-M31	FGF1	14	0.0804809	0.642529	0.0591496	1	NA
sc-tany-M31	FGF1	15	-0.0107867	0.538393	0.0432448	1	NA
sc-tany-M31	FGF1	16	-0.047903	0.240217	0.0174732	1	NA
sc-tany-M31	FGF1	17	-0.0596792	0.238181	0.0141335	1	NA
sc-tany-M31	FGF1	18	-0.020985	0.417848	0.0241245	1	NA
sc-tany-M31	FGF1	19	0.011213	0.52981	0.0272145	1	NA
sc-tany-M31	FGF1	20	-0.0163133	0.492177	0.0230736	1	NA
sc-tany-M31	FGF1	21	0.0115057	0.933536	0.0420018	1	NA
sc-tany-M31	FGF1	22	-0.0172265	0.750175	0.0304236	1	NA
sc-tany-M31	FGF1	23	-0.0360231	0.417505	0.0173659	1	NA
sc-tany-M31	FGF1	24	0.0303653	1.13703	0.0501034	1	NA
sc-tany-M31	FGF1	25	-0.00961197	0.632315	0.0275965	1	NA
sc-tany-M31	FGF1	26	-0.0617138	0.369219	0.0164955	1	NA
sc-tany-M31	FGF1	27	-0.0345486	0.778002	0.0319218	1	NA
sc-tany-M31	FGF1	28	-0.0385228	0.843216	0.036627	1	NA
sc-tany-M31	FGF1	29	-0.0899145	0.293706	0.0157217	1	NA
sc-tany-M31	FGF1	30	-0.0244805	0.931347	0.0590217	1	NA
sc-tany-M31	FGF1	31	-0.000545318	0.865933	0.0596133	1	NA
sc-tany-M31	FGF1	32	0.0241423	0.901992	0.0650956	1	NA
sc-tany-M31	FGF1	33	-0.00503076	0.734301	0.0564847	1	NA
sc-tany-M31	FGF1	34	-0.0899933	0.115384	0.00915051	1	NA
sc-tany-M31	FGF1	35	-0.0352722	0.453061	0.0426204	1	NA
sc-tany-M31	FGF1	36	-0.0329565	0.468609	0.0429573	1	NA
sc-tany-M31	FGF1	37	-0.0314728	0.361252	0.0342885	1	NA
sc-tany-M31	FGF1	38	-0.082832	0.105809	0.0129267	1	NA
sc-tany-M31	FGF1	39	0.231417	2.05228	0.2309	1	NA
sc-tany-M31	FGF1	40	-0.0724472	0.154362	0.0212033	8.44974e-55	***
sc-tany-M31	PF	12	0.371929	1.87854	0.22615	1	NA
sc-tany-M31	PF	13	-0.037138	0.304818	0.0300346	1	NA
sc-tany-M31	PF	14	-0.0214177	0.296112	0.0284934	1	NA
sc-tany-M31	PF	15	0.0439804	0.564225	0.0457647	1	NA
sc-tany-M31	PF	16	0.0989587	1.28299	0.084968	1	NA
sc-tany-M31	PF	17	0.170518	2.26954	0.141022	1	NA
sc-tany-M31	PF	18	0.00303993	0.898561	0.050871	1	NA
sc-tany-M31	PF	19	0.0151687	0.820813	0.0427298	1	NA
sc-tany-M31	PF	20	-0.000209472	0.778471	0.039369	1	NA
sc-tany-M31	PF	21	-0.0328322	0.347422	0.0176833	1	NA
sc-tany-M31	PF	22	0.0055876	0.468473	0.0242242	1	NA
sc-tany-M31	PF	23	-0.0344524	0.276806	0.0160081	1	NA
sc-tany-M31	PF	24	-0.062299	0.158206	0.0101074	1	NA
sc-tany-M31	PF	25	-0.0641311	0.150725	0.0137593	1	NA
sc-tany-M31	PF	26	0.0517452	0.728717	0.0785796	1	NA
sc-tany-M31	PF	27	-0.0575734	0.188048	0.0236919	1	NA
sc-tany-M31	PF	28	-0.0616102	0.236199	0.0290741	1	NA
sc-tany-M31	PF	29	-0.0721251	0.143555	0.01605	1	NA
sc-tany-M31	PF	30	-0.00546746	0.457513	0.0493349	1	NA
sc-tany-M31	PF	31	0.0356621	0.63341	0.0667672	1	NA
sc-tany-M31	PF	32	-0.0578455	0.146793	0.0143942	1	NA
sc-tany-M31	PF	33	-0.073352	0.201064	0.0226215	1	NA
sc-tany-M31	PF	34	0.0727518	0.729339	0.0781933	1	NA
sc-tany-M31	PF	35	0.185382	1.88438	0.206838	1	NA
sc-tany-M31	PF	36	-0.0174368	0.401184	0.0536105	1	NA
sc-tany-M31	PF	37	-0.0671562	0.13264	0.0177247	1	NA
sc-tany-M31	PF	38	0.0865945	0.653623	0.103347	1	NA
sc-tany-M31	PF	39	0.613999	3.72005	0.74401	1	NA
sc-tany-M31	PF	40	3.79003	13.7116	2.74231	8.44974e-55	NA
sc-tany-M32	FGF1	12	0.516533	1.91191	0.3023	1	NA
sc-tany-M32	FGF1	13	0.211685	0.676654	0.09124	1	NA
sc-tany-M32	FGF1	14	0.162747	0.756911	0.0696793	1	NA
sc-tany-M32	FGF1	15	0.286732	0.8935	0.0717676	1	NA
sc-tany-M32	FGF1	16	0.119615	0.804041	0.0584854	1	NA
sc-tany-M32	FGF1	17	0.182982	1.08431	0.0643419	1	NA
sc-tany-M32	FGF1	18	0.172283	0.983985	0.0568104	1	NA
sc-tany-M32	FGF1	19	0.035356	0.773099	0.0397114	1	NA
sc-tany-M32	FGF1	20	-0.00979972	0.770402	0.036117	1	NA
sc-tany-M32	FGF1	21	-0.0657568	0.677132	0.0304656	1	NA
sc-tany-M32	FGF1	22	-0.122916	0.870942	0.0353214	1	NA
sc-tany-M32	FGF1	23	-0.184574	0.850702	0.0353846	1	NA
sc-tany-M32	FGF1	24	-0.335061	0.630122	0.0277665	1	NA
sc-tany-M32	FGF1	25	-0.331396	0.854834	0.037308	1	NA
sc-tany-M32	FGF1	26	-0.466801	0.678213	0.0303003	1	NA
sc-tany-M32	FGF1	27	-0.633185	0.68607	0.0281498	1	NA
sc-tany-M32	FGF1	28	-0.650925	0.824465	0.0358125	1	NA
sc-tany-M32	FGF1	29	-0.663285	0.595518	0.0318773	1	NA
sc-tany-M32	FGF1	30	-0.584523	0.655587	0.0415461	1	NA
sc-tany-M32	FGF1	31	-0.396941	0.7236	0.0498147	1	NA
sc-tany-M32	FGF1	32	-0.225914	1.21033	0.0873482	1	NA
sc-tany-M32	FGF1	33	-0.365756	0.595088	0.045776	1	NA
sc-tany-M32	FGF1	34	-0.340651	0.927435	0.0735504	1	NA
sc-tany-M32	FGF1	35	-0.298297	0.68851	0.0647696	1	NA
sc-tany-M32	FGF1	36	-0.389727	0.693178	0.0635436	0.0559426	NA
sc-tany-M32	FGF1	37	-0.385491	0.680712	0.0646104	1	NA
sc-tany-M32	FGF1	38	-0.321951	0.661614	0.080829	1	NA
sc-tany-M32	FGF1	39	-0.348948	1.3277	0.149377	1	NA
sc-tany-M32	FGF1	40	-0.267908	0.665975	0.0914788	0.000312795	***
sc-tany-M32	PF	12	0.83351	0.874987	0.105336	1	NA
sc-tany-M32	PF	13	0.655934	0.780222	0.0768776	1	NA
sc-tany-M32	PF	14	0.748403	1.22164	0.117553	1	NA
sc-tany-M32	PF	15	0.654378	1.06922	0.0867253	1	NA
sc-tany-M32	PF	16	0.775547	1.04019	0.0688882	1	NA
sc-tany-M32	PF	17	0.751268	1.28059	0.0795719	1	NA
sc-tany-M32	PF	18	0.683257	0.912156	0.0516407	1	NA
sc-tany-M32	PF	19	0.640418	0.979513	0.0509914	1	NA
sc-tany-M32	PF	20	0.629456	0.963663	0.0487345	1	NA
sc-tany-M32	PF	21	0.581854	0.986636	0.0502185	1	NA
sc-tany-M32	PF	22	0.434212	0.781282	0.0403991	1	NA
sc-tany-M32	PF	23	0.439936	0.925542	0.0535255	1	NA
sc-tany-M32	PF	24	0.275615	0.795816	0.0508428	1	NA
sc-tany-M32	PF	25	0.129958	0.706685	0.0645112	1	NA
sc-tany-M32	PF	26	0.0627722	0.687158	0.0740982	1	NA
sc-tany-M32	PF	27	-0.226581	0.670574	0.0844843	1	NA
sc-tany-M32	PF	28	-0.235407	0.96019	0.118191	1	NA
sc-tany-M32	PF	29	-0.246597	0.69319	0.077501	1	NA
sc-tany-M32	PF	30	-0.118234	0.764072	0.082392	1	NA
sc-tany-M32	PF	31	-0.150469	0.651619	0.0686867	1	NA
sc-tany-M32	PF	32	0.0991727	0.713121	0.0699273	1	NA
sc-tany-M32	PF	33	0.121244	0.846909	0.0952847	1	NA
sc-tany-M32	PF	34	0.35948	1.83256	0.196471	1	NA
sc-tany-M32	PF	35	0.4149	1.95309	0.21438	1	NA
sc-tany-M32	PF	36	0.666129	1.89176	0.252798	0.0559426	NA
sc-tany-M32	PF	37	0.280371	0.788018	0.105303	1	NA
sc-tany-M32	PF	38	0.475057	1.08475	0.171513	1	NA
sc-tany-M32	PF	39	-0.131999	0.524429	0.104886	1	NA
sc-tany-M32	PF	40	1.20478	4.05352	0.810705	0.000312795	NA
sc-tany-M33	FGF1	12	1.65801	2.19817	0.347561	0.114302	NA
sc-tany-M33	FGF1	13	1.61605	1.98001	0.266984	1	NA
sc-tany-M33	FGF1	14	1.18767	1.51407	0.139382	0.945777	NA
sc-tany-M33	FGF1	15	1.01879	1.65879	0.133237	1	NA
sc-tany-M33	FGF1	16	0.647704	1.08763	0.0791134	0.157074	NA
sc-tany-M33	FGF1	17	0.488158	1.25428	0.0744276	0.173157	NA
sc-tany-M33	FGF1	18	0.270678	1.04923	0.0605772	1	NA
sc-tany-M33	FGF1	19	0.168007	0.950196	0.0488083	1	NA
sc-tany-M33	FGF1	20	0.0356775	0.821267	0.0385016	1	NA
sc-tany-M33	FGF1	21	-0.0639714	0.685597	0.0308465	1	NA
sc-tany-M33	FGF1	22	-0.162761	0.676931	0.0274532	1	NA
sc-tany-M33	FGF1	23	-0.234408	0.58631	0.0243873	1	NA
sc-tany-M33	FGF1	24	-0.340316	0.525684	0.0231644	1	NA
sc-tany-M33	FGF1	25	-0.375834	0.507741	0.0221596	1	NA
sc-tany-M33	FGF1	26	-0.480272	0.518015	0.0231432	1	NA
sc-tany-M33	FGF1	27	-0.559251	0.460721	0.0189036	1	NA
sc-tany-M33	FGF1	28	-0.604238	0.432312	0.0187784	1	NA
sc-tany-M33	FGF1	29	-0.670729	0.410887	0.0219943	1	NA
sc-tany-M33	FGF1	30	-0.583375	0.54992	0.0348498	1	NA
sc-tany-M33	FGF1	31	-0.578036	0.426632	0.0293706	1	NA
sc-tany-M33	FGF1	32	-0.536202	0.481556	0.0347533	1	NA
sc-tany-M33	FGF1	33	-0.50501	0.493355	0.0379503	1	NA
sc-tany-M33	FGF1	34	-0.542498	0.434462	0.034455	1	NA
sc-tany-M33	FGF1	35	-0.583436	0.510739	0.0480463	1	NA
sc-tany-M33	FGF1	36	-0.499234	0.623445	0.0571511	1	NA
sc-tany-M33	FGF1	37	-0.517147	0.5902	0.0560193	1	NA
sc-tany-M33	FGF1	38	-0.422323	0.593237	0.0724754	1	NA
sc-tany-M33	FGF1	39	-0.386813	1.13979	0.128236	1	NA
sc-tany-M33	FGF1	40	-0.448708	0.859623	0.118078	1	NA
sc-tany-M33	PF	12	2.41571	2.02524	0.24381	0.114302	NA
sc-tany-M33	PF	13	1.42287	1.51369	0.149148	1	NA
sc-tany-M33	PF	14	1.6977	1.61778	0.155671	0.945777	NA
sc-tany-M33	PF	15	1.43027	1.46391	0.118739	1	NA
sc-tany-M33	PF	16	1.16547	1.30821	0.0866383	0.157074	NA
sc-tany-M33	PF	17	0.985628	1.23426	0.0766933	0.173157	NA
sc-tany-M33	PF	18	0.548368	0.900963	0.051007	1	NA
sc-tany-M33	PF	19	0.49796	0.947639	0.0493321	1	NA
sc-tany-M33	PF	20	0.392315	0.818965	0.0414168	1	NA
sc-tany-M33	PF	21	0.260858	0.754214	0.0383885	1	NA
sc-tany-M33	PF	22	0.0804755	0.640802	0.0331351	1	NA
sc-tany-M33	PF	23	0.0446617	0.605782	0.0350333	1	NA
sc-tany-M33	PF	24	-0.00211957	0.552964	0.0353275	1	NA
sc-tany-M33	PF	25	-0.0655316	0.592108	0.0540518	1	NA
sc-tany-M33	PF	26	-0.318029	0.472291	0.0509285	1	NA
sc-tany-M33	PF	27	-0.291541	0.513737	0.0647248	1	NA
sc-tany-M33	PF	28	-0.344657	0.470614	0.0579286	1	NA
sc-tany-M33	PF	29	-0.335432	0.462235	0.0516795	1	NA
sc-tany-M33	PF	30	-0.243325	0.563478	0.0607614	1	NA
sc-tany-M33	PF	31	-0.246347	0.50048	0.0527552	1	NA
sc-tany-M33	PF	32	-0.120043	0.532715	0.052237	1	NA
sc-tany-M33	PF	33	-0.212177	0.635743	0.0715267	1	NA
sc-tany-M33	PF	34	-0.0803854	0.787013	0.0843766	1	NA
sc-tany-M33	PF	35	-0.141727	0.757099	0.0831024	1	NA
sc-tany-M33	PF	36	-0.011687	0.776169	0.10372	1	NA
sc-tany-M33	PF	37	-0.0729349	1.00291	0.13402	1	NA
sc-tany-M33	PF	38	0.157382	1.34822	0.213173	1	NA
sc-tany-M33	PF	39	0.0103496	0.902307	0.180461	1	NA
sc-tany-M33	PF	40	0.123775	1.31287	0.262573	1	NA
sc-tany-M34	FGF1	12	0.540638	1.80126	0.284804	1	NA
sc-tany-M34	FGF1	13	0.539489	1.3537	0.182532	1	NA
sc-tany-M34	FGF1	14	0.479074	1.33465	0.122865	1	NA
sc-tany-M34	FGF1	15	0.229861	1.1272	0.0905389	1	NA
sc-tany-M34	FGF1	16	0.247251	1.15625	0.0841047	1	NA
sc-tany-M34	FGF1	17	0.187992	1.1065	0.0656588	1	NA
sc-tany-M34	FGF1	18	-0.00709937	0.856172	0.0494311	1	NA
sc-tany-M34	FGF1	19	0.0668213	0.999294	0.0513303	1	NA
sc-tany-M34	FGF1	20	0.0540006	0.974357	0.0456786	1	NA
sc-tany-M34	FGF1	21	-0.027678	1.01991	0.0458878	1	NA
sc-tany-M34	FGF1	22	0.0258639	1.06735	0.0432868	1	NA
sc-tany-M34	FGF1	23	-0.104021	0.938557	0.0390388	1	NA
sc-tany-M34	FGF1	24	-0.119585	0.852115	0.0375487	1	NA
sc-tany-M34	FGF1	25	-0.141496	0.958209	0.0418196	1	NA
sc-tany-M34	FGF1	26	-0.230943	0.829528	0.0370606	1	NA
sc-tany-M34	FGF1	27	-0.20938	1.01835	0.0417833	1	NA
sc-tany-M34	FGF1	28	-0.300635	0.8344	0.036244	1	NA
sc-tany-M34	FGF1	29	-0.307125	0.793243	0.0424613	1	NA
sc-tany-M34	FGF1	30	-0.26132	0.911705	0.057777	1	NA
sc-tany-M34	FGF1	31	-0.054282	1.18608	0.0816528	1	NA
sc-tany-M34	FGF1	32	-0.159024	0.852878	0.0615511	1	NA
sc-tany-M34	FGF1	33	-0.0225515	0.965047	0.0742344	1	NA
sc-tany-M34	FGF1	34	-0.101279	0.84464	0.0669843	1	NA
sc-tany-M34	FGF1	35	-0.109118	0.963856	0.0906719	1	NA
sc-tany-M34	FGF1	36	-0.0292856	0.958176	0.0878358	1	NA
sc-tany-M34	FGF1	37	-0.0998555	1.07762	0.102283	1	NA
sc-tany-M34	FGF1	38	-0.261111	0.716827	0.0875743	1	NA
sc-tany-M34	FGF1	39	0.0360338	1.18542	0.133371	1	NA
sc-tany-M34	FGF1	40	-0.0648907	0.862834	0.118519	1	NA
sc-tany-M34	PF	12	0.532929	1.35096	0.162637	1	NA
sc-tany-M34	PF	13	0.584764	1.28296	0.126414	1	NA
sc-tany-M34	PF	14	0.398394	1.24402	0.119705	1	NA
sc-tany-M34	PF	15	0.43289	1.26794	0.102844	1	NA
sc-tany-M34	PF	16	0.364385	1.1746	0.0777896	1	NA
sc-tany-M34	PF	17	0.25123	0.98579	0.061254	1	NA
sc-tany-M34	PF	18	0.177815	0.943022	0.0533881	1	NA
sc-tany-M34	PF	19	0.276722	1.08091	0.05627	1	NA
sc-tany-M34	PF	20	0.218849	1.00783	0.0509681	1	NA
sc-tany-M34	PF	21	0.0533545	0.8571	0.0436252	1	NA
sc-tany-M34	PF	22	-0.0488489	0.774515	0.0400492	1	NA
sc-tany-M34	PF	23	-0.0230361	0.80569	0.0465942	1	NA
sc-tany-M34	PF	24	0.06246	0.964163	0.0615981	1	NA
sc-tany-M34	PF	25	-0.250701	0.677459	0.0618433	1	NA
sc-tany-M34	PF	26	-0.156341	0.718368	0.0774636	1	NA
sc-tany-M34	PF	27	-0.138323	0.871516	0.109801	1	NA
sc-tany-M34	PF	28	-0.316134	0.782167	0.0962781	1	NA
sc-tany-M34	PF	29	-0.236063	0.818915	0.0915575	1	NA
sc-tany-M34	PF	30	-0.122884	0.933446	0.100656	1	NA
sc-tany-M34	PF	31	-0.0456644	0.772374	0.0814154	1	NA
sc-tany-M34	PF	32	-0.0184726	0.858247	0.084158	1	NA
sc-tany-M34	PF	33	-0.135902	0.766566	0.0862454	1	NA
sc-tany-M34	PF	34	0.213177	1.17145	0.125592	1	NA
sc-tany-M34	PF	35	0.215124	1.06072	0.116429	1	NA
sc-tany-M34	PF	36	0.238744	0.980899	0.131078	1	NA
sc-tany-M34	PF	37	0.377733	1.39668	0.18664	1	NA
sc-tany-M34	PF	38	0.0133089	1.05786	0.167262	1	NA
sc-tany-M34	PF	39	0.101354	1.15751	0.231502	1	NA
sc-tany-M34	PF	40	0.744698	1.59024	0.318049	1	NA
sc-tany-M4	FGF1	12	1.49595	1.12297	0.177557	1	NA
sc-tany-M4	FGF1	13	1.1662	1.1605	0.156482	0.215217	NA
sc-tany-M4	FGF1	14	1.00035	1.09206	0.100532	2.9564e-05	***
sc-tany-M4	FGF1	15	0.913651	1.14609	0.0920563	0.38494	NA
sc-tany-M4	FGF1	16	0.817644	1.04847	0.0762652	0.151553	NA
sc-tany-M4	FGF1	17	0.644514	1.07023	0.0635067	0.0371815	*
sc-tany-M4	FGF1	18	0.379579	0.96354	0.05563	0.0966959	NA
sc-tany-M4	FGF1	19	0.202103	0.993106	0.0510124	7.19446e-06	***
sc-tany-M4	FGF1	20	0.131277	0.944649	0.0442858	0.00465242	**
sc-tany-M4	FGF1	21	-0.0286537	0.827092	0.0372126	0.0213312	*
sc-tany-M4	FGF1	22	0.0147154	0.880893	0.0357249	1	NA
sc-tany-M4	FGF1	23	-0.0677734	0.800621	0.0333014	0.862925	NA
sc-tany-M4	FGF1	24	-0.189016	0.815921	0.0359538	0.0303984	*
sc-tany-M4	FGF1	25	-0.248395	0.694682	0.0303184	0.00747229	**
sc-tany-M4	FGF1	26	-0.346464	0.652097	0.0291336	0.027456	*
sc-tany-M4	FGF1	27	-0.519995	0.612913	0.0251481	0.171605	NA
sc-tany-M4	FGF1	28	-0.618717	0.612761	0.0266167	0.00364549	**
sc-tany-M4	FGF1	29	-0.721463	0.595965	0.0319013	1.244e-05	***
sc-tany-M4	FGF1	30	-0.77332	0.544196	0.034487	0.0014449	**
sc-tany-M4	FGF1	31	-0.71962	0.589205	0.0405625	0.00991786	**
sc-tany-M4	FGF1	32	-0.783741	0.517669	0.0373596	5.61589e-05	***
sc-tany-M4	FGF1	33	-0.746081	0.520178	0.0400137	0.235741	NA
sc-tany-M4	FGF1	34	-0.718724	0.570671	0.0452572	0.214523	NA
sc-tany-M4	FGF1	35	-0.741509	0.625616	0.058853	0.037918	*
sc-tany-M4	FGF1	36	-0.815445	0.544477	0.0499121	0.0017077	**
sc-tany-M4	FGF1	37	-0.952321	0.538131	0.0510771	0.442713	NA
sc-tany-M4	FGF1	38	-0.887521	0.531281	0.0649063	1	NA
sc-tany-M4	FGF1	39	-0.959914	0.547157	0.06156	1	NA
sc-tany-M4	FGF1	40	-0.902217	0.714563	0.0981528	1	NA
sc-tany-M4	PF	12	1.74301	1.16225	0.139919	1	NA
sc-tany-M4	PF	13	1.62386	1.40182	0.138125	0.215217	NA
sc-tany-M4	PF	14	1.55972	1.23993	0.119312	2.9564e-05	NA
sc-tany-M4	PF	15	1.18746	1.06885	0.086695	0.38494	NA
sc-tany-M4	PF	16	1.05835	1.10915	0.0734552	0.151553	NA
sc-tany-M4	PF	17	0.904084	1.03922	0.064574	0.0371815	NA
sc-tany-M4	PF	18	0.636763	1.01177	0.0572801	0.0966959	NA
sc-tany-M4	PF	19	0.56551	0.875737	0.0455891	7.19446e-06	NA
sc-tany-M4	PF	20	0.388921	0.91099	0.0460707	0.00465242	NA
sc-tany-M4	PF	21	0.177724	0.784888	0.0399497	0.0213312	NA
sc-tany-M4	PF	22	0.0935803	0.733931	0.0379507	1	NA
sc-tany-M4	PF	23	0.0817236	0.734066	0.0424521	0.862925	NA
sc-tany-M4	PF	24	0.0300788	0.759925	0.0485498	0.0303984	NA
sc-tany-M4	PF	25	0.0687425	0.83442	0.0761717	0.00747229	NA
sc-tany-M4	PF	26	0.0147304	0.778157	0.0839108	0.027456	NA
sc-tany-M4	PF	27	-0.16066	0.69493	0.087553	0.171605	NA
sc-tany-M4	PF	28	-0.122565	0.594056	0.0731232	0.00364549	NA
sc-tany-M4	PF	29	-0.139754	0.714528	0.0798867	1.244e-05	NA
sc-tany-M4	PF	30	-0.315388	0.625771	0.0674786	0.0014449	NA
sc-tany-M4	PF	31	-0.261649	0.63111	0.0665249	0.00991786	NA
sc-tany-M4	PF	32	-0.230017	0.643009	0.0630522	5.61589e-05	NA
sc-tany-M4	PF	33	-0.301606	0.687259	0.0773227	0.235741	NA
sc-tany-M4	PF	34	-0.280165	0.711731	0.0763055	0.214523	NA
sc-tany-M4	PF	35	-0.23642	0.755632	0.0829414	0.037918	NA
sc-tany-M4	PF	36	-0.163815	0.756471	0.101088	0.0017077	NA
sc-tany-M4	PF	37	-0.475028	0.62428	0.0834229	0.442713	NA
sc-tany-M4	PF	38	-0.508426	0.669441	0.105848	1	NA
sc-tany-M4	PF	39	-0.474949	0.525754	0.105151	1	NA
sc-tany-M4	PF	40	-0.347822	0.7625	0.1525	1	NA
sc-tany-M5	FGF1	12	1.68228	2.03159	0.321222	0.105059	NA
sc-tany-M5	FGF1	13	1.79534	1.9729	0.266026	1.43575e-05	***
sc-tany-M5	FGF1	14	1.87283	2.24341	0.206523	1.01905e-19	***
sc-tany-M5	FGF1	15	1.38313	2.05313	0.164911	1.0177e-09	***
sc-tany-M5	FGF1	16	1.26013	1.73164	0.125958	8.70095e-14	***
sc-tany-M5	FGF1	17	0.8254	1.3416	0.0796092	0.00064555	***
sc-tany-M5	FGF1	18	0.55606	1.30248	0.0751988	0.136282	NA
sc-tany-M5	FGF1	19	0.327983	1.20194	0.0617395	0.32454	NA
sc-tany-M5	FGF1	20	0.346411	1.2029	0.0563929	0.0974006	NA
sc-tany-M5	FGF1	21	0.149383	1.02761	0.0462343	1	NA
sc-tany-M5	FGF1	22	0.137989	0.985455	0.0399655	1	NA
sc-tany-M5	FGF1	23	0.104666	1.06147	0.0441513	1	NA
sc-tany-M5	FGF1	24	-0.0477472	0.811063	0.0357397	1	NA
sc-tany-M5	FGF1	25	-0.0947429	0.765026	0.0333885	1	NA
sc-tany-M5	FGF1	26	-0.167565	0.736841	0.0329196	1	NA
sc-tany-M5	FGF1	27	-0.264314	0.621648	0.0255065	1	NA
sc-tany-M5	FGF1	28	-0.414339	0.521848	0.0226676	1	NA
sc-tany-M5	FGF1	29	-0.411345	0.524162	0.0280577	1	NA
sc-tany-M5	FGF1	30	-0.409196	0.49774	0.031543	1	NA
sc-tany-M5	FGF1	31	-0.37912	0.450054	0.030983	1	NA
sc-tany-M5	FGF1	32	-0.423184	0.49966	0.0360598	1	NA
sc-tany-M5	FGF1	33	-0.427695	0.473268	0.0364052	1	NA
sc-tany-M5	FGF1	34	-0.423231	0.485699	0.0385184	1	NA
sc-tany-M5	FGF1	35	-0.359089	0.557426	0.0524383	1	NA
sc-tany-M5	FGF1	36	-0.502673	0.38346	0.0351517	1	NA
sc-tany-M5	FGF1	37	-0.477934	0.459235	0.0435886	1	NA
sc-tany-M5	FGF1	38	-0.445422	0.493471	0.0602871	1	NA
sc-tany-M5	FGF1	39	-0.412896	0.547303	0.0615764	1	NA
sc-tany-M5	FGF1	40	-0.488706	0.425721	0.0584773	1	NA
sc-tany-M5	PF	12	0.848946	1.91804	0.230904	0.105059	NA
sc-tany-M5	PF	13	0.770359	1.11257	0.109625	1.43575e-05	NA
sc-tany-M5	PF	14	0.368597	1.00611	0.0968126	1.01905e-19	NA
sc-tany-M5	PF	15	0.35025	0.960171	0.0778802	1.0177e-09	NA
sc-tany-M5	PF	16	0.182191	0.856164	0.0567008	8.70095e-14	NA
sc-tany-M5	PF	17	0.195955	0.928273	0.0576801	0.00064555	NA
sc-tany-M5	PF	18	0.118119	0.837042	0.0473882	0.136282	NA
sc-tany-M5	PF	19	-0.0808017	0.670915	0.0349264	0.32454	NA
sc-tany-M5	PF	20	-0.0973821	0.628777	0.0317986	0.0974006	NA
sc-tany-M5	PF	21	-0.162133	0.625359	0.0318299	1	NA
sc-tany-M5	PF	22	-0.21337	0.56593	0.0292635	1	NA
sc-tany-M5	PF	23	-0.288932	0.469422	0.0271474	1	NA
sc-tany-M5	PF	24	-0.338754	0.419166	0.0267795	1	NA
sc-tany-M5	PF	25	-0.297253	0.451642	0.0412291	1	NA
sc-tany-M5	PF	26	-0.252428	0.506581	0.054626	1	NA
sc-tany-M5	PF	27	-0.315428	0.461241	0.0581109	1	NA
sc-tany-M5	PF	28	-0.313943	0.472192	0.0581229	1	NA
sc-tany-M5	PF	29	-0.336723	0.485378	0.0542669	1	NA
sc-tany-M5	PF	30	-0.415426	0.421877	0.0454921	1	NA
sc-tany-M5	PF	31	-0.393514	0.413521	0.043589	1	NA
sc-tany-M5	PF	32	-0.373735	0.399085	0.0391335	1	NA
sc-tany-M5	PF	33	-0.34527	0.340279	0.0382844	1	NA
sc-tany-M5	PF	34	-0.343367	0.421628	0.0452032	1	NA
sc-tany-M5	PF	35	-0.273082	0.495635	0.054403	1	NA
sc-tany-M5	PF	36	-0.402022	0.446408	0.0596538	1	NA
sc-tany-M5	PF	37	-0.479709	0.378332	0.0505568	1	NA
sc-tany-M5	PF	38	-0.413979	0.413087	0.0653148	1	NA
sc-tany-M5	PF	39	-0.414857	0.336825	0.067365	1	NA
sc-tany-M5	PF	40	-0.294899	0.600145	0.120029	1	NA
sc-tany-M6	FGF1	12	0.209577	0.863479	0.136528	1	NA
sc-tany-M6	FGF1	13	0.473384	1.01308	0.136604	1	NA
sc-tany-M6	FGF1	14	0.282564	1.32238	0.121734	1	NA
sc-tany-M6	FGF1	15	0.276762	1.04951	0.0842987	1	NA
sc-tany-M6	FGF1	16	0.249857	1.13437	0.0825133	1	NA
sc-tany-M6	FGF1	17	0.427576	1.52775	0.0906551	0.223458	NA
sc-tany-M6	FGF1	18	0.496409	1.40872	0.0813323	0.00232897	**
sc-tany-M6	FGF1	19	0.454829	1.31779	0.0676903	0.00130824	**
sc-tany-M6	FGF1	20	0.468652	1.50146	0.0703896	2.26031e-06	***
sc-tany-M6	FGF1	21	0.4365	1.41853	0.0638227	2.53897e-09	***
sc-tany-M6	FGF1	22	0.250624	1.16176	0.0471157	0.00148618	**
sc-tany-M6	FGF1	23	0.104548	1.08452	0.0451099	0.21289	NA
sc-tany-M6	FGF1	24	0.108718	1.08496	0.047809	0.234497	NA
sc-tany-M6	FGF1	25	0.0227312	0.933611	0.0407461	1	NA
sc-tany-M6	FGF1	26	-0.106244	0.769165	0.0343638	1	NA
sc-tany-M6	FGF1	27	-0.167984	0.824479	0.0338288	1	NA
sc-tany-M6	FGF1	28	-0.189429	0.757316	0.0328957	1	NA
sc-tany-M6	FGF1	29	-0.261285	0.60583	0.0324293	1	NA
sc-tany-M6	FGF1	30	-0.267737	0.643792	0.0407987	1	NA
sc-tany-M6	FGF1	31	-0.238765	0.692876	0.0476995	1	NA
sc-tany-M6	FGF1	32	-0.253099	0.676917	0.0488523	1	NA
sc-tany-M6	FGF1	33	-0.180303	0.891919	0.0686092	1	NA
sc-tany-M6	FGF1	34	-0.0618233	0.841269	0.066717	1	NA
sc-tany-M6	FGF1	35	-0.204117	0.936241	0.0880742	1	NA
sc-tany-M6	FGF1	36	-0.123524	0.753249	0.0690502	1	NA
sc-tany-M6	FGF1	37	-0.0916315	1.09203	0.103651	1	NA
sc-tany-M6	FGF1	38	0.034975	0.867854	0.106025	1	NA
sc-tany-M6	FGF1	39	0.0927573	1.78148	0.200432	1	NA
sc-tany-M6	FGF1	40	-0.0517242	0.830796	0.114119	1	NA
sc-tany-M6	PF	12	0.160432	0.982486	0.118277	1	NA
sc-tany-M6	PF	13	0.295956	0.932456	0.0918777	1	NA
sc-tany-M6	PF	14	0.0984542	1.12842	0.108582	1	NA
sc-tany-M6	PF	15	0.0406255	0.903057	0.0732476	1	NA
sc-tany-M6	PF	16	-0.00790691	0.835297	0.0553189	1	NA
sc-tany-M6	PF	17	0.0130595	0.807713	0.0501889	0.223458	NA
sc-tany-M6	PF	18	-0.0183585	0.835496	0.0473007	0.00232897	NA
sc-tany-M6	PF	19	-0.0427145	0.852504	0.0443796	0.00130824	NA
sc-tany-M6	PF	20	-0.121458	0.716258	0.0362227	2.26031e-06	NA
sc-tany-M6	PF	21	-0.226679	0.565045	0.02876	2.53897e-09	NA
sc-tany-M6	PF	22	-0.211102	0.62686	0.0324142	0.00148618	NA
sc-tany-M6	PF	23	-0.267813	0.761327	0.0440287	0.21289	NA
sc-tany-M6	PF	24	-0.270053	0.563278	0.0359865	0.234497	NA
sc-tany-M6	PF	25	-0.333967	0.514587	0.0469752	1	NA
sc-tany-M6	PF	26	-0.329632	0.514872	0.0555201	1	NA
sc-tany-M6	PF	27	-0.489637	0.475176	0.0598665	1	NA
sc-tany-M6	PF	28	-0.367733	0.453349	0.0558034	1	NA
sc-tany-M6	PF	29	-0.465828	0.391801	0.0438047	1	NA
sc-tany-M6	PF	30	-0.39654	0.42833	0.046188	1	NA
sc-tany-M6	PF	31	-0.302632	0.636856	0.0671305	1	NA
sc-tany-M6	PF	32	-0.325315	0.638641	0.0626239	1	NA
sc-tany-M6	PF	33	-0.421322	0.464649	0.0522771	1	NA
sc-tany-M6	PF	34	-0.338421	0.676978	0.0725797	1	NA
sc-tany-M6	PF	35	-0.336093	0.525618	0.0576941	1	NA
sc-tany-M6	PF	36	-0.221771	0.70461	0.0941574	1	NA
sc-tany-M6	PF	37	-0.255594	0.6226	0.0831985	1	NA
sc-tany-M6	PF	38	-0.304062	0.442217	0.0699206	1	NA
sc-tany-M6	PF	39	-0.239128	0.74641	0.149282	1	NA
sc-tany-M6	PF	40	-0.218675	0.723697	0.144739	1	NA
sc-tany-M7	FGF1	12	-0.141655	0.730752	0.115542	1	NA
sc-tany-M7	FGF1	13	-0.212867	0.788943	0.106381	1	NA
sc-tany-M7	FGF1	14	-0.113422	0.742113	0.068317	1	NA
sc-tany-M7	FGF1	15	-0.159718	0.856424	0.0687896	1	NA
sc-tany-M7	FGF1	16	-0.107191	0.780454	0.0567697	1	NA
sc-tany-M7	FGF1	17	-0.20777	0.777471	0.0461344	1	NA
sc-tany-M7	FGF1	18	-0.115443	0.822427	0.0474829	1	NA
sc-tany-M7	FGF1	19	-0.206236	0.721926	0.0370829	1	NA
sc-tany-M7	FGF1	20	-0.216137	0.739999	0.0346917	0.268919	NA
sc-tany-M7	FGF1	21	-0.218741	0.757951	0.0341018	0.925014	NA
sc-tany-M7	FGF1	22	-0.158551	0.844052	0.0342308	0.178227	NA
sc-tany-M7	FGF1	23	-0.23071	0.788719	0.0328064	0.0217545	*
sc-tany-M7	FGF1	24	-0.264557	0.864192	0.0380809	0.0927542	NA
sc-tany-M7	FGF1	25	-0.182568	0.881783	0.0384842	1	NA
sc-tany-M7	FGF1	26	-0.159963	0.924074	0.0412846	1	NA
sc-tany-M7	FGF1	27	-0.173092	0.982178	0.0402992	0.0129017	*
sc-tany-M7	FGF1	28	-0.0185152	1.0203	0.0443191	1	NA
sc-tany-M7	FGF1	29	0.127531	1.11496	0.0596825	0.362778	NA
sc-tany-M7	FGF1	30	0.343815	1.1286	0.0715223	1	NA
sc-tany-M7	FGF1	31	0.364424	1.28306	0.0883293	1	NA
sc-tany-M7	FGF1	32	0.368514	1.10441	0.0797037	1	NA
sc-tany-M7	FGF1	33	0.261762	1.05738	0.0813367	1	NA
sc-tany-M7	FGF1	34	0.237123	1.04775	0.0830918	0.417457	NA
sc-tany-M7	FGF1	35	0.427296	1.28009	0.120421	1	NA
sc-tany-M7	FGF1	36	0.240793	1.12526	0.103152	1	NA
sc-tany-M7	FGF1	37	0.237692	1.08457	0.102943	1	NA
sc-tany-M7	FGF1	38	0.171525	1.30242	0.159116	1	NA
sc-tany-M7	FGF1	39	0.237265	1.22062	0.137331	0.0624276	NA
sc-tany-M7	FGF1	40	-0.0241432	0.873945	0.120046	1	NA
sc-tany-M7	PF	12	-0.0406849	0.999291	0.1203	1	NA
sc-tany-M7	PF	13	0.0666824	1.01393	0.099906	1	NA
sc-tany-M7	PF	14	-0.0527125	0.8619	0.0829364	1	NA
sc-tany-M7	PF	15	0.0502445	0.947342	0.0768396	1	NA
sc-tany-M7	PF	16	0.0101418	0.861001	0.0570212	1	NA
sc-tany-M7	PF	17	-0.0602318	0.844177	0.0524546	1	NA
sc-tany-M7	PF	18	-0.0560371	0.960117	0.0543559	1	NA
sc-tany-M7	PF	19	-0.0532431	0.912949	0.0475262	1	NA
sc-tany-M7	PF	20	0.0700046	0.954856	0.0482891	0.268919	NA
sc-tany-M7	PF	21	0.0350692	1.02473	0.0521575	0.925014	NA
sc-tany-M7	PF	22	0.149513	1.11066	0.0574306	0.178227	NA
sc-tany-M7	PF	23	0.134492	0.966012	0.0558659	0.0217545	NA
sc-tany-M7	PF	24	0.0935585	0.945266	0.0603908	0.0927542	NA
sc-tany-M7	PF	25	0.130402	1.10276	0.100668	1	NA
sc-tany-M7	PF	26	-0.0572264	0.774083	0.0834715	1	NA
sc-tany-M7	PF	27	0.440005	1.42559	0.179608	0.0129017	NA
sc-tany-M7	PF	28	0.183707	1.17716	0.144899	1	NA
sc-tany-M7	PF	29	0.554977	1.23673	0.13827	0.362778	NA
sc-tany-M7	PF	30	0.440777	1.27022	0.136972	1	NA
sc-tany-M7	PF	31	0.423299	1.14053	0.120222	1	NA
sc-tany-M7	PF	32	0.550544	1.29635	0.127117	1	NA
sc-tany-M7	PF	33	0.462169	1.44434	0.162501	1	NA
sc-tany-M7	PF	34	0.652502	1.38021	0.147974	0.417457	NA
sc-tany-M7	PF	35	0.723091	1.46923	0.161269	1	NA
sc-tany-M7	PF	36	0.42181	1.28147	0.171243	1	NA
sc-tany-M7	PF	37	0.606456	1.66125	0.221994	1	NA
sc-tany-M7	PF	38	0.705309	1.56365	0.247235	1	NA
sc-tany-M7	PF	39	1.01823	1.82667	0.365333	0.0624276	NA
sc-tany-M7	PF	40	0.33124	1.10106	0.220213	1	NA
sc-tany-M8	FGF1	12	2.11932	1.37839	0.217942	1	NA
sc-tany-M8	FGF1	13	1.74163	1.44415	0.194729	1	NA
sc-tany-M8	FGF1	14	1.55886	1.30847	0.120454	1	NA
sc-tany-M8	FGF1	15	1.32139	1.26319	0.101462	1	NA
sc-tany-M8	FGF1	16	0.897674	1.0707	0.0778818	1	NA
sc-tany-M8	FGF1	17	0.730807	1.01227	0.0600669	1	NA
sc-tany-M8	FGF1	18	0.438428	0.98528	0.0568852	1	NA
sc-tany-M8	FGF1	19	0.232529	0.836489	0.0429676	0.821137	NA
sc-tany-M8	FGF1	20	0.0591816	0.759008	0.0355828	1	NA
sc-tany-M8	FGF1	21	-0.000522502	0.718202	0.0323134	1	NA
sc-tany-M8	FGF1	22	-0.123963	0.708075	0.0287162	1	NA
sc-tany-M8	FGF1	23	-0.240684	0.627815	0.0261137	1	NA
sc-tany-M8	FGF1	24	-0.346278	0.600787	0.0264738	1	NA
sc-tany-M8	FGF1	25	-0.431426	0.572295	0.024977	1	NA
sc-tany-M8	FGF1	26	-0.565705	0.567514	0.0253547	1	NA
sc-tany-M8	FGF1	27	-0.660892	0.536003	0.0219925	1	NA
sc-tany-M8	FGF1	28	-0.77628	0.513773	0.0223169	0.470915	NA
sc-tany-M8	FGF1	29	-0.804068	0.524053	0.0280519	0.0424413	*
sc-tany-M8	FGF1	30	-0.755222	0.580648	0.0367971	0.328685	NA
sc-tany-M8	FGF1	31	-0.679602	0.547625	0.0377001	0.48435	NA
sc-tany-M8	FGF1	32	-0.689041	0.510927	0.036873	1	NA
sc-tany-M8	FGF1	33	-0.563479	0.541797	0.0416767	1	NA
sc-tany-M8	FGF1	34	-0.543679	0.554674	0.0439885	1	NA
sc-tany-M8	FGF1	35	-0.720325	0.515894	0.0485312	0.00256833	**
sc-tany-M8	FGF1	36	-0.589246	0.597267	0.0547514	0.998143	NA
sc-tany-M8	FGF1	37	-0.618304	0.570331	0.0541334	0.0150778	*
sc-tany-M8	FGF1	38	-0.595297	0.619468	0.07568	0.290191	NA
sc-tany-M8	FGF1	39	-0.704722	0.727209	0.0818175	0.433032	NA
sc-tany-M8	FGF1	40	-0.491898	0.789614	0.108462	0.736427	NA
sc-tany-M8	PF	12	2.65899	1.50353	0.181004	1	NA
sc-tany-M8	PF	13	2.02469	1.31487	0.129558	1	NA
sc-tany-M8	PF	14	1.69091	1.08209	0.104124	1	NA
sc-tany-M8	PF	15	1.56865	1.07927	0.0875406	1	NA
sc-tany-M8	PF	16	1.19716	1.02956	0.0681845	1	NA
sc-tany-M8	PF	17	1.01453	0.911439	0.056634	1	NA
sc-tany-M8	PF	18	0.721923	0.856226	0.0484743	1	NA
sc-tany-M8	PF	19	0.55125	0.785531	0.0408931	0.821137	NA
sc-tany-M8	PF	20	0.278259	0.703519	0.0355785	1	NA
sc-tany-M8	PF	21	0.253202	0.695553	0.0354027	1	NA
sc-tany-M8	PF	22	0.168137	0.680636	0.0351949	1	NA
sc-tany-M8	PF	23	0.0305216	0.632302	0.036567	1	NA
sc-tany-M8	PF	24	-0.116745	0.582423	0.0372097	1	NA
sc-tany-M8	PF	25	-0.207798	0.548949	0.050112	1	NA
sc-tany-M8	PF	26	-0.263669	0.593348	0.0639823	1	NA
sc-tany-M8	PF	27	-0.326687	0.556286	0.0700854	1	NA
sc-tany-M8	PF	28	-0.436027	0.481481	0.0592662	0.470915	NA
sc-tany-M8	PF	29	-0.37588	0.537237	0.0600649	0.0424413	NA
sc-tany-M8	PF	30	-0.331223	0.570684	0.0615385	0.328685	NA
sc-tany-M8	PF	31	-0.226682	0.548073	0.057772	0.48435	NA
sc-tany-M8	PF	32	-0.274483	0.651027	0.0638384	1	NA
sc-tany-M8	PF	33	-0.255022	0.653811	0.0735595	1	NA
sc-tany-M8	PF	34	-0.1971	0.65273	0.06998	1	NA
sc-tany-M8	PF	35	-0.0788463	0.692453	0.0760066	0.00256833	NA
sc-tany-M8	PF	36	-0.0694418	0.757167	0.101181	0.998143	NA
sc-tany-M8	PF	37	0.0299685	0.758211	0.10132	0.0150778	NA
sc-tany-M8	PF	38	0.042919	0.881054	0.139307	0.290191	NA
sc-tany-M8	PF	39	-0.0752398	0.706844	0.141369	0.433032	NA
sc-tany-M8	PF	40	0.19989	1.04278	0.208555	0.736427	NA
sc-tany-M9	FGF1	12	0.119424	1.19869	0.189529	1	NA
sc-tany-M9	FGF1	13	0.218068	1.25031	0.168591	1	NA
sc-tany-M9	FGF1	14	0.278598	1.06731	0.0982536	1	NA
sc-tany-M9	FGF1	15	0.140052	0.939418	0.0754559	1	NA
sc-tany-M9	FGF1	16	0.210612	1.06141	0.0772059	1	NA
sc-tany-M9	FGF1	17	0.1227	0.975496	0.057885	1	NA
sc-tany-M9	FGF1	18	0.27725	1.23357	0.0712204	0.543551	NA
sc-tany-M9	FGF1	19	0.201483	1.10123	0.0565663	1	NA
sc-tany-M9	FGF1	20	0.187213	1.09925	0.0515338	1	NA
sc-tany-M9	FGF1	21	0.150225	1.09896	0.0494444	0.525621	NA
sc-tany-M9	FGF1	22	0.289282	1.14746	0.0465357	2.68881e-05	***
sc-tany-M9	FGF1	23	0.230548	1.11242	0.0462707	0.0183589	*
sc-tany-M9	FGF1	24	0.202864	1.09137	0.0480914	0.000374939	***
sc-tany-M9	FGF1	25	0.330719	1.16834	0.0509904	0.0941735	NA
sc-tany-M9	FGF1	26	0.31947	1.11889	0.0499882	0.0412156	*
sc-tany-M9	FGF1	27	0.226993	1.04873	0.0430299	0.571486	NA
sc-tany-M9	FGF1	28	0.0711706	0.89691	0.0389593	1	NA
sc-tany-M9	FGF1	29	0.0823177	0.937025	0.0501578	1	NA
sc-tany-M9	FGF1	30	-0.0317938	0.935498	0.0592848	1	NA
sc-tany-M9	FGF1	31	-0.112578	0.856367	0.0589547	1	NA
sc-tany-M9	FGF1	32	-0.149715	0.796479	0.0574809	1	NA
sc-tany-M9	FGF1	33	-0.0907176	0.952253	0.0732502	1	NA
sc-tany-M9	FGF1	34	-0.254805	0.721411	0.0572116	1	NA
sc-tany-M9	FGF1	35	-0.0446445	0.86071	0.0809688	1	NA
sc-tany-M9	FGF1	36	-0.226315	0.753113	0.0690378	1	NA
sc-tany-M9	FGF1	37	-0.25974	0.7103	0.0674187	1	NA
sc-tany-M9	FGF1	38	-0.236037	0.769544	0.0940147	1	NA
sc-tany-M9	FGF1	39	-0.366369	0.712312	0.0801414	1	NA
sc-tany-M9	FGF1	40	-0.520163	0.719767	0.0988676	1	NA
sc-tany-M9	PF	12	-0.155267	0.939745	0.113132	1	NA
sc-tany-M9	PF	13	0.0849114	1.1287	0.111214	1	NA
sc-tany-M9	PF	14	0.123221	1.1666	0.112256	1	NA
sc-tany-M9	PF	15	0.0716678	0.952505	0.0772584	1	NA
sc-tany-M9	PF	16	-0.164492	0.887439	0.0587721	1	NA
sc-tany-M9	PF	17	-0.173865	0.821464	0.0510433	1	NA
sc-tany-M9	PF	18	-0.180139	0.864799	0.0489596	0.543551	NA
sc-tany-M9	PF	19	-0.16337	0.917464	0.0477613	1	NA
sc-tany-M9	PF	20	-0.192092	0.877586	0.0443814	1	NA
sc-tany-M9	PF	21	-0.285113	0.754232	0.0383894	0.525621	NA
sc-tany-M9	PF	22	-0.36319	0.721487	0.0373072	2.68881e-05	NA
sc-tany-M9	PF	23	-0.305203	0.787692	0.0455534	0.0183589	NA
sc-tany-M9	PF	24	-0.433734	0.724294	0.0462734	0.000374939	NA
sc-tany-M9	PF	25	-0.232729	0.869424	0.0793672	0.0941735	NA
sc-tany-M9	PF	26	-0.331281	0.804742	0.0867775	0.0412156	NA
sc-tany-M9	PF	27	-0.359074	0.677121	0.0853093	0.571486	NA
sc-tany-M9	PF	28	-0.224215	0.80758	0.0994062	1	NA
sc-tany-M9	PF	29	-0.468479	0.704684	0.0787861	1	NA
sc-tany-M9	PF	30	-0.474506	0.744981	0.0803334	1	NA
sc-tany-M9	PF	31	-0.420368	0.722368	0.0761443	1	NA
sc-tany-M9	PF	32	-0.423072	0.716949	0.0703027	1	NA
sc-tany-M9	PF	33	-0.524564	0.647441	0.0728428	1	NA
sc-tany-M9	PF	34	-0.462061	0.569234	0.0610283	1	NA
sc-tany-M9	PF	35	-0.386681	0.720781	0.079116	1	NA
sc-tany-M9	PF	36	-0.437487	0.656156	0.0876826	1	NA
sc-tany-M9	PF	37	-0.478485	0.623272	0.0832882	1	NA
sc-tany-M9	PF	38	-0.579665	0.684911	0.108294	1	NA
sc-tany-M9	PF	39	-0.498066	0.498705	0.0997409	1	NA
sc-tany-M9	PF	40	-0.567812	0.765888	0.153178	1	NA

## Sheet: c.sc_tany_wgcna_go
id	query.number	significant	p.value	term.size	query.size	overlap.size	precision	recall	term.id	domain	subgraph.number	term.name	relative.depth	intersection	padj
sc-tany-M1	1	TRUE	0.000946	18	13	3	0.231	0.167	KEGG:00010	keg	8	Glycolysis / Gluconeogenesis	1	TPI1,GAPDH,LDHA	0.00516358
sc-tany-M1	1	TRUE	0.00673	96	22	5	0.227	0.052	GO:1901361	BP	5	organic cyclic compound catabolic process	1	TPI1,VIM,GAPDH,LDHA,DIO3	0.0160296
sc-tany-M1	1	TRUE	0.0264	181	20	5	0.25	0.028	GO:0051223	BP	6	regulation of protein transport	1	DYNLL1,TMBIM6,ANXA5,TXN1,GAPDH	0.032089
sc-tany-M1	1	TRUE	0.032	141	3	2	0.667	0.014	GO:0051259	BP	7	protein complex oligomerization	1	ANXA5,S100A10	0.0367719
sc-tany-M1	1	TRUE	0.0395	119	21	4	0.19	0.034	GO:0051098	BP	10	regulation of binding	1	MEF2C,TMBIM6,TXN1,S100A10	0.0442265
sc-tany-M1	1	TRUE	0.0427	112	12	3	0.25	0.027	GO:0055114	BP	11	oxidation-reduction process	1	PRDX4,TXN1,LDHA	0.0462289
sc-tany-M1	1	TRUE	0.0486	101	26	4	0.154	0.04	GO:1901615	BP	4	organic hydroxy compound metabolic process	1	TPI1,LDHA,CYP26B1,DIO3	0.0489738
sc-tany-M2	1	TRUE	1.76e-06	19	16	5	0.312	0.263	GO:0060711	BP	77	labyrinthine layer development	1	ZFP36L1,HES1,CYR61,JUNB,SOCS3	3.84267e-05
sc-tany-M2	1	TRUE	5.66e-06	233	29	11	0.379	0.047	GO:0000122	BP	60	negative regulation of transcription by RNA polymerase II	1	BTG2,HES1,ATF3,NR4A2,NR4A3,FZD8,EGR1,PPP1R15A,ZFP36,JUN,JUNB	0.000104363
sc-tany-M2	1	TRUE	6.67e-06	175	16	8	0.5	0.046	GO:0070848	BP	71	response to growth factor	1	ZFP36L1,FOS,HES1,CYR61,EGR1,ZFP36,JUN,IER2	0.000104363
sc-tany-M2	1	TRUE	7.17e-06	21	9	4	0.444	0.19	GO:0071277	BP	3	cellular response to calcium ion	1	FOSB,FOS,JUN,JUNB	0.000104363
sc-tany-M2	1	TRUE	2.22e-05	230	16	8	0.5	0.035	GO:0030097	BP	27	hemopoiesis	1	ZFP36L1,FOS,HES1,NFKBIZ,EGR1,ZFP36,JUN,JUNB	0.000264382
sc-tany-M2	1	TRUE	2.22e-05	12	27	4	0.148	0.333	GO:0061014	BP	38	positive regulation of mRNA catabolic process	1	BTG2,ZFP36L1,TOB1,ZFP36	0.000264382
sc-tany-M2	1	TRUE	4.48e-05	40	9	5	0.556	0.125	KEGG:04380	keg	57	Osteoclast differentiation	1	FOSB,FOS,JUN,JUNB,SOCS3	0.000489067
sc-tany-M2	1	TRUE	5.24e-05	20	19	4	0.211	0.2	GO:0043618	BP	62	regulation of transcription from RNA polymerase II promoter in response to stress	1	ATF3,EGR1,PPP1R15A,JUN	0.000528031
sc-tany-M2	1	TRUE	9.73e-05	32	15	4	0.267	0.125	GO:0035914	BP	28	skeletal muscle cell differentiation	1	BTG2,FOS,ATF3,EGR1	0.00091045
sc-tany-M2	1	TRUE	0.000166	202	26	8	0.308	0.04	GO:0010942	BP	29	positive regulation of cell death	1	FOS,DUSP1,ATF3,CYR61,NR4A3,EGR1,JUN,RHOB	0.00140006
sc-tany-M2	1	TRUE	0.000171	96	24	6	0.25	0.062	GO:0009991	BP	16	response to extracellular stimulus	1	NUAK2,FOS,ATF3,NR4A2,ZFP36,JUN	0.00140006
sc-tany-M2	1	TRUE	0.000588	258	26	8	0.308	0.031	GO:0051726	BP	68	regulation of cell cycle	1	ZFP36L1,HES1,ADAMTS1,DUSP1,NR4A3,JUN,JUNB,RHOB	0.00388415
sc-tany-M2	1	TRUE	0.000589	74	26	5	0.192	0.068	GO:0045444	BP	14	fat cell differentiation	1	ZFP36L1,HES1,NR4A2,NR4A3,ZFP36	0.00388415
sc-tany-M2	1	TRUE	0.000593	19	16	3	0.188	0.158	GO:0045604	BP	73	regulation of epidermal cell differentiation	1	ZFP36L1,HES1,ZFP36	0.00388415
sc-tany-M2	1	TRUE	0.000593	37	26	4	0.154	0.108	GO:0048661	BP	23	positive regulation of smooth muscle cell proliferation	1	ADAMTS1,NR4A3,EGR1,JUN	0.00388415
sc-tany-M2	1	TRUE	0.000693	218	9	5	0.556	0.023	GO:0034097	BP	55	response to cytokine	1	EGR1,ZFP36,JUN,JUNB,SOCS3	0.004323
sc-tany-M2	1	TRUE	0.000749	10	5	2	0.4	0.2	GO:1902895	BP	4	positive regulation of pri-miRNA transcription by RNA polymerase II	1	FOS,JUN	0.00445995
sc-tany-M2	1	TRUE	0.000818	37	9	4	0.444	0.108	KEGG:04668	keg	42	TNF signaling pathway	1	FOS,JUN,JUNB,SOCS3	0.00465904
sc-tany-M2	1	TRUE	0.00116	29	5	3	0.6	0.103	KEGG:04657	keg	74	IL-17 signaling pathway	1	FOSB,FOS,JUN	0.00567667
sc-tany-M2	1	TRUE	0.0013	23	5	2	0.4	0.087	REAC:R-MMU-9018519	rea	22	Estrogen-dependent gene expression	1	FOS,JUN	0.00567667
sc-tany-M2	1	TRUE	0.0013	20	5	2	0.4	0.1	REAC:R-MMU-2559580	rea	82	Oxidative Stress Induced Senescence	1	FOS,JUN	0.00567667
sc-tany-M2	1	TRUE	0.0013	24	5	2	0.4	0.083	REAC:R-MMU-975155	rea	30	MyD88 dependent cascade initiated on endosome	1	FOS,JUN	0.00567667
sc-tany-M2	1	TRUE	0.0013	11	5	2	0.4	0.182	REAC:R-MMU-2871796	rea	90	FCERI mediated MAPK activation	1	FOS,JUN	0.00567667
sc-tany-M2	1	TRUE	0.00165	160	26	6	0.231	0.037	GO:0030335	BP	20	positive regulation of cell migration	1	ADAMTS1,CYR61,NR4A3,EGR1,JUN,RHOB	0.00655
sc-tany-M2	1	TRUE	0.00165	262	30	8	0.267	0.031	GO:0009628	BP	6	response to abiotic stimulus	1	ZFP36L1,FOS,NR4A2,EGR1,JUN,JUNB,BCL3,RHOB	0.00655
sc-tany-M2	1	TRUE	0.00184	18	30	3	0.1	0.167	GO:0042035	BP	7	regulation of cytokine biosynthetic process	1	EGR1,ZFP36,BCL3	0.00708941
sc-tany-M2	1	TRUE	0.00199	38	5	3	0.6	0.079	KEGG:05031	keg	115	Amphetamine addiction	1	FOSB,FOS,JUN	0.00744829
sc-tany-M2	1	TRUE	0.00212	76	18	4	0.222	0.053	GO:0003007	BP	70	heart morphogenesis	1	HES1,ADAMTS1,CYR61,JUN	0.00771444
sc-tany-M2	1	TRUE	0.00222	110	26	5	0.192	0.045	GO:0050678	BP	87	regulation of epithelial cell proliferation	1	ZFP36L1,HES1,NR4A3,ZFP36,JUN	0.00786
sc-tany-M2	1	TRUE	0.00251	16	7	2	0.286	0.125	GO:0072210	BP	19	metanephric nephron development	1	HES1,EGR1	0.00865289
sc-tany-M2	1	TRUE	0.00269	89	15	5	0.333	0.056	KEGG:05166	keg	25	Human T-cell leukemia virus 1 infection	1	FOS,ATF3,EGR1,ZFP36,JUN	0.00880975
sc-tany-M2	1	TRUE	0.00269	48	5	3	0.6	0.062	KEGG:05168	keg	110	Herpes simplex infection	1	FOS,JUN,SOCS3	0.00880975
sc-tany-M2	1	TRUE	0.00283	15	8	2	0.25	0.133	GO:0046782	BP	21	regulation of viral transcription	1	ZFP36,JUN	0.0090422
sc-tany-M2	1	TRUE	0.0032	12	23	2	0.087	0.167	REAC:R-MMU-5173214	rea	34	O-glycosylation of TSR domain-containing proteins	1	ADAMTS1,THBS1	0.00980977
sc-tany-M2	1	TRUE	0.00335	73	9	3	0.333	0.041	GO:0032496	BP	86	response to lipopolysaccharide	1	ZFP36,JUN,JUNB	0.00997386
sc-tany-M2	1	TRUE	0.00372	123	6	3	0.5	0.024	GO:0007611	BP	45	learning or memory	1	BTG2,EGR1,JUN	0.0108293
sc-tany-M2	1	TRUE	0.00394	10	16	2	0.125	0.2	GO:0051028	BP	44	mRNA transport	1	ZFP36L1,ZFP36	0.0112204
sc-tany-M2	1	TRUE	0.00534	36	2	2	1	0.056	KEGG:04928	keg	40	Parathyroid hormone synthesis, secretion and action	1	FOS,EGR1	0.014601
sc-tany-M2	1	TRUE	0.00535	60	29	5	0.172	0.083	KEGG:05224	keg	112	Breast cancer	1	FOS,GADD45G,HES1,FZD8,JUN	0.014601
sc-tany-M2	1	TRUE	0.00592	201	10	4	0.4	0.02	GO:0008285	BP	107	negative regulation of cell proliferation	1	BTG2,HES1,DUSP1,JUN	0.0154375
sc-tany-M2	1	TRUE	0.00601	150	14	4	0.286	0.027	GO:0006954	BP	69	inflammatory response	1	NFKBIZ,ZFP36,JUN,SOCS3	0.0154375
sc-tany-M2	1	TRUE	0.00656	48	19	3	0.158	0.062	GO:0034976	BP	50	response to endoplasmic reticulum stress	1	ATF3,PPP1R15A,JUN	0.0159141
sc-tany-M2	1	TRUE	0.00656	132	16	4	0.25	0.03	GO:0009611	BP	114	response to wounding	1	ZFP36L1,CYR61,ZFP36,JUN	0.0159141
sc-tany-M2	1	TRUE	0.00715	13	18	2	0.111	0.154	GO:0042698	BP	81	ovulation cycle	1	ADAMTS1,EGR1	0.0167259
sc-tany-M2	1	TRUE	0.00847	36	7	2	0.286	0.056	GO:0001889	BP	64	liver development	1	HES1,JUN	0.0194016
sc-tany-M2	1	TRUE	0.00886	17	16	2	0.125	0.118	GO:0007492	BP	113	endoderm development	1	ZFP36L1,DUSP1	0.0196722
sc-tany-M2	1	TRUE	0.00953	16	26	2	0.077	0.125	REAC:R-MMU-383280	rea	8	Nuclear Receptor transcription pathway	1	NR4A2,NR4A3	0.020136
sc-tany-M2	1	TRUE	0.0118	23	5	2	0.4	0.087	KEGG:05133	keg	103	Pertussis	1	FOS,JUN	0.0206107
sc-tany-M2	1	TRUE	0.0118	53	10	3	0.3	0.057	KEGG:05418	keg	48	Fluid shear stress and atherosclerosis	1	FOS,DUSP1,JUN	0.0206107
sc-tany-M2	1	TRUE	0.0118	25	5	2	0.4	0.08	KEGG:05030	keg	56	Cocaine addiction	1	FOSB,JUN	0.0206107
sc-tany-M2	1	TRUE	0.0118	22	5	2	0.4	0.091	KEGG:04658	keg	108	Th1 and Th2 cell differentiation	1	FOS,JUN	0.0206107
sc-tany-M2	1	TRUE	0.0118	32	20	3	0.15	0.094	KEGG:05210	keg	26	Colorectal cancer	1	FOS,GADD45G,JUN	0.0206107
sc-tany-M2	1	TRUE	0.0118	27	5	2	0.4	0.074	KEGG:05132	keg	89	Salmonella infection	1	FOS,JUN	0.0206107
sc-tany-M2	1	TRUE	0.0118	28	5	2	0.4	0.071	KEGG:05140	keg	94	Leishmaniasis	1	FOS,JUN	0.0206107
sc-tany-M2	1	TRUE	0.0118	67	8	3	0.375	0.045	KEGG:05167	keg	76	Kaposi sarcoma-associated herpesvirus infection	1	FOS,ZFP36,JUN	0.0206107
sc-tany-M2	1	TRUE	0.0118	29	5	2	0.4	0.069	KEGG:04659	keg	102	Th17 cell differentiation	1	FOS,JUN	0.0206107
sc-tany-M2	1	TRUE	0.0118	24	5	2	0.4	0.083	KEGG:04620	keg	46	Toll-like receptor signaling pathway	1	FOS,JUN	0.0206107
sc-tany-M2	1	TRUE	0.0118	27	4	2	0.5	0.074	KEGG:04917	keg	18	Prolactin signaling pathway	1	FOS,SOCS3	0.0206107
sc-tany-M2	1	TRUE	0.0118	29	5	2	0.4	0.069	KEGG:04662	keg	105	B cell receptor signaling pathway	1	FOS,JUN	0.0206107
sc-tany-M2	1	TRUE	0.0127	31	5	2	0.4	0.065	KEGG:05323	keg	84	Rheumatoid arthritis	1	FOS,JUN	0.02096
sc-tany-M2	1	TRUE	0.0128	32	5	2	0.4	0.062	KEGG:04912	keg	11	GnRH signaling pathway	1	EGR1,JUN	0.02096
sc-tany-M2	1	TRUE	0.0128	33	5	2	0.4	0.061	KEGG:05231	keg	88	Choline metabolism in cancer	1	FOS,JUN	0.02096
sc-tany-M2	1	TRUE	0.0128	34	5	2	0.4	0.059	KEGG:01522	keg	49	Endocrine resistance	1	FOS,JUN	0.02096
sc-tany-M2	1	TRUE	0.0128	34	5	2	0.4	0.059	KEGG:04660	keg	12	T cell receptor signaling pathway	1	FOS,JUN	0.02096
sc-tany-M2	1	TRUE	0.0133	190	26	5	0.192	0.026	GO:0048729	BP	9	tissue morphogenesis	1	HES1,CYR61,NR4A3,SOCS3,RHOB	0.0215099
sc-tany-M2	1	TRUE	0.0138	36	5	2	0.4	0.056	KEGG:05142	keg	10	Chagas disease (American trypanosomiasis)	1	FOS,JUN	0.0220463
sc-tany-M2	1	TRUE	0.0141	37	5	2	0.4	0.054	KEGG:04933	keg	109	AGE-RAGE signaling pathway in diabetic complications	1	EGR1,JUN	0.0222542
sc-tany-M2	1	TRUE	0.0143	38	5	2	0.4	0.053	KEGG:05161	keg	36	Hepatitis B	1	FOS,JUN	0.0223012
sc-tany-M2	1	TRUE	0.0157	25	16	2	0.125	0.08	GO:1904035	BP	92	regulation of epithelial cell apoptotic process	1	ZFP36L1,ZFP36	0.0240674
sc-tany-M2	1	TRUE	0.0179	60	7	2	0.286	0.033	GO:0009952	BP	47	anterior/posterior pattern specification	1	BTG2,HES1	0.0260576
sc-tany-M2	1	TRUE	0.0197	18	28	2	0.071	0.111	GO:0043666	BP	51	regulation of phosphoprotein phosphatase activity	1	RCAN1,PPP1R15A	0.0277495
sc-tany-M2	1	TRUE	0.0205	47	5	2	0.4	0.043	KEGG:05164	keg	79	Influenza A	1	JUN,SOCS3	0.0279557
sc-tany-M2	1	TRUE	0.0205	48	5	2	0.4	0.042	KEGG:04926	keg	91	Relaxin signaling pathway	1	FOS,JUN	0.0279557
sc-tany-M2	1	TRUE	0.0205	48	5	2	0.4	0.042	KEGG:04932	keg	99	Non-alcoholic fatty liver disease (NAFLD)	1	JUN,SOCS3	0.0279557
sc-tany-M2	1	TRUE	0.0207	49	5	2	0.4	0.041	KEGG:04915	keg	5	Estrogen signaling pathway	1	FOS,JUN	0.0279557
sc-tany-M2	1	TRUE	0.0212	135	26	4	0.154	0.03	GO:0030900	BP	13	forebrain development	1	BTG2,HES1,NR4A2,NR4A3	0.0280158
sc-tany-M2	1	TRUE	0.0212	286	11	4	0.364	0.014	GO:0001934	BP	1	positive regulation of protein phosphorylation	1	HES1,CYR61,EGR1,JUN	0.0280158
sc-tany-M2	1	TRUE	0.0216	101	20	4	0.2	0.04	KEGG:04010	keg	59	MAPK signaling pathway	1	FOS,GADD45G,DUSP1,JUN	0.0280158
sc-tany-M2	1	TRUE	0.0216	51	5	2	0.4	0.039	KEGG:04210	keg	85	Apoptosis	1	FOS,JUN	0.0280158
sc-tany-M2	1	TRUE	0.0238	69	27	3	0.111	0.043	GO:0001649	BP	97	osteoblast differentiation	1	CYR61,TOB1,JUNB	0.0302699
sc-tany-M2	1	TRUE	0.0251	24	26	2	0.077	0.083	GO:0007498	BP	106	mesoderm development	1	ZFP36L1,NR4A3	0.0316163
sc-tany-M2	1	TRUE	0.0255	79	24	3	0.125	0.038	GO:0021953	BP	24	central nervous system neuron differentiation	1	BTG2,HES1,NR4A2	0.0318143
sc-tany-M2	1	TRUE	0.0267	25	26	2	0.077	0.08	GO:0001704	BP	83	formation of primary germ layer	1	DUSP1,NR4A3	0.032089
sc-tany-M2	1	TRUE	0.0287	53	11	2	0.182	0.038	GO:0046890	BP	33	regulation of lipid biosynthetic process	1	CYR61,EGR1	0.0341791
sc-tany-M2	1	TRUE	0.0309	63	5	2	0.4	0.032	KEGG:04921	keg	93	Oxytocin signaling pathway	1	FOS,JUN	0.036142
sc-tany-M2	1	TRUE	0.032	65	5	2	0.4	0.031	KEGG:05170	keg	116	Human immunodeficiency virus 1 infection	1	FOS,JUN	0.0367719
sc-tany-M2	1	TRUE	0.0411	19	27	2	0.074	0.105	KEGG:03018	keg	39	RNA degradation	1	BTG2,TOB1	0.0454133
sc-tany-M2	1	TRUE	0.0416	34	26	2	0.077	0.059	GO:0010565	BP	104	regulation of cellular ketone metabolic process	1	NR4A3,EGR1	0.0454133
sc-tany-M2	1	TRUE	0.0416	34	26	2	0.077	0.059	GO:0021766	BP	66	hippocampus development	1	BTG2,NR4A3	0.0454133
sc-tany-M2	1	TRUE	0.045	24	23	2	0.087	0.083	KEGG:04115	keg	75	p53 signaling pathway	1	GADD45G,THBS1	0.0469331
sc-tany-M2	1	TRUE	0.0451	82	5	2	0.4	0.024	KEGG:04024	keg	63	cAMP signaling pathway	1	FOS,JUN	0.0469331
sc-tany-M2	1	TRUE	0.0452	228	31	5	0.161	0.022	GO:0060322	BP	32	head development	1	BTG2,HES1,CRISPLD1,NR4A2,NR4A3	0.0469331
sc-tany-M2	1	TRUE	0.0455	155	30	4	0.133	0.026	GO:0097190	BP	37	apoptotic signaling pathway	1	ATF3,NR4A2,JUN,BCL3	0.0469331
sc-tany-M2	1	TRUE	0.046	74	11	2	0.182	0.027	GO:0061448	BP	98	connective tissue development	1	CYR61,EGR1	0.0470781
sc-tany-M2	1	TRUE	0.0481	38	26	2	0.077	0.053	GO:0002429	BP	15	immune response-activating cell surface receptor signaling pathway	1	NR4A3,NFKBIZ	0.0488457
sc-tany-M2	1	TRUE	0.0499	88	10	2	0.2	0.023	GO:0051052	BP	111	regulation of DNA metabolic process	1	DUSP1,JUN	0.0499
sc-tany-M3	1	TRUE	6.97e-46	52	32	29	0.906	0.558	KEGG:03010	keg	25	Ribosome	1	RPS9,RPLP1,RPL10,RPS15A,RPS27A,RPS14,RPS24,RPS3A1,RPS20,RPS6,RPL6,RPS3,RPS4X,RPS19,RPL21,RPL7,RPL18A,RPL9,RPS8,RPS23,RPL5,RPL3,RPL35A,RPL26,RPS12,RPLP0,RPL23,RPL13A,RPL39	9.1307e-44
sc-tany-M3	1	TRUE	1.77e-30	34	35	17	0.486	0.5	REAC:R-MMU-927802	rea	24	Nonsense-Mediated Decay (NMD)	1	RPS9,RPS15A,RPS27A,RPS14,RPS3A1,RPS6,RPL6,RPS3,RPS4X,RPL21,RPL18A,RPS23,RPL3,RPL26,RPS12,RPS12-PS3,RPL13A	1.15935e-28
sc-tany-M3	1	TRUE	1.4e-27	120	37	23	0.622	0.192	GO:0006412	BP	10	translation	1	RPS9,RPLP1,RPL10,RPS14,RPS24,RPS3A1,RPS20,RPL6,RPS3,RPS4X,RPL7,GM9493,RPL18A,RPL9,RPS23,RPL10-PS3,RPL5,RPL3,RPL35A,RPL26,RPL23,RPL13A,RPL39	6.11333e-26
sc-tany-M3	1	TRUE	1.82e-20	22	35	12	0.343	0.545	REAC:R-MMU-156827	rea	23	L13a-mediated translational silencing of Ceruloplasmin expression	1	RPS9,RPS15A,RPS27A,RPS14,RPS3A1,RPS6,RPS3,RPS4X,RPS23,RPS12,RPS12-PS3,RPL13A	5.9605e-19
sc-tany-M3	1	TRUE	9.3e-19	46	37	14	0.378	0.304	GO:0042254	BP	13	ribosome biogenesis	1	RPL10,RPS14,RPS24,RPS6,RPL6,RPS19,RPL7,GM9493,RPS8,RPL10-PS3,RPL5,RPL3,RPL35A,RPL26	2.4366e-17
sc-tany-M3	1	TRUE	0.00123	46	23	4	0.174	0.087	GO:0034101	BP	12	erythrocyte homeostasis	1	RPS14,RPS24,RPS6,RPS19	0.00567667
sc-tany-M3	1	TRUE	0.00148	14	32	3	0.094	0.214	GO:1901796	BP	19	regulation of signal transduction by p53 class mediator	1	RPL5,RPL26,RPL23	0.00625419
sc-tany-M3	1	TRUE	0.00566	22	32	3	0.094	0.136	GO:0031397	BP	7	negative regulation of protein ubiquitination	1	RPS3,RPL5,RPL23	0.0151318
sc-tany-M3	1	TRUE	0.00859	19	9	2	0.222	0.105	GO:0071158	BP	18	positive regulation of cell cycle arrest	1	RPL26,RPL23	0.0194016
sc-tany-M3	1	TRUE	0.00902	11	16	2	0.125	0.182	GO:1902229	BP	3	regulation of intrinsic apoptotic signaling pathway in response to DNA damage	1	RPS3,RPL26	0.0196937
sc-tany-M3	1	TRUE	0.0158	15	16	2	0.125	0.133	GO:2001244	BP	16	positive regulation of intrinsic apoptotic signaling pathway	1	RPS3,RPL26	0.0240674
sc-tany-M3	1	TRUE	0.0168	12	22	2	0.091	0.167	GO:0071353	BP	22	cellular response to interleukin-4	1	RPL3,RPLP0	0.0252966
sc-tany-M3	1	TRUE	0.0176	17	16	2	0.125	0.118	GO:2001022	BP	9	positive regulation of response to DNA damage stimulus	1	RPS3,RPL26	0.0260576
sc-tany-M3	1	TRUE	0.0229	12	30	2	0.067	0.167	GO:0019730	BP	5	antimicrobial humoral response	1	RPS19,RPL39	0.0294108
sc-tany-M3	1	TRUE	0.0261	12	32	2	0.062	0.167	GO:2000059	BP	26	negative regulation of ubiquitin-dependent protein catabolic process	1	RPL5,RPL23	0.032089
sc-tany-M3	1	TRUE	0.0303	285	16	5	0.312	0.018	GO:0008284	BP	14	positive regulation of cell proliferation	1	RPS9,RPS15A,RPS3A1,RPS3,RPL23	0.0357595
sc-tany-M3	1	TRUE	0.0356	55	8	2	0.25	0.036	GO:0000082	BP	1	G1/S transition of mitotic cell cycle	1	RPS6,RPL26	0.040553
sc-tany-M3	1	TRUE	0.0391	202	8	3	0.375	0.015	GO:0010942	BP	2	positive regulation of cell death	1	RPS6,EEF1A1,RPL26	0.044156
sc-tany-M4	1	TRUE	0.00322	70	3	3	1	0.043	GO:0001101	BP	4	response to acid chemical	1	SLC1A2,SCD2,NTRK2	0.00980977
sc-tany-M4	1	TRUE	0.00646	11	14	2	0.143	0.182	KEGG:01040	keg	10	Biosynthesis of unsaturated fatty acids	1	FADS1,SCD2	0.0159141
sc-tany-M4	1	TRUE	0.00948	48	14	3	0.214	0.062	REAC:R-MMU-8978868	rea	16	Fatty acid metabolism	1	MID1IP1,FADS1,SCD2	0.020136
sc-tany-M4	1	TRUE	0.00995	19	14	2	0.143	0.105	KEGG:01212	keg	11	Fatty acid metabolism	1	FADS1,SCD2	0.0206107
sc-tany-M4	1	TRUE	0.0183	30	3	2	0.667	0.067	GO:0015800	BP	1	acidic amino acid transport	1	SLC1A2,NTRK2	0.0260576
sc-tany-M4	1	TRUE	0.0183	13	5	2	0.4	0.154	GO:0001504	BP	6	neurotransmitter uptake	1	SLC1A2,GPM6B	0.0260576
sc-tany-M4	1	TRUE	0.0183	39	14	3	0.214	0.077	GO:0006633	BP	5	fatty acid biosynthetic process	1	MID1IP1,FADS1,SCD2	0.0260576
sc-tany-M4	1	TRUE	0.0266	186	4	3	0.75	0.016	GO:0033993	BP	8	response to lipid	1	SCD2,MLC1,NTRK2	0.032089
sc-tany-M4	1	TRUE	0.0444	96	3	2	0.667	0.021	GO:0021537	BP	2	telencephalon development	1	SLC1A2,NTRK2	0.0469331
sc-tany-M4	1	TRUE	0.0452	248	5	3	0.6	0.012	GO:0060341	BP	9	regulation of cellular localization	1	GPM6B,MLC1,NTRK2	0.0469331
