# Supplementary material for: Transcriptomic analysis links diverse hypothalamic cell types to fibroblast growth factor 1-induced sustained diabetes remission
Source: Nat Commun. 2020 Sep 7;11:4458. doi: 10.1038/s41467-020-17720-5 (PMC7477234; doi:10.1038/s41467-020-17720-5)
Supplement: Supplementary file 8 — Supplementary Data 6 [file 41467_2020_17720_MOESM8_ESM.xlsx]

## Sheet: a.astro_wgcna_genemodules
id	gene	kme
sn-astro-M1	Npas3	0.697272
sn-astro-M1	Oxr1	0.690636
sn-astro-M1	Ano6	0.630232
sn-astro-M1	Rgs20	0.627988
sn-astro-M1	Rhoj	0.60557
sn-astro-M1	Fmnl2	0.599403
sn-astro-M1	Nav2	0.563682
sn-astro-M1	Shisa6	0.558745
sn-astro-M1	Trim9	0.540221
sn-astro-M1	Mcc	0.537677
sn-astro-M1	Stat3	0.527578
sn-astro-M1	Dock1	0.512665
sn-astro-M1	Tead1	0.508249
sn-astro-M1	Col5a3	0.5078
sn-astro-M1	Nckap5	0.506536
sn-astro-M1	Gm3764	0.496105
sn-astro-M1	Osmr	0.495414
sn-astro-M1	Slc39a14	0.485994
sn-astro-M1	Itgav	0.471961
sn-astro-M1	Arhgef12	0.463034
sn-astro-M1	Ptprj	0.456988
sn-astro-M1	Efr3b	0.453837
sn-astro-M1	Glis3	0.45212
sn-astro-M1	Dclk1	0.445086
sn-astro-M1	Neat1	0.442886
sn-astro-M1	Erbb2ip	0.442282
sn-astro-M1	Bmp1	0.439087
sn-astro-M1	Sbno2	0.433036
sn-astro-M1	Nhsl1	0.425264
sn-astro-M1	Susd6	0.417433
sn-astro-M1	St3gal4	0.409959
sn-astro-M1	Ptpn12	0.406848
sn-astro-M1	Plce1	0.403725
sn-astro-M1	Wwtr1	0.400887
sn-astro-M1	Sept11	0.400401
sn-astro-M1	Rorb	0.399241
sn-astro-M1	Spred1	0.397944
sn-astro-M1	Mfhas1	0.394435
sn-astro-M1	Mtmr11	0.392613
sn-astro-M1	Angpt1	0.390319
sn-astro-M1	Rhoq	0.38947
sn-astro-M1	Dlg1	0.381636
sn-astro-M1	Itga5	0.379424
sn-astro-M1	Zfpm2	0.376974
sn-astro-M1	Peak1	0.373061
sn-astro-M1	Cpne8	0.369863
sn-astro-M1	Aff1	0.364847
sn-astro-M1	Akap13	0.363756
sn-astro-M1	Bcl2l1	0.361615
sn-astro-M1	Aspg	0.353573
sn-astro-M1	Plaur	0.348692
sn-astro-M1	Dab2	0.348623
sn-astro-M1	Clic4	0.344168
sn-astro-M1	Tiam2	0.33754
sn-astro-M2	Tmbim1	0.500628
sn-astro-M2	Egr1	0.488098
sn-astro-M2	Slc16a1	0.476419
sn-astro-M2	Arpc1b	0.467544
sn-astro-M2	Shisa5	0.459621
sn-astro-M2	Glipr2	0.455872
sn-astro-M2	Flna	0.443009
sn-astro-M2	Klf6	0.440729
sn-astro-M2	Tm4sf1	0.440011
sn-astro-M2	Fos	0.431775
sn-astro-M2	Tspan4	0.431424
sn-astro-M2	Nes	0.427117
sn-astro-M2	Msmo1	0.419667
sn-astro-M2	Flnc	0.419343
sn-astro-M2	Trim47	0.417286
sn-astro-M2	Hpgd	0.406233
sn-astro-M2	Marcks	0.395933
sn-astro-M2	Sox9	0.392351
sn-astro-M2	F3	0.376208
sn-astro-M3	Mt2	0.883673
sn-astro-M3	Mt1	0.86139
sn-astro-M3	S100a10	0.764322
sn-astro-M3	Apoe	0.759719
sn-astro-M3	Cd9	0.757307
sn-astro-M3	S100a16	0.747601
sn-astro-M3	S100a11	0.722488
sn-astro-M3	Mrps6	0.711113
sn-astro-M3	Gfap	0.706521
sn-astro-M3	Cd63	0.704207
sn-astro-M3	Tubb2b	0.700984
sn-astro-M3	S100a6	0.699845
sn-astro-M3	Hsd17b4	0.68664
sn-astro-M3	Timp1	0.679001
sn-astro-M3	Mt3	0.66582
sn-astro-M3	Vim	0.665402
sn-astro-M3	Pfn1	0.660558
sn-astro-M3	Rpl13-ps3	0.658591
sn-astro-M3	Cnn3	0.654485
sn-astro-M3	Serpina3n	0.653673
sn-astro-M3	Pdlim4	0.651054
sn-astro-M3	Eif1	0.619323
sn-astro-M3	Dhrs1	0.618459
sn-astro-M3	Hspb1	0.614679
sn-astro-M3	Tuba1a	0.604464
sn-astro-M3	Rps2	0.596738
sn-astro-M3	Rps4x	0.593037
sn-astro-M3	Id2	0.576261
sn-astro-M3	Rbp1	0.576219
sn-astro-M3	Tubb2a	0.575738
sn-astro-M3	S100a13	0.575477
sn-astro-M3	Cox5a	0.556998
sn-astro-M3	Tnfrsf12a	0.549276
sn-astro-M3	Lgals1	0.54856
sn-astro-M3	S1pr3	0.54454
sn-astro-M3	Junb	0.528523
sn-astro-M3	Tagln2	0.52633
sn-astro-M3	Hbegf	0.525443
sn-astro-M3	Gm1673	0.524495
sn-astro-M3	Fcgr2b	0.512572
sn-astro-M3	Tubb6	0.507682
sn-astro-M3	Mrpl33	0.499133
sn-astro-M3	Eif5a	0.497651
sn-astro-M3	Rasl11a	0.494319
sn-astro-M3	Avp	0.490672
sn-astro-M3	Cltb	0.487579
sn-astro-M3	Cfap46	0.481469
sn-astro-M3	Tgm1	0.48127
sn-astro-M3	Clic1	0.480395
sn-astro-M3	Anxa2	0.47767
sn-astro-M3	Gpx1	0.47722
sn-astro-M3	Txn1	0.466457
sn-astro-M3	Trib1	0.464018
sn-astro-M3	Sdc4	0.46364
sn-astro-M3	Jun	0.457012
sn-astro-M3	Slc25a3	0.455637
sn-astro-M3	Socs3	0.45295
sn-astro-M3	Tnfrsf1a	0.440762
sn-astro-M3	Eif1b	0.440035
sn-astro-M3	Cd44	0.438649
sn-astro-M3	Clta	0.436695
sn-astro-M3	Capns1	0.436674
sn-astro-M3	Ranbp1	0.419508
sn-astro-M3	Gng5	0.416823
sn-astro-M3	Mrpl52	0.413895
sn-astro-M3	Fkbp1a	0.398644
sn-astro-M3	1110008P14Rik	0.372891
sn-astro-M3	Oxt	0.366402
sn-astro-M7	Cox8a	0.833466
sn-astro-M7	Cox6a1	0.765958
sn-astro-M7	Rpl41	0.76514
sn-astro-M7	Rpl37	0.741783
sn-astro-M7	Rps27rt	0.733308
sn-astro-M7	Cox6c	0.732769
sn-astro-M7	Rplp1	0.732049
sn-astro-M7	Gm10073	0.726495
sn-astro-M7	Ubb	0.722445
sn-astro-M7	Rpl37a	0.719107
sn-astro-M7	Rps27a	0.717041
sn-astro-M7	Rps15	0.716028
sn-astro-M7	Rps23	0.71231
sn-astro-M7	Cox5b	0.711539
sn-astro-M7	Fth1	0.710488
sn-astro-M7	Rpl35a	0.705924
sn-astro-M7	Rpl9-ps6	0.705068
sn-astro-M7	Cox6b1	0.704782
sn-astro-M7	Rps24	0.70365
sn-astro-M7	Rpl32	0.701266
sn-astro-M7	Rps8	0.700168
sn-astro-M7	Rpl38	0.698061
sn-astro-M7	Rps29	0.692231
sn-astro-M7	Wdr89	0.690395
sn-astro-M7	mt-Co1	0.685027
sn-astro-M7	Tmsb4x	0.67837
sn-astro-M7	Calm1	0.67712
sn-astro-M7	mt-Co3	0.675726
sn-astro-M7	Ppia	0.669148
sn-astro-M7	mt-Atp6	0.658545
sn-astro-M7	mt-Nd1	0.657397
sn-astro-M7	Gm11273	0.647929
sn-astro-M7	mt-Cytb	0.644527
sn-astro-M7	Bex2	0.64124
sn-astro-M7	Gm10263	0.632975
sn-astro-M7	Ckb	0.631999
sn-astro-M7	mt-Co2	0.628839
sn-astro-M7	Rps17	0.628436
sn-astro-M7	Tceb2	0.626982
sn-astro-M7	Tmsb10	0.626401
sn-astro-M7	Cox7a2	0.623317
sn-astro-M7	Mif	0.613802
sn-astro-M7	Uqcr11	0.613335
sn-astro-M7	Gm14820	0.610136
sn-astro-M7	Usmg5	0.607815
sn-astro-M7	mt-Nd4	0.605169
sn-astro-M7	Ndufa6	0.604425
sn-astro-M7	Rpsa	0.604276
sn-astro-M7	Nap1l5	0.603542
sn-astro-M7	Spag6l	0.602684
sn-astro-M7	Gm10036	0.602246
sn-astro-M7	Rpl39	0.601948
sn-astro-M7	Rps21	0.601903
sn-astro-M7	Atp5j	0.594227
sn-astro-M7	Uqcrq	0.592148
sn-astro-M7	Atp5b	0.590539
sn-astro-M7	Nlrc4	0.588939
sn-astro-M7	Gm11808	0.581865
sn-astro-M7	Ndufb9	0.581394
sn-astro-M7	Ngfrap1	0.577835
sn-astro-M7	Sumf1	0.571279
sn-astro-M7	2010107E04Rik	0.570891
sn-astro-M7	Tuba1b	0.564978
sn-astro-M7	Rps26-ps1	0.561088
sn-astro-M7	Ndufa5	0.556777
sn-astro-M7	Stmn3	0.550339
sn-astro-M7	Rpl3	0.549273
sn-astro-M7	Car1	0.54701
sn-astro-M7	Uqcrh	0.543842
sn-astro-M7	Atp5e	0.542758
sn-astro-M7	Pcp4	0.539614
sn-astro-M7	Rab3a	0.538959
sn-astro-M7	Rps28	0.538027
sn-astro-M7	Rps26	0.535264
sn-astro-M7	Atp5h	0.528701
sn-astro-M7	Ndufa2	0.526496
sn-astro-M7	Rabac1	0.523402
sn-astro-M7	Ndufa11	0.521124
sn-astro-M7	Rpl10a	0.518417
sn-astro-M7	Tpt1	0.51699
sn-astro-M7	Rpl27-ps3	0.515748
sn-astro-M7	Ndufb2	0.513457
sn-astro-M7	Gstm1	0.510813
sn-astro-M7	Stmn1	0.508232
sn-astro-M7	mt-Nd2	0.507502
sn-astro-M7	Sncb	0.502982
sn-astro-M7	Romo1	0.501653
sn-astro-M7	Rpl36al	0.499195
sn-astro-M7	Ndufc1	0.496253
sn-astro-M7	Ly6h	0.491744
sn-astro-M7	Smdt1	0.4912
sn-astro-M7	Atp5d	0.487889
sn-astro-M7	Resp18	0.484165
sn-astro-M7	Pgam1	0.483609
sn-astro-M7	Pcsk1n	0.482827
sn-astro-M7	Atp5k	0.482329
sn-astro-M7	Uchl1	0.479808
sn-astro-M7	Dynlrb1	0.477847
sn-astro-M7	Ndufb7	0.476487
sn-astro-M7	Rplp2	0.473111
sn-astro-M7	Edf1	0.4726
sn-astro-M7	Calm3	0.471882
sn-astro-M7	Timm8b	0.469717
sn-astro-M7	Ndufa12	0.463254
sn-astro-M7	Slc16a2	0.462942
sn-astro-M7	Ndn	0.462325
sn-astro-M7	Prdx5	0.457451
sn-astro-M7	Atp5g2	0.456929
sn-astro-M7	Wdr26	0.454022
sn-astro-M7	Nop10	0.453428
sn-astro-M7	Tubb5	0.452504
sn-astro-M7	Hspe1	0.451217
sn-astro-M7	Uqcc2	0.450027
sn-astro-M7	Rps18-ps3	0.445791
sn-astro-M7	Kif5a	0.44525
sn-astro-M7	Rpl31	0.44486
sn-astro-M7	Ap2s1	0.444213
sn-astro-M7	2410015M20Rik	0.44209
sn-astro-M7	Mbp	0.439047
sn-astro-M7	Atp6v1f	0.434006
sn-astro-M7	Tbca	0.432457
sn-astro-M7	Gm8730	0.425456
sn-astro-M7	Fcrla	0.42437
sn-astro-M7	Nefl	0.424187
sn-astro-M7	1110001J03Rik	0.422539
sn-astro-M7	Ncdn	0.415677
sn-astro-M7	Cisd1	0.409163
sn-astro-M7	Gstm5	0.409016
sn-astro-M7	Ywhah	0.407126
sn-astro-M7	Ndufv3	0.402263
sn-astro-M7	Aldoc	0.402015
sn-astro-M7	Hist1h2bc	0.401456
sn-astro-M7	Tbc1d2b	0.396721
sn-astro-M7	Cycs	0.3908
sn-astro-M7	Atp1a3	0.387738
sn-astro-M7	Pmch	0.3874
sn-astro-M7	Ywhag	0.387065
sn-astro-M7	Mobp	0.386824
sn-astro-M7	Mrfap1	0.384515
sn-astro-M7	Fabp5	0.378874
sn-astro-M7	Fkbp3	0.378411
sn-astro-M7	Uqcrc1	0.373827
sn-astro-M7	Ankrd36	0.351841
sn-astro-M8	Plp1	0.71662
sn-astro-M8	Cldn11	0.685201
sn-astro-M8	Mog	0.665294
sn-astro-M8	Mag	0.600218
sn-astro-M8	Mal	0.57796
sn-astro-M8	Opalin	0.577471
sn-astro-M8	Ermn	0.46765
sn-astro-M8	Sept4	0.423812
sn-astro-M8	Ugt8a	0.386239
sn-astro-M8	Enpp2	0.367688
sn-astro-M8	Aspa	0.356257
sn-astro-M8	Tnfaip6	0.354057
sn-astro-M8	Ccp110	0.348363
sn-astro-M8	Myrf	0.324411
sn-astro-M8	Smco3	0.310944
sn-astro-M8	Car14	0.274556
sn-astro-M8	Tmod1	0.262691
sn-astro-M6	Meg3	0.863836
sn-astro-M6	Snhg11	0.863748
sn-astro-M6	Nrg3	0.850752
sn-astro-M6	Cntnap2	0.80777
sn-astro-M6	Fam155a	0.806288
sn-astro-M6	Dlg2	0.801269
sn-astro-M6	Lingo2	0.796441
sn-astro-M6	Tenm2	0.755651
sn-astro-M6	Ccser1	0.754487
sn-astro-M6	Lrrtm4	0.748335
sn-astro-M6	Ptprd	0.743087
sn-astro-M6	Csmd1	0.736662
sn-astro-M6	Fgf14	0.732142
sn-astro-M6	Rims1	0.72543
sn-astro-M6	Gria4	0.720986
sn-astro-M6	Ube3a	0.70766
sn-astro-M6	Ctnna2	0.702847
sn-astro-M6	Grm7	0.7021
sn-astro-M6	Csmd3	0.699743
sn-astro-M6	Usp29	0.699409
sn-astro-M6	Kcnip4	0.695933
sn-astro-M6	Sgcz	0.695145
sn-astro-M6	Xkr4	0.694807
sn-astro-M6	Syt1	0.693698
sn-astro-M6	Sntg1	0.685153
sn-astro-M6	Opcml	0.677934
sn-astro-M6	Dcc	0.676547
sn-astro-M6	Cdh18	0.67464
sn-astro-M6	Grik2	0.674319
sn-astro-M6	Cntn5	0.673143
sn-astro-M6	Cntnap5a	0.669451
sn-astro-M6	Lrfn5	0.664655
sn-astro-M6	Asic2	0.661011
sn-astro-M6	Pcdh15	0.654936
sn-astro-M6	March1	0.653121
sn-astro-M6	Rbfox1	0.641454
sn-astro-M6	Gabrb3	0.640842
sn-astro-M6	Kcnb2	0.638373
sn-astro-M6	Dscam	0.634697
sn-astro-M6	Nlgn1	0.633499
sn-astro-M6	Ppfia2	0.631466
sn-astro-M6	Galnt13	0.62828
sn-astro-M6	Ank3	0.62662
sn-astro-M6	Gabrg3	0.6255
sn-astro-M6	Nav3	0.620144
sn-astro-M6	Erc2	0.616062
sn-astro-M6	Prkg1	0.613423
sn-astro-M6	Grm5	0.61245
sn-astro-M6	Unc5c	0.609335
sn-astro-M6	Dpp10	0.608118
sn-astro-M6	Galntl6	0.60643
sn-astro-M6	Unc5d	0.599096
sn-astro-M6	Nrg3os	0.596549
sn-astro-M6	5330434G04Rik	0.596352
sn-astro-M6	Grid2	0.593023
sn-astro-M6	Tenm1	0.581562
sn-astro-M6	Kcnh7	0.577274
sn-astro-M6	Gm26848	0.571082
sn-astro-M6	Khdrbs2	0.566377
sn-astro-M6	Samd12	0.565642
sn-astro-M6	Lrrc7	0.563508
sn-astro-M6	Nrxn3	0.563252
sn-astro-M6	A230006K03Rik	0.563236
sn-astro-M6	Dab1	0.562302
sn-astro-M6	Hs6st3	0.560981
sn-astro-M6	Grin2b	0.559306
sn-astro-M6	Il1rapl1	0.558678
sn-astro-M6	Rims2	0.556477
sn-astro-M6	Cadps	0.555681
sn-astro-M6	Brinp1	0.554306
sn-astro-M6	Nalcn	0.553997
sn-astro-M6	Frmpd4	0.551803
sn-astro-M6	Car10	0.551443
sn-astro-M6	Dpp6	0.548468
sn-astro-M6	Lrp1b	0.546912
sn-astro-M6	Gpr158	0.546536
sn-astro-M6	Stxbp5l	0.545198
sn-astro-M6	Magi2	0.543641
sn-astro-M6	Tmem178b	0.539069
sn-astro-M6	Agbl4	0.537005
sn-astro-M6	Cacna1e	0.536461
sn-astro-M6	Nbea	0.535584
sn-astro-M6	Negr1	0.532983
sn-astro-M6	Cacna1c	0.528581
sn-astro-M6	Gria2	0.526616
sn-astro-M6	Zfp804b	0.519587
sn-astro-M6	Slc8a1	0.514101
sn-astro-M6	Gm28905	0.513937
sn-astro-M6	Pdzrn4	0.510866
sn-astro-M6	Nyap2	0.506611
sn-astro-M6	Mmp16	0.497734
sn-astro-M6	Pde4d	0.497059
sn-astro-M6	Pclo	0.495743
sn-astro-M6	Lrrc4c	0.490478
sn-astro-M6	Hecw1	0.489203
sn-astro-M6	Kcnma1	0.489015
sn-astro-M6	Kctd16	0.487302
sn-astro-M6	Kcnc2	0.485779
sn-astro-M6	Cntn4	0.484982
sn-astro-M6	Dgki	0.484616
sn-astro-M6	Cacna2d1	0.481404
sn-astro-M6	Scn9a	0.480371
sn-astro-M6	Spock3	0.477558
sn-astro-M6	Epha6	0.477417
sn-astro-M6	Pcdh9	0.477015
sn-astro-M6	Nell1	0.476345
sn-astro-M6	Dlgap2	0.476302
sn-astro-M6	Cntn6	0.473729
sn-astro-M6	Brinp3	0.473693
sn-astro-M6	Myt1l	0.47248
sn-astro-M6	Cdh8	0.469182
sn-astro-M6	Egfem1	0.468468
sn-astro-M6	Scn1a	0.467224
sn-astro-M6	Epha5	0.465213
sn-astro-M6	Cacna1a	0.464233
sn-astro-M6	Cntnap5b	0.463577
sn-astro-M6	Grb10	0.462544
sn-astro-M6	Ryr3	0.459026
sn-astro-M6	Lrrtm3	0.457532
sn-astro-M6	Gabra2	0.456274
sn-astro-M6	Dync1i1	0.454993
sn-astro-M6	Etl4	0.454909
sn-astro-M6	Grip1	0.45303
sn-astro-M6	Sgip1	0.452833
sn-astro-M6	Grm8	0.451592
sn-astro-M6	Gabrb2	0.448371
sn-astro-M6	Unc79	0.44649
sn-astro-M6	RP24-274B19.1	0.445817
sn-astro-M6	Zcchc16	0.445251
sn-astro-M6	Slc35f1	0.445226
sn-astro-M6	Lhfpl3	0.444218
sn-astro-M6	Phactr1	0.443772
sn-astro-M6	Celf2	0.443288
sn-astro-M6	Eml6	0.441285
sn-astro-M6	Nkain3	0.43777
sn-astro-M6	Adarb2	0.437759
sn-astro-M6	Dip2c	0.432165
sn-astro-M6	Frmd5	0.432066
sn-astro-M6	4930555F03Rik	0.429117
sn-astro-M6	Snrpn	0.425738
sn-astro-M6	Inpp4b	0.423542
sn-astro-M6	Hcn1	0.423083
sn-astro-M6	Thsd7b	0.420965
sn-astro-M6	Gm11418	0.420732
sn-astro-M6	Cdh12	0.419102
sn-astro-M6	Edil3	0.418862
sn-astro-M6	Mgat4c	0.418123
sn-astro-M6	Chrm3	0.417729
sn-astro-M6	Zfp804a	0.415727
sn-astro-M6	Tmem108	0.414843
sn-astro-M6	Kcnq1ot1	0.414654
sn-astro-M6	Grid1	0.411808
sn-astro-M6	Gria3	0.409569
sn-astro-M6	Grm1	0.408977
sn-astro-M6	Ryr2	0.408539
sn-astro-M6	Nxph1	0.407372
sn-astro-M6	Cacnb2	0.406436
sn-astro-M6	Kcnq5	0.404766
sn-astro-M6	Clstn2	0.40417
sn-astro-M6	Robo2	0.403944
sn-astro-M6	Cntnap4	0.403887
sn-astro-M6	Dgkb	0.40295
sn-astro-M6	Fgf12	0.402656
sn-astro-M6	Fam135b	0.402593
sn-astro-M6	Plcxd3	0.400986
sn-astro-M6	Kcnj3	0.400192
sn-astro-M6	Nkain2	0.397765
sn-astro-M6	Wbscr17	0.395779
sn-astro-M6	Upp2	0.393901
sn-astro-M6	Gm15398	0.392133
sn-astro-M6	Cntn3	0.390901
sn-astro-M6	Rbms3	0.386914
sn-astro-M6	Gm26691	0.38665
sn-astro-M6	Pde1a	0.384996
sn-astro-M6	Dok6	0.384139
sn-astro-M6	Pak7	0.383478
sn-astro-M6	Scn2a1	0.382987
sn-astro-M6	Greb1l	0.380862
sn-astro-M6	Hs3st5	0.379754
sn-astro-M6	Rgs7	0.379418
sn-astro-M6	Pacs1	0.378434
sn-astro-M6	A830018L16Rik	0.377923
sn-astro-M6	Gm1992	0.37646
sn-astro-M6	Fam19a2	0.375848
sn-astro-M6	Olfm3	0.37201
sn-astro-M6	Tenm4	0.371471
sn-astro-M6	Il1rapl2	0.371449
sn-astro-M6	Slit3	0.371145
sn-astro-M6	Hs3st4	0.368476
sn-astro-M6	Htr2c	0.367934
sn-astro-M6	Alk	0.367552
sn-astro-M6	Sorcs3	0.367033
sn-astro-M6	Tmeff2	0.366216
sn-astro-M6	Fstl5	0.365931
sn-astro-M6	Trpc5	0.363921
sn-astro-M6	Slc24a2	0.36133
sn-astro-M6	Pcdh7	0.36133
sn-astro-M6	Slc35f4	0.360713
sn-astro-M6	Cacna2d3	0.35842
sn-astro-M6	Ralyl	0.358393
sn-astro-M6	Mirg	0.356542
sn-astro-M6	Adam23	0.354708
sn-astro-M6	Kcnt2	0.354504
sn-astro-M6	Trhde	0.353738
sn-astro-M6	Unc80	0.352887
sn-astro-M6	Aff2	0.352753
sn-astro-M6	Tenm3	0.352719
sn-astro-M6	Tnr	0.351854
sn-astro-M6	Sdk1	0.351582
sn-astro-M6	Rmst	0.350176
sn-astro-M6	4933406I18Rik	0.348419
sn-astro-M6	Gm30382	0.348031
sn-astro-M6	Fstl4	0.346258
sn-astro-M6	5730522E02Rik	0.345588
sn-astro-M6	Cep112	0.34484
sn-astro-M6	Col25a1	0.342638
sn-astro-M6	Rit2	0.342406
sn-astro-M6	Robo1	0.339676
sn-astro-M6	Cadps2	0.33883
sn-astro-M6	Zmat4	0.336792
sn-astro-M6	Gm28928	0.336239
sn-astro-M6	Gm26905	0.335384
sn-astro-M6	Slc24a3	0.335263
sn-astro-M6	Fam19a1	0.335026
sn-astro-M6	Arhgap24	0.334742
sn-astro-M6	Nav1	0.332986
sn-astro-M6	Efna5	0.332832
sn-astro-M6	Rab3c	0.332743
sn-astro-M6	Cntnap5c	0.330575
sn-astro-M6	Cnksr2	0.330076
sn-astro-M6	Nhs	0.32878
sn-astro-M6	Enox1	0.328717
sn-astro-M6	Grin2a	0.328274
sn-astro-M6	Auts2	0.327915
sn-astro-M6	Ralgapa2	0.326772
sn-astro-M6	Vwc2l	0.324686
sn-astro-M6	Slc2a13	0.323172
sn-astro-M6	Snap25	0.32253
sn-astro-M6	RP23-231J2.1	0.32091
sn-astro-M6	Sorbs2	0.318656
sn-astro-M6	Pld5	0.317018
sn-astro-M6	5330417C22Rik	0.316548
sn-astro-M6	Fam49b	0.311385
sn-astro-M6	Glra3	0.309747
sn-astro-M6	Cacnb4	0.305787
sn-astro-M6	Ptprk	0.30535
sn-astro-M6	Magi3	0.30514
sn-astro-M6	Ntrk3	0.30429
sn-astro-M6	Gm17660	0.303779
sn-astro-M6	Chsy3	0.303336
sn-astro-M6	Ccdc85a	0.303035
sn-astro-M6	Ube2e2	0.302515
sn-astro-M6	Cpne4	0.302426
sn-astro-M6	Osbpl6	0.300202
sn-astro-M6	Fgf13	0.29979
sn-astro-M6	4930447C04Rik	0.29928
sn-astro-M6	Arpp21	0.29917
sn-astro-M6	Tmem132d	0.299093
sn-astro-M6	Ankfn1	0.298728
sn-astro-M6	Setbp1	0.29843
sn-astro-M6	Dpyd	0.296986
sn-astro-M6	Csmd2	0.296961
sn-astro-M6	Ntng1	0.295736
sn-astro-M6	Apex2	0.293687
sn-astro-M6	Chrm2	0.292149
sn-astro-M6	Pam	0.291808
sn-astro-M6	Grik1	0.291398
sn-astro-M6	Cpeb3	0.290642
sn-astro-M6	Raph1	0.290239
sn-astro-M6	Gm15155	0.289788
sn-astro-M6	Kcnq3	0.288018
sn-astro-M6	Kctd8	0.284993
sn-astro-M6	Sgcd	0.284645
sn-astro-M6	Gm20754	0.283913
sn-astro-M6	4930590L20Rik	0.283262
sn-astro-M6	Rapgef4os1	0.282104
sn-astro-M6	Ubn2	0.279851
sn-astro-M6	Pde10a	0.278557
sn-astro-M6	Lin7a	0.277644
sn-astro-M6	Nrg1	0.275315
sn-astro-M6	Igf2bp3	0.274428
sn-astro-M6	Tmem91	0.273148
sn-astro-M6	Sorcs1	0.269568
sn-astro-M6	Rbm26	0.267726
sn-astro-M6	9530059O14Rik	0.265293
sn-astro-M6	Otud7a	0.264153
sn-astro-M6	C77370	0.263546
sn-astro-M6	Gm43713	0.26308
sn-astro-M6	Prr16	0.259697
sn-astro-M6	Ncam2	0.258615
sn-astro-M6	Nol4	0.258519
sn-astro-M6	Slc44a5	0.258061
sn-astro-M6	Cdh13	0.255371
sn-astro-M6	Gmds	0.253538
sn-astro-M6	Nell2	0.25302
sn-astro-M6	Pcsk2	0.250281
sn-astro-M6	Lcorl	0.249845
sn-astro-M6	Naaladl2	0.248484
sn-astro-M6	Slc24a5	0.248274
sn-astro-M6	Gpc6	0.248061
sn-astro-M6	Arhgap6	0.247247
sn-astro-M6	Wwox	0.245856
sn-astro-M6	Elmo1	0.245344
sn-astro-M6	Senp8	0.245072
sn-astro-M6	Rapgef5	0.24312
sn-astro-M6	Trpc4	0.241563
sn-astro-M6	Elavl2	0.240265
sn-astro-M6	Kif26b	0.239111
sn-astro-M6	Dock10	0.2388
sn-astro-M6	Gm15478	0.238285
sn-astro-M6	Kcnab1	0.237382
sn-astro-M6	Arl15	0.237169
sn-astro-M6	Adamts18	0.234442
sn-astro-M6	Cers6	0.230797
sn-astro-M6	Sim1	0.225839
sn-astro-M6	Epha3	0.224268
sn-astro-M6	Atrnl1	0.221999
sn-astro-M6	Grin3a	0.220517
sn-astro-M6	Zfp263	0.219248
sn-astro-M6	Gm26883	0.217693
sn-astro-M6	Ndst4	0.216557
sn-astro-M6	Ghr	0.215487
sn-astro-M6	Nmnat2	0.215046
sn-astro-M6	Slit2	0.214405
sn-astro-M6	Immp2l	0.211918
sn-astro-M6	Pcsk5	0.211821
sn-astro-M6	Rgs11	0.211581
sn-astro-M6	Gprasp1	0.20968
sn-astro-M6	Cdh9	0.209461
sn-astro-M6	Plxdc2	0.207649
sn-astro-M6	D030068K23Rik	0.207198
sn-astro-M6	Lrfn2	0.204773
sn-astro-M6	Ptchd4	0.201554
sn-astro-M6	Cit	0.200203
sn-astro-M6	Klhl1	0.198428
sn-astro-M6	Srgap3	0.194425
sn-astro-M6	Bcl11a	0.194197
sn-astro-M6	Pcdh11x	0.193363
sn-astro-M6	Bcas3	0.193153
sn-astro-M6	Spata7	0.193064
sn-astro-M6	Syndig1	0.191402
sn-astro-M6	Mylip	0.190384
sn-astro-M6	4930558K02Rik	0.189049
sn-astro-M6	Zmat1	0.187324
sn-astro-M6	Alcam	0.186525
sn-astro-M6	Gzmk	0.185215
sn-astro-M6	Gm10406	0.18515
sn-astro-M6	Vat1l	0.185098
sn-astro-M6	Ankrd44	0.184846
sn-astro-M6	Thrb	0.183177
sn-astro-M6	Dgkh	0.183094
sn-astro-M6	Pbx3	0.18265
sn-astro-M6	Il27	0.182391
sn-astro-M6	Map3k3	0.182384
sn-astro-M6	Tox	0.181738
sn-astro-M6	Ano3	0.179816
sn-astro-M6	Plcl1	0.179013
sn-astro-M6	Kirrel3	0.178511
sn-astro-M6	Mpped2	0.178474
sn-astro-M6	Maml3	0.178381
sn-astro-M6	Rps6ka5	0.178211
sn-astro-M6	Gm12371	0.177819
sn-astro-M6	Ammecr1	0.177726
sn-astro-M6	Diaph2	0.177505
sn-astro-M6	Slc9a9	0.176382
sn-astro-M6	Kcnh8	0.175311
sn-astro-M6	Ebf1	0.173964
sn-astro-M6	Camkmt	0.17372
sn-astro-M6	Trio	0.172791
sn-astro-M6	Apbb2	0.172033
sn-astro-M6	Gm13052	0.170827
sn-astro-M6	Npsr1	0.170138
sn-astro-M6	Kcnmb2	0.169939
sn-astro-M6	Myef2	0.169358
sn-astro-M6	Pde4b	0.169
sn-astro-M6	A330008L17Rik	0.168483
sn-astro-M6	Hivep2	0.166846
sn-astro-M6	Gm11508	0.166806
sn-astro-M6	Fam13a	0.166454
sn-astro-M6	Tjp1	0.166259
sn-astro-M6	Ccdc148	0.166165
sn-astro-M6	Mttp	0.165325
sn-astro-M6	Adcy2	0.164978
sn-astro-M6	Lrrc29	0.163328
sn-astro-M6	Slc16a7	0.163267
sn-astro-M6	Ptprm	0.162525
sn-astro-M6	Gm26835	0.162465
sn-astro-M6	Numb	0.162305
sn-astro-M6	4930578G10Rik	0.16088
sn-astro-M6	Arglu1	0.158928
sn-astro-M6	Gpc3	0.157977
sn-astro-M6	Sntb2	0.157864
sn-astro-M6	Pced1b	0.157747
sn-astro-M6	Ankrd28	0.156833
sn-astro-M6	2610037D02Rik	0.156295
sn-astro-M6	Thsd7a	0.155336
sn-astro-M6	Tbl1x	0.153615
sn-astro-M6	Pou6f2	0.153606
sn-astro-M6	Esr1	0.152231
sn-astro-M6	Pex5l	0.151876
sn-astro-M6	Airn	0.151798
sn-astro-M6	Akap10	0.151762
sn-astro-M6	Upk3bl	0.150706
sn-astro-M6	Synpr	0.150372
sn-astro-M6	Entpd7	0.150342
sn-astro-M6	Megf11	0.150339
sn-astro-M6	Rev1	0.149454
sn-astro-M6	Cftr	0.149087
sn-astro-M6	Fmn1	0.147189
sn-astro-M6	Slc25a36	0.147108
sn-astro-M6	Sema6a	0.146966
sn-astro-M6	Rbms1	0.146422
sn-astro-M6	Uvssa	0.146346
sn-astro-M6	Kcnn2	0.145928
sn-astro-M6	Gm28370	0.145626
sn-astro-M6	Abca8b	0.145348
sn-astro-M6	Fam135a	0.143711
sn-astro-M6	Gm26917	0.143669
sn-astro-M6	Smim14	0.143366
sn-astro-M6	Gab2	0.141538
sn-astro-M6	Cdh23	0.140908
sn-astro-M6	Foxp2	0.139962
sn-astro-M6	Col8a1	0.139478
sn-astro-M6	Urgcp	0.139035
sn-astro-M6	Gm38155	0.138041
sn-astro-M6	Il1rap	0.137985
sn-astro-M6	Gm28376	0.137625
sn-astro-M6	Coro6	0.135344
sn-astro-M6	Runx2	0.135241
sn-astro-M6	Cep290	0.134939
sn-astro-M6	Rnf169	0.134374
sn-astro-M6	Slc44a1	0.134089
sn-astro-M6	Man1a	0.133986
sn-astro-M6	Ldb2	0.133121
sn-astro-M6	Gm11099	0.131251
sn-astro-M6	Sytl5	0.130786
sn-astro-M6	Plcb4	0.130605
sn-astro-M6	Ptpn9	0.130358
sn-astro-M6	Eda	0.13032
sn-astro-M6	Rmdn1	0.130274
sn-astro-M6	Mgat5	0.129324
sn-astro-M6	Stac	0.129256
sn-astro-M6	Cald1	0.128914
sn-astro-M6	Pcsk7	0.128772
sn-astro-M6	Zfhx4	0.128228
sn-astro-M6	Spred2	0.127915
sn-astro-M6	Sycp2	0.127829
sn-astro-M6	Arhgef28	0.127028
sn-astro-M6	Serpini1	0.126984
sn-astro-M6	L3mbtl4	0.126878
sn-astro-M6	Necab1	0.126691
sn-astro-M6	Zscan22	0.126201
sn-astro-M6	Srr	0.125298
sn-astro-M6	Pip5kl1	0.125215
sn-astro-M6	Lrig2	0.123804
sn-astro-M6	Dennd6a	0.1231
sn-astro-M6	Kiz	0.122792
sn-astro-M6	Pmfbp1	0.122714
sn-astro-M6	Ttc28	0.122714
sn-astro-M6	Sema3c	0.122586
sn-astro-M6	C2cd2	0.122341
sn-astro-M6	Tbcd	0.121521
sn-astro-M6	Zfp536	0.120559
sn-astro-M6	Zbbx	0.120205
sn-astro-M6	Erdr1	0.12009
sn-astro-M6	Gm17387	0.119964
sn-astro-M6	Scn7a	0.119947
sn-astro-M6	Ypel2	0.119867
sn-astro-M6	1700011I03Rik	0.119207
sn-astro-M6	Pcbp3	0.11904
sn-astro-M6	Col11a1	0.118126
sn-astro-M6	Gabrg1	0.118048
sn-astro-M6	Stk3	0.118039
sn-astro-M6	Samsn1	0.11788
sn-astro-M6	Lmtk2	0.117778
sn-astro-M6	Lepr	0.117127
sn-astro-M6	Ppwd1	0.116986
sn-astro-M6	Arhgap39	0.116461
sn-astro-M6	Camk1d	0.116288
sn-astro-M6	Rnf17	0.11519
sn-astro-M6	Fabp12	0.114823
sn-astro-M6	Deptor	0.114032
sn-astro-M6	Arntl2	0.113897
sn-astro-M6	Ankrd6	0.11355
sn-astro-M6	Fam222b	0.11286
sn-astro-M6	Ankfy1	0.112376
sn-astro-M6	4921511C10Rik	0.11229
sn-astro-M6	Hmg20a	0.110154
sn-astro-M6	Ablim1	0.109326
sn-astro-M6	Hipk2	0.109294
sn-astro-M6	Lrrc43	0.109041
sn-astro-M6	Gm29478	0.108637
sn-astro-M6	Pvt1	0.108633
sn-astro-M6	Gm10974	0.108467
sn-astro-M6	Prkag2	0.108457
sn-astro-M6	Xrcc4	0.107724
sn-astro-M6	Gm29514	0.1075
sn-astro-M6	Stk32a	0.10732
sn-astro-M6	Prkca	0.106936
sn-astro-M6	Myo16	0.105381
sn-astro-M6	Kif15	0.104981
sn-astro-M6	Srsf2	0.104738
sn-astro-M6	Gle1	0.104725
sn-astro-M6	Mettl23	0.104689
sn-astro-M6	Spag16	0.104497
sn-astro-M6	Nsun7	0.104401
sn-astro-M6	Fbxl7	0.103869
sn-astro-M6	Gramd1b	0.102255
sn-astro-M6	Pou2f1	0.101743
sn-astro-M6	Mthfs	0.101155
sn-astro-M6	Sesn1	0.10074
sn-astro-M6	Cdkl3	0.100501
sn-astro-M6	Fbxw4	0.0976841
sn-astro-M6	Cd2ap	0.0974241
sn-astro-M6	March3	0.0971678
sn-astro-M6	Gm26742	0.0969717
sn-astro-M6	Sgms1	0.0960224
sn-astro-M6	Zswim5	0.0936221
sn-astro-M6	Rps6ka3	0.0928036
sn-astro-M6	Prr14	0.091334
sn-astro-M6	Ubac2	0.0887862
sn-astro-M6	Garem	0.0867749
sn-astro-M6	Grk4	0.0838736
sn-astro-M6	Ophn1	0.0792587
sn-astro-M6	Bach2	0.0752806
sn-astro-M4	Sparcl1	0.846172
sn-astro-M4	Agt	0.717798
sn-astro-M4	Gja1	0.647151
sn-astro-M4	Ndrg2	0.593691
sn-astro-M4	Mlc1	0.563629
sn-astro-M4	Pla2g7	0.563277
sn-astro-M4	Nkain4	0.537882
sn-astro-M4	Aqp4	0.535511
sn-astro-M4	Cpe	0.518982
sn-astro-M4	Bcan	0.509091
sn-astro-M4	Clu	0.483766
sn-astro-M4	Cldn10	0.481628
sn-astro-M4	Ntsr2	0.471702
sn-astro-M4	Mgst1	0.451101
sn-astro-M4	Phgdh	0.445295
sn-astro-M4	Fabp7	0.411032
sn-astro-M4	Paqr6	0.403569
sn-astro-M4	Igsf1	0.393081
sn-astro-M4	Gjb6	0.387593
sn-astro-M4	Ctsl	0.372458
sn-astro-M4	2310022B05Rik	0.371758
sn-astro-M4	Acsl6	0.37053
sn-astro-M4	Lcat	0.355208
sn-astro-M4	Mdk	0.353816
sn-astro-M4	C4b	0.352971
sn-astro-M4	Abhd3	0.351788
sn-astro-M4	Hspa2	0.341797
sn-astro-M4	Cmtm5	0.334483
sn-astro-M4	Fxyd1	0.333184
sn-astro-M4	Slc25a18	0.3211
sn-astro-M4	Sirt2	0.318833
sn-astro-M4	Cyp2j9	0.312252
sn-astro-M4	Prelp	0.304019
sn-astro-M4	Id3	0.30089
sn-astro-M4	Slc38a1	0.298014
sn-astro-M4	Hmgcs2	0.294716
sn-astro-M4	Kcnj10	0.294379
sn-astro-M4	Nnat	0.292979
sn-astro-M4	Itih3	0.289657
sn-astro-M4	Pltp	0.284575
sn-astro-M4	Bdh2	0.284069
sn-astro-M4	Ctso	0.282497
sn-astro-M4	Rdh5	0.278763
sn-astro-M4	Mfge8	0.277481
sn-astro-M4	Pcx	0.264095
sn-astro-M4	Adcyap1r1	0.259505
sn-astro-M4	Gprc5b	0.252065
sn-astro-M4	Vit	0.250978
sn-astro-M4	Eva1a	0.250757
sn-astro-M4	Gm2a	0.250644
sn-astro-M4	Aldh1a1	0.250643
sn-astro-M4	Adhfe1	0.244928
sn-astro-M4	Cyp7b1	0.243137
sn-astro-M4	Id4	0.241231
sn-astro-M4	Acot11	0.240721
sn-astro-M4	Cyba	0.239725
sn-astro-M4	Cat	0.237964
sn-astro-M4	Enho	0.233125
sn-astro-M4	Ucma	0.22849
sn-astro-M4	Plcd4	0.226902
sn-astro-M4	Sfrp5	0.224993
sn-astro-M4	Gna13	0.2241
sn-astro-M4	Rftn2	0.22275
sn-astro-M4	Padi2	0.222053
sn-astro-M4	Hhatl	0.221533
sn-astro-M4	Gstt1	0.220977
sn-astro-M4	Dhrs3	0.220443
sn-astro-M4	Gpr146	0.21988
sn-astro-M4	Itih5	0.218403
sn-astro-M4	Gpx8	0.218266
sn-astro-M4	D030047H15Rik	0.218193
sn-astro-M4	Fads2	0.217206
sn-astro-M4	Fam198a	0.213384
sn-astro-M4	Thrsp	0.211411
sn-astro-M4	Fmo1	0.210983
sn-astro-M4	Slc25a21	0.209816
sn-astro-M4	Trp53bp2	0.209724
sn-astro-M4	Tsc22d3	0.208731
sn-astro-M4	Acadm	0.208357
sn-astro-M4	Acaa2	0.207761
sn-astro-M4	Sulf2	0.206976
sn-astro-M4	Atoh8	0.205442
sn-astro-M4	Tpcn1	0.202182
sn-astro-M4	Tcn2	0.200585
sn-astro-M4	Ttyh2	0.199228
sn-astro-M4	Dkk3	0.197275
sn-astro-M4	Pantr1	0.196415
sn-astro-M4	Tmem100	0.196206
sn-astro-M4	Adgrg1	0.194949
sn-astro-M4	Pxmp2	0.194727
sn-astro-M4	Aldh6a1	0.193515
sn-astro-M4	Ccdc141	0.192895
sn-astro-M4	Bbox1	0.191917
sn-astro-M4	Adamts9	0.191221
sn-astro-M4	Spef2	0.189849
sn-astro-M4	Fbln5	0.188218
sn-astro-M4	Selenbp1	0.18769
sn-astro-M4	Pgm2	0.187632
sn-astro-M4	Pdgfrb	0.187136
sn-astro-M4	Papss2	0.186655
sn-astro-M4	Hnmt	0.18408
sn-astro-M4	Txnip	0.183455
sn-astro-M4	Maob	0.183259
sn-astro-M4	Smpdl3a	0.182124
sn-astro-M4	Nim1k	0.182064
sn-astro-M4	A330048O09Rik	0.181694
sn-astro-M4	Tspan9	0.180909
sn-astro-M4	Cml1	0.17994
sn-astro-M4	Cyp2d22	0.179104
sn-astro-M4	Slc15a2	0.17878
sn-astro-M4	Frem2	0.178336
sn-astro-M4	Emp2	0.17745
sn-astro-M4	E130114P18Rik	0.175796
sn-astro-M4	Gramd3	0.175461
sn-astro-M4	Gm11627	0.174796
sn-astro-M4	Ccdc80	0.169971
sn-astro-M4	Sall2	0.165618
sn-astro-M4	Nkx2-2os	0.161488
sn-astro-M4	Il18	0.160921
sn-astro-M4	Col1a2	0.158058
sn-astro-M4	Tcf7l2	0.157676
sn-astro-M4	Mgll	0.156955
sn-astro-M4	Tgfb2	0.152855
sn-astro-M4	Sorl1	0.14966
sn-astro-M4	Fbln1	0.148824
sn-astro-M4	Ccdc190	0.147682
sn-astro-M4	Dynlrb2	0.147333
sn-astro-M4	Itpr2	0.147139
sn-astro-M4	Klf9	0.146528
sn-astro-M4	Notch2	0.145232
sn-astro-M4	Slc38a3	0.14344
sn-astro-M4	Lpar4	0.142591
sn-astro-M4	Tspan12	0.141531
sn-astro-M4	Tns3	0.141097
sn-astro-M4	Egfr	0.139073
sn-astro-M4	Gli3	0.130319
sn-astro-M4	Foxo1	0.127915
sn-astro-M4	Daam2	0.117433
sn-astro-M4	Cables1	0.117387
sn-astro-M4	Usp2	0.116319
sn-astro-M4	Zfand6	0.114855
sn-astro-M4	Slc22a4	0.111685
sn-astro-M4	Slco1c1	0.107847
sn-astro-M4	Skap2	0.0956077
sn-astro-M4	Tjp2	0.0821444
sn-astro-M4	St6gal1	0.0295257
sn-astro-M5	Gpc5	0.706167
sn-astro-M5	Ntm	0.696416
sn-astro-M5	Trpm3	0.690725
sn-astro-M5	Rora	0.680037
sn-astro-M5	Pitpnc1	0.622491
sn-astro-M5	Hdac8	0.586574
sn-astro-M5	Dtna	0.555231
sn-astro-M5	Plcb1	0.547546
sn-astro-M5	Kcnd2	0.53572
sn-astro-M5	Erbb4	0.520161
sn-astro-M5	Gria1	0.497997
sn-astro-M5	Mapk4	0.489133
sn-astro-M5	Pdgfd	0.487521
sn-astro-M5	Prex2	0.467105
sn-astro-M5	Sox6	0.464369
sn-astro-M5	Bmpr1b	0.463847
sn-astro-M5	Slc39a12	0.460281
sn-astro-M5	Ptprt	0.455444
sn-astro-M5	Slc7a11	0.432686
sn-astro-M5	Dock4	0.431944
sn-astro-M5	Lgi1	0.427607
sn-astro-M5	Wdr17	0.425438
sn-astro-M5	B3galt1	0.422458
sn-astro-M5	Phkg1	0.418881
sn-astro-M5	Rgs6	0.41159
sn-astro-M5	A330033J07Rik	0.410679
sn-astro-M5	Luzp2	0.41064
sn-astro-M5	Fat3	0.410077
sn-astro-M5	Lama2	0.406693
sn-astro-M5	B230323A14Rik	0.406076
sn-astro-M5	Adcy8	0.404547
sn-astro-M5	Gm12239	0.402641
sn-astro-M5	Gm973	0.396338
sn-astro-M5	Ptch1	0.394965
sn-astro-M5	Nr3c2	0.391116
sn-astro-M5	Cdh20	0.389006
sn-astro-M5	Fhit	0.388391
sn-astro-M5	Acss3	0.383539
sn-astro-M5	Acss1	0.380799
sn-astro-M5	Tmcc3	0.37976
sn-astro-M5	Mpp6	0.379676
sn-astro-M5	Sorbs1	0.373024
sn-astro-M5	Cdh10	0.37261
sn-astro-M5	Camk2g	0.371574
sn-astro-M5	Etnppl	0.367497
sn-astro-M5	Bcl2	0.36717
sn-astro-M5	Dfna5	0.363751
sn-astro-M5	Tmtc2	0.362355
sn-astro-M5	Pnpla7	0.354777
sn-astro-M5	Folh1	0.351677
sn-astro-M5	Zfp608	0.344848
sn-astro-M5	Tprkb	0.343831
sn-astro-M5	Rfx4	0.343409
sn-astro-M5	2610035D17Rik	0.339671
sn-astro-M5	Nfib	0.336269
sn-astro-M5	Mro	0.335384
sn-astro-M5	Ttll3	0.333655
sn-astro-M5	Abca1	0.328345
sn-astro-M5	Pard3b	0.325701
sn-astro-M5	Fam184a	0.325584
sn-astro-M5	Fam214a	0.325037
sn-astro-M5	Sema6d	0.322065
sn-astro-M5	Utrn	0.31975
sn-astro-M5	Nxn	0.318692
sn-astro-M5	1700112E06Rik	0.318686
sn-astro-M5	RP23-474J16.2	0.31799
sn-astro-M5	Mertk	0.315233
sn-astro-M5	Cpq	0.30663
sn-astro-M5	Wnk2	0.304045
sn-astro-M5	Fam20a	0.304013
sn-astro-M5	Gabbr2	0.3029
sn-astro-M5	Megf9	0.299907
sn-astro-M5	Cep85l	0.299789
sn-astro-M5	Kansl1l	0.29893
sn-astro-M5	Igsf11	0.295807
sn-astro-M5	Mboat2	0.295113
sn-astro-M5	Srgap1	0.295033
sn-astro-M5	Gm9925	0.294479
sn-astro-M5	Prkd1	0.290894
sn-astro-M5	1110019D14Rik	0.289515
sn-astro-M5	5031439G07Rik	0.288929
sn-astro-M5	Gm10561	0.288489
sn-astro-M5	Vcl	0.286475
sn-astro-M5	Pde7b	0.286431
sn-astro-M5	Cdh19	0.284218
sn-astro-M5	Aifm3	0.283363
sn-astro-M5	Plscr4	0.282828
sn-astro-M5	Adrbk2	0.279019
sn-astro-M5	Dnah7b	0.277452
sn-astro-M5	Agmo	0.276879
sn-astro-M5	Pid1	0.275363
sn-astro-M5	Meis1	0.268678
sn-astro-M5	Atp13a5	0.267184
sn-astro-M5	Phka1	0.266387
sn-astro-M5	Ptpn13	0.26546
sn-astro-M5	Ino80dos	0.264281
sn-astro-M5	Timp3	0.264192
sn-astro-M5	Gm11266	0.263966
sn-astro-M5	Cml3	0.263499
sn-astro-M5	Ikzf2	0.253184
sn-astro-M5	Rab30	0.247591
sn-astro-M5	Zfp521	0.247003
sn-astro-M5	Znrf3	0.242586
sn-astro-M5	Pacrg	0.241361
sn-astro-M5	Ccdc191	0.23805
sn-astro-M5	Col23a1	0.23269

## Sheet: b.astro_wgcna_linmod
id	start	end	estimate	SE	df	t.ratio	p.value	symbol
sn-astro-M1	FGF_Day-1	FGF_Day-5	0.0442809	0.014117	5.94456	3.1367	0.0738145	*
sn-astro-M1	FGF_Day-1	PF_Day-1	0.048226	0.0126583	3.00213	3.80982	0.0915367	*
sn-astro-M1	FGF_Day-1	PF_Day-5	0.0523082	0.0141644	6.02243	3.69295	0.0381956	*
sn-astro-M1	FGF_Day-5	PF_Day-1	0.00394509	0.0141312	5.96859	0.279175	0.99162	NA
sn-astro-M1	FGF_Day-5	PF_Day-5	0.00802734	0.0154948	2.99518	0.518068	0.949245	NA
sn-astro-M1	PF_Day-1	PF_Day-5	0.00408225	0.0141785	6.04661	0.287918	0.990844	NA
sn-astro-M2	FGF_Day-1	FGF_Day-5	0.0371546	0.00220598	3.53979	16.8427	0.000569531	***
sn-astro-M2	FGF_Day-1	PF_Day-1	0.0397478	0.00222164	2.93351	17.8912	0.00141233	**
sn-astro-M2	FGF_Day-1	PF_Day-5	0.0409558	0.00257293	4.48151	15.918	0.000148195	***
sn-astro-M2	FGF_Day-5	PF_Day-1	0.0025932	0.00231382	4.55683	1.12074	0.695727	NA
sn-astro-M2	FGF_Day-5	PF_Day-5	0.00380115	0.00265293	2.2942	1.43281	0.578226	NA
sn-astro-M2	PF_Day-1	PF_Day-5	0.00120796	0.00266597	5.52651	0.453102	0.96639	NA
sn-astro-M3	FGF_Day-1	FGF_Day-5	0.0316729	0.0099324	5.91381	3.18884	0.0698067	*
sn-astro-M3	FGF_Day-1	PF_Day-1	0.0330174	0.00891857	3.00326	3.7021	0.098172	*
sn-astro-M3	FGF_Day-1	PF_Day-5	0.0318927	0.00998443	6.03322	3.19424	0.067922	*
sn-astro-M3	FGF_Day-5	PF_Day-1	0.00134455	0.00994799	5.95116	0.135158	0.999017	NA
sn-astro-M3	FGF_Day-5	PF_Day-5	0.000219784	0.0109138	2.99215	0.0201382	0.999996	NA
sn-astro-M3	PF_Day-1	PF_Day-5	-0.00112477	0.00999994	6.07094	-0.112477	0.999433	NA
sn-astro-M7	FGF_Day-1	FGF_Day-5	0.00692237	0.0182208	5.94787	0.379915	0.979629	NA
sn-astro-M7	FGF_Day-1	PF_Day-1	-0.00224737	0.0163356	3.00201	-0.137575	0.998867	NA
sn-astro-M7	FGF_Day-1	PF_Day-5	-0.0145882	0.0182783	6.0212	-0.798116	0.853104	NA
sn-astro-M7	FGF_Day-5	PF_Day-1	-0.00916975	0.0182381	5.97047	-0.50278	0.955456	NA
sn-astro-M7	FGF_Day-5	PF_Day-5	-0.0215105	0.0199967	2.99549	-1.0757	0.725967	NA
sn-astro-M7	PF_Day-1	PF_Day-5	-0.0123408	0.0182954	6.04393	-0.674528	0.903085	NA
sn-astro-M8	FGF_Day-1	FGF_Day-5	-0.0109979	0.00308676	3.40501	-3.56292	0.0926273	*
sn-astro-M8	FGF_Day-1	PF_Day-1	-0.0130783	0.00312632	2.91799	-4.18329	0.0755629	*
sn-astro-M8	FGF_Day-1	PF_Day-5	-0.00896565	0.00362434	4.33577	-2.47373	0.194614	NA
sn-astro-M8	FGF_Day-5	PF_Day-1	-0.00208041	0.00324448	4.47229	-0.641215	0.913875	NA
sn-astro-M8	FGF_Day-5	PF_Day-5	0.00203222	0.00372675	2.2436	0.545307	0.940571	NA
sn-astro-M8	PF_Day-1	PF_Day-5	0.00411263	0.00375958	5.42921	1.09391	0.707086	NA
sn-astro-M6	FGF_Day-1	FGF_Day-5	-0.00148988	0.0132945	5.85442	-0.112067	0.999437	NA
sn-astro-M6	FGF_Day-1	PF_Day-1	-0.00910136	0.01197	3.00531	-0.760345	0.867924	NA
sn-astro-M6	FGF_Day-1	PF_Day-5	-0.000109182	0.0134131	6.05071	-0.00813992	1	NA
sn-astro-M6	FGF_Day-5	PF_Day-1	-0.00761148	0.0133299	5.9175	-0.571007	0.937172	NA
sn-astro-M6	FGF_Day-5	PF_Day-5	0.00138069	0.0146396	2.98558	0.0943124	0.999632	NA
sn-astro-M6	PF_Day-1	PF_Day-5	0.00899218	0.0134483	6.1148	0.668649	0.905259	NA
sn-astro-M4	FGF_Day-1	FGF_Day-5	-0.0422726	0.0048749	5.38621	-8.67148	0.000916756	***
sn-astro-M4	FGF_Day-1	PF_Day-1	-0.0161316	0.00448829	3.01569	-3.59415	0.104969	NA
sn-astro-M4	FGF_Day-1	PF_Day-5	-0.0174619	0.00506916	6.04207	-3.44474	0.050547	*
sn-astro-M4	FGF_Day-5	PF_Day-1	0.026141	0.00493201	5.65128	5.30027	0.00861052	**
sn-astro-M4	FGF_Day-5	PF_Day-5	0.0248107	0.00546593	2.9041	4.53916	0.0620296	*
sn-astro-M4	PF_Day-1	PF_Day-5	-0.00133031	0.0051241	6.32019	-0.259618	0.993256	NA
sn-astro-M5	FGF_Day-1	FGF_Day-5	-0.0325158	0.0136525	5.91673	-2.38167	0.182484	NA
sn-astro-M5	FGF_Day-1	PF_Day-1	-0.0165769	0.0122573	3.00315	-1.3524	0.596092	NA
sn-astro-M5	FGF_Day-1	PF_Day-5	-0.0134021	0.0137216	6.03224	-0.976713	0.767371	NA
sn-astro-M5	FGF_Day-5	PF_Day-1	0.0159389	0.0136732	5.95282	1.1657	0.667338	NA
sn-astro-M5	FGF_Day-5	PF_Day-5	0.0191137	0.0149999	2.99245	1.27426	0.632083	NA
sn-astro-M5	PF_Day-1	PF_Day-5	0.00317481	0.0137422	6.06868	0.231026	0.995194	NA

## Sheet: c.astro_wgcna_goterms
id	query.number	significant	p.value	term.size	query.size	overlap.size	precision	recall	term.id	domain	subgraph.number	term.name	relative.depth	intersection	padj
sn-astro-M1	gene	TRUE	0.0101	61	50	6	0.12	0.098	KEGG:05205	keg	10	Proteoglycans in cancer	1	ITGA5,STAT3,PLCE1,ITGAV,PLAUR,ARHGEF12	0.0408
sn-astro-M1	gene	TRUE	0.0157	27	48	5	0.104	0.185	GO:1903828	BP	3	negative regulation of cellular protein localization	1	BCL2L1,ANGPT1,RHOQ,DCLK1,MFHAS1	0.0408
sn-astro-M1	gene	TRUE	0.0191	43	53	5	0.094	0.116	REAC:R-MMU-194840	rea	5	Rho GTPase cycle	1	TIAM2,RHOQ,RHOJ,ARHGEF12,AKAP13	0.0408
sn-astro-M1	gene	TRUE	0.0191	106	36	6	0.167	0.057	REAC:R-MMU-9006934	rea	14	Signaling by Receptor Tyrosine Kinases	1	STAT3,PTPRJ,ITGAV,SPRED1,PTPN12,DOCK1	0.0408
sn-astro-M1	gene	TRUE	0.0317	16	53	3	0.057	0.188	REAC:R-MMU-193648	rea	9	NRAGE signals death through JNK	1	TIAM2,ARHGEF12,AKAP13	0.0473333
sn-astro-M1	gene	TRUE	0.0317	21	12	2	0.167	0.095	REAC:R-MMU-8848021	rea	7	Signaling by PTK6	1	STAT3,DOCK1	0.0473333
sn-astro-M1	gene	TRUE	0.0338	83	39	6	0.154	0.072	GO:0090132	BP	8	epithelium migration	1	ANGPT1,ITGAV,SPRED1,RHOJ,DOCK1,MCC	0.0473333
sn-astro-M1	gene	TRUE	0.0381	19	42	3	0.071	0.158	KEGG:05100	keg	12	Bacterial invasion of epithelial cells	1	ITGA5,SEPT11,DOCK1	0.0484262
sn-astro-M1	gene	TRUE	0.0418	264	52	11	0.212	0.042	GO:0032989	BP	2	cellular component morphogenesis	1	BCL2L1,DLG1,RHOQ,ITGAV,DCLK1,FMNL2,CLIC4,RHOJ,DOCK1,AKAP13,PEAK1	0.0489143
sn-astro-M1	gene	TRUE	0.0418	34	42	4	0.095	0.118	GO:0002040	BP	4	sprouting angiogenesis	1	ITGA5,ANGPT1,SPRED1,RHOJ	0.0489143
sn-astro-M1	gene	TRUE	0.0418	11	43	3	0.07	0.273	GO:0060977	BP	6	coronary vasculature morphogenesis	1	ZFPM2,ANGPT1,SPRED1	0.0489143
sn-astro-M1	gene	TRUE	0.0418	120	11	4	0.364	0.033	GO:0061024	BP	15	membrane organization	1	STAT3,TRIM9,SHISA6,ANO6	0.0489143
sn-astro-M1	gene	TRUE	0.0443	54	20	3	0.15	0.056	KEGG:04810	keg	1	Regulation of actin cytoskeleton	1	ITGAV,DOCK1,ARHGEF12	0.0493836
sn-astro-M1	gene	TRUE	0.0465	99	44	6	0.136	0.061	GO:0031589	BP	13	cell-substrate adhesion	1	ITGA5,COL5A3,ANGPT1,ITGAV,DOCK1,PEAK1	0.0496606
sn-astro-M2	gene	TRUE	3.4e-05	21	14	4	0.286	0.19	KEGG:05132	keg	1	Salmonella infection	1	FOS,ARPC1B,FLNA,FLNC	0.004624
sn-astro-M3	gene	TRUE	0.00084	108	55	9	0.164	0.083	GO:0001667	BP	40	ameboidal-type cell migration	1	TIMP1,APOE,HSPB1,SDC4,PFN1,HBEGF,CD63,JUN,GPX1	0.0126933
sn-astro-M3	gene	TRUE	0.00084	141	33	8	0.242	0.057	GO:0010720	BP	51	positive regulation of cell development	1	APOE,HSPB1,ID2,GFAP,TNFRSF12A,VIM,S100A10,TUBB2B	0.0126933
sn-astro-M3	gene	TRUE	0.00084	12	2	2	1	0.167	GO:0098754	BP	62	detoxification	1	MT2,MT1	0.0126933
sn-astro-M3	gene	TRUE	0.00084	132	55	10	0.182	0.076	GO:0009611	BP	37	response to wounding	1	TIMP1,APOE,SDC4,GFAP,TNFRSF12A,HBEGF,CD9,ANXA2,JUN,GPX1	0.0126933
sn-astro-M3	gene	TRUE	0.00084	103	55	9	0.164	0.087	GO:0010035	BP	13	response to inorganic substance	1	ID2,TXN1,MT3,MT2,MT1,JUN,JUNB,GPX1,S100A16	0.0126933
sn-astro-M3	gene	TRUE	0.00084	50	15	5	0.333	0.1	GO:0008270	MF	70	zinc ion binding	1	S100A6,TIMP1,MT3,MT2,MT1	0.0126933
sn-astro-M3	gene	TRUE	0.00164	20	2	2	1	0.1	GO:0046916	BP	16	cellular transition metal ion homeostasis	1	MT2,MT1	0.0202764
sn-astro-M3	gene	TRUE	0.00212	84	4	3	0.75	0.036	GO:0019932	BP	94	second-messenger-mediated signaling	1	APOE,MT2,MT1	0.022
sn-astro-M3	gene	TRUE	0.00268	91	67	8	0.119	0.088	GO:0043900	BP	49	regulation of multi-organism process	1	TIMP1,APOE,PFN1,OXT,ANXA2,TRIB1,JUN,LGALS1	0.022
sn-astro-M3	gene	TRUE	0.00268	133	58	9	0.155	0.068	GO:0030855	BP	30	epithelial cell differentiation	1	ID2,HSD17B4,CD63,TAGLN2,VIM,TNFRSF1A,JUN,GPX1,S1PR3	0.022
sn-astro-M3	gene	TRUE	0.00268	193	24	7	0.292	0.036	GO:0042803	MF	47	protein homodimerization activity	1	S100A6,APOE,HSPB1,PDLIM4,HSD17B4,S100A10,S100A16	0.022
sn-astro-M3	gene	TRUE	0.00275	238	58	12	0.207	0.05	GO:0035239	BP	71	tube morphogenesis	1	APOE,HSPB1,SDC4,PFN1,ID2,TNFRSF12A,HBEGF,TNFRSF1A,ANXA2,JUN,JUNB,GPX1	0.022
sn-astro-M3	gene	TRUE	0.00302	123	16	5	0.312	0.041	GO:0031329	BP	20	regulation of cellular catabolic process	1	TIMP1,APOE,GFAP,VIM,MT3	0.0228178
sn-astro-M3	gene	TRUE	0.00356	187	27	7	0.259	0.037	GO:0043603	BP	29	cellular amide metabolic process	1	APOE,GFAP,HSD17B4,VIM,RPS4X,MRPS6,RPS2	0.0254821
sn-astro-M3	gene	TRUE	0.00383	88	57	7	0.123	0.08	GO:0004857	MF	65	enzyme inhibitor activity	1	TIMP1,HSPB1,MT3,ANXA2,TRIB1,AVP,SOCS3	0.0259018
sn-astro-M3	gene	TRUE	0.00415	37	37	5	0.135	0.135	REAC:R-MMU-114608	rea	78	Platelet degranulation	1	TIMP1,SERPINA3N,CD63,TAGLN2,CD9	0.0259018
sn-astro-M3	gene	TRUE	0.00537	120	5	3	0.6	0.025	GO:0061024	BP	25	membrane organization	1	APOE,CD9,S100A10	0.0307133
sn-astro-M3	gene	TRUE	0.00542	88	65	7	0.108	0.08	GO:0051098	BP	33	regulation of binding	1	APOE,ID2,TXN1,ANXA2,FKBP1A,S100A10,JUN	0.0307133
sn-astro-M3	gene	TRUE	0.00594	12	2	2	1	0.167	KEGG:04978	keg	46	Mineral absorption	1	MT2,MT1	0.0314892
sn-astro-M3	gene	TRUE	0.00602	99	27	5	0.185	0.051	GO:0005198	MF	43	structural molecule activity	1	GFAP,VIM,RPS4X,MRPS6,RPS2	0.0314892
sn-astro-M3	gene	TRUE	0.00701	42	15	3	0.2	0.071	GO:0044242	BP	53	cellular lipid catabolic process	1	APOE,HSD17B4,MT3	0.0328745
sn-astro-M3	gene	TRUE	0.00957	11	15	2	0.133	0.182	GO:1901616	BP	76	organic hydroxy compound catabolic process	1	APOE,MT3	0.0408
sn-astro-M3	gene	TRUE	0.0101	19	9	2	0.222	0.105	GO:0060291	BP	11	long-term synaptic potentiation	1	APOE,GFAP	0.0408
sn-astro-M3	gene	TRUE	0.0106	13	67	3	0.045	0.231	GO:0045777	BP	75	positive regulation of blood pressure	1	ID2,OXT,AVP	0.0408
sn-astro-M3	gene	TRUE	0.011	13	14	2	0.143	0.154	GO:0006509	BP	69	membrane protein ectodomain proteolysis	1	TIMP1,APOE	0.0408
sn-astro-M3	gene	TRUE	0.0119	55	15	3	0.2	0.055	GO:0008202	BP	45	steroid metabolic process	1	APOE,HSD17B4,MT3	0.0408
sn-astro-M3	gene	TRUE	0.0119	168	21	5	0.238	0.03	GO:0008092	MF	85	cytoskeletal protein binding	1	S100A6,APOE,PFN1,PDLIM4,CNN3	0.0408
sn-astro-M3	gene	TRUE	0.0128	14	15	2	0.133	0.143	GO:0051341	BP	82	regulation of oxidoreductase activity	1	APOE,MT3	0.0408
sn-astro-M3	gene	TRUE	0.0159	52	5	2	0.4	0.038	GO:0050866	BP	36	negative regulation of cell activation	1	APOE,CD9	0.0408
sn-astro-M3	gene	TRUE	0.0159	19	55	3	0.055	0.158	GO:0001836	BP	61	release of cytochrome c from mitochondria	1	AVP,JUN,GPX1	0.0408
sn-astro-M3	gene	TRUE	0.0162	39	41	5	0.122	0.128	KEGG:04145	keg	35	Phagosome	1	TUBB6,FCGR2B,TUBB2B,TUBB2A,TUBA1A	0.0408
sn-astro-M3	gene	TRUE	0.0165	65	15	3	0.2	0.046	GO:0044282	BP	14	small molecule catabolic process	1	APOE,HSD17B4,MT3	0.0408
sn-astro-M3	gene	TRUE	0.0171	12	24	2	0.083	0.167	GO:0038084	BP	9	vascular endothelial growth factor signaling pathway	1	HSPB1,CD63	0.0408
sn-astro-M3	gene	TRUE	0.0175	57	5	2	0.4	0.035	GO:0034329	BP	89	cell junction assembly	1	CD9,S100A10	0.0408
sn-astro-M3	gene	TRUE	0.0175	19	58	3	0.052	0.158	GO:0000060	BP	21	protein import into nucleus, translocation	1	TXN1,TNFRSF1A,MT3	0.0408
sn-astro-M3	gene	TRUE	0.0177	194	65	9	0.138	0.046	GO:0034097	BP	52	response to cytokine	1	TIMP1,VIM,TNFRSF1A,MT3,FKBP1A,RPS2,JUN,JUNB,SOCS3	0.0408
sn-astro-M3	gene	TRUE	0.0178	236	16	5	0.312	0.021	GO:0044877	MF	73	protein-containing complex binding	1	APOE,GFAP,CD63,VIM,CD9	0.0408
sn-astro-M3	gene	TRUE	0.0184	22	52	3	0.058	0.136	GO:0051651	BP	67	maintenance of location in cell	1	APOE,PFN1,TXN1	0.0408
sn-astro-M3	gene	TRUE	0.02	248	63	10	0.159	0.04	GO:0008284	BP	15	positive regulation of cell proliferation	1	TIMP1,ID2,GFAP,HBEGF,VIM,ANXA2,AVP,JUN,GNG5,EIF5A	0.0412121
sn-astro-M3	gene	TRUE	0.02	23	52	3	0.058	0.13	GO:0016209	MF	7	antioxidant activity	1	APOE,TXN1,GPX1	0.0412121
sn-astro-M3	gene	TRUE	0.0209	283	65	11	0.169	0.039	GO:0031401	BP	60	positive regulation of protein modification process	1	SDC4,HBEGF,TXN1,TNFRSF1A,MT3,ANXA2,TRIB1,FKBP1A,AVP,RPS2,JUN	0.0418
sn-astro-M3	gene	TRUE	0.0228	15	24	2	0.083	0.133	GO:0048010	BP	42	vascular endothelial growth factor receptor signaling pathway	1	HSPB1,MT3	0.0420526
sn-astro-M3	gene	TRUE	0.0251	11	35	2	0.057	0.182	GO:0032651	BP	3	regulation of interleukin-1 beta production	1	HSPB1,S1PR3	0.0437641
sn-astro-M3	gene	TRUE	0.0266	21	67	3	0.045	0.143	GO:1903793	BP	83	positive regulation of anion transport	1	APOE,OXT,AVP	0.0441209
sn-astro-M3	gene	TRUE	0.0276	102	4	2	0.5	0.02	GO:0072657	BP	95	protein localization to membrane	1	APOE,S100A10	0.0441209
sn-astro-M3	gene	TRUE	0.0277	27	14	2	0.143	0.074	GO:0007229	BP	92	integrin-mediated signaling pathway	1	TIMP1,CD63	0.0441209
sn-astro-M3	gene	TRUE	0.0277	82	55	5	0.091	0.061	GO:0009314	BP	80	response to radiation	1	ID2,TXN1,JUN,JUNB,GPX1	0.0441209
sn-astro-M3	gene	TRUE	0.0277	103	65	6	0.092	0.058	GO:0001933	BP	19	negative regulation of protein phosphorylation	1	APOE,HSPB1,TRIB1,FKBP1A,JUN,SOCS3	0.0441209
sn-astro-M3	gene	TRUE	0.0278	24	58	3	0.052	0.125	GO:1901568	BP	34	fatty acid derivative metabolic process	1	HSD17B4,TNFRSF1A,AVP	0.0441209
sn-astro-M3	gene	TRUE	0.0279	81	16	3	0.188	0.037	GO:1901361	BP	17	organic cyclic compound catabolic process	1	APOE,VIM,MT3	0.0441209
sn-astro-M3	gene	TRUE	0.0317	28	41	4	0.098	0.143	KEGG:04540	keg	4	Gap junction	1	TUBB6,TUBB2B,TUBB2A,TUBA1A	0.0473333
sn-astro-M3	gene	TRUE	0.0338	14	34	2	0.059	0.143	GO:0034110	BP	58	regulation of homotypic cell-cell adhesion	1	CD9,LGALS1	0.0473333
sn-astro-M3	gene	TRUE	0.0341	52	58	4	0.069	0.077	GO:0017038	BP	64	protein import	1	APOE,TXN1,TNFRSF1A,MT3	0.0473333
sn-astro-M3	gene	TRUE	0.0341	39	58	5	0.086	0.128	KEGG:04380	keg	87	Osteoclast differentiation	1	FCGR2B,TNFRSF1A,JUN,JUNB,SOCS3	0.0473333
sn-astro-M3	gene	TRUE	0.0345	10	50	2	0.04	0.2	GO:0044091	BP	5	membrane biogenesis	1	ANXA2,S100A10	0.0473333
sn-astro-M3	gene	TRUE	0.0345	25	65	3	0.046	0.12	GO:0014074	BP	41	response to purine-containing compound	1	FKBP1A,JUN,JUNB	0.0473333
sn-astro-M3	gene	TRUE	0.0345	10	50	2	0.04	0.2	GO:0032374	BP	6	regulation of cholesterol transport	1	APOE,ANXA2	0.0473333
sn-astro-M3	gene	TRUE	0.0355	125	4	2	0.5	0.016	GO:0051259	BP	8	protein complex oligomerization	1	APOE,S100A10	0.0473333
sn-astro-M3	gene	TRUE	0.0355	17	29	2	0.069	0.118	GO:0043178	MF	86	alcohol binding	1	APOE,RBP1	0.0473333
sn-astro-M3	gene	TRUE	0.0375	188	16	4	0.25	0.021	GO:0009057	BP	24	macromolecule catabolic process	1	TIMP1,APOE,GFAP,VIM	0.0483698
sn-astro-M3	gene	TRUE	0.0392	26	67	3	0.045	0.115	GO:0032370	BP	32	positive regulation of lipid transport	1	APOE,OXT,ANXA2	0.0489143
sn-astro-M3	gene	TRUE	0.0398	11	51	2	0.039	0.182	GO:0042311	BP	84	vasodilation	1	APOE,GPX1	0.0489143
sn-astro-M3	gene	TRUE	0.042	77	55	6	0.109	0.078	REAC:R-MMU-8953897	rea	39	Cellular responses to external stimuli	1	TXN1,MT3,MT2,MT1,JUN,GPX1	0.0489143
sn-astro-M3	gene	TRUE	0.0424	90	58	5	0.086	0.056	GO:0043062	BP	88	extracellular structure organization	1	APOE,SDC4,GFAP,TNFRSF1A,ANXA2	0.0489143
sn-astro-M3	gene	TRUE	0.0427	99	34	4	0.118	0.04	GO:0031589	BP	56	cell-substrate adhesion	1	TNFRSF12A,CD63,S100A10,LGALS1	0.0489143
sn-astro-M3	gene	TRUE	0.0427	81	67	5	0.075	0.062	GO:0031667	BP	90	response to nutrient levels	1	APOE,OXT,MT3,RBP1,JUN	0.0489143
sn-astro-M3	gene	TRUE	0.0428	31	17	2	0.118	0.065	GO:0050821	BP	23	protein stabilization	1	PFN1,MT3	0.0489143
sn-astro-M3	gene	TRUE	0.0438	12	50	2	0.04	0.167	GO:0051290	BP	1	protein heterotetramerization	1	ANXA2,S100A10	0.0492298
sn-astro-M3	gene	TRUE	0.0438	12	50	2	0.04	0.167	GO:0097006	BP	72	regulation of plasma lipoprotein particle levels	1	APOE,ANXA2	0.0492298
sn-astro-M3	gene	TRUE	0.047	10	65	2	0.031	0.2	GO:0042982	BP	96	amyloid precursor protein metabolic process	1	APOE,FKBP1A	0.0496606
sn-astro-M3	gene	TRUE	0.0475	129	27	4	0.148	0.031	GO:0003723	MF	50	RNA binding	1	VIM,RPS4X,MRPS6,RPS2	0.0496606
sn-astro-M3	gene	TRUE	0.0477	118	67	6	0.09	0.051	GO:0008015	BP	93	blood circulation	1	APOE,ID2,HBEGF,OXT,AVP,GPX1	0.0496606
sn-astro-M3	gene	TRUE	0.0477	177	10	3	0.3	0.017	GO:0030155	BP	74	regulation of cell adhesion	1	CD63,CD9,S100A10	0.0496606
sn-astro-M3	gene	TRUE	0.0477	12	53	2	0.038	0.167	GO:0051438	BP	91	regulation of ubiquitin-protein transferase activity	1	TRIB1,RPS2	0.0496606
sn-astro-M3	gene	TRUE	0.0478	11	58	2	0.034	0.182	GO:0006692	BP	22	prostanoid metabolic process	1	TNFRSF1A,AVP	0.0496606
sn-astro-M3	gene	TRUE	0.048	37	51	3	0.059	0.081	GO:0043534	BP	57	blood vessel endothelial cell migration	1	APOE,HSPB1,GPX1	0.0496606
sn-astro-M3	gene	TRUE	0.0482	29	67	3	0.045	0.103	GO:0044706	BP	10	multi-multicellular organism process	1	TIMP1,OXT,JUNB	0.0496606
sn-astro-M3	gene	TRUE	0.0496	13	51	2	0.039	0.154	GO:0010823	BP	77	negative regulation of mitochondrion organization	1	AVP,GPX1	0.0499
sn-astro-M3	gene	TRUE	0.0496	13	51	2	0.039	0.154	GO:0033598	BP	26	mammary gland epithelial cell proliferation	1	ID2,GPX1	0.0499
sn-astro-M3	gene	TRUE	0.0499	28	58	4	0.069	0.143	KEGG:04668	keg	68	TNF signaling pathway	1	TNFRSF1A,JUN,JUNB,SOCS3	0.0499
sn-astro-M3	gene	TRUE	0.0499	35	42	4	0.095	0.114	KEGG:03010	keg	28	Ribosome	1	RPS4X,MRPS6,RPS2,MRPL33	0.0499
sn-astro-M4	gene	TRUE	0.000165	161	107	18	0.168	0.112	GO:0016491	MF	7	oxidoreductase activity	1	GSTT1,CYBA,MGST1,ALDH6A1,GPX8,FADS2,ADHFE1,CAT,BDH2,CYP7B1,MAOB,FMO1,BBOX1,ALDH1A1,PHGDH,CYP2D22,ACADM,DHRS3	0.00947467
sn-astro-M4	gene	TRUE	0.000209	37	139	10	0.072	0.27	GO:0097164	BP	16	ammonium ion metabolic process	1	ABHD3,SLC22A4,PLA2G7,HNMT,LCAT,TGFB2,MAOB,BBOX1,CYP2D22,ACADM	0.00947467
sn-astro-M4	gene	TRUE	0.00134	20	79	6	0.076	0.3	KEGG:03320	keg	12	PPAR signaling pathway	1	PLTP,FABP7,ACSL6,FADS2,HMGCS2,ACADM	0.018224
sn-astro-M4	gene	TRUE	0.00195	250	86	18	0.209	0.072	GO:0006629	BP	22	lipid metabolic process	1	GM2A,ABHD3,SIRT2,ACSL6,PLA2G7,PLCD4,CAT,BDH2,ENHO,DKK3,ACOT11,LCAT,THRSP,ACAA2,CYP7B1,ALDH1A1,ACADM,DHRS3	0.022
sn-astro-M4	gene	TRUE	0.00419	199	38	10	0.263	0.05	GO:0007417	BP	5	central nervous system development	1	NDRG2,BCAN,ID3,SIRT2,FABP7,CLU,MDK,KCNJ10,PHGDH,NNAT	0.0259018
sn-astro-M4	gene	TRUE	0.00669	47	107	8	0.075	0.17	REAC:R-MMU-211859	rea	37	Biological oxidations	1	MGST1,CYP2J9,PAPSS2,CYP7B1,MAOB,FMO1,ALDH1A1,CYP2D22	0.0324943
sn-astro-M4	gene	TRUE	0.00669	144	80	13	0.163	0.09	REAC:R-MMU-556833	rea	1	Metabolism of lipids	1	GM2A,ABHD3,CYP2J9,FABP7,ACSL6,FADS2,HMGCS2,BDH2,ACOT11,THRSP,ACAA2,CYP7B1,ACADM	0.0324943
sn-astro-M4	gene	TRUE	0.0105	15	6	2	0.333	0.133	REAC:R-MMU-2980736	rea	39	Peptide hormone metabolism	1	PLA2G7,AGT	0.0408
sn-astro-M4	gene	TRUE	0.0109	90	122	11	0.09	0.122	GO:0043062	BP	33	extracellular structure organization	1	FBLN1,SULF2,PLTP,FBLN5,CCDC80,PLA2G7,VIT,COL1A2,ADAMTS9,LCAT,TGFB2	0.0408
sn-astro-M4	gene	TRUE	0.0118	116	80	10	0.125	0.086	GO:0051186	BP	36	cofactor metabolic process	1	GSTT1,CYBA,MGST1,ACSL6,ADHFE1,CAT,BDH2,ACOT11,ACAA2,FMO1	0.0408
sn-astro-M4	gene	TRUE	0.0132	32	107	6	0.056	0.188	GO:0042133	BP	27	neurotransmitter metabolic process	1	ALDH6A1,CLU,HNMT,MAOB,PHGDH,CYP2D22	0.0408
sn-astro-M4	gene	TRUE	0.0132	11	110	4	0.036	0.364	GO:0097205	BP	35	renal filtration	1	CYBA,SULF2,EMP2,GJA1	0.0408
sn-astro-M4	gene	TRUE	0.0132	154	64	10	0.156	0.065	GO:0014070	BP	26	response to organic cyclic compound	1	ID3,SIRT2,CTSL,CLU,RFTN2,PADI2,LCAT,MLC1,CYP7B1,PAQR6	0.0408
sn-astro-M4	gene	TRUE	0.0151	69	99	8	0.081	0.116	GO:0006790	BP	45	sulfur compound metabolic process	1	GSTT1,SULF2,MGST1,ACSL6,PAPSS2,ACOT11,ACAA2,PHGDH	0.0408
sn-astro-M4	gene	TRUE	0.0151	12	40	3	0.075	0.25	GO:0097006	BP	47	regulation of plasma lipoprotein particle levels	1	PLTP,PLA2G7,LCAT	0.0408
sn-astro-M4	gene	TRUE	0.0151	114	44	7	0.159	0.061	GO:0008289	MF	30	lipid binding	1	ID3,PLTP,FABP7,PLA2G7,MFGE8,PAQR6,HSPA2	0.0408
sn-astro-M4	gene	TRUE	0.0154	40	133	7	0.053	0.175	GO:0021543	BP	18	pallium development	1	BCAN,EGFR,GLI3,ID4,MDK,ADGRG1,CCDC141	0.0408
sn-astro-M4	gene	TRUE	0.0161	91	120	10	0.083	0.11	GO:1901615	BP	38	organic hydroxy compound metabolic process	1	PLTP,CAT,ADCYAP1R1,DKK3,LCAT,TGFB2,CYP7B1,MAOB,ALDH1A1,CYP2D22	0.0408
sn-astro-M4	gene	TRUE	0.0192	247	46	10	0.217	0.04	GO:0051050	BP	21	positive regulation of transport	1	PLTP,ACSL6,CLU,ADCYAP1R1,MFGE8,MLC1,FXYD1,GJA1,HSPA2,NNAT	0.0408
sn-astro-M4	gene	TRUE	0.0192	11	51	3	0.059	0.273	GO:0051287	MF	17	NAD binding	1	SIRT2,BDH2,ALDH1A1	0.0408
sn-astro-M4	gene	TRUE	0.0192	22	60	4	0.067	0.182	GO:0004620	MF	23	phospholipase activity	1	ABHD3,PLA2G7,PLCD4,LCAT	0.0408
sn-astro-M4	gene	TRUE	0.0209	278	142	21	0.148	0.076	GO:0051093	BP	14	negative regulation of developmental process	1	FBLN1,ID3,SIRT2,EGFR,GLI3,ID4,TJP2,TCF7L2,UCMA,ADAMTS9,TSC22D3,ADGRG1,USP2,CPE,IL18,TGFB2,DAAM2,CMTM5,FOXO1,SORL1,GJA1	0.0418
sn-astro-M4	gene	TRUE	0.0233	125	14	4	0.286	0.032	GO:0051259	BP	43	protein complex oligomerization	1	MGST1,CLU,MLC1,GJA1	0.0420526
sn-astro-M4	gene	TRUE	0.0233	45	134	7	0.052	0.156	GO:0061351	BP	48	neural precursor cell proliferation	1	SIRT2,FABP7,ACSL6,GLI3,ID4,ADGRG1,FOXO1	0.0420526
sn-astro-M4	gene	TRUE	0.0233	146	29	6	0.207	0.041	GO:0043269	BP	31	regulation of ion transport	1	ACSL6,CLDN10,NKAIN4,FXYD1,GJA1,HSPA2	0.0420526
sn-astro-M4	gene	TRUE	0.0233	45	134	7	0.052	0.156	GO:2000377	BP	6	regulation of reactive oxygen species metabolic process	1	CYBA,SIRT2,EGFR,FBLN5,CLU,IL18,FOXO1	0.0420526
sn-astro-M4	gene	TRUE	0.0233	271	44	10	0.227	0.037	GO:0043168	MF	40	anion binding	1	BCAN,ID3,MGST1,SIRT2,PLTP,FABP7,PLA2G7,MDK,MFGE8,PRELP	0.0420526
sn-astro-M4	gene	TRUE	0.0235	12	91	4	0.044	0.333	KEGG:00280	keg	44	Valine, leucine and isoleucine degradation	1	ALDH6A1,HMGCS2,ACAA2,ACADM	0.0420526
sn-astro-M4	gene	TRUE	0.0235	14	80	4	0.05	0.286	KEGG:01212	keg	13	Fatty acid metabolism	1	ACSL6,FADS2,ACAA2,ACADM	0.0420526
sn-astro-M4	gene	TRUE	0.0241	123	80	9	0.113	0.073	GO:0055114	BP	24	oxidation-reduction process	1	CYBA,MGST1,PLA2G7,CAT,BDH2,ACAA2,FMO1,ALDH1A1,ACADM	0.0425662
sn-astro-M4	gene	TRUE	0.0262	110	40	6	0.15	0.055	GO:0006820	BP	15	anion transport	1	PLTP,ACSL6,SLC38A1,FXYD1,KCNJ10,GJA1	0.0441209
sn-astro-M4	gene	TRUE	0.0284	274	142	20	0.141	0.073	GO:0060429	BP	4	epithelium development	1	ID3,EGFR,GNA13,GLI3,ID4,CTSL,TJP2,TCF7L2,CAT,BDH2,FREM2,ATOH8,TXNIP,TGFB2,CYP7B1,SALL2,GJA1,ALDH1A1,PHGDH,TMEM100	0.0443954
sn-astro-M4	gene	TRUE	0.0349	70	4	2	0.5	0.029	GO:0033002	BP	11	muscle cell proliferation	1	NDRG2,GJA1	0.0473333
sn-astro-M4	gene	TRUE	0.0349	196	119	14	0.118	0.071	GO:0006082	BP	42	organic acid metabolic process	1	ACSL6,ALDH6A1,PAPSS2,ADHFE1,BDH2,MGLL,ACOT11,ACAA2,CYP7B1,FMO1,ALDH1A1,PHGDH,CYP2D22,ACADM	0.0473333
sn-astro-M4	gene	TRUE	0.0349	32	26	3	0.115	0.094	GO:0052689	MF	41	carboxylic ester hydrolase activity	1	ABHD3,PLA2G7,LCAT	0.0473333
sn-astro-M4	gene	TRUE	0.0371	114	119	10	0.084	0.088	GO:0032787	BP	8	monocarboxylic acid metabolic process	1	ACSL6,BDH2,MGLL,ACOT11,ACAA2,CYP7B1,ALDH1A1,PHGDH,CYP2D22,ACADM	0.0483698
sn-astro-M4	gene	TRUE	0.0371	212	137	16	0.117	0.075	GO:0009628	BP	10	response to abiotic stimulus	1	SLC38A3,SIRT2,EGFR,CAT,ITPR2,TSC22D3,USP2,ACOT11,MLC1,ACAA2,IL18,TGFB2,FOXO1,GJA1,HSPA2,ACADM	0.0483698
sn-astro-M4	gene	TRUE	0.0377	68	135	8	0.059	0.118	GO:0060828	BP	2	regulation of canonical Wnt signaling pathway	1	SULF2,GPRC5B,EGFR,GLI3,TCF7L2,DKK3,DAAM2,FOXO1	0.0483698
sn-astro-M4	gene	TRUE	0.0427	289	134	19	0.142	0.066	GO:0072359	BP	46	circulatory system development	1	ID3,EGFR,GNA13,GLI3,EMP2,TCF7L2,COL1A2,TSPAN12,ADAMTS9,ADGRG1,FREM2,CPE,IL18,TGFB2,FOXO1,GJA1,ACADM,DHRS3,TMEM100	0.0489143
sn-astro-M4	gene	TRUE	0.0454	17	134	4	0.03	0.235	GO:0045599	BP	34	negative regulation of fat cell differentiation	1	SIRT2,ID4,TCF7L2,FOXO1	0.0496606
