# Supplementary material for: Transcriptomic analysis links diverse hypothalamic cell types to fibroblast growth factor 1-induced sustained diabetes remission
Source: Nat Commun. 2020 Sep 7;11:4458. doi: 10.1038/s41467-020-17720-5 (PMC7477234; doi:10.1038/s41467-020-17720-5)
Supplement: Supplementary file 9 — Supplementary Data 7 [file 41467_2020_17720_MOESM9_ESM.xlsx]

## Sheet: a.sc_Astro_pseudobulk_deg
gene	log2FoldChange	padj
Gfap	2.16951	9.40734e-30
Sulf2	2.03895	1.66628e-21
Aqp4	1.51698	8.2712e-21
Plat	1.71743	8.98135e-20
C4b	1.27148	1.02208e-17
Vim	1.88263	3.80828e-17
Serpina3n	1.97862	4.02704e-17
Id3	1.33551	6.17352e-14
Cpe	1.15343	1.60737e-12
Dhrs1	1.27446	8.53211e-12
Neat1	-1.28584	1.3698e-11
Cd44	2.75123	4.9564e-11
S100a11	1.8485	6.33809e-10
Dusp1	-1.89306	6.33809e-10
Lamp1	1.03724	1.51314e-09
Egr1	-1.46334	3.10496e-09
Mlc1	1.04025	3.90191e-09
Kctd5	1.15198	8.33575e-09
Il6st	1.13921	1.2629e-08
Clu	0.980016	2.99624e-08
Ccdc3	1.63962	4.25986e-08
Tsc22d3	-0.882136	7.86902e-08
2900052N01Rik	-1.26375	1.27332e-07
Tlcd1	-1.14386	1.48923e-07
Gpr50	1.65039	2.20442e-07
Igfbp5	1.08011	2.21773e-07
Malat1	-1.00001	2.32912e-07
S100a6	1.14969	3.22638e-07
Marcks	0.948244	4.20921e-07
Ddr1	0.991863	4.95563e-07
Gstm5	-0.872808	8.25612e-07
Ifitm3	1.26001	1.08565e-06
Msmo1	-1.04731	2.86972e-06
Kcne1l	1.49881	5.56366e-06
Man1c1	1.74155	6.49655e-06
Tmbim6	0.700164	6.49655e-06
Tspan3	0.834786	7.28799e-06
Gapdh	-0.628909	9.05482e-06
Agpat3	0.755365	9.05482e-06
Sirt2	0.832643	9.76686e-06
Fabp7	0.984787	9.76686e-06
Hsd11b1	-1.35645	1.05796e-05
Slc38a1	1.01274	1.09337e-05
Slc16a2	1.40778	1.39183e-05
Fdft1	-1.12414	1.39986e-05
Fibp	-0.908339	1.43056e-05
Nbl1	1.15796	2.10097e-05
Chpt1	0.725699	2.6893e-05
Per3	-0.89287	2.70313e-05
Rph3a	-1.48488	2.70313e-05
Ahi1	-0.877926	2.73251e-05
Fcgr2b	2.16076	3.00406e-05
Sulf1	1.4343	3.30838e-05
Itih3	-0.667089	3.41181e-05
Actb	-0.95347	3.58757e-05
Abat	0.847502	3.64632e-05
Slc25a5	-0.733302	3.76851e-05
Chd3os	-1.09153	3.76851e-05
Cdkn1a	-1.4271	3.84677e-05
Mamdc2	2.24735	3.84677e-05
Etnppl	-0.610271	4.24366e-05
Ddit4	-1.07707	5.13009e-05
Dhcr7	-1.21439	5.64912e-05
Fos	-1.72831	5.75749e-05
Lcat	0.838729	5.88781e-05
Dusp6	-1.34598	6.2088e-05
Ddt	-0.655101	6.3174e-05
Gap43	-0.884333	6.3174e-05
Marcksl1	1.18772	6.59079e-05
A2m	1.35107	6.59079e-05
Celf4	-0.739485	6.59436e-05
Bmpr1a	0.778946	6.73943e-05
Osmr	2.033	7.17568e-05
G0s2	-1.34551	8.12952e-05
Jun	-1.07953	8.27839e-05
Rps8	-0.692563	8.53238e-05
Tmem47	0.672929	8.7137e-05
Abca1	0.92895	9.0045e-05
A730020M07Rik	-1.58904	9.33467e-05
Ndufa12	-0.631989	9.33467e-05
Prdx4	-0.873418	9.59042e-05
Mif	-0.643736	0.000103145
Tspan12	0.931894	0.000103486
Psap	0.645434	0.000103486
Fyn	0.730983	0.000105183
Chst2	0.945051	0.000105183
Tecr	-0.881596	0.00010965
Lims2	1.8885	0.000109961
Id1	0.89015	0.000119758
Gria1	0.606609	0.000119758
Hspb8	1.29409	0.000131402
Gbp2	2.28404	0.000144086
Itih5	1.00303	0.000145529
Fdps	-1.37025	0.000148199
Ctnna1	0.819455	0.000154187
Cav2	1.54528	0.000154681
Slc7a11	0.642904	0.000174965
Usmg5	-0.67112	0.000183989
Ndufv3	-0.635003	0.000208943
Atp1a2	-0.477734	0.0002449
Fam189a2	0.790497	0.0002449
Cox5b	-0.888772	0.000252052
Abhd4	0.793209	0.000320001
Tnc	2.21468	0.000344309
Elmo2	0.777399	0.000349438
Rcn2	0.654284	0.000358659
Hes1	-0.748393	0.000358659
Resp18	-1.01804	0.000369893
Snhg11	-1.27958	0.000374087
Reln	1.43317	0.000384009
Cnp	0.654419	0.000413676
Gria2	-0.614575	0.000434427
Per2	-1.18731	0.000448381
Tmem44	1.03551	0.000448381
Sctr	2.11744	0.000450038
Scg2	-1.40375	0.000493217
Degs1	0.699822	0.000575673
Stmn2	-1.01871	0.000600992
Tmem100	0.882161	0.000606052
Cox7b	-0.631023	0.000607288
Cat	0.780712	0.000610472
5930430L01Rik	-0.946658	0.000616104
Akap9	-0.759813	0.000631536
Anxa2	1.5207	0.00065396
Nap1l5	-0.840198	0.00066932
Padi2	1.6259	0.000735258
Pmch	-1.40484	0.000782531
Col11a2	1.46131	0.000796822
Slc44a1	1.13972	0.000799837
1110001J03Rik	-0.634458	0.000799837
Itm2c	0.544444	0.000805027
Nrxn2	0.596113	0.000805027
Rab34	-0.756531	0.000814729
Nefl	-1.14961	0.000912621
Ndufb9	-0.719232	0.000945494
Ndufb4	-0.592837	0.000945494
Naaa	1.05964	0.000946689
Irgm2	2.02672	0.000946689
Atp5c1	-0.604568	0.000984529
Nfkbia	-1.08778	0.000986604
Cd109	2.05534	0.000993174
Ndufa5	-0.66151	0.00101483
Cox6a1	-0.61707	0.00105127
Ier2	-1.57822	0.00105127
Fxyd1	0.486696	0.00107007
Nfasc	1.10858	0.0010779
Shank1	-1.27234	0.00107978
Cox6c	-0.612191	0.00118537
F3	-0.773436	0.00118727
Pfdn2	-0.670725	0.00118971
Cox7a2	-0.606402	0.00120173
Efcab14	0.712764	0.00125826
Gnai2	0.620882	0.00127264
Caly	-1.12029	0.00136774
Epb41l2	0.737614	0.00139514
Cnn3	0.662845	0.00143764
Igtp	1.41958	0.0015212
Cox7c	-0.57157	0.00154021
Por	-0.743052	0.00155811
Klf4	-2.00341	0.00156832
Stom	0.975966	0.00157092
Cetn4	1.09308	0.00157092
Eno1	-0.564441	0.00157092
Slc7a2	0.710632	0.00157092
Nat8	-1.10524	0.00160992
Efcab1	1.36461	0.00162206
Phyhipl	0.660546	0.00170545
Hmgcr	-0.839136	0.00170545
Scara3	0.797306	0.00177715
Aldoa	-0.523497	0.00183188
Jag1	-1.17181	0.00190418
Plec	0.851594	0.001918
Acox1	0.617358	0.00191808
Nadk2	0.631437	0.00191808
Ndrg4	-1.17049	0.00193384
Ckap5	0.633798	0.00202908
Cirbp	-0.715226	0.00202908
Sdcbp	0.733242	0.00230643
Nek6	1.37145	0.00234529
Luzp2	0.586089	0.00238955
Ctsb	0.510085	0.00248857
Cybrd1	1.47113	0.002505
Eif4g2	0.591789	0.00250874
Camk2n1	-0.662265	0.00257453
Ndufb8	-0.625385	0.00272882
Map7d2	-0.826128	0.0027528
Stmn3	-0.786375	0.00276039
Dnm1	-1.48587	0.00296419
Syt1	-1.18264	0.00296419
Capn2	0.743663	0.0029777
Ndufa8	-0.599292	0.0030983
Slc16a1	0.859991	0.0030983
Oasl2	1.3915	0.0030983
Canx	0.498534	0.0030983
Pygb	0.569869	0.00315141
Hist1h4h	1.1343	0.00321615
Rnf13	0.585495	0.00337256
Actg1	-0.65451	0.0034114
Fbln5	0.82222	0.0034114
Peg3	-0.626103	0.00344487
Atoh8	2.8533	0.00344789
Rabac1	-0.590868	0.00354448
Oat	0.589895	0.00362561
S100a10	0.799519	0.0037124
Plk2	-1.71982	0.0037124
Enkur	1.21856	0.00387467
Itm2b	0.620913	0.00399992
Ddx60	1.44997	0.00410957
Lgals3bp	0.793496	0.00426635
Slc35a5	0.712402	0.00436076
Ctnnb1	0.666685	0.00442199
Crlf1	1.77909	0.00455607
Flnc	2.29862	0.00456071
Kif5a	-0.63554	0.00456071
Id4	0.76947	0.0045788
Nxn	0.738683	0.00463658
Ciart	-1.1964	0.0046694
Rhcg	-1.03234	0.0046694
Clic1	0.830172	0.00473045
Rarres1	2.55149	0.00477516
Rps21	-0.561516	0.00480352
Itpkb	0.550853	0.0048408
Sparcl1	0.427166	0.00498699
Ina	-1.26992	0.00499492
Nsf	-0.806804	0.00499841
Zcchc12	-1.13912	0.00503437
Cox4i1	-0.56701	0.0050404
Psmc5	-0.661893	0.0050404
Rab3c	-1.2826	0.00511312
Trib1	-1.07955	0.00511312
Dhcr24	-0.955342	0.00515141
Fabp5	-0.508898	0.00525686
Ndufb5	-0.558196	0.00525686
Nrsn1	-0.862616	0.00525686
RP23-407N2.2	-1.6738	0.00526161
Gsn	0.860402	0.00539379
Mettl9	0.85848	0.00549786
Napb	-0.960106	0.00549787
Higd1a	-0.558759	0.00549787
Atp5h	-0.567775	0.00554135
Atp5o	-0.519807	0.00554135
Gng13	-1.76118	0.00554135
Psma7	-0.61986	0.005557
Nkain4	-0.596555	0.005557
Pgpep1	0.730309	0.005557
Crym	1.1412	0.00565703
Uchl1	-0.788438	0.00584383
Pbxip1	0.455475	0.00587932
Sesn3	0.598097	0.0059075
Son	-0.533612	0.00591923
Fam213b	-0.716464	0.00599069
Srsf6	0.622882	0.0060083
Ptpra	0.559706	0.00605437
Angpt1	0.962483	0.00605437
Msn	0.861449	0.00609126
Prkar1b	-1.0334	0.00628712
Dfna5	-0.551838	0.00630116
Antxr1	0.744443	0.00630116
Mia	1.04096	0.00637073
Papss2	0.843096	0.00640089
Fmnl2	0.630375	0.00641945
Aldh1a1	0.78834	0.00641945
Aspg	2.88324	0.0064697
Arsa	1.07474	0.00650508
Gm26703	-1.09602	0.00655118
Sod2	-0.689566	0.0067155
Hacd4	2.01609	0.00671705
Ulk2	0.776932	0.00673384
Stxbp1	-0.941337	0.00703391
mt-Nd6	-0.59948	0.00703391
Tmbim4	-0.74494	0.00710648
Nrsn2	-1.17942	0.00717874
Cdh22	0.980615	0.00726247
Selt	0.55876	0.00726247
Amfr	0.577335	0.00726247
Cldn10	-0.620814	0.00751382
Chd3	-0.777757	0.00758709
Smoc1	0.972492	0.00758709
Isg15	1.42763	0.00760688
Gm3764	-0.625717	0.00772582
Ppp1cb	0.586311	0.00773692
Ssr4	-0.553723	0.00798569
Cend1	-1.00486	0.0084051
Plxnb2	0.633204	0.00875842
Calm2	-0.584282	0.00875842
Meig1	0.875682	0.00878691
Fosb	-1.53238	0.00903058
Vegfa	-0.895894	0.00917119
Sv2a	-1.09923	0.00923043
Zwint	-0.607837	0.00923043
Capg	1.47426	0.00931712
Ampd3	0.953675	0.00940555
Gna13	0.46385	0.00940555
Gadd45g	-0.755648	0.00969357
RP23-207N5.5	-1.71504	0.00973622
Kif1bp	0.719935	0.00973622
Anxa5	0.52015	0.00977988
Tmem130	-1.19396	0.00977988
Aldh6a1	0.522812	0.00977988
Sh3glb1	0.653268	0.0099239
Caprin1	0.640749	0.0100131
BC026585	0.899934	0.0100397
Tspan6	0.707844	0.0100397
Itgb5	0.586428	0.0100973
Cml1	-0.557852	0.0103628
Cpne8	1.64582	0.0103628
Slc25a4	-0.496308	0.0103691
Ncan	0.728322	0.0103691
Rtn4	0.536775	0.0106377
Stmn1	-0.639673	0.0106451
Bex1	-0.835408	0.0106619
Fgf2	1.1955	0.0106619
Pros1	0.811531	0.0106619
Gclm	0.66131	0.0106796
Unc13c	-0.89315	0.0106796
Hap1	-0.863449	0.0106796
Hcrt	-2.38421	0.0106876
Fzd3	1.05904	0.0107315
Arhgap5	0.551386	0.0109004
Lhx2	1.26679	0.0110105
Clic4	0.603228	0.0110105
Junb	-1.46282	0.0110105
Gsta4	-0.569762	0.0110105
Napg	-0.903586	0.0110165
Tm2d3	-0.735172	0.0111239
Megf9	0.590063	0.0112002
Qdpr	-0.76208	0.0112747
Mgat5	0.80902	0.0113482
Tkt	-0.549382	0.0113482
Prune2	0.806997	0.0115904
Nkiras1	-0.791832	0.0117261
Mfsd2a	-0.741989	0.0117878
Atp5j	-0.454718	0.0120286
Ndufb10	-0.497839	0.0120533
Tmem9b	0.577474	0.012087
Add2	-1.49772	0.012121
Bola2	-0.596787	0.012121
Pde4dip	0.791309	0.0122218
Rab3a	-0.980598	0.0122589
Ugp2	0.607225	0.0124178
Sqle	-0.810868	0.0124178
Uqcrb	-0.490516	0.0124544
Zc3h13	-0.738948	0.0125111
Ncdn	-0.761712	0.0127304
Bex2	-0.717275	0.0128646
Cyp4f13	-1.14224	0.0128646
Ddrgk1	-0.568269	0.0129142
Eno2	-1.0162	0.0129142
Ndufs3	-0.552104	0.0129502
Snx5	0.678274	0.013256
Wwp1	0.893312	0.013256
Syne1	-0.622019	0.013256
Ndufa4	-0.518255	0.0133155
Rpl12	-0.493901	0.0136617
Ndufs7	-0.53848	0.0136617
Atp5l	-0.501428	0.013791
Vimp	-0.548195	0.0141969
Alkbh7	-0.767385	0.0142096
Cfap54	1.41139	0.0142482
Rcan2	-1.05362	0.0143267
Pacsin1	-1.11656	0.0143737
Nt5dc2	1.4119	0.0145126
Tagln2	1.31423	0.0146939
Sfxn5	0.480328	0.0146939
Evi5	0.702688	0.0148611
Frzb	1.73603	0.0151772
Ppia	-0.493435	0.0151772
Pxdn	1.09668	0.0153231
Dcxr	-0.757026	0.0156407
Mrps5	-0.719388	0.015848
Slitrk2	-0.655755	0.0159333
Galnt16	0.536039	0.0159333
Ifrd1	-0.717681	0.0159355
Rcn1	0.992645	0.0162071
Cyp2j9	-0.51167	0.0163367
Plp1	0.637134	0.0164168
Nuf2	1.27764	0.0165206
Erdr1	-1.28995	0.0165206
Igsf1	0.521988	0.0166072
Tcp11l2	0.769157	0.0166072
Gpm6a	0.428455	0.0166072
Myt1l	-1.37381	0.0166072
Slc17a6	-1.47325	0.016689
Actn1	1.09796	0.016689
Car5b	1.37925	0.0168659
Atp5b	-0.52358	0.0168903
Ly6h	-0.774427	0.0168903
Ssfa2	0.630546	0.016931
Camta1	-0.619901	0.0170836
Suclg2	0.668333	0.0170836
Atp5g1	-0.517049	0.0170836
Mdh1	-0.513198	0.0172233
Gng3	-0.738107	0.0173727
Gm44386	-1.03864	0.0175458
Ndufb6	-0.596528	0.0175669
Laptm4a	0.405192	0.0176509
Pnn	-0.603885	0.0176509
Ndufs5	-0.476621	0.0179645
Camk2a	-0.708574	0.018068
Gbp3	1.54797	0.018191
Lgals1	0.859213	0.018191
Gpi1	-0.510249	0.0182649
Pttg1	-0.579578	0.0187078
Rac1	0.484087	0.0187135
4833439L19Rik	0.571865	0.0187135
Pnrc2	0.608721	0.0187597
Mxi1	0.583342	0.0187597
Plscr4	0.600901	0.0188214
Calb2	-1.23272	0.019087
Mrpl41	-0.537194	0.0191349
Ndufb11	-0.48346	0.0192523
Zfhx3	-0.666979	0.0192523
Mfap3l	0.944409	0.0194212
Jph3	-1.19213	0.0194306
Tm9sf3	0.545095	0.0194657
Nipal3	1.01655	0.0196136
Eml2	-0.851203	0.0198123
Mir124-2hg	-1.294	0.019827
Jmjd6	-0.935342	0.0203188
Cox8a	-0.637158	0.0203632
Gm2a	0.465239	0.0206609
Sdhb	-0.531614	0.0207133
Elavl4	-1.16516	0.0209015
Arsb	0.653583	0.0209015
Rtn3	0.435581	0.0209015
Ndufc2	-0.446421	0.020916
Slc7a10	-0.473731	0.0211803
Cfap126	1.0009	0.0212384
Gli1	-0.788037	0.0212384
2010107E04Rik	-0.446473	0.0212384
Tmem179	-1.42424	0.0213398
Chpf	0.786794	0.0214485
Kif1c	0.627147	0.0214485
Fmo1	0.672777	0.0215076
Jund	-0.870715	0.0215453
Bag3	0.897595	0.0215635
Btg2	-0.739092	0.02239
Clip3	0.571617	0.0225673
Rab18	0.503941	0.0225996
Ldhb	-0.410047	0.0227791
Cmpk2	1.19448	0.0227791
Atp6v0e	-0.501974	0.0229698
Tfrc	-0.68215	0.0231123
Hist1h4i	1.02185	0.0231999
Gstm1	-0.434579	0.0233952
Cox6b1	-0.397335	0.023587
Ei24	0.688223	0.0236966
Uqcrc1	-0.475441	0.0240629
Sycp2	-2.00046	0.0253853
Emc7	-0.533269	0.0254908
S100a4	0.984181	0.0264009
Gmpr	0.797712	0.0264316
Ndufv2	-0.494374	0.0264316
Txnip	-0.618464	0.0269275
Sptbn4	-1.63658	0.0271164
Foxj1	0.822797	0.0271238
Nxt2	0.675978	0.0271752
Apba1	-1.23418	0.0274174
Rpsa	-0.470368	0.0274195
Scarb2	0.49885	0.0278457
Cyr61	-1.40009	0.02785
Chchd7	-0.938807	0.0279127
Asap3	1.87429	0.0280532
Tprgl	0.569711	0.0280543
Aplp2	0.460767	0.0281278
Pacrg	0.75962	0.0282568
Arl6ip1	0.397032	0.0282859
Olig2	-0.95019	0.0284954
Traf1	1.50307	0.0286965
Sncb	-1.7034	0.0286965
Rbfox3	-1.33	0.028946
Gde1	0.611326	0.0291133
Pdlim2	-1.04847	0.0291133
Psmb3	-0.53334	0.029266
Hagh	-0.655334	0.0293375
Hint1	-0.489383	0.029613
Ctnnd2	0.490513	0.029613
Cml5	-1.00997	0.0296385
Slc38a2	0.879309	0.0297079
Nr4a1	-1.1062	0.0297079
Nbr1	0.565465	0.0298163
Scrg1	-0.501826	0.0304284
Snap91	-0.870479	0.0304554
Mrpl15	-0.711436	0.0307799
Prex1	0.528961	0.0307799
Cox17	-0.513109	0.0312084
Golph3	0.585198	0.0314133
Fkbp9	0.643438	0.0319792
Src	0.561471	0.0322358
Lin7b	-2.12629	0.0322358
Tspan15	0.515126	0.0322358
Bst2	1.33613	0.0322358
Tmem184c	0.731451	0.0322358
Ddx19a	0.863255	0.0322358
Scg3	0.495425	0.0322358
Me1	0.544175	0.0322358
Cdc42ep4	0.691906	0.0322358
Tuba1a	0.539292	0.0322358
Pfn2	0.474461	0.0324896
Rgs17	-0.957046	0.0324911
Rhoc	0.589492	0.0326358
Tsc22d1	-0.487879	0.0328523
Agrp	-0.883442	0.0329573
Calb1	-0.995653	0.0329585
Stat1	0.851722	0.0334096
Trank1	-1.95676	0.0334334
Rps15	-0.39413	0.0338583
Acaa1a	0.570922	0.0338583
Pcnxl4	0.84941	0.0338583
Vwa1	0.632864	0.0342561
Sptbn2	-1.25197	0.0343225
Rap1b	0.671229	0.0345358
Rbm25	-0.453352	0.0345358
Sirpa	0.42982	0.034592
Fhl1	0.559822	0.034592
Col4a5	0.964344	0.034592
Dock7	0.648792	0.034592
Ngfrap1	-0.483939	0.0347332
Atpif1	-0.560318	0.0347919
Miat	0.952392	0.035075
Snca	-0.964427	0.0351267
Crlf3	-0.620287	0.0353793
Sh3bgrl	0.58282	0.035586
Mmd2	0.410319	0.035586
Gnai3	0.640146	0.0361182
Atp6v0a2	0.591965	0.0361335
Cd302	-0.621915	0.0361512
Tcf25	-0.4584	0.0361512
Idi1	-0.699622	0.0361512
Rab31	0.583844	0.0361512
Trim9	0.451916	0.0362648
Proca1	-0.616157	0.0366667
Adck4	0.824532	0.0367633
Gm12968	-2.20089	0.0369465
Elavl2	-1.16001	0.0371523
Cpne9	-2.12363	0.0377973
Ywhah	-0.620581	0.0382347
Ppil6	-0.762211	0.0384025
Hexb	-0.655812	0.0384025
Rpl8	-0.430319	0.0384025
Sult4a1	-1.00306	0.0384025
Tmem106b	0.518758	0.0384512
B3galt2	-0.670582	0.0390482
Camk2b	-0.833854	0.0390482
Kcnk7	1.18306	0.039593
Eif5b	-0.513212	0.0398177
Hsd17b7	-1.00328	0.0409604
Rad21	0.538745	0.0409604
Prr18	-0.856435	0.0409604
Syt4	-1.11347	0.0409679
Necap2	0.590816	0.0413695
Arpp21	-0.81086	0.0413695
Iqub	1.44512	0.0415609
Pdia4	0.519826	0.0415609
Sox11	-0.665544	0.0415609
Fkbp3	-0.554019	0.0415609
Sec11c	-0.494957	0.0415609
Pmvk	-0.607063	0.041682
Plcb4	-0.655177	0.041853
Pfkfb3	0.735694	0.0419017
Pclo	-0.749239	0.0419017
Akt2	0.694054	0.0419017
Tapbp	0.585406	0.0419017
Snrnp70	-0.401369	0.0428341
Aif1l	1.02015	0.0428969
Dnah7b	0.79646	0.0439589
Gna12	0.597293	0.0439589
Got1	-0.79408	0.044628
Mical2	-0.671637	0.0452509
Slc22a23	0.854703	0.0452509
Slc24a2	-1.87586	0.0452577
Cd24a	1.07495	0.0455529
Sep15	0.391933	0.0458097
Ttyh3	0.443593	0.0461422
Adrbk2	-0.537119	0.0462126
Rab5a	0.567322	0.0462891
Rps19	-0.435633	0.0464987
Lamb2	0.56226	0.0468049
Sc5d	-0.653295	0.0475114
Chmp2a	-0.459304	0.0478367
Ermn	-1.15331	0.0487792
Psmd4	-0.533513	0.0489846
Tmco3	0.612895	0.0489977
Taf7	-1.02656	0.0489977
Psmb7	-0.521219	0.0490462
Klhl5	0.475204	0.0495348
Lin7a	-1.6033	0.0496643
Il18	-0.496575	0.0496643
Ttll7	-0.913265	0.0496758
Slc14a1	0.47065	0.0496758
Ank	0.526701	0.0497572
Mlec	0.594307	0.0498146
Cxcl10	3.44027	0.0498637
Serinc1	0.372147	0.0498733
Gsto1	-0.877639	0.0500356
Astn1	0.444435	0.0500497
C2	-0.954267	0.0509381
Cpxm1	1.33575	0.0511321
Axl	0.464553	0.0513387
Slc12a5	-0.900877	0.0513493
Rps27	-0.425925	0.0513493
1810037I17Rik	0.41892	0.0513493
Gramd1c	1.39782	0.0513493
Pcyt2	-0.548307	0.0514366
Ralyl	-1.36055	0.0515283
Rprm	-1.40377	0.0515564
Riiad1	0.613699	0.0515564
Ppt1	0.511441	0.0515564
Vat1l	-0.914412	0.0515564
Kcnj10	0.456207	0.051678
Hpca	-1.52304	0.051678
Cfap44	0.910292	0.051678
Psmb4	-0.455901	0.051771
Slc6a1	-0.375739	0.0522192
Rasgrf2	-1.08219	0.0527818
Capn5	1.11781	0.0529784
Tbc1d2b	1.01151	0.0531483
Psmb6	-0.470992	0.053271
Mapt	-0.470893	0.053698
Ifit1	0.990849	0.0538924
Rbbp9	0.685606	0.0538972
Rnase1	1.00078	0.0541714
Rpl37a	-0.424045	0.0542162
Pnmal2	-0.522597	0.0542162
Tjp1	0.500546	0.0542162
Tubb3	-0.884571	0.0542162
Ttc3	-0.444179	0.0542162
Angptl4	-0.844808	0.0542162
Csrp1	-0.350809	0.0545413
Aph1c	-1.07768	0.0545413
Tgfa	0.961185	0.0551414
Nxpe4	0.663046	0.0551414
Ppp2r2c	-0.735459	0.0551954
Ifi27	0.487644	0.0551954
Tmem106c	0.667513	0.0551954
Trove2	0.50524	0.055844
Cdc37l1	-0.668636	0.055844
Cycs	-0.467338	0.0567229
Acadsb	0.528077	0.0568028
Surf1	-0.58696	0.0577395
Kif5c	-0.51756	0.0577395
Arf5	0.555916	0.0577395
Dpy19l3	0.604697	0.0581332
Cand2	1.12628	0.0582564
Cryz	0.844039	0.0584344
Pon2	0.428783	0.0584344
Jph4	-0.839671	0.0584344
Arvcf	0.889189	0.0584344
Glud1	0.37892	0.0590236
Kcnq2	-1.06948	0.059343
Rell2	-1.14211	0.0594014
Ate1	-0.605887	0.0594331
Wwtr1	0.730236	0.0596727
Bmpr1b	0.545185	0.0596727
Wnt5a	0.891229	0.0596727
Kcnt1	-0.549725	0.0597623
Ubb	-0.445035	0.0599118
Bbox1	0.68915	0.0601773
Mapk3	0.53192	0.0605346
Kcnip1	-1.71545	0.0605346
Tspan7	0.417829	0.0606161
Nt5c2	-0.557425	0.0606161
Tgfb2	0.629657	0.0606504
Gad2	-1.22109	0.0606504
Amigo2	-0.671782	0.0606504
Mgst3	-0.703134	0.0608142
Rab21	0.711271	0.0608142
Mxra7	1.30949	0.0609698
Emp3	1.77691	0.0613304
AW549877	0.562315	0.0621375
2410004P03Rik	0.925862	0.0622183
Sash1	0.408733	0.0622504
Myo6	0.377692	0.0622504
Tspo	0.68976	0.0622504
Slc5a3	0.74368	0.062466
Ddx24	-0.467118	0.0626026
Hsdl2	0.48523	0.0628536
Ndufb3	-0.405929	0.0629285
Cryab	0.428211	0.0632684
Haus7	-0.938624	0.0633056
B230323A14Rik	-0.626071	0.0633056
Snrpd1	-0.466546	0.0633056
Eef1a2	-1.21176	0.0636264
6030407O03Rik	1.42857	0.0639122
Tenm2	-1.63644	0.0639122
Gm10073	-0.464039	0.0639793
Aox1	-0.681533	0.064149
Vwa5a	0.735311	0.064149
Zfand3	0.624768	0.064149
Rpl9	-0.413126	0.0642701
Luc7l2	-0.432134	0.0642701
Yif1b	-0.610999	0.0642701
Cklf	-0.839263	0.0642701
Sorl1	0.47444	0.0642701
Rpl14	-0.382736	0.0642701
Ogfod3	-0.876224	0.064379
Abtb2	0.65617	0.0644154
Ttc30b	0.817864	0.0645293
Zfp30	-0.824413	0.0645453
Gm9925	-0.902788	0.0646468
1810022K09Rik	-0.509902	0.0646646
Ggta1	0.570558	0.0649838
Prkrir	0.653548	0.065351
Tmem191c	-0.861549	0.0653651
Rpl13a	-0.366383	0.0654335
Zfp36	-0.762359	0.0656386
Rab11fip4	0.497658	0.0656386
Ddx5	-0.340077	0.0659354
9330159F19Rik	-0.503299	0.0665221
Rpl35	-0.467913	0.0665592
Hey1	0.632658	0.0669035
Ube2d2a	0.495226	0.0669035
Eef1g	-0.380011	0.0669035
Gm10561	0.575287	0.0672891
Sez6l2	-1.28046	0.0676192
Meg3	-0.636669	0.0676192
Dag1	0.373886	0.0677378
Atp5f1	-0.382725	0.067855
Timm17a	-0.514493	0.0678825
Ddah1	0.527299	0.0682577
Psmb2	-0.51161	0.0686024
Elmod3	0.566003	0.0688638
Lrp11	0.879664	0.069625
Ppp2r5d	0.672014	0.0700033
Adam9	0.806683	0.070004
Rpl37	-0.413515	0.0701074
Syt5	-1.22219	0.0716797
Plxnb1	0.383395	0.071726
Rpl39	-0.461122	0.0720657
Las1l	-0.670748	0.0720657
Ccdc107	-0.722942	0.0720657
Klhdc8b	0.607482	0.0720657
Srcin1	-0.805356	0.0720657
Ptdss1	0.582691	0.0720657
Clec2l	-1.5282	0.072364
Tro	-0.905804	0.0724175
Trio	0.597586	0.0724175
Ncald	-0.751163	0.0724175
Atp6v1g2	-0.680266	0.0724175
B630019K06Rik	-0.914367	0.0725475
Osgin2	1.00946	0.0725521
Fut10	0.953714	0.0725521
Upf3b	-0.523935	0.0726564
Krtcap2	-0.390217	0.0731121
Pdp1	-1.15582	0.0731121
Lfng	-0.46896	0.0731121
Tmem97	-0.970177	0.0731121
Ift27	-0.486283	0.0731121
Kcnk2	0.699291	0.0732048
Tmcc1	-0.498686	0.0732345
Abhd6	-0.807445	0.0739279
Ndufa11	-0.409853	0.0748244
Gpt2	0.463624	0.0751095
P4ha3	1.43469	0.0752788
Ptch1	-0.32775	0.0758036
Slc35b1	-0.593125	0.0758836
Ghitm	0.452053	0.0762455
Acss2	-0.599555	0.0763812
Ankrd40	0.478768	0.0766799
Ndufb2	-0.591315	0.0767726
Kcnc1	-1.49837	0.0767726
Cntn1	0.429495	0.0767726
Prodh	-0.463764	0.0767726
Pak2	0.497354	0.0767726
Psd	-0.94063	0.0767726
Dctn3	-0.456223	0.0768041
Rbfox1	-1.01835	0.0768041
Tmed2	0.441445	0.0768109
Lrtm2	0.859277	0.0769451
Rrp9	-1.0303	0.0771691
Nmt1	-0.502671	0.0771738
Dok7	-0.77552	0.0774026
Tmem255a	0.725153	0.0778601
Rps29	-0.487899	0.078095
Diras2	-1.67466	0.0783349
Rpl36	-0.361025	0.0783349
Gng12	0.456842	0.0788604
Mapre1	0.481651	0.0790807
Rhbdl3	1.25643	0.0790807
Kmt2e	-0.435423	0.0791858
Rpl22l1	-0.417897	0.0794617
Smad9	1.49287	0.0799536
Ddah2	0.587294	0.0799536
Ndufs4	-0.421013	0.0801874
Scamp2	-0.588789	0.080266
Scp2	0.433217	0.080574
Tac1	-0.990811	0.080574
Dzank1	-0.608812	0.0805902
Cdk5r1	-0.798754	0.0813828
Sh2d6	0.87433	0.0820923
Cd9	0.364671	0.0820923
Stx1b	-0.604815	0.0820923
Rhou	-0.486207	0.0820923
Ntrk2	0.35754	0.0820923
Rbm3	-0.898415	0.0836405
Tvp23a	1.21562	0.0836405
Nrxn1	0.357799	0.0843572
Drp2	0.685214	0.0844923
Nlrc5	1.80383	0.0844923
U2af1	-0.484558	0.0846571
Gnb2	0.380917	0.084722
Tap1	1.01307	0.0847234
Gm44257	-1.12144	0.0857029
Rhpn1	0.755667	0.085945
Ccdc39	0.702659	0.0861334
Pfdn6	-0.479956	0.0862331
Ptcd2	-1.01104	0.0869244
Ankrd12	-0.432471	0.0872356
Extl2	0.581029	0.0875106
Tmed7	0.420535	0.0881732
Gm266	0.786801	0.0882442
Gosr2	0.640817	0.0883175
Gdf11	0.687224	0.0883641
Stat3	0.478225	0.0883641
Ppp2r1b	1.22048	0.0888667
Rpl17	-0.371317	0.0889382
Hist2h3c2	1.57429	0.0891326
Cd47	-0.413037	0.0893633
Rpl31	-0.356609	0.0895115
Mrpl55	-0.526578	0.0895115
Atp1b2	-0.323988	0.0895115
Flywch1	-0.927826	0.0897009
Bzw1	0.482048	0.0898698
B3galt1	0.769654	0.0898698
Trip6	0.843077	0.0898698
Sema6d	0.41443	0.0905398
Stmn4	-0.818471	0.0905398
Prdx6	0.330969	0.090564
Hif3a	-0.843335	0.090564
AW551984	-1.10501	0.090564
Oxct1	0.44335	0.090564
Galnt10	0.611623	0.0907641
Rpl6	-0.358308	0.0912139
Grifin	-1.69866	0.0912139
Alpl	-0.724555	0.0914495
Kmt2c	-0.426277	0.0914495
Ttc8	0.582622	0.0914495
Rbfox2	-0.688641	0.0915805
Pitpnm3	-1.2745	0.0916515
Ifit2	0.85343	0.0916515
Adrm1	-0.720901	0.0930142
Hprt	-0.635126	0.0933296
9430041J12Rik	-0.861646	0.0933296
Tpp1	0.410725	0.0933296
Vdac2	-0.405532	0.0933296
Rnf165	-1.56997	0.0933296
Snap25	-1.18744	0.0941267
Slc39a1	0.456273	0.0941267
Athl1	0.831792	0.0942901
Prr13	0.534833	0.0942901
4931406C07Rik	0.562814	0.0942959
Adcyap1	-1.7711	0.0952887
Cisd1	-0.52062	0.095788
Grin3a	0.569557	0.0960452
Gdpd2	0.499813	0.0964278
Rpl38	-0.431978	0.0964278
Psmb8	0.873152	0.0971736
Cacng2	-1.30331	0.0974254
Erlin2	0.642282	0.0974803
Tmem30a	0.411636	0.0975054
Psmb1	-0.401183	0.0975058
Tshz2	-0.517206	0.0980981
Tenm1	-1.52959	0.0983244
Gbp7	0.775931	0.098762
Pam16	-0.486702	0.0989017
Herpud2	0.558815	0.0990299
Mustn1	1.33907	0.0990497
Ptrf	0.741057	0.0990497
Car14	-0.754076	0.0990518
Ankrd11	-0.454604	0.0990518
Syt12	-1.04901	0.0991993
Sept9	1.01287	0.100167
Snrpa1	-0.601762	0.101637
Vcam1	0.381568	0.101686
Rab5c	0.418496	0.101698
Ddx55	-0.711666	0.102063
Rps24	-0.373211	0.102063
Mrpl57	-0.687578	0.102063
Pter	1.53362	0.102286
Tonsl	-0.420435	0.102286
Ypel3	0.528771	0.102678
Psmd6	-0.550787	0.10278
Lman2l	0.730979	0.10283
Naf1	0.708025	0.10283
Gm11627	-0.516552	0.10283
Twsg1	0.882602	0.10283
Aggf1	0.640321	0.102986
Zfos1	-0.399039	0.103533
Acsbg1	0.348085	0.103533
Snrnp27	-0.407913	0.103598
Gm38393	-1.06551	0.103918
Nsrp1	-0.57206	0.103918
mt-Nd4l	-0.403694	0.10571
Iqsec3	-0.666059	0.105949
Tmem108	1.35196	0.106332
Arfip1	0.712324	0.1066
Pigf	-0.876619	0.107353
Nme1	-0.40049	0.10857
St8sia3	-1.51519	0.109137
Fas	0.917812	0.109138
Eif6	-0.52075	0.10924
Elovl6	-0.78544	0.10924
Dennd4a	0.44692	0.10924
Rnf112	-1.52393	0.10924
Dpf3	-0.962609	0.10924
Dad1	-0.361377	0.109256
Tgoln1	0.451384	0.109325
Mettl22	-1.05291	0.109638
Fat1	0.508988	0.110469
Dzip1l	-0.613459	0.110589
Rpl19	-0.348978	0.110589
Tmem29	0.485368	0.111035
Mfge8	-0.373061	0.111035
Mvd	-0.810797	0.111468
Golgb1	-0.448123	0.111594
2810459M11Rik	0.689318	0.111653
Fam199x	0.569515	0.112035
Prmt1	-0.547422	0.112035
Ccdc59	-0.541919	0.112035
Igdcc4	0.525139	0.112035
Gabra1	-1.12163	0.112035
Ppfibp1	1.0476	0.112408
Kcnc4	-0.77469	0.113039
Minos1	-0.368149	0.113675
Adam11	-0.707617	0.114974
Itga6	0.413856	0.114983
Epb41l1	-0.639977	0.114983
Arsk	0.486378	0.115944
Ptprt	0.611527	0.116214
Cope	-0.404217	0.116214
Arhgef25	0.627965	0.116445
Cartpt	-1.52992	0.117085
Ak3	0.418968	0.118523
Gm9889	-1.30175	0.119204
Pamr1	1.08314	0.12075
Ndufaf5	-0.850832	0.120924
Rgs4	-0.89092	0.12172
Slc30a10	0.689845	0.12172
Park7	-0.341083	0.12172
Gm2000	-0.410482	0.122346
Cd82	0.682672	0.122346
Bgn	1.37902	0.122346
Dapp1	1.56352	0.122346
Serp2	-0.913604	0.122346
9530068E07Rik	0.500359	0.122346
Lhx1os	-1.77313	0.122346
Sept4	-0.50788	0.122346
Cntnap1	-1.21725	0.122387
Anapc16	-0.472089	0.122802
Npy	-0.580445	0.123552
Cyba	0.452332	0.123552
Hhip	-1.28158	0.123642
Ywhae	0.355431	0.123642
Galnt1	0.43909	0.123642
Fabp3	-0.971462	0.124199
Mvk	-0.646719	0.124467
Rangap1	-0.589438	0.12506
Nfe2l1	0.468843	0.125099
Sigmar1	-0.739906	0.125206
Ptprf	0.436529	0.125245
Glt8d1	0.531043	0.125576
Tppp	-0.672357	0.125576
Atp6v1d	-0.45717	0.125576
Ubl3	0.446815	0.125653
Hnrnpdl	-0.401218	0.125967
Sik3	0.444273	0.125967
Lrp1	0.309619	0.126378
Pigt	0.547493	0.127334
Arl4d	-1.15883	0.127334
Hnrnpa1	-0.502073	0.127334
Cuta	-0.365663	0.127334
AI480526	-0.573973	0.127872
2510046G10Rik	-1.1578	0.127872
Ap3m2	0.602062	0.127872
Pccb	0.52962	0.127872
Snx13	0.601972	0.127872
Lrrc51	0.617543	0.128019
Gm20383	0.980664	0.128391
Tnpo1	0.458969	0.128891
Eci2	-0.401372	0.129021
Fkbp2	-0.417808	0.129086
Map2k7	-0.596728	0.12972
Rps25	-0.364348	0.12972
Grin1	-1.53396	0.130495
Gab1	0.522771	0.130495
Llgl1	0.473226	0.131453
Rps3	-0.333758	0.131774
Golga7	0.447339	0.131774
3632451O06Rik	1.15453	0.131774
Yipf4	0.491299	0.131774
Auts2	-0.577431	0.131813
Timp2	0.473859	0.131813
Tmsb10	-0.449199	0.13219
Pdpn	0.444831	0.132263
Igsf3	0.885994	0.132276
Rhobtb3	0.451927	0.132341
Tspan14	0.634722	0.132697
Serp1	0.619763	0.132896
Eif2b4	-0.611753	0.132896
Cadm4	0.422383	0.132896
Ank3	-0.697698	0.132896
Cbln1	-1.80472	0.132896
Snrpb	-0.41285	0.133014
Tceal6	-1.03698	0.133014
Guk1	-0.506261	0.133014
E4f1	-0.747663	0.133014
Fzd2	-0.450083	0.133185
Ormdl1	0.8133	0.134004
BC029214	-0.437333	0.134004
Rpl36a	-0.353582	0.134004
Smo	0.454258	0.134004
Homez	1.01247	0.134004
Ednrb	0.315643	0.134004
Nrgn	-0.984783	0.134004
Tmem117	0.930132	0.134004
Trnp1	-1.39632	0.134096
Elovl5	0.37564	0.134096
Mrpl23	-0.454425	0.134825
Gosr1	0.756255	0.134825
Ndufa6	-0.309908	0.134825
Adipor1	0.521051	0.135004
Foxp1	-0.503972	0.135004
Vsnl1	-1.43834	0.135004
Lyz2	1.09316	0.135086
Twf1	0.440364	0.135086
Gm4950	-0.88152	0.135846
Clstn1	0.350247	0.136137
Csnk2b	-0.46076	0.13622
Atp11a	0.587779	0.136351
Pcbd1	-0.892196	0.137075
As3mt	0.631855	0.137471
Fbxw11	0.482838	0.137496
Ildr2	0.445908	0.137512
H2-T22	0.717912	0.137894
Itfg1	0.415666	0.138177
Nsg2	-0.617972	0.138177
Ss18	0.586781	0.138255
Irak1	-0.491046	0.138676
Pcp4	-1.21721	0.138676
Gm29107	-1.46442	0.139419
Klc1	-0.470843	0.139419
Szrd1	0.512227	0.139459
Nfkbiz	-0.844058	0.139459
Ctxn2	-0.738789	0.13971
Mdh2	-0.342256	0.13971
Col9a3	0.609255	0.140331
Col9a2	0.80387	0.140331
Asb13	0.632426	0.140331
Rxra	0.545001	0.14063
Nrip3	-1.55716	0.141103
Kif19a	1.17321	0.141103
RP23-4H17.3	-0.607096	0.141123
Clcc1	-0.502448	0.142778
E130102H24Rik	-0.822255	0.142778
Suox	0.778575	0.142952
Asns	-1.55778	0.143831
Rhoq	0.426551	0.144004
2310022B05Rik	0.338047	0.14435
Dpp8	0.587316	0.14435
Clcn5	-1.27935	0.144936
Ndufs8	-0.421613	0.144936
Eif1ad	-0.791092	0.144936
Nes	1.1223	0.14502
Klf6	-0.599393	0.14502
Klc2	-0.821269	0.145308
Celsr2	0.439277	0.145443
Rpl18	-0.310441	0.145449
Hddc2	-0.434957	0.146194
Ckap4	0.852447	0.146386
Gm8797	-0.736423	0.146607
Gltp	0.62009	0.146607
Flt1	0.846801	0.146607
Socs6	0.606315	0.146607
Apoc1	-0.419784	0.14679
Hspa2	0.380172	0.14679
Ctsd	0.338747	0.147071
Snapc3	-0.64338	0.147236
Bet1l	-0.580776	0.147236
Ano6	0.677707	0.147236
Rp2	0.85912	0.147384
Cpne3	0.41475	0.148275
Ski	0.527193	0.148275
Chd9	-0.449225	0.148275
Rpl35a	-0.338113	0.148275
Gpr17	1.0167	0.148275
Syn1	-0.75318	0.148392
Snrpn	-0.461499	0.148392
Kctd15	0.951579	0.149121
Cystm1	-0.329159	0.149121
Ndufa3	-0.372776	0.149389
Dazap2	0.403828	0.149564
Hes5	0.533458	0.149594
Ssu72	-0.504319	0.149664
Parp9	1.18456	0.150178
Atf4	-0.474397	0.150383
Vps35	0.425262	0.150735
Nek1	0.567099	0.151209
Hmgcs2	0.607762	0.15221
Atp5g3	-0.351011	0.153417
Nsdhl	-0.667722	0.153417
Arhgap20	-1.59015	0.153527
Dnajc27	-0.656817	0.153527
Slc37a3	0.863703	0.153817
Mbd2	0.645195	0.154329
Pea15a	0.368101	0.15576
Rpusd3	-0.593962	0.15576
Ptgr2	0.471253	0.15576
Trim34a	0.709776	0.155839
Rplp1	-0.362792	0.155839
3300002A11Rik	1.35071	0.155839
Ubr5	0.394608	0.155839
Psmb5	-0.384064	0.155872
Msantd4	0.546181	0.155951
Mns1	0.642772	0.156064
Fam129b	0.897101	0.156706
Csk	0.844442	0.157128
Rnft1	0.604073	0.157128
Ddx18	-0.491627	0.157203
Capns1	0.445283	0.157211
Cacna1a	0.967111	0.157211
Phactr1	-0.450981	0.157273
Fscn1	1.07266	0.157703
Rbms3	-0.951473	0.157703
C230035I16Rik	-0.661523	0.158053
Phlpp1	0.350228	0.158143
Arap2	0.341159	0.158143
Usp2	-0.44188	0.158143
Sco2	-0.905158	0.158143
Rtp4	0.648109	0.158143
Pygm	-0.465668	0.158143
1810030O07Rik	0.783537	0.158844
Msi1	0.410464	0.158844
Igsf10	1.33375	0.159541
Ckmt1	-1.07621	0.159765
Hrk	-1.60141	0.159821
Grb10	-1.15856	0.159821
Yif1a	-0.512145	0.159821
Idh1	0.393744	0.159844
Pantr1	-0.329373	0.159884
Plscr2	0.55283	0.160087
Bpgm	0.406313	0.160213
Ddx58	0.773006	0.160297
Sult1a1	-0.527943	0.16094
Ccdc74a	0.709749	0.16094
Cxxc5	0.509932	0.16094
Adra1a	-1.2585	0.161726
Zfhx2	-0.543352	0.161952
Necap1	-0.569598	0.162098
Taf1d	-0.573492	0.162387
Ctsf	-0.430641	0.162579
Grb14	-0.956489	0.163048
Cttn	0.558648	0.163379
Nr1d1	-0.444909	0.163379
Tmem107	0.525048	0.164167
Slc20a2	0.366018	0.16428
Calml4	1.09215	0.16428
Gtf2f1	-0.625517	0.16428
Rogdi	-0.549136	0.164299
Serf2	0.348771	0.166356
Izumo4	-0.495201	0.166356
Aen	-0.706815	0.166982
Rab2a	0.429632	0.167157
Samd9l	0.846396	0.167157
Mob1a	0.651477	0.167561
Acp1	-0.383225	0.167561
Mrpl42	-0.366473	0.167597
1810011O10Rik	-1.46868	0.167692
Elmo1	-0.996977	0.167701
Ndfip2	0.449719	0.168845
Chd7	-0.491802	0.169202
Ndufa13	-0.322762	0.169202
Ehd1	0.801266	0.169202
Plcb3	0.624798	0.169553
Cdkl5	-1.00443	0.170797
Atcay	-1.13519	0.170839
Tmem5	-0.653684	0.170839
Kcnj16	0.379918	0.170839
Arhgap12	0.492598	0.170839
Inpp5b	0.800356	0.171198
Sorbs2	0.451893	0.17147
Syngr3	-1.08669	0.171712
Serpine2	0.277319	0.171732
Mmgt1	0.56457	0.171732
Pdgfc	0.703489	0.171732
Nop14	-0.723596	0.171732
Rasgef1a	-0.654349	0.171814
Rpl23a	-0.284575	0.171814
Baiap3	-0.658716	0.17182
Entpd5	0.647171	0.172162
Fam174a	0.559161	0.172995
Pkig	0.558428	0.173338
Dcdc2a	0.778655	0.173338
Calm1	-0.339058	0.173619
Pld2	0.40935	0.174022
Eif4g3	-0.409873	0.17411
Ttyh1	0.277246	0.17411
Hrsp12	0.386297	0.174188
C1qtnf6	1.4015	0.174535
Ermp1	0.5464	0.174535
Cox16	-0.910092	0.174842
Wdr74	-0.795972	0.174964
Tmem151a	-1.27888	0.175679
Ssr3	0.351926	0.176527
Atp5j2	-0.319585	0.176527
Add3	0.365795	0.176762
Prrg1	0.870733	0.177213
Mnat1	-0.624975	0.178257
Gm26917	-0.75516	0.178257
Scn3a	-1.28108	0.178266
Rpl21	-0.302433	0.178266
Smc2	0.784253	0.178401
Dot1l	-0.594343	0.178735
Coq10b	-0.545083	0.180801
Psma3	-0.358976	0.180801
Cdk5r2	-0.759738	0.181073
6430548M08Rik	-0.550982	0.181103
Ptchd2	1.23144	0.181242
Gng2	-0.662509	0.181242
Fgf13	-0.941447	0.18151
Insig1	-0.787352	0.18151
Cbarp	-0.538565	0.18177
Tmem181a	-0.646617	0.181785
Fam166b	1.07234	0.182999
Rbm24	-0.995068	0.183356
Tnr	0.759024	0.183533
Ormdl3	0.440714	0.183533
Nnat	0.928401	0.184042
Trmt10a	-0.866486	0.184042
Ptp4a2	0.385048	0.185047
Fam102b	0.636667	0.185425
Cpne2	0.644565	0.185425
Lpcat1	0.497362	0.185425
Rpl24	-0.312638	0.185425
Tcf3	0.550002	0.185667
Vmac	0.745359	0.185925
Fam234a	0.447372	0.18707
Hsp90ab1	-0.324749	0.18707
Mycbp2	-0.437825	0.18709
Sft2d2	0.54474	0.187132
Nacad	-1.20857	0.188041
2510009E07Rik	0.513473	0.188325
Dhrs7	-0.509769	0.189235
AI849053	-1.07726	0.189344
Uba3	0.463866	0.189574
Sec14l1	0.473493	0.189574
Scn2b	-1.03916	0.189944
Cr1l	-0.580251	0.189966
Usp54	-0.543484	0.189966
Thyn1	-0.49899	0.189966
Sf3b6	-0.347471	0.190423
Tnks2	0.411976	0.191076
Timm9	-0.581989	0.191387
Nkx2-4	0.730338	0.191472
Rfk	0.573256	0.191472
Arl8b	0.43886	0.191712
Sez6	0.715615	0.191712
Fcho2	0.472732	0.191712
Ptk2	0.542665	0.191712
Mrpl20	-0.421131	0.192364
Frrs1l	-0.908653	0.192557
Fundc1	0.438547	0.19273
Glipr2	0.826933	0.19273
Scn1b	-0.802082	0.19273
Rpl3	-0.327105	0.19273
Fau	-0.304065	0.19273
Rps27a	-0.350464	0.193372
Tsen34	0.432205	0.193453
Tmem199	-0.647104	0.193453
Pdzph1	0.369072	0.193738
Emc9	-0.579976	0.193826
Abca3	0.450388	0.193826
Nras	0.445568	0.1942
Ndufa9	-0.428976	0.194729
Gm17455	0.802349	0.194729
Fxyd6	-0.604473	0.194729
Fat3	-0.425658	0.19555
Abca8b	1.44984	0.19555
Zhx1	0.530013	0.195664
Kcnk3	-1.50147	0.196064
Ppwd1	-0.973501	0.196364
Sdc2	0.368906	0.196506
Klf7	-0.381037	0.197176
Hadha	0.428124	0.197176
Srebf1	0.330792	0.197176
Id2	0.357501	0.197176
Slc25a27	-1.24181	0.197176
Mllt11	-0.577688	0.197212
Mycl	0.573898	0.197212
Zranb2	-0.358319	0.197232
Tcirg1	0.753958	0.197232
Coro1c	-0.854489	0.197365
1700047M11Rik	0.859934	0.197839
Atp5k	-0.37875	0.197868
Parva	0.588147	0.198344
Pim3	-0.662698	0.198437
Ssbp2	-0.421781	0.198679
Pin4	-0.404967	0.199478
Ugdh	0.560493	0.199478
Znrd1	-0.494121	0.199478
Jagn1	-0.492501	0.199629
Fus	0.335098	0.199932
Use1	-0.347615	0.199932
Tagln3	0.385837	0.199932
Kcnd3	0.876218	0.200242
Ephb6	0.830432	0.200242
Uqcc2	-0.32689	0.200316
Trim30a	0.772602	0.200727
Uqcr10	-0.292564	0.201042
Prkcdbp	0.53973	0.202128
Enc1	-1.15735	0.202361
Ablim2	0.737167	0.202595
Cdk5rap2	0.587222	0.202614
Dcaf17	-0.53832	0.202818
Xlr3b	1.25199	0.203253
Unc5d	-1.40619	0.204227
Vamp1	-0.609084	0.204377
Ccdc71l	0.819911	0.20442
Gmfb	0.422335	0.20447
Nrbp2	0.333269	0.20447
Fbxo2	0.45346	0.204684
Casc4	0.37826	0.204793
Adam15	0.545355	0.204793
BC048546	-1.21795	0.204793
Rab26os	-0.508238	0.204793
Agpat1	0.582172	0.204793
Orai1	0.715243	0.206174
Sec11a	-0.469159	0.206174
Dirc2	0.389846	0.206174
Hapln1	1.25791	0.206213
Pdgfd	0.477835	0.206824
Col5a2	0.514409	0.206929
Nckap1	0.320693	0.207935
Mertk	-0.485429	0.208252
Sys1	0.556089	0.208546
Abcb9	-0.543892	0.208546
Ndufaf3	-0.431974	0.208698
Lrrc4c	-0.512721	0.209215
Impact	-0.373217	0.209215
Nrn1	-1.12617	0.209258
Ccnd2	0.5229	0.210359
Amot	0.452773	0.210481
Lix1l	0.481943	0.210481
Ptgfrn	1.45045	0.210481
Tpd52l1	-0.622481	0.210488
Rfx4	0.345175	0.210488
Bmpr2	0.403123	0.211063
Armc6	-0.919551	0.211063
Bop1	-1.03456	0.211063
Adsl	-0.664514	0.211063
Zfp787	-0.553389	0.211116
Zfand5	0.342692	0.211116
Tom1l1	0.363313	0.211387
Tjp2	0.384698	0.211483
Atp2b4	0.418399	0.211724
Plekha3	0.618467	0.211724
Pnisr	-0.336596	0.211724
Mroh7	0.924433	0.211724
Klhl21	0.819389	0.211724
Chn2	1.20034	0.211724
Vgll4	-0.542399	0.211724
St8sia1	-1.10519	0.211724
Bicd1	-0.411705	0.211724
Htra1	-0.314572	0.211724
Tm2d2	-0.39191	0.211724
Foxb1	-1.32302	0.211724
Skp1a	0.344605	0.211724
Eif2b2	-0.526435	0.211724
Dexi	0.64729	0.211724
Clmn	-0.580077	0.211921
Gpx8	0.474439	0.212487
Ppp1r3c	0.372869	0.212487
Ktn1	-0.36808	0.21345
Cd151	0.459854	0.214112
Atp1b1	-0.551829	0.214148
Ndufaf4	-0.52689	0.214667
Smyd4	-0.734623	0.21554
Tob2	-0.509645	0.215731
Diras1	-1.43061	0.217165
Pdgfa	-0.933944	0.217248
Nebl	0.306435	0.217357
Cited2	-0.918156	0.217557
Anxa7	0.526054	0.21775
Abcd3	0.367226	0.217888
Stra13	0.398845	0.217888
Zdhhc18	0.520228	0.218393
Hnrnpa3	-0.315833	0.218786
Acat2	-0.544262	0.220331
Rab33b	0.521443	0.220403
Dtx1	0.357296	0.220403
Cadps	-0.659942	0.220434
Ndufv1	-0.367907	0.220517
Cyp4v3	0.504568	0.220752
Clip4	0.48254	0.221001
Fam57b	-1.63425	0.222476
Prrc2a	0.360317	0.222858
Stxbp6	-1.12791	0.223206
Grin2b	-0.796784	0.223626
Mboat7	0.428802	0.223939
Bloc1s4	1.21561	0.224017
Zfp329	-0.535367	0.224017
Gstt3	0.49282	0.224017
Edil3	-0.961717	0.224017
Zbtb20	-0.272981	0.224205
Rpap1	0.796945	0.224582
Rps3a1	-0.311284	0.224582
9330020H09Rik	-0.773665	0.224582
Uqcrc2	-0.33461	0.225587
Crip2	0.317776	0.225759
Nhp2l1	-0.350275	0.225759
Map1a	-0.3461	0.227544
Fuom	-0.414307	0.227544
Lpgat1	-0.865976	0.228356
Idh3g	-0.345759	0.228356
Ece2	0.59339	0.228356
Pla2g12a	0.653624	0.228746
Sncaip	0.969541	0.229674
Rnpep	0.628643	0.229937
Rapgef4	-0.489934	0.229937
Akr7a5	0.666239	0.229937
Timp4	-0.30526	0.229937
Tmem147	-0.338544	0.229937
Rpgrip1	-0.563787	0.229937
Elavl3	-0.59461	0.229937
Snx1	0.48889	0.229937
Psma6	-0.383844	0.229937
Rhbdd2	-0.466442	0.231164
Cdh11	0.40812	0.231164
Map4k4	0.343324	0.231279
Asphd2	0.45135	0.231279
Serinc3	0.361668	0.231612
F2r	0.725969	0.231612
Ociad1	-0.332931	0.231648
Tirap	-1.11377	0.231648
Fam81a	0.981288	0.231648
Dhx40	0.477251	0.231648
Hnrnpl	-0.348703	0.231846
Chmp1a	0.479646	0.23252
1190002N15Rik	0.625656	0.23252
Rnf152	-1.38271	0.23261
Atp6v0b	-0.34774	0.23261
Pnpla8	0.389024	0.234504
Papss1	0.415085	0.234678
Cxx1a	-0.405226	0.235182
Nap1l2	-0.853349	0.235911
Apln	-0.568864	0.235923
Alg5	-0.54009	0.235923
Eif1	-0.323103	0.235923
Acot13	-0.350068	0.235923
Srsf9	0.559735	0.23685
Zfhx4	-0.474336	0.236952
Bmi1	0.594455	0.237013
Gm561	-0.395435	0.23716
Tor1aip2	0.408553	0.237951
E130311K13Rik	-0.731289	0.237951
Dhx30	-0.387371	0.237951
Rnf213	0.651124	0.237951
Sh3bp1	-0.484122	0.237951
Pdlim5	0.406081	0.238329
Taz	-0.494544	0.238582
Ring1	0.607561	0.238932
Ift22	0.4073	0.239059
Nek5	0.97749	0.239594
Chl1	0.408081	0.239706
Lsm14b	0.488468	0.239827
Mxra8	0.640449	0.239827
Rfc3	-0.913783	0.239827
Adcyap1r1	0.283362	0.239827
Sdccag3	0.520321	0.240242
C330007P06Rik	0.458156	0.240947
Kazn	0.678202	0.240947
Rab10	0.324246	0.24172
Cntfr	-0.39638	0.242029
Nefm	-1.06923	0.242029
Micu3	-0.546646	0.242084
Rcc2	0.506991	0.242125
Sars2	-1.10188	0.242243
Cfap70	1.33695	0.242243
Bnip3l	0.31736	0.242243
Cmip	-0.356109	0.242543
B230334C09Rik	-1.03437	0.242744
Dpy19l4	0.400626	0.243142
Tmem43	0.452184	0.243289
Otx2	-0.869002	0.243289
Tcea1	-0.408607	0.244386
Brinp3	-0.431906	0.245813
Rps11	-0.297168	0.246529
Ttc30a1	0.740388	0.246665
Thap1	-1.28777	0.246774
0610007P14Rik	-0.38496	0.246774
Itfg2	-0.630752	0.247274
Ubc	-0.295494	0.248298
AI464131	-0.380983	0.248697
Rgl1	0.415101	0.248967
Tril	-0.278686	0.24911
Spire1	0.349123	0.249142
Rpp38	-0.719274	0.249788
Stam	0.445836	0.249788
Sh3d19	1.16647	0.249788
Cmtm3	-0.454431	0.249789
Chd6	-0.360648	0.24997
Kat2b	0.506581	0.250022
Psmd7	-0.355591	0.250088
Mt3	0.338327	0.250349
Dnm3	-0.618318	0.250504
Nkx2-2	-0.515601	0.250883
Pbx1	0.273072	0.251525
Trim35	0.445398	0.25153
Dnajc6	-0.639819	0.251706
Gpx1	0.422016	0.251706
Dact3	-0.475924	0.252002
Rab1b	0.456385	0.252002
Atp2a2	0.257291	0.252092
Rhoj	0.714274	0.252687
Phf24	-1.41282	0.252727
Tet1	-0.587874	0.252741
Trp53bp2	0.379955	0.252888
Nsg1	-0.502168	0.253147
Exosc5	-0.488352	0.253452
Coq7	-0.448818	0.253452
Zfp800	-0.605531	0.253587
Retsat	0.480237	0.253587
Hspb6	0.871753	0.253587
Dock1	0.409694	0.254226
Ociad2	-0.748737	0.254441
Rpl36al	-0.309779	0.254441
Cntn2	-1.19552	0.254617
Dynll1	0.296857	0.254617
Cyb5r3	0.468254	0.254617
Reep5	-0.302921	0.254617
Paip2	0.291474	0.254617
Pou2f2	-1.04942	0.254691
Mrpl40	-0.465582	0.254691
Hpcal1	-0.835586	0.2549
Mkl1	-1.20284	0.255093
Dusp26	-0.628287	0.256154
Bcor	-0.714284	0.25631
AI987944	0.607685	0.25631
Dip2a	0.521466	0.25631
Ppp1r11	-0.362007	0.25631
Leprot	0.519484	0.256481
Lrp4	0.652955	0.257819
Dnajc17	-0.68726	0.257819
Nipa1	0.584903	0.257819
Mro	-0.345874	0.258065
Exosc7	-0.551382	0.258392
Flywch2	-0.624656	0.258392
Rplp2	-0.304399	0.25874
Sez6l	-0.561999	0.259039
Fbxw10	0.891096	0.259039
Brsk1	-0.649396	0.259211
Taf4a	0.642843	0.25929
Ndrg1	-0.706704	0.25929
Alcam	-0.325462	0.259535
Samm50	-0.444634	0.259772
Mllt10	-0.443589	0.259971
Cacna2d1	-0.737706	0.259971
Rbfa	0.644087	0.259971
Rps12	-0.316259	0.260152
Carhsp1	0.356361	0.260152
Ccdc106	-0.81669	0.26018
Slirp	-0.328479	0.26018
Rhno1	0.804821	0.260835
Ndufc1	-0.2923	0.261019
Tm7sf3	0.420546	0.26204
Gtf2i	0.31141	0.26206
Zcchc17	-0.371695	0.262635
Irf9	0.626816	0.262635
Hist2h3c1	0.816334	0.262798
Slc15a2	-0.376094	0.262798
Psmb9	0.843749	0.262798
Extl1	0.40596	0.262834
Nfu1	-0.43703	0.262834
Bcat1	-0.974258	0.262834
Lrp10	0.351383	0.262834
Uqcrq	-0.316165	0.262834
Ubald2	0.510132	0.262834
Rmdn2	0.885486	0.262834
Frmd8	0.601943	0.262834
Mob1b	0.566108	0.263301
Ngef	0.39554	0.263676
Odf2	-0.389284	0.263676
Tekt1	0.654043	0.263676
Ptk7	0.652957	0.263676
Ccdc82	-1.13871	0.264059
Rmst	-0.423041	0.264364
Aebp2	-0.559465	0.264987
Tmem126a	-0.45319	0.264987
Usf1	0.486731	0.26618
Acvr1c	-1.03488	0.26618
Hipk1	0.36008	0.26618
Mpp5	0.408332	0.26618
Rgs11	1.231	0.266572
Runx1t1	-0.47988	0.267576
Tbcb	-0.355629	0.267576
Agt	-0.282518	0.267576
Sptbn1	0.282386	0.267576
Ivns1abp	0.415957	0.267912
Rps17	-0.275743	0.268036
Emc4	-0.426634	0.269211
Srrm1	-0.331871	0.269211
Rasl11b	-0.645738	0.269211
Fam63b	0.340038	0.269211
Ppih	-0.778561	0.269336
Homer2	-0.690688	0.269336
Pak3	-0.549134	0.269348
Tmem14c	-0.39153	0.269348
Rpl30	-0.313137	0.269348
Aldh3a2	0.625773	0.269683
Inhbb	0.821329	0.271319
Smpd2	-0.395843	0.271319
BC022687	0.80428	0.271319
Thbs3	0.406661	0.271436
Sfpq	-0.323705	0.271783
Smurf2	0.590763	0.271783
BC005537	0.318662	0.271783
Tef	-0.320399	0.271783
Onecut2	-1.84791	0.271783
Slit2	0.330533	0.271841
Abhd11	-0.495858	0.271841
Psma4	-0.353269	0.272123
Rab15	-1.0357	0.272649
Hnrnpf	0.324972	0.273106
Kcna6	-0.56889	0.273106
Atp2c1	0.348992	0.273106
C130071C03Rik	-0.44145	0.273139
Rhpn2	0.787242	0.273311
Reps2	-0.940487	0.273868
Utp14b	-0.39608	0.275702
Mex3c	0.529055	0.275702
Mtch1	0.353683	0.275746
Wbp4	-0.359139	0.27584
Pnpla7	-0.349353	0.275912
Kcnab2	-0.880993	0.276187
Gas2	1.01671	0.277177
Slc35b4	0.540357	0.278354
Capzb	0.314619	0.279137
Irs4	-0.808837	0.279164
Phkg1	-0.370638	0.279174
Rgs2	-0.554077	0.27976
Otud1	0.521033	0.27976
Mtss1l	0.295007	0.27976
Osbpl5	0.965647	0.279779
9330121J05Rik	1.09787	0.279813
Amph	-0.722689	0.279871
1110008F13Rik	0.448927	0.280989
Fubp1	-0.347335	0.280989
Pfdn1	-0.301678	0.280989
Magoh	-0.460556	0.282577
Etv4	-0.834362	0.282724
Cdk2ap1	0.416817	0.282859
Tprkb	0.298684	0.28302
Zbtb18	0.426025	0.283048
Ncs1	-0.363644	0.283566
Etfb	-0.290817	0.283791
Pdcl	0.497371	0.28477
Tm4sf1	0.828975	0.28477
St5	0.424935	0.28477
Flrt1	-0.441375	0.28477
Uchl5	-0.666696	0.286291
Efemp2	0.442306	0.286812
Reep4	-1.14336	0.286944
Rps27l	-0.310804	0.286944
Ccdc141	-0.411776	0.287072
Guf1	0.556428	0.287072
Ptprz1	0.261507	0.287072
Gm26782	-0.616974	0.287072
Rab6b	-0.505773	0.287072
Ache	-1.01266	0.287415
Dchs1	0.502986	0.287415
Polr2a	0.497797	0.287415
Atxn2l	-0.496692	0.287586
Smap1	0.487589	0.287818
Kctd13	-0.756902	0.287818
Cit	-0.400142	0.288286
Ythdc2	-0.659007	0.288286
Rpl34	-0.28243	0.288566
Sdf2	-0.314977	0.288566
Lrrc9	0.753879	0.288651
Cab39	0.374518	0.288678
Tceal5	-0.601949	0.288678
Smg5	-0.520899	0.288678
Rgs10	-0.506761	0.288678
Ammecr1l	0.390575	0.288678
Akirin2	0.419601	0.288876
Snx12	0.651221	0.28925
Lrch2	0.511697	0.28925
Maoa	0.356506	0.289606
Hebp2	0.826009	0.289606
Rpl5	-0.287945	0.289904
Xaf1	0.604081	0.290481
Jkamp	-0.421615	0.290481
Epdr1	0.342695	0.290848
Ttc39b	-0.807059	0.290996
Morn5	0.915889	0.291406
Rab5b	0.449221	0.292885
Dzip1	-0.400661	0.292885
Man1b1	0.501486	0.293175
Rfng	0.550956	0.293955
Selplg	-1.06739	0.294091
Nucb2	-0.952484	0.294115
Suclg1	-0.285753	0.294176
Rpl28	-0.279121	0.294181
Eif2d	-0.632863	0.29425
Arglu1	-0.329174	0.294891
Csdc2	0.31555	0.294891
Zfp318	-0.552627	0.294891
A730017C20Rik	-0.594056	0.294891
Zfp560	-0.393704	0.295554
Cep162	0.498957	0.295704
Nts	-1.07512	0.295745
Ppm1m	0.55378	0.295745
Ikbip	-0.438499	0.296466
Inpp4a	-0.559967	0.297133
4930518I15Rik	-1.29824	0.297133
Atf7	-0.518529	0.297157
Tm7sf2	-0.687931	0.297157
Cd27	-0.58888	0.297564
Wdr78	0.738642	0.297744
Usp28	0.907643	0.297998
Dld	0.400964	0.297998
1500015O10Rik	1.23386	0.298347
Dtymk	-0.443764	0.298347
Ogt	-0.270824	0.298347
Rps13	-0.268898	0.298347
Ankrd45	0.845438	0.298483
Rusc1	-1.01888	0.298483
Ipo11	0.592356	0.298483
Mrps18b	-0.554742	0.298483
Cops2	0.444627	0.298836
Emd	-0.486886	0.30031
Rgs3	-0.537845	0.30031
Ube2k	-0.341538	0.30031
Fh1	-0.46921	0.300577
Rps20	-0.260818	0.300856
Tnrc6a	-0.293655	0.300856
Dusp18	0.503236	0.300856
Slc1a2	0.244881	0.301417
Rims3	-0.530711	0.301984
E130114P18Rik	0.357229	0.302315
Mrps10	-0.459417	0.302315
Ticam1	0.947462	0.302315
Thrb	-0.537041	0.302815
Hexdc	-0.600162	0.302815
Erp29	-0.328843	0.302841
Rad52	-0.651994	0.302841
Clcn3	0.269595	0.304372
Prkcb	-0.587616	0.304419
Ctdsp1	0.459247	0.305713
Hrh3	-1.1836	0.306219
Olfml3	1.13198	0.306611
Sgpl1	0.430857	0.306623
Dpcd	-0.326579	0.306623
Nkd2	0.804871	0.306676
Acp2	0.406556	0.306958
Gjb6	-0.277933	0.306958
Fgf1	0.39613	0.306958
Rrp36	-0.822488	0.307094
Ccdc90b	0.432971	0.307643
Gtf2a2	-0.331224	0.307643
Kif9	0.606328	0.307643
Myh7	-0.998873	0.307976
Adam17	0.532223	0.307976
Tmem121	1.01911	0.307976
A830008E24Rik	-1.18034	0.308027
Gprasp1	-0.337345	0.308027
Nsmaf	0.487539	0.308027
Gabbr2	0.337591	0.308027
Clcn6	-0.488027	0.308027
Rsph10b	0.610128	0.308027
Lipe	-0.697048	0.308027
Ctf1	1.2011	0.308027
Pex7	0.609491	0.308027
Ctdsp2	0.342512	0.308027
Hmbs	0.756583	0.308027
Acad11	0.539954	0.308027
Cmtm6	0.487146	0.308027
Ndufs6	-0.273975	0.308027
Ckb	-0.244249	0.308027
Rbx1	-0.278892	0.308027
Ttll12	0.840854	0.308027
Spata6	0.610113	0.308868
Ubald1	-0.489061	0.309421
Arhgap21	0.346486	0.309492
Klf13	-0.557595	0.309492
Mapk1ip1	-0.477482	0.309492
Eaf2	-1.09374	0.309492
Usp16	-0.522045	0.309492
Kif21b	-0.666085	0.309492
Rasd2	-1.06175	0.309492
Echdc2	0.449394	0.309595
Echdc1	0.416418	0.309595
1700023F06Rik	-0.979566	0.309595
Clpp	-0.321965	0.309595
Ednra	0.759133	0.310204
Srsf1	-0.300838	0.310204
Rps7	-0.264581	0.310204
1700003E16Rik	0.87682	0.310543
Nol12	0.510847	0.311138
5031425E22Rik	-0.448383	0.312986
Sppl3	0.372395	0.312986
Brip1os	0.607542	0.312986
Dock11	0.76633	0.314189
Rhoa	0.278898	0.314189
Zkscan3	-0.400768	0.314329
Cant1	0.44812	0.314788
Cry2	-0.317232	0.31515
Ikbke	0.798007	0.315677
Atp6v0a1	-0.389714	0.316223
Pou2f1	-0.451113	0.316414
Hibadh	0.346206	0.316414
Arnt2	0.34855	0.316414
Gpc5	0.309991	0.316414
Axin1	0.646385	0.316414
Srp54b	-0.393981	0.316568
Pvalb	-1.43123	0.31684
Grhpr	-0.374626	0.316954
Stard5	-0.855227	0.316954
Srsf3	-0.29471	0.316954
Cyp20a1	-0.466055	0.317154
Syt13	-0.810044	0.317277
Btbd17	0.484932	0.317665
Snapin	0.340883	0.317764
Limch1	-0.301417	0.318358
Nrn1l	-1.24431	0.318662
Pcx	0.343211	0.320074
Micalcl	-1.03691	0.320703
N4bp2l2	-0.361285	0.320922
Ddhd1	-0.307313	0.320984
Atxn10	0.298313	0.321387
Bicd2	-0.420378	0.321671
Smn1	-0.564031	0.321671
Coq6	-0.767136	0.321671
Ifi27l2a	1.24884	0.321671
Rpe	0.601916	0.32187
Cux1	0.382644	0.32187
Ints1	0.429876	0.32187
Klf9	-0.31006	0.32187
Stambpl1	-0.738113	0.32187
Ltbp3	0.433126	0.322057
Usp31	-0.767349	0.322582
Celf2	-0.262767	0.32273
Dynlrb2	0.450819	0.322736
Vcp	0.294895	0.322968
Mrpl46	-0.471471	0.32425
D15Ertd621e	0.424731	0.324928
Ahcyl1	0.225677	0.32493
Aip	-0.454196	0.325626
Nfs1	0.412866	0.326193
Zmat3	0.516902	0.326229
Pitpnm2	-0.45447	0.326842
Chn1	-0.368025	0.32749
Idh3b	-0.318624	0.32749
Wwc1	0.39021	0.327623
Arid4a	-0.43788	0.327847
Wdr81	0.667888	0.328089
Calr	0.279195	0.328092
Hmgn5	-0.458066	0.328633
Casc1	0.912671	0.328633
Pcdh11x	-0.438035	0.328707
Ryk	0.331183	0.329304
Tdp2	0.688	0.329304
Brwd1	-0.370814	0.329555
Fam19a5	0.357802	0.32958
Slmo1	-0.631951	0.32958
Snhg6	-0.396285	0.329584
Aimp2	-0.561737	0.329584
Kcnk1	-0.353619	0.330587
Acsl4	-0.772796	0.331108
Spry2	-0.372223	0.331108
Rps6	-0.283299	0.331407
Lyrm9	-0.630548	0.33224
Svbp	0.385264	0.332254
Ndufa2	-0.259597	0.332254
Aimp1	-0.387727	0.332684
Snhg12	-0.317669	0.334629
Spg11	0.724383	0.335671
Nono	0.326973	0.335671
Slc35e2	0.510637	0.335671
Dusp3	-0.429317	0.335671
Nyap1	-0.742135	0.335713
Tmem208	-0.304839	0.335951
Dlg1	0.453125	0.335951
Chst1	-0.308056	0.33598
Mrps15	-0.499874	0.336236
Matk	-0.6898	0.336323
Cnksr3	0.782935	0.336456
Gprasp2	-0.337463	0.336603
Bcas3	0.48277	0.336603
Pxmp2	-0.35829	0.336734
Strap	0.3754	0.336808
Ndufa10	-0.334829	0.338262
Pcp4l1	-1.08665	0.338262
Gnas	0.257082	0.338262
Sec62	-0.234504	0.338262
Sept11	0.49421	0.338262
Fam19a1	-0.603774	0.338262
Chid1	0.465724	0.338262
Rgl3	0.809835	0.338262
Ndufaf2	-0.406981	0.338262
1700088E04Rik	0.46754	0.338262
Pmm1	-0.264613	0.338262
P2rx6	0.610313	0.338262
Lsamp	-0.262116	0.338262
Tap2	0.463183	0.338262
Tspyl2	-0.435932	0.338665
Syt11	0.229657	0.338665
Fgfrl1	0.54726	0.338665
Myl6	-0.263277	0.338874
Acsl3	0.261032	0.338949
Coq2	0.459384	0.33935
Armcx5	-0.621997	0.339854
Sec24c	0.431309	0.339854
Pitx2	-1.04582	0.340166
Jarid2	-0.439243	0.340166
Gm26777	0.896535	0.340166
4932438H23Rik	0.537161	0.340166
mt-Nd3	-0.307432	0.340166
Bri3	0.53922	0.341748
Mapkap1	0.520396	0.342035
Ftx	-1.23195	0.342035
Cd52	0.682052	0.342035
Fam181b	0.393781	0.342035
Psmg4	-0.366599	0.342035
Camk2n2	-0.529744	0.342035
Pitpnc1	-0.232602	0.342467
Sppl2a	0.387235	0.342736
Meaf6	-0.432871	0.342736
Bsn	-0.778022	0.342763
Gltscr2	-0.365128	0.342913
Mtpn	0.325751	0.343029
Rps10	-0.265698	0.343066
Tmem59	-0.282379	0.343341
March5	0.546621	0.343351
Dynlt3	0.34765	0.34405
Fam227a	0.5762	0.34405
1810058I24Rik	0.304055	0.344622
Slc7a1	-0.988142	0.344941
Tnfrsf1a	0.365934	0.344941
Specc1	0.427094	0.344941
Psma2	-0.294684	0.344941
Arpc1b	0.5604	0.345201
Derl1	0.307361	0.345201
Bnip1	-0.517441	0.345201
Tcp1	-0.378194	0.345472
Sae1	0.473932	0.346025
Khdrbs3	0.50472	0.346109
Ube2r2	0.374323	0.346639
Yes1	0.482171	0.346639
Napa	-0.325941	0.346725
Lrrc1	0.642261	0.346725
Alkbh1	-0.588255	0.346725
Pdss2	-0.837245	0.346757
Slc4a10	-1.10762	0.347031
S100a13	0.264362	0.34755
Pyurf	-0.504546	0.34755
Cidea	0.904024	0.34755
Ifit3	0.51561	0.348163
Serbp1	-0.266209	0.350481
Sgta	0.360397	0.350481
Fbxl3	0.317136	0.350481
Phxr4	-0.41372	0.350481
Rab11a	0.362717	0.350481
Irgm1	0.647839	0.350481
Ctdnep1	0.463829	0.350481
Eif5	0.2692	0.351049
Rgs7	-0.567705	0.351212
Stag2	0.330342	0.351212
Slc4a2	0.467792	0.351212
Ppargc1a	-0.308476	0.351212
Eif3k	-0.307615	0.351212
Lin37	-0.586906	0.351212
1110004F10Rik	-0.284751	0.351212
Cgrrf1	-0.393694	0.351212
Zfp317	0.594692	0.351212
Gm20522	1.05095	0.351212
Six3	0.540751	0.351212
Tmem159	0.887002	0.351937
Lrrc4	-0.750937	0.352314
Nup205	0.757073	0.35333
Psd3	-0.345629	0.35333
Begain	-0.616546	0.35333
Selenbp1	-0.404707	0.353368
Iqsec2	0.522573	0.353483
Cep85l	-0.669963	0.353746
Abhd14b	-0.362777	0.354724
Gpr179	0.516878	0.354724
Srsf5	-0.235899	0.354724
Ier3ip1	-0.28896	0.354724
Arf4	0.328553	0.355191
Bok	-0.80456	0.355818
Pvrl1	0.555365	0.356737
Ttc1	-0.390549	0.356737
Hadhb	0.287886	0.356774
Stox2	-0.340479	0.356791
Hspa4	0.386884	0.357442
Gm16740	0.757216	0.357584
Bod1l	-0.365503	0.357584
Fstl1	-0.371337	0.357765
Cct8	-0.336168	0.357765
[truncated: 8,980 more rows]

## Sheet: b.sc_ABC_pseudobulk_deg
gene	log2FoldChange	padj
Ptgds	4.99444	0.221459
Rpl37a	-0.559273	0.881046
Cst3	1.42078	0.881046
Rpl32	-0.830972	0.881046
Mgp	-0.268843	0.881046
Rpl13a	-0.336878	0.881046
Rpl41	0.692228	0.881046
Mt1	0.301847	0.881046
Rplp1	0.312446	0.881046
Rps27a	-0.628369	0.881046
Ubb	-1.43132	0.881046
Rpl37	-0.968083	0.881046
Malat1	-0.288595	0.881046
Fth1	-1.18486	0.881046
mt-Nd1	0.805936	0.881046
mt-Co1	0.609431	0.881046
mt-Co2	0.274643	0.881046
mt-Atp6	0.657777	0.881046
mt-Co3	0.776193	0.881046
mt-Nd4	1.20339	0.881046
mt-Cytb	0.325328	0.881046
Rps27	-0.125192	0.911544

## Sheet: c.sc_COP_pseudobulk_deg
gene	log2FoldChange	padj
Tubb2b	1.57846	2.05458e-11
Tuba1a	1.16838	4.14155e-09
Dynll1	0.821343	8.36038e-06
Sirt2	0.844546	8.36038e-06
Prdx2	1.01207	6.46746e-05
Fabp5	1.17151	0.000153653
Atp1a2	-1.27853	0.00167175
Actg1	0.728603	0.00455996
Cfl1	0.819813	0.00455996
Bcas1	0.680453	0.00501841
Cntn1	-1.04886	0.00501841
Pdcd4	0.836075	0.00501841
Cd9	0.876538	0.00593728
Fkbp15	1.27185	0.00630776
Eef1a1	0.626785	0.00630776
Tubb5	0.866225	0.00630776
Hsp90ab1	0.704484	0.00735933
Bfsp2	0.881836	0.00768612
Tmem108	0.706894	0.00768612
Polr1d	0.858122	0.00837436
Cdk4	1.03132	0.00957445
Rab33a	0.985191	0.0123425
S100b	0.648717	0.0126751
Bmp4	1.06504	0.0189526
Cryab	0.599555	0.0207468
Map1b	0.780669	0.0207468
Rpl3	0.621493	0.0207468
Fyn	0.642136	0.0223616
Rpl8	0.649273	0.0237889
Taldo1	0.786246	0.0249094
Ptn	-1.26645	0.0279645
Tubb4a	0.867255	0.0279645
Mt1	-0.676582	0.0356074
Rpl7a	0.721687	0.0357158
Tns3	0.654076	0.03615
Cyp2j6	0.92642	0.0429518
Rpl19	0.50508	0.0429518
Mapt	0.723635	0.0429518
Gatm	0.632312	0.0528853
Ifi27	0.807731	0.0528853
Rpl7	0.585991	0.061015
Rps3	0.549294	0.061015
Sept7	0.709312	0.061015
Pfn2	0.493087	0.0631609
Atp5f1	0.746676	0.0664246
Susd4	0.842136	0.066507
Rps3a1	0.50745	0.066507
Gnb2l1	0.780393	0.066507
Oaz1	0.588446	0.0673674
Ptma	0.456679	0.0683619
Rps4x	0.559448	0.0696807
Rpl10	0.525586	0.0707683
Deb1	0.518122	0.0707683
Rps9	0.528181	0.072945
Eef1g	0.694915	0.07344
Cnp	0.546164	0.0737117
Uqcrb	0.690559	0.0765407
Rpl6	0.462052	0.0856572
Plp1	0.662064	0.0923047
Tmem59	0.668766	0.0923047
Rps11	0.422777	0.0923047
Phyhipl	0.583393	0.0923047
Mt2	-0.942725	0.0923047
Ftl1	0.387828	0.0946538
Rpl4	0.574158	0.0946538
Rplp0	0.565303	0.0955985
Mbp	0.679868	0.0987248
Sparc	-0.629202	0.10122
Prdx1	0.66614	0.104503
Sumo2	0.616442	0.104503
Chn2	0.748595	0.107995
Rps15a	0.396875	0.115434
Rpl15	0.713658	0.115434
Rps24	0.39858	0.115434
Gjc3	0.557427	0.116974
Rps5	0.432182	0.116974
Rps6	0.445187	0.117655
Rpl10a	0.502774	0.118823
Ywhae	0.45964	0.124282
Rps10	0.494515	0.124282
Sox6	0.581678	0.125599
Epb41l2	0.693469	0.125599
Enpp6	0.518674	0.129624
Sep15	0.494323	0.133147
Gltp	0.524779	0.133147
Scrg1	0.539906	0.141695
Rpl14	0.398109	0.141695
Gabarap	0.563062	0.141695
Rps7	0.415291	0.141695
Erh	0.515475	0.16064
S100a16	0.543512	0.163375
Fubp1	0.575153	0.164217
Rpl13a	0.356811	0.164217
Calr	0.566083	0.164217
Dpysl2	0.519314	0.164217
Rpl23	0.395001	0.164217
Srsf3	0.606934	0.164217
BC031181	0.57887	0.164217
Rps26	0.403628	0.165279
Ndrg2	-0.725108	0.175076
Rpl24	0.353922	0.175076
Agpat4	0.587043	0.175076
S100a1	0.424109	0.179623
Rpl36a	0.462187	0.18311
Selk	0.447103	0.18311
Pura	-0.600994	0.18311
Ago3	0.584687	0.188771
Cycs	0.557409	0.188771
Ubb	0.419294	0.188771
Swi5	0.580383	0.192578
Gipc1	0.518633	0.192578
Sox4	0.580025	0.192578
Rpl18	0.505631	0.198049
Hsp90b1	0.627899	0.199985
Rpl22	0.505163	0.202982
Opcml	0.43511	0.212823
Hspa8	0.497061	0.215597
Rab10	0.518572	0.215597
Actb	0.334305	0.218311
Rpl29	0.384495	0.218311
Olig1	-0.449468	0.218311
Cadm1	-0.466824	0.219371
Ctsl	0.466938	0.219371
Pak4	0.505405	0.223172
Rps13	0.328033	0.223172
Rpl26	0.333698	0.223172
Sec62	0.52697	0.230003
S100a6	0.400134	0.230003
Arhgap5	0.642448	0.230003
Slc1a2	-0.572197	0.232808
Mrps33	0.508275	0.232808
Atxn7l3b	-0.452029	0.241583
Pcdh17	-0.74646	0.241583
Rpl23a	0.417603	0.241583
Lims2	0.39967	0.246252
Frmd4a	0.559179	0.2475
Rps17	0.32298	0.255309
Nme1	0.391885	0.261637
Hmgb1	0.363708	0.262133
Slc6a1	-0.488292	0.262133
Rpl32	0.278613	0.262133
Btf3	0.47941	0.262133
Rpl27a	0.299145	0.267487
Col9a3	0.559471	0.270005
Tmem167	0.485808	0.2829
Sdhb	0.45194	0.28305
Asrgl1	0.429121	0.28305
Tecr	0.420166	0.286756
Rplp1	0.278091	0.286979
Ywhaq	0.561121	0.286979
Brca1	0.559918	0.289947
Rpsa	0.34484	0.290437
Uqcrh	0.348453	0.293185
1810037I17Rik	0.349428	0.293275
Naca	0.475901	0.293275
S100a13	0.308883	0.294455
Ppia	0.328602	0.296373
Josd2	0.447144	0.302039
Eif4a1	0.364576	0.303303
Hspe1	0.385164	0.315688
Gnb1	0.381397	0.317792
Rpl9	0.282904	0.317792
Rbx1	0.399031	0.317792
Ppp1cb	0.410779	0.318607
Ubl3	-0.438786	0.318607
Tmcc3	0.489449	0.318607
Cd63	0.462481	0.318607
Cyfip2	0.355354	0.318607
Rps23	0.232897	0.320129
Thra	0.340958	0.323211
Hnrnpk	0.374953	0.328152
mt-Cytb	0.243677	0.335384
Rpl5	0.404815	0.337031
mt-Nd3	-0.511708	0.337825
Rps18	0.251092	0.340862
Ngfrap1	0.473825	0.345186
9530059O14Rik	0.418897	0.345186
Tmem256	0.362132	0.345186
Rpl30	0.275864	0.354529
Clip3	0.435808	0.35597
Lsamp	0.344618	0.363736
Mt3	-0.596076	0.36666
Tmeff2	0.471588	0.36724
Gnas	-0.371863	0.36724
Kif1b	0.419892	0.36724
Ptprz1	-0.479474	0.36724
Cd81	0.260198	0.36724
Psmb1	0.404102	0.36724
Kank1	0.384424	0.36724
Dnm3	0.367929	0.369452
Nckap1	-0.384279	0.369452
Eif2s2	0.431015	0.369452
Eef2	0.360225	0.369452
Cox4i1	0.237928	0.369452
Srp14	0.352723	0.37034
Shfm1	0.330791	0.37151
Rps19	0.255972	0.373506
Calm2	0.39283	0.377302
Atp5j2	0.367382	0.382005
Tsc22d1	0.44813	0.382005
Atp5l	0.298561	0.38492
Gnb4	0.432352	0.386368
Pdap1	0.435796	0.386368
Ppfibp1	0.409819	0.386368
Apoe	-0.69239	0.386368
Eif4g2	0.33155	0.386368
Mif	0.299527	0.386368
Pllp	-0.359115	0.386368
Hsbp1	0.370114	0.386368
Meg3	-0.728814	0.386368
Eif4a2	0.398773	0.386368
Mpc1	0.400963	0.386368
Sfpq	-0.380248	0.386896
Arpc1a	0.2887	0.386896
Atp6v1f	0.389577	0.386896
Rpl28	0.272972	0.386896
Gpx4	0.353985	0.386896
Uqcr10	-0.31523	0.386896
Sox8	-0.397065	0.386896
mt-Nd4l	-0.398964	0.386896
Golga7	0.388075	0.387145
Elavl3	-0.352985	0.387475
Enpp2	0.343961	0.391313
Ilk	0.451801	0.394794
Slc22a17	-0.330777	0.394794
Slc44a1	0.299516	0.396762
Ndufs5	0.306289	0.396762
Atp6v0b	0.367186	0.402144
Sepw1	0.254476	0.402144
Rpl18a	0.236428	0.402144
Rtn4	0.388217	0.402144
Cldnd1	0.365741	0.402144
Hsp90aa1	0.307885	0.403997
Snrpd1	0.351499	0.403997
Ndufa2	-0.290752	0.403997
Rps14	0.212313	0.403997
Rpl11	0.23196	0.406058
Tceb2	0.291285	0.406058
mt-Atp8	-0.607103	0.410593
Rps16	0.221034	0.411708
Tsc22d4	0.295214	0.417357
Sparcl1	-0.406635	0.424382
Gria2	0.243073	0.425917
Pebp1	0.287425	0.432463
Dync1i2	0.338061	0.433479
Gabarapl2	0.361055	0.433479
Fscn1	0.388891	0.439456
Tra2b	-0.347474	0.440975
Fth1	-0.913537	0.441647
Akr1a1	0.387113	0.445239
Park7	0.354864	0.445239
Myl6	0.321154	0.445239
Ndufa7	0.281987	0.445239
3110035E14Rik	0.359149	0.446586
Rab14	-0.349179	0.446586
Psma7	0.335005	0.446586
Rps20	0.260975	0.446586
Zfp365	0.338384	0.446586
Morf4l1	0.276468	0.446586
1110004F10Rik	0.355867	0.447497
Atp5h	0.252473	0.452319
Ktn1	0.398317	0.457416
Rps29	-0.269702	0.457416
Cox6c	-0.20449	0.458741
Map1lc3b	0.325421	0.459884
Efcab14	0.307861	0.463464
Cald1	0.339517	0.463464
Qk	0.22659	0.463464
Serf2	0.219792	0.465155
Cox6b1	0.249886	0.47148
Ap2a1	0.279615	0.47148
Tuba1b	0.322626	0.47148
Rpl35a	0.206993	0.47148
Slc25a4	0.300274	0.47329
Klhl5	0.322517	0.473371
Mgll	0.356363	0.479313
Ust	0.324012	0.479691
Impad1	-0.293903	0.479818
Dstn	0.300179	0.48479
Chchd2	-0.531048	0.484936
Rpl17	0.219519	0.484936
Scp2	0.300832	0.488848
Vcp	-0.299646	0.488883
Rps27a	0.179455	0.488883
mt-Atp6	0.2171	0.488883
Npm1	0.304792	0.49729
Ndufa4	0.228786	0.497346
Rtn3	-0.29409	0.499278
Tnr	0.243121	0.499802
Hnrnpa2b1	0.2657	0.499802
Csnk1a1	-0.280115	0.499802
Cdk14	0.274252	0.514097
Lgi3	0.295298	0.514097
Ndufb9	0.231862	0.514097
Kif5b	-0.288939	0.514097
Fau	0.183505	0.514097
Wasf1	0.337214	0.516198
Nav1	0.2795	0.517146
Mpzl1	0.263483	0.517887
Atp5e	0.231157	0.517887
Rac1	0.255042	0.517887
Ndufc2	0.28537	0.523931
Rpl21	0.190757	0.529057
Vimp	0.264032	0.529057
Rps12	0.196226	0.54543
Scd2	0.273674	0.54543
Dad1	0.262098	0.550648
Atox1	0.284314	0.550648
Olig2	-0.255401	0.550648
Ndufc1	-0.259416	0.569462
Slc1a1	0.211316	0.569462
Rpl22l1	0.208573	0.574685
Lcorl	0.237578	0.575416
Metap2	0.256364	0.575416
Cpe	-0.287982	0.575416
H3f3b	0.192819	0.575416
Arsb	0.236877	0.575416
Rtn1	0.197177	0.575416
Zbtb20	-0.265515	0.575416
Rbm3	-0.308293	0.577177
Cldn11	0.275507	0.577177
Rps8	0.159266	0.577177
Rps27l	0.248187	0.577177
Reep5	-0.243859	0.577177
Ptprs	-0.236985	0.583693
Atp5c1	0.255496	0.586385
Rbm25	-0.212933	0.586385
Zeb2	0.201227	0.587048
Hint1	0.218878	0.587048
Son	0.197079	0.594787
Serinc1	0.234705	0.595053
Vps8	-0.426118	0.598472
H3f3a	0.210534	0.605477
Ank3	-0.228783	0.607243
Cox7c	0.174787	0.607243
Gapdh	0.212415	0.620104
Ttyh2	0.275654	0.620104
Gnai2	-0.260656	0.620231
Calm1	0.166357	0.620231
Itpr2	0.190437	0.620498
Plxnb3	0.213937	0.624276
Rps27	-0.180905	0.630761
Gng12	0.215645	0.631157
Cox5b	-0.307194	0.636245
Arhgap35	0.233343	0.636245
Dbndd2	0.229629	0.637593
Srsf5	0.222782	0.637593
Atp6v1g1	0.214533	0.642109
Dbi	-0.189363	0.644591
Rps25	0.149049	0.647041
Glrb	0.196195	0.648929
Nedd8	0.201468	0.650574
Ppp1r16b	0.187941	0.653157
Luzp2	0.192731	0.654318
Rpl36al	0.18368	0.654318
Pacs2	0.249155	0.654318
Psap	-0.152011	0.662878
Hnrnpa1	0.176952	0.666866
Wbp5	0.2085	0.677726
BC005537	-0.198926	0.680826
1810041L15Rik	-0.165197	0.687866
Tcf7l2	-0.21165	0.687866
Nfasc	0.236652	0.690495
Pcbp2	0.178701	0.690495
Ptgds	-0.32719	0.699876
Dynlrb1	0.181163	0.699876
Ndufb11	-0.186397	0.699876
Tspan2	-0.232869	0.699876
Sgk1	0.15759	0.699876
Gm10073	-0.192524	0.699876
Ckb	-0.20619	0.699876
Rbm39	-0.209941	0.700847
Cox7a2	0.147944	0.700847
Trio	0.152132	0.700847
Myrf	-0.187422	0.700847
Serpine2	-0.203752	0.704324
Pcdh7	0.16713	0.704324
Timm13	-0.167835	0.704324
Rpl27	0.223099	0.708101
Snx30	0.200766	0.713899
Gpm6b	-0.210178	0.720429
Tspan3	-0.159152	0.720429
Sub1	0.191253	0.720429
Ppp3ca	0.173412	0.725126
Idh1	0.220421	0.725654
Rps21	-0.125065	0.725654
Clu	0.186537	0.729956
Rnd2	0.184314	0.732123
Fis1	0.172499	0.735219
Cst3	-0.126187	0.737678
Lamp1	0.172369	0.737678
Ndufb8	0.156416	0.737969
Rhoa	0.159925	0.742995
Sema5a	0.150691	0.742995
Tcf4	0.135166	0.743744
Neu4	0.136108	0.744184
Rpl37	-0.119936	0.744184
Sox10	0.138038	0.744715
Sox2	0.156413	0.746589
Ran	0.17144	0.746589
Brk1	0.162941	0.750133
Morf4l2	-0.144122	0.751739
Rpl12	0.11623	0.753808
Ptprj	0.168854	0.753808
Rpl13	-0.474086	0.753808
Pkm	0.147248	0.753808
Canx	0.144683	0.753808
Atp5g2	0.121708	0.755278
Kcnj10	-0.174162	0.756708
Ncam1	0.133323	0.756708
Eif1b	-0.177911	0.756708
Gm2a	0.156572	0.767145
Bex2	-0.136496	0.770807
Cdc42	0.136517	0.770807
Rplp2	0.0892396	0.770807
Marcks	-0.122562	0.770807
Rpl36	0.0891432	0.770807
mt-Nd4	0.11136	0.770807
Eef1b2	0.124973	0.77251
Rpl35	-0.124584	0.773038
Cbx3	0.13777	0.773038
Hnrnph1	-0.143066	0.773038
Ndufs6	0.141143	0.773038
mt-Nd5	-0.143321	0.773038
Tpt1	-0.158679	0.786171
Pfdn2	-0.130236	0.788131
Arf4	-0.125375	0.788131
Ppib	0.129981	0.789173
Rnf7	0.130586	0.789173
Sf3b6	0.113116	0.79536
Plekhb1	0.127365	0.796622
Abhd17b	-0.131813	0.798023
Tomm7	-0.152172	0.798497
Pnisr	0.117061	0.816868
Skp1a	0.121915	0.816868
Hnrnpa3	0.130829	0.818054
Gng5	0.125873	0.818054
Atp5k	-0.127075	0.818054
Aplp1	-0.125507	0.818054
Vcan	0.124467	0.818054
Parvb	0.131427	0.818054
D8Ertd738e	0.117834	0.826676
Dnaja1	0.110177	0.828943
Rap2a	-0.107929	0.829231
H2afz	0.118101	0.849337
Pfdn5	-0.0962409	0.849733
Marcksl1	-0.113295	0.855333
Epn2	-0.0998297	0.855333
Atp6v0e	-0.089789	0.855333
Rasgef1b	0.108178	0.869235
Ubl5	0.0865027	0.871915
2010107E04Rik	0.0966712	0.871915
Rps28	-0.105164	0.871915
mt-Nd2	0.0991741	0.871915
Dst	0.110741	0.872236
Map4k4	0.104885	0.872236
Timp4	-0.0810381	0.872236
Timm8b	0.0880994	0.872236
Peli1	0.114801	0.872236
Gpr17	0.0771792	0.872236
mt-Nd1	0.0686371	0.872236
Cox8a	-0.107798	0.87229
Rpl37a	-0.0614963	0.876316
Ncl	0.0841619	0.876316
4930402H24Rik	0.0860687	0.876316
Cox7b	0.0682189	0.876316
Atpif1	-0.0834888	0.876316
Cox6a1	-0.0676956	0.876316
Rpl41	0.0430891	0.876316
Ndufb7	0.0879193	0.876316
Dynll2	0.0720647	0.876316
Atp5g1	0.0711447	0.876316
mt-Co3	0.0455698	0.876316
Rpl31	0.0505352	0.876435
1700047M11Rik	0.0828295	0.876435
Rapgef1	-0.099437	0.876435
Rpl39	0.0496926	0.876435
Csde1	-0.0766824	0.876435
Minos1	0.0659325	0.876435
Rpl38	0.0663197	0.876435
Slc22a23	0.0710919	0.876435
Ndufv3	0.0793959	0.876435
Cyb5a	0.0811932	0.876435
4430402I18Rik	0.079511	0.880619
Ywhab	-0.069072	0.880871
Arpc1b	-0.093106	0.885629
Map2	-0.067611	0.886788
Phldb1	-0.0707951	0.886788
Ctsb	0.0744681	0.888645
Aatk	-0.0624968	0.891769
App	-0.0741867	0.893986
Hnrnpu	-0.0629564	0.902845
Uqcr11	-0.0555553	0.902845
Eif1	0.0480291	0.902845
Ndufa3	0.0572427	0.904727
Ndufa12	-0.0612602	0.904727
PISD	0.0735612	0.904727
Uqcrq	-0.043558	0.908242
Atp5a1	0.0587996	0.908242
Mag	-0.0793169	0.914983
Nnat	0.0861937	0.917921
Ndufa13	0.0412984	0.922782
Cmip	0.055287	0.922782
Smdt1	0.0401765	0.922782
mt-Co2	-0.0363817	0.922782
Sez6l	-0.0482236	0.923569
Luc7l3	0.0575288	0.923569
Atp5j	0.0419381	0.923569
Scarb2	-0.0550811	0.924505
Ppp2ca	0.0425012	0.925041
Atp5g3	-0.0470333	0.926052
Serinc5	0.042458	0.927103
Psmb6	0.0402671	0.927675
Sulf2	0.0348352	0.931801
Bcan	0.0302205	0.944474
Gpr37l1	0.0298459	0.944609
Cadm2	-0.0395428	0.944609
Tmsb4x	-0.0372594	0.946688
Ptpre	0.0330487	0.946688
Arl6ip1	0.0394499	0.948594
Cdc42se2	0.0318693	0.948594
Ybx1	0.0285286	0.956265
Atp5b	0.0328324	0.956487
Rpl34	-0.0194207	0.956614
Acsl3	0.0239055	0.963819
mt-Co1	0.0159107	0.963819
Rps15	0.0173662	0.964682
Psat1	0.0236126	0.964682
Myeov2	0.0195258	0.96601
Mat2a	-0.0185203	0.96601
Dennd5a	-0.0196717	0.96601
Lsm6	-0.0232047	0.96601
Tmbim6	0.0236893	0.96601
Uqcc2	0.0199604	0.96601
Malat1	-0.0161886	0.96601
Pik3r3	0.0212529	0.968361
Syt11	-0.0110054	0.977313
Sec61g	0.0108513	0.978174
Ndufa11	0.0105374	0.98223
Ddx5	0.00778396	0.986309
Sept2	-0.00612043	0.988337
Fkbp1a	0.00713866	0.988337
Ugt8a	-0.0053972	0.988337
Ndufa5	0.00651422	0.988337
Snrpd2	-0.0074227	0.988337
Usmg5	-0.00463896	0.988337
Tma7	-0.00261125	0.991794
Mycl	-0.000391946	0.998752

## Sheet: d.sc_Endo_pseudobulk_deg
gene	log2FoldChange	padj
2900052N01Rik	-2.24717	5.80065e-06
Slc6a1	-1.27044	9.5697e-05
Ifitm3	0.721784	0.000103348
Atp1b2	-0.877648	0.000282259
S100a6	1.07635	0.000365089
Itih3	-1.02895	0.000556342
Apoc1	-1.20236	0.000601597
Edn1	0.949997	0.00166856
Gfap	1.40191	0.00273625
Ckb	-0.684243	0.00354645
Slc6a11	-0.837192	0.00479821
Sirt2	0.849961	0.00532795
Cldn10	-1.21799	0.00601294
Slc1a2	-0.684832	0.00652959
Etnppl	-1.18016	0.00652959
Scd2	-0.699016	0.00652959
B2m	0.558306	0.00854633
Aldoc	-0.622404	0.00854633
Slc4a4	-0.781839	0.0120889
Bst2	0.797673	0.0139364
Ctla2a	0.550526	0.0182568
Gm3764	-1.17995	0.0216705
Laptm4a	0.500225	0.0223266
Ptprb	0.508305	0.0247857
Ptch1	-0.933051	0.0247857
F3	-1.25524	0.025068
Tm4sf1	0.507564	0.0262217
Gstm5	-0.719024	0.0262217
Fgfr3	-0.973485	0.044687
6330403K07Rik	0.656132	0.044687
Slc1a3	-0.635803	0.044687
Pantr1	-1.11498	0.0493533
Sdc4	-0.806609	0.0493533
Ptprr	1.03791	0.0493533
Kif5a	-0.866039	0.0493533
2310022B05Rik	-0.736061	0.0501508
Btg2	0.546095	0.0515258
Cox8a	-0.636922	0.0582679
Tuba1a	0.55858	0.0617582
Itm2a	0.429605	0.0637288
S100b	-0.614531	0.0637288
Ndrg2	-0.468181	0.0637288
Cox6c	-0.419106	0.0669097
Hsp90ab1	0.425798	0.0669097
Atp1a2	-0.388009	0.0709695
Gstm1	-0.517245	0.0709695
Id3	0.486936	0.0709695
Ndufa5	-0.54104	0.0709695
Ppp1r15a	0.68075	0.0709695
Gja1	-0.595235	0.0709695
Agt	-0.839452	0.0709695
Eef1a1	0.373833	0.0709695
Hist1h1c	-0.850466	0.0709695
Ifi27l2a	1.18185	0.0709695
Tmem252	0.835753	0.0709695
Ctsh	0.605748	0.0767085
Gabbr1	-0.70089	0.0801105
Kif1a	-0.711366	0.0806061
Scd1	-0.907381	0.0806061
Fibp	-0.858827	0.0822246
Qdpr	-0.833552	0.0906174
Cd34	0.509056	0.0915209
Nkain4	-0.786166	0.0915209
Rsad2	1.02422	0.0915209
Ramp1	-0.637028	0.0950039
Ly6a	0.410491	0.0950039
Gjb6	-1.00488	0.0986358
Ttyh1	-0.554743	0.0990033
Gpm6a	-0.596058	0.100904
Vim	0.501506	0.101648
Mt1	-0.429897	0.117539
Paqr8	-0.832861	0.128
Fabp5	-0.593463	0.129148
Timp4	-0.863615	0.130567
Mgp	0.596903	0.130567
Sparc	-0.386672	0.130567
Celf4	-0.662737	0.130567
S100a10	0.762021	0.141321
Tsc22d1	0.419725	0.141321
Msmo1	-0.936673	0.141725
Usmg5	-0.480387	0.142274
Ldhb	-0.643974	0.14243
Rplp0	0.39712	0.146193
Eef1d	0.531743	0.146193
Cox7a2l	0.462309	0.161478
Gadd45g	0.710404	0.181831
Ly6e	0.408037	0.187525
Gprc5b	-0.735692	0.189434
Oaz1	0.348511	0.189434
Fos	0.452955	0.189434
Uqcr10	-0.396041	0.189861
1110001J03Rik	-0.628696	0.192102
mt-Nd4l	-0.487654	0.192102
Rasd1	0.734648	0.192419
Cox6a1	-0.397957	0.196003
Abhd2	-0.449569	0.196003
Slc25a18	-0.697409	0.199906
Cox5b	-0.540916	0.209706
AW112010	0.617547	0.209706
Plpp3	-0.47552	0.20989
Ddt	-0.636403	0.20989
Rpl3	0.341141	0.20989
Gpm6b	-0.494538	0.218613
Clec2d	0.494988	0.218613
Camk2n1	-0.656451	0.228501
Irf7	0.751764	0.228501
Emc10	-0.741275	0.23443
Aplp1	-0.772084	0.236534
Prdx6	0.449163	0.238946
Pkig	0.544685	0.238946
Dram2	0.643031	0.238946
Emcn	0.476499	0.238946
Cyr61	0.43206	0.238946
Dynll1	0.347979	0.238946
Car5a	0.784112	0.238946
Rpl4	0.353627	0.238946
Shisa5	0.671655	0.238946
Slc9a3r2	0.431991	0.238946
Sep15	0.437915	0.242032
Ntrk2	-0.394833	0.242032
Hipk2	-0.752339	0.256198
S100a11	0.489779	0.257061
Ccnd2	0.599545	0.258238
Ntsr2	-0.606361	0.258238
Htra1	-0.772102	0.258723
Mif	-0.457438	0.258723
Ncam1	-0.796572	0.258723
Xdh	0.744524	0.258723
Kif5c	-0.745782	0.258845
Ddhd1	-0.804425	0.258845
Metrn	-0.781191	0.258845
Hes1	0.53804	0.259095
Psmb9	0.765213	0.266323
D730003I15Rik	-0.81329	0.268929
Naca	0.349674	0.268929
Rps4x	0.331568	0.276604
Ly6c1	0.334896	0.276604
Ier3	0.54136	0.276604
Hprt	0.503683	0.277664
Plat	0.452972	0.280795
Tax1bp3	0.609656	0.280795
Ifi27	0.460509	0.284033
Rps6	0.318662	0.286648
Chd3	-0.657563	0.288193
Plekhb1	-0.522554	0.289241
Ftl1	0.336922	0.299304
Slc38a5	0.543662	0.308205
Paqr5	0.458715	0.309057
Gpr37l1	-0.557582	0.310977
Pcsk1n	-0.787028	0.310977
Bvht	0.515825	0.310977
Arl6ip5	0.453412	0.31177
Fads1	-0.666848	0.320649
Egfl7	0.356941	0.330658
Rpl15	0.400426	0.334083
Sdcbp	0.429365	0.336498
Ahi1	-0.786019	0.336498
Esam	0.355866	0.336498
AU021092	0.554874	0.340124
Gm26802	0.74829	0.34508
Dtx3	0.621952	0.34508
Adamts1	0.576063	0.34508
Tmem140	0.770398	0.345803
Tef	-0.582165	0.349509
Sertad1	0.579081	0.355013
Bnip3l	0.34964	0.373603
Phgdh	-0.732184	0.374642
Csrp1	-0.418532	0.388461
Cdkn2d	0.637623	0.404984
Hepacam	-0.647257	0.417273
Slc38a2	0.507946	0.417273
Tgm2	0.446999	0.422677
Tkt	-0.556511	0.422677
Ctsb	0.419262	0.422677
Isg15	0.488642	0.424692
Aprt	0.679548	0.424692
Serpine2	-0.460809	0.434016
Capg	0.58117	0.434016
Pecam1	0.369479	0.434016
Ndufb9	-0.372667	0.434016
Abcg2	0.336384	0.441657
Fam213a	-0.450058	0.4546
Atp5k	-0.398534	0.455909
Fxyd5	0.368346	0.455909
Akap13	0.478392	0.455909
Thrsp	0.643855	0.455909
Plscr2	0.644058	0.455909
Eif3e	0.467547	0.455909
Ndufv3	-0.387972	0.455909
Eef1b2	0.331569	0.468818
Gnb2	-0.404992	0.468818
Mmd2	-0.453498	0.468818
Ndufa3	-0.399376	0.468818
Atp6v1b2	-0.694548	0.468818
Ubb	0.295635	0.468818
Grina	-0.596668	0.468818
Atp5g3	-0.378716	0.471644
C1qb	0.614002	0.471644
Flt1	0.258488	0.471644
Srgn	0.352124	0.471644
Uqcr11	-0.297706	0.471644
Nfkbiz	0.67334	0.471644
Cd2ap	0.483379	0.471644
mt-Nd6	-0.549789	0.471644
Vgll4	0.551086	0.481956
Sdpr	0.386326	0.491563
Tril	-0.582192	0.491563
Luzp2	-0.570267	0.491563
Serpinh1	0.441885	0.491563
Actb	-0.265983	0.491819
Kcnj8	0.531092	0.491819
Klc1	-0.526392	0.491819
Hspa5	0.440881	0.498953
Rtp4	0.570394	0.498953
Pltp	0.32652	0.502763
Spon1	-0.627352	0.502763
Dpysl2	-0.367078	0.502763
Paip2	0.374388	0.502763
Ppp2r4	-0.57893	0.51174
Acsl3	-0.532679	0.519788
Fosb	0.332762	0.519788
Gaa	-0.583255	0.519788
Myh9	0.405731	0.519788
Rpl7	0.268632	0.526147
Vwf	0.398353	0.526147
Gpcpd1	-0.314011	0.527171
Rpl10	0.292727	0.527787
Ifitm2	0.385464	0.528434
Acsl6	-0.626625	0.528434
Vamp2	-0.554744	0.528434
Txnip	-0.368342	0.528503
Lsm6	-0.392848	0.535624
Igbp1	0.610081	0.536906
Anxa5	0.352161	0.536906
Tsc22d4	-0.406596	0.536906
Cox5a	-0.70259	0.536906
Cox7c	-0.293435	0.536906
Map1b	0.467752	0.536906
Crip2	0.282157	0.536906
Tnk2	-0.612234	0.536906
Tmed3	0.570668	0.54366
Rps5	0.262551	0.555249
Zwint	-0.503459	0.555249
Bcan	-0.484974	0.567433
Klf4	0.266047	0.567433
Lrp8	0.466124	0.567433
2010107E04Rik	-0.344951	0.567433
Tspo	0.394041	0.567433
Rnase4	0.571427	0.570288
Fez1	-0.632961	0.570288
Bex1	-0.597726	0.58676
Nap1l5	-0.58569	0.596416
Cox7b	-0.33828	0.610172
Rps10	0.253334	0.611366
Id1	0.357837	0.61137
Gapdh	-0.271801	0.61137
Rps9	0.245765	0.61137
Prss23	0.484287	0.61137
Sec61g	-0.33003	0.61137
Gm9493	0.393806	0.6177
Hmgcs1	-0.573596	0.6228
Drap1	-0.503683	0.625575
Pam	-0.405443	0.631946
Prrc2b	-0.432997	0.631946
Rgs3	0.472258	0.631946
Kmt2c	-0.432274	0.631946
Dguok	0.54366	0.631946
Lsamp	-0.483215	0.631946
Mapk8ip3	-0.580774	0.631946
Mbd3	-0.575172	0.653211
Psmb10	0.45489	0.653211
Cnp	-0.410152	0.653211
Myl12b	0.287364	0.653211
Ebf1	0.315323	0.658002
Skil	0.555166	0.659264
Ntm	-0.487362	0.662913
Scg3	-0.597445	0.662913
Gria1	-0.469477	0.662913
Cd320	0.499621	0.663825
Gabarap	0.307733	0.664769
Pcp4	-0.868007	0.666962
Nkd1	-0.544581	0.671041
H2-T22	0.550135	0.671041
Rps21	-0.241613	0.671984
Gatsl3	0.560484	0.671984
Hsp90aa1	0.30942	0.671984
Ptprz1	-0.369289	0.674908
Pfdn2	-0.341077	0.679542
Smox	-0.466086	0.679542
BC028528	0.380618	0.679542
1810037I17Rik	0.259038	0.679542
Ndufs5	-0.291978	0.679542
Sbds	0.378694	0.679542
Ndufa4	-0.263703	0.679542
Aamdc	0.399364	0.679542
Ndufab1	-0.748768	0.679542
Fus	0.324978	0.679542
Camk2g	-0.459567	0.679542
Cadm1	-0.503186	0.679542
Tspan3	-0.388412	0.679542
Fam101b	0.460935	0.679542
Sec14l1	0.430843	0.679542
Sptssa	0.369223	0.679542
H1f0	-0.413809	0.679542
Cpne8	0.566339	0.679542
Rpl10a	0.240961	0.679542
Impact	-0.521101	0.679542
Glud1	-0.367004	0.686249
Guk1	-0.573396	0.686249
Cyyr1	0.318037	0.686249
Podxl	0.296176	0.690024
Adgrl1	-0.56926	0.690672
Eif4a2	0.290949	0.690672
Cirbp	-0.406886	0.696019
Mrpl15	0.553622	0.69665
H3f3a	0.271605	0.69665
Adgrf5	0.254289	0.69665
Ndufc1	-0.312958	0.697698
Rpl6l	0.411803	0.703243
Lims2	0.380206	0.703243
Atp1b1	-0.562629	0.704134
Asap1	0.457601	0.706462
Pmm1	-0.444575	0.707284
Romo1	-0.34084	0.710707
Slc50a1	0.376372	0.710707
Psmd4	0.34601	0.710707
Insig1	-0.575937	0.710707
Gm8730	0.47478	0.710707
Klhl5	0.369692	0.713665
Atp5j2	-0.238916	0.713665
Slc2a1	0.25465	0.713689
Hspa1b	-0.382236	0.713689
Cd151	0.354339	0.717968
Wasf2	0.305811	0.718133
Cspg5	-0.532894	0.718133
Gnb2l1	0.281271	0.718133
Ccdc47	0.438213	0.718133
Rps7	0.223666	0.718133
Psmb8	0.44488	0.718133
Rps3	0.225046	0.727797
Mff	-0.492005	0.728271
Slc16a1	-0.396809	0.728271
Rpl18a	0.240341	0.731285
Rbm7	0.487707	0.731285
4933434E20Rik	0.441385	0.732765
Rhoc	0.315822	0.732765
Actg1	0.242077	0.732765
Rsu1	0.369925	0.733456
Cald1	0.31462	0.733456
Trim12a	0.539248	0.733456
Dynlt3	0.37403	0.735397
Gm694	0.360456	0.735397
Atp5g1	-0.304128	0.735397
Ccdc141	0.300727	0.736486
Enho	-0.490015	0.736486
Apoe	-0.579061	0.736486
Cox4i1	-0.241825	0.736486
Rassf1	0.4508	0.736486
Abr	-0.429071	0.736486
Sdc3	-0.334018	0.737324
Snrpd2	-0.29291	0.737324
Hspa8	0.256167	0.737324
Ndufb8	-0.30017	0.737324
Rps3a1	0.240233	0.741039
Stmn3	-0.46409	0.742769
Cldn11	-0.513156	0.742769
Sumo2	0.251305	0.742769
Srrm2	-0.353956	0.743734
Ccnl2	0.43563	0.746467
Slc27a1	-0.53942	0.746467
Ifitm1	0.346052	0.749048
Mt2	-0.279781	0.749048
Gtf2h5	0.339909	0.752705
Cox7a2	-0.224452	0.761581
Nucks1	-0.383209	0.763736
Pdia4	0.495254	0.763859
Rpl23a	0.204891	0.763859
Col4a1	0.343957	0.768103
Pak1ip1	0.402078	0.768103
Pdcl3	0.378896	0.772715
Rabl6	-0.512342	0.772715
Gstm7	0.385101	0.772715
Rpl22	0.223571	0.772715
Arpc1b	0.319662	0.772715
Adcyap1r1	-0.433404	0.772715
Atp5b	-0.318816	0.772715
Tdrp	0.41648	0.772715
Cyp2d22	-0.434044	0.772715
H2-K1	0.325477	0.772715
Myl12a	0.2434	0.772715
Nrxn1	-0.40432	0.772715
Rpl7a	0.241188	0.774094
Car2	-0.378512	0.774094
Gucy1a3	-0.464026	0.774094
Irf1	0.543014	0.774094
Tubb5	0.291148	0.774094
Asrgl1	-0.36044	0.774094
Tagln2	0.281407	0.774473
Tm9sf2	-0.378542	0.774473
Nudc	-0.542747	0.775373
Snap25	-1.04337	0.776221
Kdelr1	0.389675	0.776221
Lamc1	0.428713	0.7794
Stard8	0.424536	0.7794
Hspb8	0.499924	0.7794
Lsm8	0.407641	0.7794
Pnmal2	-0.544407	0.7794
Spock2	0.260071	0.7794
Tecr	-0.326434	0.7794
Prdx2	0.264806	0.7794
Gmfb	-0.459928	0.7794
Rbp1	0.389112	0.7794
Arf1	0.291369	0.7794
Rbfox2	-0.504475	0.7794
Hnrnpa1	-0.344401	0.7794
Lrrc58	-0.317333	0.7794
Nt5c2	-0.483962	0.7794
Rnf13	-0.423077	0.783115
Syt11	-0.362183	0.783115
Txn1	0.29385	0.783115
Sh3bgrl3	0.245051	0.783115
Rpl23a-ps3	0.346593	0.783115
Clic1	0.301571	0.783115
Smco4	0.460409	0.784175
Tmem14c	0.349961	0.784175
Plpp1	0.536665	0.790608
Psmd7	0.346166	0.792489
Rpl10-ps3	0.347957	0.802001
Aldh2	-0.304386	0.803642
Cpe	-0.256383	0.803642
Cdh5	0.269814	0.803642
Pigyl	0.402307	0.803642
Xbp1	-0.468994	0.803642
Cdk16	-0.503898	0.805963
Stmn2	-0.369901	0.807839
Nsd1	0.435684	0.807839
Ttyh2	-0.425253	0.810948
Ndufb3	-0.29308	0.812966
Cd59a	0.324479	0.812966
Pcdh10	-0.503404	0.812966
Pink1	-0.312226	0.812966
Fam13c	0.38621	0.812966
Ddc	-0.398675	0.812966
Cav2	0.376101	0.817782
Suclg1	-0.390946	0.817782
Rgs5	0.231185	0.817952
Ufc1	0.371254	0.817952
Kcnj10	-0.343966	0.817952
Itpkb	0.28304	0.817952
Nr4a2	0.363338	0.817952
Mapk8ip1	-0.474107	0.817952
Snhg11	-0.522702	0.817952
Ndufa1	-0.264193	0.817952
Bex2	-0.426875	0.817952
P2ry14	0.440639	0.817952
Ddah1	-0.426716	0.817952
Atpif1	-0.251491	0.817952
G3bp2	0.311732	0.817952
Capza2	0.301743	0.817952
Cnot4	0.406338	0.817952
Ehd2	0.448483	0.817952
Vps36	0.343494	0.817952
Mt3	-0.217423	0.817952
Gm10073	-0.307501	0.817952
Gcsh	-0.426405	0.817952
Chd8	-0.453638	0.817952
Tbc1d4	0.3211	0.817952
Kctd12	-0.366054	0.817952
Ednrb	-0.373789	0.817952
Rnf7	0.279979	0.817952
Canx	-0.295656	0.817952
Sdf2	0.369889	0.817952
Npepps	-0.452024	0.817952
Slc9a3r1	-0.441595	0.817952
Hist1h2bc	-0.311727	0.817952
Rhob	-0.287497	0.817952
Pdia6	0.379274	0.817952
Nemf	0.413307	0.817952
Cbx6	-0.370663	0.817952
Usp25	0.435319	0.817952
Ppp1r10	0.54529	0.817952
2410015M20Rik	-0.292929	0.817952
Lbh	-0.418186	0.817952
Afap1l1	0.327033	0.817952
Mtfr1l	0.422015	0.818699
Sema3c	0.258519	0.818699
Cd9	0.369588	0.818699
Ceacam1	0.461267	0.818699
Dbp	-0.461365	0.818699
Brd7	0.481436	0.818699
Pcdh17	-0.452003	0.818699
Abcc4	0.369652	0.818699
Snapc5	0.366157	0.818699
Chd3os	-0.49156	0.818699
Nudcd3	-0.310889	0.818991
Zfp36l1	0.22658	0.818991
Ndufb2	-0.354198	0.819218
Atp6v1e1	-0.303518	0.819218
Fn1	0.222968	0.819785
Swi5	0.248748	0.819785
Cp	0.385871	0.819785
Ctss	0.468384	0.819785
Tek	0.268224	0.819785
Fxyd1	0.287852	0.819785
Aqp11	0.332497	0.819785
Psme2	0.306447	0.819785
Lats2	0.346459	0.819785
Lpar6	0.389684	0.819785
Tcn2	0.352617	0.819785
Npm1	0.224414	0.819785
Grap	0.326611	0.819785
Icam2	0.34434	0.819785
Wbp2	-0.349603	0.819785
Rhoj	0.380257	0.819785
Hrsp12	0.408829	0.819785
Pabpc1	0.291263	0.819785
Rpl8	0.185469	0.819785
Prr13	0.39923	0.819785
Ptprm	0.374461	0.819785
Itgav	-0.426957	0.821298
Tpm3	0.282915	0.821298
Necap2	0.435662	0.821298
Clstn1	-0.297959	0.821298
Camta1	-0.403041	0.821298
Rpn1	-0.385586	0.821298
Yif1b	0.392088	0.821298
Fcgrt	0.256966	0.821298
Fzd4	-0.379939	0.821298
Gadd45b	0.425952	0.821298
Ahsa1	0.381611	0.821298
Nr4a1	0.338973	0.821298
Cct8	0.388192	0.821298
Mrpl21	-0.428445	0.821298
Pdrg1	0.375248	0.82475
Atp2c1	-0.348988	0.82475
Cct4	0.368761	0.82475
Rps29	-0.232311	0.82475
Atp5o	-0.259724	0.82475
Rtn3	-0.28333	0.82475
Cox17	-0.29165	0.826867
Ptgds	-0.934144	0.830483
Slc31a1	0.341951	0.830483
Col4a2	0.299224	0.830483
Oaz2	0.326021	0.830483
Dynll2	-0.325861	0.830483
Mapt	-0.429541	0.830483
Ttc3	-0.271576	0.830483
Cmip	-0.477262	0.833424
Eif3l	0.444063	0.833424
Ivns1abp	-0.343763	0.836012
Ssb	0.303203	0.836012
Zfp106	-0.403382	0.836012
Fundc1	0.419366	0.836012
Sat1	0.302058	0.836012
Pdcd10	0.327716	0.836012
Gria2	-0.476774	0.836012
Pbxip1	0.303737	0.836012
Ank2	-0.348229	0.836012
Akr1a1	0.218105	0.836012
Grpel1	0.386316	0.836012
Ociad1	0.312806	0.836012
Vamp8	0.271927	0.836012
Brk1	0.255442	0.836012
Mrpl17	0.334124	0.836012
Arid5b	0.337615	0.836012
Fam107a	-0.295962	0.836012
Rnf187	-0.372629	0.836012
Glod4	0.429298	0.836012
Msi2	-0.335089	0.836012
Socs3	0.504456	0.836012
Fcho2	0.340522	0.836012
Rtn1	-0.362275	0.836012
Zbtb20	0.198434	0.836012
Gm42418	-0.412358	0.836012
Nars	-0.368161	0.836012
Cfl1	0.228427	0.836012
Tnfaip1	0.324307	0.837493
Sumo1	0.262432	0.839105
Cox4i2	0.36575	0.839105
Krit1	0.373437	0.839105
Kitl	0.268221	0.839105
Ndufa13	-0.209766	0.839105
Xaf1	0.361722	0.839105
Ddit4	-0.34114	0.84055
Zdhhc20	0.373281	0.844233
Ldha	0.276093	0.848062
Mllt6	-0.364506	0.848445
Txndc17	0.265604	0.850731
Ano6	0.366593	0.850731
Pls3	0.281899	0.855322
Prmt1	0.37188	0.855322
Mif4gd	0.400327	0.855322
Uaca	0.277427	0.860844
Timp3	0.24742	0.863266
Ndrg1	0.220116	0.863266
Lima1	0.321002	0.863266
Nek7	0.330376	0.869276
Cnih1	0.358187	0.869276
Rnf14	-0.409117	0.869276
Tcaf1	0.423315	0.869549
Ndufa2	-0.20404	0.869549
Pold4	0.435785	0.869713
Snrpn	-0.367461	0.877392
Tmem47	-0.248225	0.877444
Ndufa6	-0.222172	0.885599
Cxx1b	-0.441012	0.88633
Rps16	0.170257	0.88633
Hmgb2	-0.2975	0.889191
Heg1	0.271602	0.889191
Ppfibp1	0.263574	0.892914
Clptm1	-0.375959	0.892914
Adk	-0.374887	0.892914
Arhgdia	0.257312	0.892914
Nrsn1	-0.527901	0.892914
Sec63	0.373647	0.895377
Dstn	0.249201	0.895844
Mospd1	0.343665	0.895844
Rapgef6	0.343589	0.895844
Odc1	-0.42112	0.895844
Ndufb11	-0.201777	0.896734
Pea15a	-0.21986	0.898279
Celf2	-0.378205	0.898279
2210013O21Rik	0.29665	0.898279
Palmd	0.250587	0.898279
Ndufb6	-0.284215	0.898279
Trim56	0.372276	0.898279
Rpl18	0.182666	0.898279
Ddx50	0.415941	0.898279
Ndufa12	-0.23165	0.898279
Atp2b1	-0.288924	0.898279
Cs	-0.393469	0.898279
Adgrg1	0.288744	0.898279
Sar1b	0.31833	0.898279
Cetn3	0.255665	0.898279
Polr2k	-0.263828	0.898279
Eif3h	0.225589	0.898279
Cyb5r3	0.23229	0.898279
Ndufb4	-0.227979	0.898279
St3gal6	0.25052	0.898279
Cdkn1a	0.263577	0.898279
Egr1	0.405152	0.898279
Arl3	0.280366	0.898279
Selk	0.181582	0.90073
Hbegf	0.323921	0.904921
Ptpn14	0.396296	0.905866
Nabp2	0.397396	0.90855
Clk1	0.257256	0.908999
Sec62	-0.192761	0.908999
Sox2	-0.402703	0.908999
St6galnac3	0.351198	0.908999
Fis1	-0.215868	0.908999
Setd5	0.326907	0.908999
Lrp1	-0.293104	0.908999
Nr1d2	-0.36005	0.908999
Higd1a	-0.240541	0.908999
Zfp207	0.348286	0.908999
1810043H04Rik	-0.301188	0.908999
Dync1h1	-0.30504	0.908999
Cntn1	-0.355283	0.908999
Pcnp	0.26422	0.908999
Uqcc2	-0.208502	0.909171
Serpinb9	0.393404	0.910463
Arl4a	0.219745	0.910463
Rps14	0.16766	0.910463
Ptma	0.167064	0.911145
Ghitm	-0.281119	0.911448
Eif3g	0.283368	0.913043
Snapin	-0.395276	0.914188
Bcas1	0.359925	0.915323
Mat2a	0.225046	0.915323
Malat1	0.228702	0.922113
H2afz	0.204046	0.923924
Rab6a	-0.258216	0.925343
Map2	-0.247559	0.92743
Sri	0.244071	0.92743
Cisd1	-0.355656	0.92743
Eif5b	-0.276557	0.927474
Arpc5	0.260923	0.927474
Ecm1	0.356481	0.927474
Ssbp3	-0.372802	0.927474
Gltp	0.306805	0.927474
Gper1	0.330729	0.927474
Tyrobp	0.374318	0.927474
Dock1	0.375417	0.927474
Hsp90b1	0.216034	0.927474
Fam96a	0.385481	0.927474
Ifi35	0.317285	0.927474
Nsf	-0.402308	0.927474
Rpl38	-0.180997	0.927474
Psma3	0.219282	0.927474
Max	0.287442	0.927474
Prickle1	0.360625	0.927474
Gm6133	0.434676	0.927474
mt-Co1	-0.177526	0.927474
Mier1	0.272578	0.927646
Rrbp1	-0.296021	0.929026
Ddit4l	0.393291	0.929026
Eef1g	0.188873	0.929026
Nbeal1	0.275734	0.929122
Clcn3	-0.319008	0.929122
Zbtb4	-0.322677	0.929122
Ppp1r9b	-0.312859	0.929122
Syne2	0.349566	0.929122
Slc7a1	0.223908	0.929542
Med29	0.369995	0.929542
Dlc1	0.252326	0.929542
Prkcsh	0.380667	0.929542
Hba-a1	-0.792518	0.929542
Cdc42se1	0.352428	0.929814
Gap43	-0.337892	0.929814
Tprkb	0.343156	0.930152
Ctsz	0.323214	0.932787
Tmbim6	0.190982	0.932787
Mtch2	0.341223	0.933489
Epn1	-0.326784	0.933489
Serf2	0.16407	0.934173
Tmx4	-0.379871	0.934173
Ndrg3	-0.343908	0.934173
Pir	0.324778	0.934173
Ahcyl1	-0.246408	0.934173
Utp11l	0.341321	0.934173
Ccdc28b	0.365694	0.934173
C1qa	0.360296	0.934173
Ythdc1	-0.301333	0.934173
Rpl5	0.183669	0.934173
Gimap6	0.284216	0.934173
Ndufa4l2	0.258895	0.934173
Klhl2	0.359422	0.934173
Wfdc1	0.275492	0.934173
Chmp1a	0.368147	0.934173
Arf4	0.279597	0.934173
Sugt1	0.29223	0.934173
Tmem123	0.276416	0.934173
Elof1	0.287816	0.934173
Anapc13	-0.224637	0.934173
Rpl29	0.155364	0.934173
Cmtm6	0.353702	0.934173
Mdh1	-0.26905	0.934173
Sept8	-0.383764	0.934173
Ywhaq	0.192589	0.934173
Snw1	-0.334101	0.934173
Pam16	-0.301337	0.934173
Mrpl28	0.319419	0.934173
Nudt3	-0.350286	0.934173
Fkbp2	-0.252819	0.934173
Prpf19	-0.37881	0.934173
Rpl9-ps6	0.245445	0.934173
Tmem59	0.204728	0.935594
Wasf3	-0.378634	0.935594
Cbx3	-0.228097	0.935594
Utrn	0.193152	0.935594
Elavl1	-0.369007	0.935594
Tbrg1	0.30199	0.935594
Rps18	0.167687	0.935594
Pura	-0.22159	0.935594
Caprin1	-0.301506	0.936863
Magoh	0.331318	0.936863
Pole4	0.36652	0.936863
Taldo1	0.254531	0.936863
Sin3b	-0.304584	0.936863
Rps26-ps1	0.33748	0.936863
Ccser2	0.217153	0.936863
Tmem30a	0.256323	0.936863
Pik3r1	-0.295955	0.936863
Isca2	0.356591	0.936863
Tulp4	-0.317415	0.936863
Mbd2	0.35304	0.936863
Rpl17	0.156003	0.936863
Ak3	-0.281893	0.936863
Irf2bp2	-0.297394	0.940864
Slc40a1	0.215153	0.941338
Phlpp1	-0.363795	0.941338
Nhp2l1	0.222436	0.941338
Ube2v2	0.330297	0.941338
Mlf2	-0.267443	0.941915
Ssrp1	0.299802	0.945251
Plcb4	0.316219	0.945251
Adgrl2	-0.334053	0.945251
Igfbp7	0.236329	0.945251
Tspan31	0.336282	0.945251
Mobp	-0.507001	0.945251
Rpl14	0.137645	0.945251
Per1	-0.322846	0.945251
Ctla2b	0.354321	0.945251
Sod1	-0.201923	0.945251
Qk	-0.174737	0.945251
S1pr1	-0.199859	0.946033
Rps20	0.158474	0.946033
Minos1	-0.184779	0.946033
Tax1bp1	0.237454	0.946033
Snrk	-0.227265	0.946033
H3f3b	0.162829	0.946033
Snrpc	0.311737	0.946033
Phax	0.320347	0.946033
Ndufs8	-0.265954	0.946033
Stx3	0.364119	0.946033
Ifit3	0.39058	0.946033
Adrbk2	-0.346908	0.952577
Anxa7	0.269889	0.952577
Hnrnpf	0.205971	0.953273
Mmrn2	0.265086	0.953449
Aqp4	0.350449	0.953449
Cnbp	0.185428	0.955895
Carhsp1	-0.376145	0.957532
Mrpl13	-0.337955	0.96049
Myeov2	-0.195261	0.961272
Ssna1	0.287879	0.961272
Nsfl1c	0.296974	0.961272
Mrpl24	0.290733	0.961272
Mrps21	-0.22209	0.961272
Rsrc2	0.228872	0.961272
Actn4	0.216015	0.961272
Ccar1	0.331897	0.961272
Anp32a	0.188992	0.961529
Svbp	0.315496	0.962008
Scarb1	0.289803	0.962008
Psma1	0.264431	0.962008
Pfn1	-0.339592	0.962008
Btf3	0.164968	0.962008
Mxi1	-0.344422	0.962008
Polr2m	-0.290736	0.963781
Ctsd	0.220077	0.963812
Ptbp1	0.279932	0.963812
Grn	0.294644	0.963812
Thbd	0.301412	0.963865
Rasal2	0.29662	0.965863
Kctd10	0.240514	0.965863
Dusp3	-0.205401	0.965863
Ubqln1	-0.335601	0.965863
Ncoa1	-0.30806	0.965863
Dgcr6	-0.393127	0.965863
Tapbp	0.250795	0.965863
Atp5a1	-0.190946	0.965863
Tmem256	-0.225725	0.966473
Pear1	-0.304101	0.966819
Sh3glb1	0.203886	0.966819
Nfia	-0.195052	0.966819
Iqgap1	0.202777	0.966819
Tm2d2	0.266325	0.966819
Mrpl57	-0.375863	0.966819
Tspan13	-0.209741	0.966819
Arhgap29	0.190375	0.968761
Fam103a1	0.246298	0.968761
Cfh	0.295788	0.97188
PISD	0.310749	0.97188
Hsd17b12	-0.332653	0.972446
Pomp	0.161269	0.976917
Slc7a5	-0.163461	0.976917
Rpl36a	-0.152738	0.977668
Leprot	0.250866	0.977668
Abcc9	0.255414	0.978412
Nap1l4	-0.279338	0.978412
Pllp	0.268685	0.978412
Vdac2	0.208247	0.978412
Osbpl9	0.250631	0.978988
Dhrs1	0.308295	0.98045
Map4k2	-0.252315	0.98045
Msn	0.206501	0.982263
Tmed9	0.221822	0.98447
Erh	0.214777	0.98447
Ifnar2	0.325968	0.98447
Fth1	-0.629283	0.985222
Hspd1	0.27912	0.986006
Rab14	-0.233126	0.986006
Nostrin	0.253482	0.986006
Nkap	0.313149	0.986006
Tspan5	-0.27268	0.986006
Ube2r2	0.265133	0.986006
Thsd1	0.33019	0.986006
Samd8	0.325106	0.986006
Smek2	0.295549	0.986006
Nr1d1	0.24463	0.986006
Rpl27	0.233215	0.986006
Mef2c	0.238037	0.986006
Slirp	-0.215039	0.986006
0610037L13Rik	0.295599	0.988433
Mpv17	0.339274	0.988433
Ubc	0.158154	0.988433
Iqsec1	-0.330171	0.988433
Hdgfrp3	-0.325062	0.988433
Fam32a	0.262346	0.988433
Rab11a	0.241359	0.988433
Tex264	0.315614	0.988433
Impdh2	0.327499	0.988433
Lman1	-0.308775	0.988433
Rps6ka3	0.330925	0.989333
Mrpl33	-0.217526	0.989333
8430408G22Rik	0.268564	0.989333
Rps15a	0.136596	0.989333
Saraf	-0.253152	0.989333
Ewsr1	-0.216213	0.989333
Hlf	-0.269328	0.989333
Cltb	-0.254683	0.989333
Zcrb1	-0.359455	0.989333
Cpd	0.236148	0.989741
Actr1b	0.308476	0.990183
Gigyf2	0.336736	0.990183
Dbi	-0.142123	0.990183
Arl8a	-0.288788	0.990183
Sdhc	-0.262786	0.990183
Eng	0.178205	0.990183
Stom	0.279978	0.990183
Srp14	0.165438	0.990183
Samhd1	0.263958	0.990183
Pmepa1	-0.301229	0.990183
Tsc22d2	0.30322	0.990183
Glmp	0.284833	0.990183
Bcas2	0.243945	0.990183
Fnbp1l	0.193874	0.990183
Ppp3ca	-0.232608	0.990183
Cdc26	0.235121	0.990183
Psip1	-0.326072	0.990183
Psmb2	0.213072	0.990183
Tinagl1	0.270806	0.990183
Cdc42	0.177978	0.990183
Ctbp1	-0.230135	0.990183
Clock	0.301189	0.990183
Rpl6	0.137964	0.990183
Ywhag	-0.280502	0.990183
Tgoln1	0.211942	0.990183
Snrnp27	-0.217589	0.990183
Mgll	-0.314915	0.990183
Med21	0.263261	0.990183
Zfp36	0.20243	0.990183
Eif3f	-0.221056	0.990183
Dennd5a	-0.208817	0.990183
Mrpl23	-0.234468	0.990183
Pcmt1	0.252856	0.990183
Agpat3	-0.259337	0.990183
Elk3	0.236846	0.990183
Uba52	-0.236836	0.990183
Adam10	0.20924	0.990183
Dopey1	-0.299369	0.990183
Vdac1	-0.227479	0.990183
Hint1	-0.161757	0.990183
Ncor1	0.210452	0.990183
Taok1	-0.214269	0.990183
Hn1	0.314392	0.990183
Rpl37	-0.140952	0.990183
Pdzd2	0.290904	0.990183
Arf3	-0.246771	0.990183
Abat	-0.226394	0.990183
Atp5j	-0.15796	0.990183
App	0.13587	0.990183
Brd2	0.182386	0.990183
Rpl36	-0.126376	0.990183
Reep5	-0.189648	0.990183
Mark2	-0.30335	0.990183
Cetn2	0.239892	0.991771
Ube2a	0.285981	0.991861
Kmt2e	0.178212	0.991861
Arf5	-0.305366	0.991861
Rarres2	0.22112	0.991861
Cyba	0.203585	0.991861
Anxa2	0.217004	0.991861
Eif1	0.149285	0.991861
2010111I01Rik	0.327081	0.991861
Rasgrp3	-0.207883	0.991861
Slc16a4	0.269527	0.992775
Zbtb16	0.404093	0.99335
Golgb1	-0.213486	0.99335
Tagln3	-0.299954	0.99335
Cops8	0.278092	0.99432
Fbxo3	-0.272423	0.99432
Spred1	-0.257369	0.99432
Mga	0.275454	0.99432
Cct2	0.266872	0.99432
Pdgfb	0.209725	0.99432
Mcee	-0.248149	0.99438
Rp9	0.304907	0.99438
Crebbp	-0.212905	0.99438
Pald1	-0.287279	0.994754
Eif1ax	-0.270282	0.995135
Gtf2i	0.206003	0.995135
Bud31	0.267635	0.995135
Rps18-ps3	0.321412	0.995135
Ywhae	0.157564	0.995135
Phf5a	0.262117	0.995135
Pcmtd1	0.120288	0.995229
Snhg6	0.138336	0.995229
Cspp1	0.165807	0.995229
Arfgef1	0.169577	0.995229
Tram1	-0.157036	0.995229
Sdhaf4	0.0894693	0.995229
Phf3	0.189397	0.995229
Ptp4a1	-0.0675474	0.995229
Dst	0.121774	0.995229
Fam168b	0.119188	0.995229
Mrpl30	0.0506365	0.995229
Txndc9	0.1417	0.995229
Map4k4	0.155778	0.995229
Slc39a10	-0.038792	0.995229
Stat1	0.222445	0.995229
Gls	-0.258901	0.995229
Inpp1	0.157131	0.995229
Sf3b1	0.184748	0.995229
Hspe1	-0.060824	0.995229
Mob4	0.204258	0.995229
Bzw1	-0.0708132	0.995229
Fam126b	-0.169265	0.995229
Cflar	0.20267	0.995229
Bmpr2	0.126935	0.995229
Fam117b	-0.17021	0.995229
Raph1	-0.216685	0.995229
Ino80d	0.108731	0.995229
Klf7	-0.0909397	0.995229
Rpl37a	-0.101944	0.995229
Igfbp5	0.105997	0.995229
Tns1	0.0555096	0.995229
Pnkd	-0.187013	0.995229
Ctdsp1	-0.109948	0.995229
Dnajb2	-0.187851	0.995229
Sgpp2	0.238709	0.995229
Agfg1	-0.137671	0.995229
Slc19a3	0.105516	0.995229
Trip12	0.137422	0.995229
Cab39	-0.150295	0.995229
Itm2c	-0.0940916	0.995229
Psmd1	0.110494	0.995229
Ncl	0.0687486	0.995229
Agap1	0.111933	0.995229
Hdlbp	0.229693	0.995229
Sept2	0.0609187	0.995229
Stk25	-0.239182	0.995229
St8sia4	0.145816	0.995229
Vps4b	0.204104	0.995229
Tsn	0.0807631	0.995229
Ralb	0.132881	0.995229
Ccnt2	-0.167289	0.995229
R3hdm1	0.155032	0.995229
Srgap2	0.147255	0.995229
Snrpe	-0.0976842	0.995229
Adipor1	0.0572206	0.995229
Cdc73	0.122323	0.995229
Hmcn1	-0.116914	0.995229
Swt1	0.175387	0.995229
Smg7	-0.264899	0.995229
Ier5	-0.0749293	0.995229
Qsox1	0.192235	0.995229
Tor1aip1	0.0613373	0.995229
Tor1aip2	0.211079	0.995229
Gm2000	-0.209676	0.995229
Mrps14	0.0537489	0.995229
Dnm3	-0.0830647	0.995229
Vamp4	0.143991	0.995229
Tiprl	0.10009	0.995229
Mpzl1	-0.130233	0.995229
Ildr2	0.0641545	0.995229
Mgst3	-0.192178	0.995229
Ndufs2	-0.053312	0.995229
Dcaf8	-0.0641688	0.995229
Adss	0.152463	0.995229
Cox20	-0.257149	0.995229
Hnrnpu	0.123796	0.995229
Cdc42bpa	0.0649541	0.995229
Wdr26	0.0680868	0.995229
Lbr	-0.198512	0.995229
Srp9	-0.091035	0.995229
Degs1	-0.155475	0.995229
Capn2	0.197268	0.995229
Mia3	-0.11179	0.995229
C130074G19Rik	-0.0843936	0.995229
Eprs	0.244805	0.995229
Slc30a1	0.145245	0.995229
Plxna2	0.190544	0.995229
Cr1l	0.191559	0.995229
Atp5c1	0.0680261	0.995229
Plxdc2	0.114987	0.995229
Nebl	0.0486216	0.995229
Commd3	0.0795914	0.995229
Acbd5	-0.227793	0.995229
Yme1l1	0.136172	0.995229
Ehmt1	0.212561	0.995229
Mrpl41	-0.21854	0.995229
BC029214	-0.234391	0.995229
Phpt1	0.17357	0.995229
Surf4	-0.137562	0.995229
Brd3	0.18967	0.995229
Rapgef1	-0.150642	0.995229
Gle1	0.0980061	0.995229
Sptan1	0.0928596	0.995229
Lrrc8a	-0.109181	0.995229
BC005624	0.241921	0.995229
1110008P14Rik	-0.162478	0.995229
Sh2d3c	-0.284188	0.995229
Stxbp1	-0.14921	0.995229
Rpl12	-0.0446167	0.995229
Gapvd1	-0.179903	0.995229
Dab2ip	0.081057	0.995229
Ndufa8	0.0479339	0.995229
Psmb7	0.163368	0.995229
Rpl35	-0.159192	0.995229
Arpc5l	-0.0766088	0.995229
Ppp6c	-0.110281	0.995229
Zeb2	-0.154317	0.995229
Prpf40a	-0.26169	0.995229
Gpd2	0.0638249	0.995229
Pkp4	0.134088	0.995229
Tanc1	0.206212	0.995229
March7	-0.0916554	0.995229
Grb14	-0.268218	0.995229
Cobll1	0.0686004	0.995229
Ppig	0.0768807	0.995229
Itga6	0.0721164	0.995229
Rapgef4	0.0999147	0.995229
Sp3	-0.075524	0.995229
Cir1	-0.196334	0.995229
Hnrnpa3	-0.115176	0.995229
Dnajc10	-0.199862	0.995229
Nckap1	-0.105491	0.995229
2700094K13Rik	0.12006	0.995229
Tmx2	-0.0713114	0.995229
Ckap5	-0.267004	0.995229
Mdk	0.244845	0.995229
Phf21a	-0.284078	0.995229
Ldlrad3	-0.132869	0.995229
Cat	0.082968	0.995229
Lmo2	-0.205006	0.995229
Hipk3	0.144067	0.995229
Eif3m	0.102996	0.995229
Immp1l	0.219024	0.995229
Lin7c	-0.181848	0.995229
Emc4	-0.0761437	0.995229
Emc7	-0.143601	0.995229
Aqr	-0.216671	0.995229
Chp1	-0.255437	0.995229
1700020I14Rik	0.207376	0.995229
Rtf1	-0.198538	0.995229
Stard9	-0.212075	0.995229
Map1a	-0.255902	0.995229
Pdia3	0.234627	0.995229
Mfap1b	0.177903	0.995229
Mfap1a	0.124705	0.995229
Gatm	-0.0506512	0.995229
Sema6d	-0.189332	0.995229
Eid1	-0.193878	0.995229
Secisbp2l	-0.192212	0.995229
Trpm7	0.109383	0.995229
Sppl2a	0.236433	0.995229
Mrps5	0.144414	0.995229
Mal	0.105625	0.995229
1500011K16Rik	-0.0597012	0.995229
Snrpb	-0.0500367	0.995229
Idh3b	0.185314	0.995229
Ptpra	-0.145276	0.995229
Ddrgk1	0.0787841	0.995229
4930402H24Rik	-0.266183	0.995229
Hspa12b	0.190234	0.995229
Cenpb	0.148835	0.995229
Prnp	-0.0974427	0.995229
Cds2	-0.196958	0.995229
Jag1	-0.242358	0.995229
Btbd3	-0.160754	0.995229
Esf1	0.0867381	0.995229
Gm561	-0.104069	0.995229
Naa20	-0.0815448	0.995229
Xrn2	0.249892	0.995229
Cd93	0.0656408	0.995229
Csnk2a1	0.201217	0.995229
Rbck1	0.110531	0.995229
Bcl2l1	0.154102	0.995229
Ccm2l	-0.211971	0.995229
Mapre1	0.130783	0.995229
Chmp4b	-0.123503	0.995229
Raly	-0.134319	0.995229
Eif2s2	0.095548	0.995229
Itch	-0.079091	0.995229
Map1lc3a	-0.156827	0.995229
Eif6	0.152728	0.995229
Ergic3	0.193465	0.995229
Dlgap4	0.165117	0.995229
Myl9	0.0755753	0.995229
Manbal	0.144651	0.995229
Nnat	0.309377	0.995229
Ppp1r16b	-0.123944	0.995229
Top1	-0.110592	0.995229
Plcg1	0.17435	0.995229
Chd6	0.163361	0.995229
Serinc3	-0.0453426	0.995229
Ywhab	-0.0962713	0.995229
Zfos1	-0.0665754	0.995229
Tshz2	0.115509	0.995229
Rtfdc1	-0.11548	0.995229
Vapb	-0.083911	0.995229
Stx16	0.111083	0.995229
Gnas	-0.0965764	0.995229
Atp5e	-0.0481581	0.995229
Psma7	-0.0662494	0.995229
Arfrp1	0.201351	0.995229
Shroom4	-0.130707	0.995229
Pqbp1	-0.118214	0.995229
Timm17b	0.200036	0.995229
Rbm3	-0.11353	0.995229
Tspan7	-0.200922	0.995229
Mid1ip1	-0.180924	0.995229
Ddx3x	0.136576	0.995229
Uba1	-0.108752	0.995229
Araf	-0.093479	0.995229
Pgrmc1	0.210234	0.995229
Slc25a5	0.100078	0.995229
Rpl39	-0.0627783	0.995229
Upf3b	0.0856626	0.995229
Lamp2	-0.164534	0.995229
Mcts1	0.23152	0.995229
Thoc2	0.164873	0.995229
Cxx1a	-0.111961	0.995229
Ids	-0.22554	0.995229
Ssr4	0.0862813	0.995229
Mecp2	-0.0957079	0.995229
Flna	-0.270703	0.995229
Emd	0.144808	0.995229
Atp6ap1	-0.0665544	0.995229
Gdi1	-0.104296	0.995229
Lage3	0.200878	0.995229
Fundc2	0.121094	0.995229
Vbp1	0.190595	0.995229
Dmd	0.149476	0.995229
Maged1	-0.0902663	0.995229
Taf1	0.155808	0.995229
Ogt	0.108181	0.995229
Slc16a2	0.158154	0.995229
Atrx	0.16943	0.995229
Magt1	0.0718397	0.995229
Sh3bgrl	0.105317	0.995229
Pcdh19	-0.207103	0.995229
Hnrnph2	0.123997	0.995229
Gprasp1	-0.278179	0.995229
Tceal8	0.0835948	0.995229
Wbp5	0.10381	0.995229
Ngfrap1	-0.195682	0.995229
Zcchc18	-0.22464	0.995229
Tsc22d3	-0.0974655	0.995229
Smc1a	0.15901	0.995229
Ubqln2	-0.163775	0.995229
Rbbp7	0.195745	0.995229
Ap1s2	-0.112634	0.995229
Zrsr2	0.141163	0.995229
Rab9	-0.118553	0.995229
Tmsb4x	0.107988	0.995229
1810022K09Rik	-0.213488	0.995229
Mecom	0.162046	0.995229
Pik3ca	-0.214539	0.995229
Gnb4	0.0726047	0.995229
Ndufb5	-0.201752	0.995229
Fxr1	0.246099	0.995229
4932438A13Rik	-0.0954189	0.995229
Slc7a11	0.127774	0.995229
Elf2	0.217923	0.995229
Foxo1	0.208442	0.995229
Lhfp	-0.20523	0.995229
Ufm1	0.167573	0.995229
Wwtr1	0.0842077	0.995229
Pfn2	-0.121948	0.995229
Selt	-0.0719071	0.995229
Mbnl1	0.115392	0.995229
Ccnl1	0.117042	0.995229
Rsrc1	0.249211	0.995229
Lxn	-0.0892727	0.995229
Rapgef2	0.226955	0.995229
Ctso	0.213799	0.995229
Gucy1b3	0.0794007	0.995229
Hdgf	0.093167	0.995229
Mef2d	-0.245283	0.995229
Cct3	0.171793	0.995229
Lmna	0.188409	0.995229
Lamtor2	0.0777751	0.995229
Rit1	0.251666	0.995229
Ash1l	0.072717	0.995229
Krtcap2	-0.116449	0.995229
Dpm3	-0.123752	0.995229
Efna1	0.207247	0.995229
Adam15	0.109974	0.995229
Pmvk	-0.13953	0.995229
Ubap2l	-0.0941914	0.995229
Rps27	-0.12365	0.995229
Jtb	0.077941	0.995229
Slc39a1	-0.251531	0.995229
S100a1	0.106222	0.995229
S100a13	0.0998008	0.995229
S100a16	0.098314	0.995229
Psmb4	-0.170096	0.995229
Fam63a	-0.0783569	0.995229
Cers2	0.174174	0.995229
Ensa	0.187932	0.995229
Mcl1	0.0586488	0.995229
Aph1a	-0.110969	0.995229
Anp32e	-0.173797	0.995229
Otud7b	0.143779	0.995229
Bola1	-0.11721	0.995229
Rbm8a	0.0795257	0.995229
Sec22b	0.0786294	0.995229
Nras	0.13528	0.995229
Rap1a	0.190201	0.995229
Atp5f1	-0.0620456	0.995229
Lamtor5	0.172537	0.995229
Gnai3	0.0708935	0.995229
Sars	-0.153437	0.995229
Prpf38b	-0.0674311	0.995229
Vcam1	-0.279493	0.995229
Cnn3	-0.0950226	0.995229
Gclm	-0.0763021	0.995229
Usp53	0.145898	0.995229
Camk2d	0.169973	0.995229
Ostc	0.178863	0.995229
Rpl34	0.0689522	0.995229
Lef1	-0.140172	0.995229
Hadh	0.258154	0.995229
Aimp1	0.0904315	0.995229
Cisd2	0.157286	0.995229
Nfkb1	-0.0698906	0.995229
Dnajb14	-0.176778	0.995229
Eif4e	0.0810791	0.995229
Rap1gds1	0.0684856	0.995229
Pdlim5	0.177578	0.995229
Gbp7	0.13967	0.995229
Pkn2	0.102154	0.995229
Lmo4	0.0816414	0.995229
Gng5	0.0738383	0.995229
Prkacb	-0.0814902	0.995229
Ttll7	-0.077094	0.995229
Adgrl4	0.155933	0.995229
Fubp1	0.181675	0.995229
Zranb2	-0.215741	0.995229
Wls	0.17705	0.995229
Impad1	-0.0833038	0.995229
Pnisr	0.0451375	0.995229
Pnrc1	0.214378	0.995229
Zfp292	0.253164	0.995229
Toporsos	-0.267184	0.995229
Dnaja1	0.148804	0.995229
Smu1	0.162629	0.995229
Il11ra1	0.0710625	0.995229
Dctn3	0.0654308	0.995229
Hint2	-0.397829	0.995229
Zcchc7	0.128336	0.995229
Tomm5	-0.083128	0.995229
Slc25a51	0.155137	0.995229
Anp32b	0.109646	0.995229
Rnf20	0.175791	0.995229
Abca1	0.231324	0.995229
Slc44a1	-0.149349	0.995229
Rad23b	-0.154521	0.995229
Tmem245	-0.113113	0.995229
Ptbp3	0.189155	0.995229
Atp6v1g1	0.0553055	0.995229
Tle1	-0.222953	0.995229
Nfib	0.0491049	0.995229
Acer2	0.171686	0.995229
Jun	0.0502099	0.995229
Jak1	-0.129078	0.995229
Zcchc11	0.140097	0.995229
Btf3l4	-0.0819779	0.995229
Nrd1	0.0782752	0.995229
Eps15	-0.263904	0.995229
Rnf11	-0.178481	0.995229
Efcab14	-0.122191	0.995229
Uqcrh	-0.0515783	0.995229
Gpbp1l1	-0.153632	0.995229
Prdx1	0.151711	0.995229
Atp6v0b	0.0792756	0.995229
Ybx1	-0.082901	0.995229
Mfsd2a	-0.212265	0.995229
Thrap3	0.0860397	0.995229
Sfpq	0.207576	0.995229
Smim12	0.126246	0.995229
Gja4	0.256269	0.995229
Hdac1	0.119444	0.995229
Eif3i	-0.0832781	0.995229
Tmem234	0.056657	0.995229
Ptp4a2	0.0777264	0.995229
Zcchc17	0.086278	0.995229
Pum1	-0.107336	0.995229
Phactr4	0.109991	0.995229
Dnajc8	0.0862184	0.995229
Fam76a	-0.102985	0.995229
Stmn1	0.0829338	0.995229
Paqr7	-0.228093	0.995229
Tmem50a	0.114335	0.995229
Rsrp1	0.119038	0.995229
Syf2	0.15743	0.995229
Clic4	0.117633	0.995229
Srrm1	0.0604603	0.995229
Srsf10	0.147691	0.995229
Pnrc2	0.194504	0.995229
Fuca1	0.20007	0.995229
Rpl11	0.0876416	0.995229
Hnrnpr	0.157024	0.995229
Luzp1	0.113047	0.995229
Hspg2	-0.124436	0.995229
Ece1	0.0537416	0.995229
Eif4g3	0.0955413	0.995229
Hp1bp3	-0.0649601	0.995229
Nbl1	0.0984939	0.995229
Capzb	0.157049	0.995229
Ubr4	0.0882245	0.995229
Sdhb	-0.0788089	0.995229
Szrd1	-0.186509	0.995229
Efhd2	-0.207385	0.995229
Kif1b	-0.178379	0.995229
Eno1	0.142487	0.995229
Rere	-0.256179	0.995229
Park7	0.0814627	0.995229
Per3	-0.258132	0.995229
Vamp3	0.220296	0.995229
Thap3	0.161279	0.995229
Plekhg5	0.0791271	0.995229
Tprgl	-0.137916	0.995229
Prdm16	-0.245293	0.995229
Fam213b	-0.10814	0.995229
Rer1	0.202949	0.995229
Gnb1	-0.134528	0.995229
Ssu72	0.148322	0.995229
Mrpl20	-0.0570101	0.995229
Aurkaip1	0.0534323	0.995229
Sdf4	0.0973232	0.995229
Akap9	-0.171173	0.995229
Abcb1a	0.130119	0.995229
Psmc2	-0.197955	0.995229
Srpk2	-0.110745	0.995229
Nos3	0.0966952	0.995229
Rheb	-0.248721	0.995229
Dnajb6	-0.0579137	0.995229
Hadha	0.0888341	0.995229
Hadhb	0.136851	0.995229
Ost4	0.104304	0.995229
Atraid	-0.0949597	0.995229
Gtf3c2	0.164759	0.995229
Snx17	0.172241	0.995229
Ppp1cb	-0.113474	0.995229
Ywhah	-0.160287	0.995229
Fam193a	0.141491	0.995229
Add1	0.0855596	0.995229
Lrpap1	-0.0626585	0.995229
Tbc1d14	0.105035	0.995229
D5Ertd579e	-0.0882169	0.995229
Tmem128	-0.124926	0.995229
Wdr1	0.110287	0.995229
Rab28	0.105061	0.995229
Bod1l	0.149128	0.995229
Prom1	0.086974	0.995229
Lap3	0.294755	0.995229
Dhx15	0.112585	0.995229
Arap2	0.150038	0.995229
Klf3	0.115121	0.995229
Rfc1	0.168654	0.995229
Rpl9	0.119144	0.995229
Smim14	0.0935045	0.995229
Ube2k	0.113618	0.995229
Pds5a	0.0901842	0.995229
Uchl1	-0.121383	0.995229
Tmem33	0.239631	0.995229
Commd8	0.143699	0.995229
Slain2	0.213252	0.995229
Usp46	0.103716	0.995229
Kdr	0.0646388	0.995229
Adgrl3	-0.254324	0.995229
Utp3	0.252785	0.995229
Rchy1	0.105643	0.995229
Art3	0.241347	0.995229
Scarb2	-0.111555	0.995229
Sept11	-0.137814	0.995229
Ccni	-0.0955785	0.995229
Anxa3	0.154294	0.995229
Hnrnpd	-0.231469	0.995229
Hnrnpdl	-0.155554	0.995229
Mrps18c	-0.19472	0.995229
Wdfy3	-0.228053	0.995229
Hsd17b11	-0.0946024	0.995229
Sparcl1	-0.0548565	0.995229
Pkd2	0.241347	0.995229
Lrrc8c	0.194482	0.995229
Zfp326	-0.162116	0.995229
Tgfbr3	-0.16687	0.995229
Tmed5	0.202012	0.995229
Ep400	0.1419	0.995229
Ttc28	0.227356	0.995229
Pitpnb	-0.257405	0.995229
Git2	0.173307	0.995229
Ankrd13a	-0.0667506	0.995229
2210016L21Rik	-0.12419	0.995229
Rnf10	0.0914969	0.995229
Pxn	-0.135004	0.995229
Tbx3	0.155782	0.995229
Tpcn1	0.0790574	0.995229
Ptpn11	-0.253041	0.995229
Ppp1cc	-0.231863	0.995229
Arpc3	0.0849427	0.995229
Atp2a2	-0.104797	0.995229
Setd1b	-0.199004	0.995229
Clip1	0.145975	0.995229
Hip1r	-0.139542	0.995229
Arl6ip4	-0.118969	0.995229
Tmed2	-0.136652	0.995229
Zfp664	-0.148215	0.995229
Ncor2	-0.172873	0.995229
Mrps17	0.0925596	0.995229
Chchd2	-0.391779	0.995229
Baz1b	-0.160018	0.995229
Hip1	0.17601	0.995229
Mdh2	-0.157777	0.995229
Hspb1	-0.117169	0.995229
Cux1	0.272231	0.995229
Znhit1	0.0692845	0.995229
Cops6	-0.164991	0.995229
Kdelr2	0.112365	0.995229
Tecpr1	-0.0594342	0.995229
Pdap1	-0.0696199	0.995229
Rpl21	0.123946	0.995229
Polr1d	0.0958258	0.995229
Pan3	-0.265988	0.995229
Ubl3	-0.178106	0.995229
Hmgb1	0.0362734	0.995229
Fry	0.0718606	0.995229
N4bp2l2	-0.0839319	0.995229
Gng11	0.0400975	0.995229
Pon2	-0.0732625	0.995229
Shfm1	0.0552382	0.995229
Phf14	0.164698	0.995229
Tmem106b	-0.0787394	0.995229
2610001J05Rik	0.103105	0.995229
Cav1	0.0562828	0.995229
Tspan12	0.0776314	0.995229
Calu	0.0913741	0.995229
Ube2h	-0.140136	0.995229
Mkln1	-0.0580115	0.995229
Chchd3	0.213848	0.995229
Gm13861	0.173448	0.995229
1810058I24Rik	0.0860795	0.995229
Mtpn	0.0831895	0.995229
Ptn	0.107994	0.995229
Ubn2	0.0938843	0.995229
Mrps33	-0.0778017	0.995229
Ssbp1	0.153104	0.995229
Atp6v0e2	-0.127196	0.995229
Gimap5	0.197909	0.995229
Tmem176b	0.173839	0.995229
Tra2a	0.243188	0.995229
Cycs	-0.0626758	0.995229
Kbtbd2	0.151049	0.995229
Ndnf	-0.242293	0.995229
Gng12	-0.215836	0.995229
Serbp1	-0.158019	0.995229
Krcc1	0.188908	0.995229
Rmnd5a	0.143159	0.995229
Chmp3	0.1472	0.995229
Immt	-0.15517	0.995229
Rnf181	-0.17731	0.995229
Tmsb10	-0.0813884	0.995229
Wbp1	-0.182032	0.995229
Dctn1	-0.13803	0.995229
Mob1a	0.105046	0.995229
Tex261	-0.102074	0.995229
Exoc6b	0.08469	0.995229
Spr	-0.345266	0.995229
Sfxn5	-0.108939	0.995229
Cct7	0.143489	0.995229
Dusp11	0.226507	0.995229
Tia1	-0.0881575	0.995229
Pcbp1	-0.0682061	0.995229
Nfu1	-0.230948	0.995229
Gkn3	0.216442	0.995229
Gata2	0.0518116	0.995229
Sec61a1	-0.191543	0.995229
Lsm3	0.152914	0.995229
Slc6a6	0.0897633	0.995229
Ccdc174	0.190686	0.995229
Fgd5	0.167218	0.995229
Mrps25	0.20004	0.995229
Eogt	0.168153	0.995229
Tmf1	0.149386	0.995229
Foxp1	0.140751	0.995229
Ppp4r2	-0.179466	0.995229
Itpr1	-0.153053	0.995229
Bhlhe40	0.147687	0.995229
Arpc4	0.203202	0.995229
Emc3	0.0908637	0.995229
Sec13	0.197998	0.995229
Rpl32	0.119568	0.995229
Tmcc1	0.12336	0.995229
Zfp422	0.0875691	0.995229
Wnk1	0.129633	0.995229
M6pr	0.0780515	0.995229
Emg1	0.192032	0.995229
Grcc10	-0.101319	0.995229
Tpi1	-0.0890219	0.995229
Ptms	-0.0818447	0.995229
Cops7a	0.217678	0.995229
Chd4	-0.122915	0.995229
Tnfrsf1a	0.0858383	0.995229
Ndufa9	0.238038	0.995229
Tspan9	0.172947	0.995229
Fkbp4	-0.0960434	0.995229
Ybx3	0.165839	0.995229
Lrp6	-0.100112	0.995229
Apold1	-0.098865	0.995229
Atf7ip	-0.120483	0.995229
Arhgdib	0.198109	0.995229
Eps8	0.0659223	0.995229
Strap	0.0844633	0.995229
Mgst1	-0.212827	0.995229
Slco1c1	-0.127835	0.995229
Slco1a4	-0.102208	0.995229
Itpr2	-0.210061	0.995229
Dennd5b	-0.0922424	0.995229
Cnot3	-0.0853213	0.995229
Rpl28	0.128166	0.995229
U2af2	-0.0996195	0.995229
Peg3	-0.167938	0.995229
Clcn4	-0.12429	0.995229
Chmp2a	-0.0603152	0.995229
Sepw1	0.0589592	0.995229
Gltscr2	-0.0605558	0.995229
Calm3	-0.0697087	0.995229
Pglyrp1	0.162445	0.995229
Gpr4	0.245759	0.995229
Vasp	-0.173736	0.995229
Ercc1	-0.104191	0.995229
Trappc6a	0.169018	0.995229
Bcam	-0.0926989	0.995229
Hnrnpul1	-0.0633663	0.995229
Axl	0.197891	0.995229
Ltbp4	-0.0660973	0.995229
Blvrb	0.189695	0.995229
Psmc4	0.168218	0.995229
Supt5	0.074649	0.995229
Samd4b	0.202818	0.995229
Mrps12	0.102176	0.995229
Hnrnpl	-0.200328	0.995229
Ech1	0.117576	0.995229
Eif3k	-0.0533249	0.995229
Psmd8	0.0858687	0.995229
Capns1	-0.183776	0.995229
Tbcb	0.0541906	0.995229
Polr2i	-0.17358	0.995229
Cox6b1	-0.121995	0.995229
Rbm42	-0.107422	0.995229
Tmem147	-0.148302	0.995229
Usf2	-0.105763	0.995229
Lsr	0.150692	0.995229
Uba2	-0.139436	0.995229
Gpi1	-0.183929	0.995229
4931406P16Rik	0.161612	0.995229
Lsm14a	0.128422	0.995229
Etfb	-0.114446	0.995229
Josd2	-0.0877969	0.995229
Ap2a1	-0.155991	0.995229
Rras	-0.207511	0.995229
Nosip	-0.192503	0.995229
Rps11	0.118792	0.995229
Rpl13a	0.0981543	0.995229
Bax	-0.153448	0.995229
Nucb1	0.244319	0.995229
Rasip1	0.121183	0.995229
Nomo1	-0.0934782	0.995229
Tsg101	0.19797	0.995229
Cyfip1	-0.113548	0.995229
Herc2	-0.127836	0.995229
Ube3a	0.149902	0.995229
Ndn	-0.148735	0.995229
Klf13	0.0899604	0.995229
Tjp1	0.07277	0.995229
Vimp	-0.191059	0.995229
Synm	0.121543	0.995229
Igf1r	0.0636211	0.995229
Nr2f2	-0.126974	0.995229
Rgma	-0.226541	0.995229
Crtc3	0.0807437	0.995229
Sec11a	0.115299	0.995229
Rps17	0.113903	0.995229
Mesdc2	0.150271	0.995229
Picalm	0.142178	0.995229
Pcf11	0.209222	0.995229
Ndufc2	0.146236	0.995229
Rsf1	0.144675	0.995229
Emsy	0.0897299	0.995229
Slco2b1	0.200826	0.995229
Spcs2	0.161091	0.995229
Ucp2	-0.0641169	0.995229
Mrpl48	-0.23805	0.995229
Arhgef17	0.0856013	0.995229
Pde2a	0.136125	0.995229
Lamtor1	-0.0550733	0.995229
Hbb-bs	-0.674971	0.995229
Timm10b	0.181606	0.995229
Ilk	-0.120333	0.995229
Tpp1	0.190447	0.995229
Rpl27a	0.104485	0.995229
Tmem9b	-0.132235	0.995229
Swap70	0.0841301	0.995229
Sbf2	0.225466	0.995229
Eif4g2	0.0964885	0.995229
1110004F10Rik	-0.105157	0.995229
Rps13	0.0762469	0.995229
Arl6ip1	0.15348	0.995229
Itpripl2	0.266751	0.995229
Knop1	0.216998	0.995229
Uqcrc2	0.160913	0.995229
Rbbp6	0.228433	0.995229
Tnrc6a	-0.0804104	0.995229
Eif3c	0.113671	0.995229
Bola2	-0.186691	0.995229
Ppp4c	-0.180497	0.995229
Aldoa	0.0865121	0.995229
Cdipt	0.122579	0.995229
Stx4a	0.109595	0.995229
Bub3	0.11632	0.995229
Bccip	0.225016	0.995229
Glrx3	0.177485	0.995229
Bnip3	0.293677	0.995229
Echs1	-0.0686979	0.995229
Bet1l	0.1853	0.995229
Psmd13	0.0822771	0.995229
Rnh1	0.0737626	0.995229
Rplp2	0.0317554	0.995229
Cracr2b	0.18648	0.995229
Polr2l	-0.149526	0.995229
Tspan4	0.197474	0.995229
Mob2	0.216861	0.995229
Igf2	0.1048	0.995229
Cd81	0.036508	0.995229
Kcnq1ot1	0.194929	0.995229
Cttn	0.192825	0.995229
Akap12	0.077479	0.995229
Syne1	0.0742412	0.995229
Ginm1	0.17654	0.995229
Tab2	0.240908	0.995229
Sash1	0.150104	0.995229
Sf3b5	-0.153345	0.995229
Phactr2	0.143996	0.995229
Bclaf1	0.0867022	0.995229
Sgk1	0.0719533	0.995229
Rps12	0.0542389	0.995229
Rnf146	-0.0795411	0.995229
Tpd52l1	0.0786697	0.995229
Rwdd1	-0.0993188	0.995229
Tspyl1	-0.242766	0.995229
Marcks	-0.154143	0.995229
Fyn	0.249859	0.995229
Amd1	-0.132133	0.995229
Cdk19	0.133545	0.995229
Snx3	0.0899335	0.995229
Fabp7	0.100264	0.995229
Smpdl3a	-0.0659745	0.995229
Anapc16	0.060086	0.995229
Psap	-0.135845	0.995229
Sar1a	-0.0957633	0.995229
Hk1	0.145399	0.995229
Hnrnph3	-0.0842032	0.995229
Reep3	0.071058	0.995229
Jmjd1c	0.0999183	0.995229
Rhobtb1	-0.0858346	0.995229
Specc1l	0.19554	0.995229
Snrpd3	0.0836374	0.995229
Pttg1ip	0.152118	0.995229
Pfkl	0.23709	0.995229
Rrp1	0.174042	0.995229
Cstb	0.085013	0.995229
Pdxk	-0.135633	0.995229
Bsg	0.239104	0.995229
Palm	0.0790339	0.995229
Cnn2	0.154974	0.995229
Gpx4	-0.0775815	0.995229
Stk11	-0.136548	0.995229
Atp5d	-0.262036	0.995229
Midn	0.123286	0.995229
Mum1	0.179235	0.995229
Ndufs7	-0.0902904	0.995229
Rps15	0.0411327	0.995229
Tcf3	0.127367	0.995229
Abhd17a	-0.152514	0.995229
Csnk1g2	0.0692788	0.995229
Timm13	-0.111823	0.995229
Sgta	0.119135	0.995229
Map2k2	-0.161739	0.995229
Zbtb7a	0.143938	0.995229
Eef2	0.144971	0.995229
Mrpl54	-0.0897186	0.995229
Hmg20b	-0.16963	0.995229
Gna11	-0.203408	0.995229
Appl2	-0.131026	0.995229
Rtcb	0.0782204	0.995229
Arl1	0.125557	0.995229
Tmpo	0.0745687	0.995229
Cdk17	-0.17815	0.995229
Snrpf	-0.452915	0.995229
Metap2	0.140924	0.995229
Tmcc3	0.179981	0.995229
Mrpl42	-0.175098	0.995229
Btg1	0.0910445	0.995229
Dusp6	-0.119563	0.995229
Rassf9	0.266885	0.995229
Tmtc2	-0.193446	0.995229
Ccdc59	0.188959	0.995229
Ppp1r12a	-0.0883611	0.995229
Nap1l1	0.0649167	0.995229
Phlda1	-0.237354	0.995229
Atxn7l3b	0.104199	0.995229
Cpsf6	-0.175904	0.995229
Rap1b	0.118802	0.995229
Tmbim4	0.0583168	0.995229
Llph	0.076381	0.995229
Rassf3	0.225189	0.995229
Ctdsp2	-0.191664	0.995229
Os9	0.254324	0.995229
Dctn2	0.134915	0.995229
Ddit3	0.134873	0.995229
R3hdm2	-0.179186	0.995229
Ptges3	-0.179914	0.995229
Cnpy2	0.127808	0.995229
Smarcc2	-0.168922	0.995229
Myl6	0.0845113	0.995229
Esyt1	-0.124906	0.995229
Rpl41	-0.0349827	0.995229
Rab5b	-0.220192	0.995229
Sarnp	-0.0796653	0.995229
Cd63	0.116531	0.995229
Bloc1s1	0.100927	0.995229
Pnpla6	0.124043	0.995229
Pet100	-0.258822	0.995229
Cers4	0.0635898	0.995229
Arglu1	-0.179735	0.995229
Ing1	0.221241	0.995229
Mcf2l	-0.0542997	0.995229
Lamp1	-0.143279	0.995229
Gas6	-0.120684	0.995229
Kbtbd11	-0.236296	0.995229
Gm21092	0.194813	0.995229
Vdac3	0.2248	0.995229
Ikbkb	0.263447	0.995229
Kat6a	0.227087	0.995229
Tacc1	0.0986264	0.995229
Whsc1l1	-0.146253	0.995229
Ppp2cb	0.0897819	0.995229
Rbpms	0.0693016	0.995229
Dctn6	0.126048	0.995229
Mfhas1	0.155743	0.995229
Pcm1	-0.0922289	0.995229
Asah1	0.0736905	0.995229
Frg1	0.247153	0.995229
Sorbs2	0.104773	0.995229
Irf2	0.141646	0.995229
Wwc2	0.0972696	0.995229
Psd3	-0.30115	0.995229
2810428I15Rik	0.105564	0.995229
Kxd1	0.111334	0.995229
Fkbp8	-0.0945795	0.995229
Isyna1	-0.23196	0.995229
Jund	-0.119202	0.995229
Ccdc124	0.172297	0.995229
Use1	0.142842	0.995229
Babam1	-0.25414	0.995229
Tpm4	0.124039	0.995229
Rab8a	0.233702	0.995229
Klf2	0.0721393	0.995229
Smim7	0.0802756	0.995229
Smarca5	-0.263718	0.995229
Gab1	-0.10117	0.995229
Scoc	0.170514	0.995229
Dnajb1	0.22646	0.995229
Gipc1	0.206959	0.995229
Adgre5	0.156613	0.995229
Gm26532	0.127882	0.995229
D8Ertd738e	0.0882441	0.995229
Ier2	-0.118765	0.995229
Nfix	-0.169356	0.995229
Rad23a	0.127765	0.995229
Junb	-0.184249	0.995229
Wdr83os	-0.230027	0.995229
Vps35	0.101502	0.995229
4921524J17Rik	0.284021	0.995229
Fto	-0.154	0.995229
Herpud1	-0.189151	0.995229
Polr2c	0.210632	0.995229
Kifc3	0.136872	0.995229
Dync1li2	-0.166763	0.995229
Tmem208	-0.141701	0.995229
Tppp3	0.184813	0.995229
Atp6v0d1	-0.265117	0.995229
Fam65a	0.0646151	0.995229
Ctcf	-0.0976258	0.995229
Nfat5	0.0538137	0.995229
Zfhx3	-0.117044	0.995229
Mtss1l	-0.17286	0.995229
Glg1	-0.209888	0.995229
Znrf1	0.160477	0.995229
Cfdp1	0.174833	0.995229
Gabarapl2	0.0911794	0.995229
Hsbp1	0.0862837	0.995229
Map1lc3b	0.162716	0.995229
Zcchc14	0.0887469	0.995229
Trappc2l	-0.0702257	0.995229
Ankrd11	-0.0596801	0.995229
Rpl13	-0.498292	0.995229
Tcf25	-0.176294	0.995229
Egln1	-0.257618	0.995229
Tomm20	-0.23279	0.995229
Nrp1	0.0663476	0.995229
Itgb1	0.0753307	0.995229
Flnb	0.107062	0.995229
Thoc7	-0.0707391	0.995229
Psmd6	0.260766	0.995229
Ube2e1	-0.0979256	0.995229
2700060E02Rik	-0.0861505	0.995229
Ppp3cb	-0.1145	0.995229
Chchd1	-0.0574453	0.995229
Vcl	0.198452	0.995229
Zmiz1	0.13637	0.995229
Zcchc24	0.210949	0.995229
Fam208a	0.253567	0.995229
Pbrm1	0.0633178	0.995229
Nisch	-0.101903	0.995229
Sema3g	0.267329	0.995229
Galnt15	-0.194831	0.995229
Dph3	0.07826	0.995229
Wapl	0.203997	0.995229
Psmc6	0.185356	0.995229
Exoc5	-0.0850276	0.995229
Hnrnpc	0.151024	0.995229
Supt16	-0.135536	0.995229
Dad1	-0.141186	0.995229
Abhd4	0.238732	0.995229
Mrpl52	-0.179754	0.995229
Lrp10	-0.168423	0.995229
Psmb5	-0.0583431	0.995229
Acin1	0.152027	0.995229
Psme1	0.1457	0.995229
Mdp1	0.0677115	0.995229
Nedd8	-0.0441994	0.995229
Adcy4	-0.155809	0.995229
Mphosph8	-0.181231	0.995229
Zmym5	-0.0897111	0.995229
Sap18	0.188336	0.995229
Mtmr6	-0.0770996	0.995229
Tnfrsf19	0.138592	0.995229
Extl3	-0.143064	0.995229
Clu	0.155617	0.995229
Esd	0.167023	0.995229
Rgcc	-0.220656	0.995229
Wbp4	0.208601	0.995229
Commd6	-0.214327	0.995229
Ndfip2	0.264351	0.995229
Gm10076	-0.37727	0.995229
Dock9	0.114582	0.995229
Yap1	0.271216	0.995229
Amotl1	0.0941994	0.995229
Pin1	-0.09864	0.995229
Mrpl4	0.161017	0.995229
Cdc37	0.158854	0.995229
Smarca4	0.198315	0.995229
Kank2	0.189991	0.995229
Dock6	0.109876	0.995229
Tmem205	0.238021	0.995229
Sept7	0.0508624	0.995229
Aplp2	-0.131467	0.995229
Fli1	-0.0641597	0.995229
Ets1	-0.0576575	0.995229
Srpr	0.135243	0.995229
Robo4	0.205311	0.995229
Arhgef12	0.17199	0.995229
Cbl	0.102085	0.995229
Rps25	0.0997402	0.995229
Ddx6	0.209821	0.995229
Atp5l	-0.0874533	0.995229
Pafah1b2	-0.273648	0.995229
Nxpe4	0.166797	0.995229
Sdhd	0.283857	0.995229
Timm8b	-0.0983702	0.995229
Cryab	0.0568721	0.995229
Rdx	0.152113	0.995229
Acat1	0.0875983	0.995229
Acsbg1	-0.2571	0.995229
Wdr61	0.0964738	0.995229
Psma4	0.11123	0.995229
Etfa	0.231842	0.995229
Rcn2	-0.209325	0.995229
Cspg4	-0.101036	0.995229
Stra6	0.0923137	0.995229
Nptn	-0.11344	0.995229
Ppib	0.142399	0.995229
Herc1	0.119668	0.995229
Tpm1	-0.122708	0.995229
Rora	-0.16849	0.995229
Bnip2	0.0787748	0.995229
Fam63b	-0.196394	0.995229
Cgnl1	0.172813	0.995229
Tcf12	-0.060788	0.995229
Nedd4	0.0645842	0.995229
Arpp19	0.115578	0.995229
Tmod3	0.0901416	0.995229
Tmod2	-0.235145	0.995229
Ick	0.171096	0.995229
Senp6	0.190152	0.995229
Phip	0.209059	0.995229
Hmgn3	0.210761	0.995229
Syncrip	-0.196015	0.995229
Morf4l1	-0.0455805	0.995229
Zic1	0.176673	0.995229
U2surp	0.0591404	0.995229
Xrn1	-0.123266	0.995229
[truncated: 1,123 more rows]

## Sheet: e.sc_Epend_pseudobulk_deg
gene	log2FoldChange	padj
Etnppl	-1.78196	3.00643e-08
Isg15	2.98809	6.31784e-06
S100a6	0.673885	0.000116783
Rplp0	0.677008	0.000752771
1500015O10Rik	0.801207	0.00138603
S1pr1	-1.20421	0.00138825
Jund	-1.02518	0.00178469
Ifi27	1.44941	0.00271185
2900052N01Rik	-1.77298	0.00271574
Hist1h1c	-0.799886	0.00271574
Atp1a2	-1.05708	0.00301451
Txn1	0.613514	0.00301451
Timp3	-0.783723	0.00301451
Atxn7	-1.63962	0.00301451
Atp1b2	-0.803765	0.00756009
Myl9	-0.983688	0.00764589
Xaf1	1.44941	0.00764589
Calb1	-0.875073	0.00798055
Syt1	-1.74854	0.00798055
3300002A11Rik	1.45929	0.00880784
Glul	-0.928656	0.010864
Hsp90ab1	0.621808	0.010864
Clic1	0.755718	0.0125106
4933434E20Rik	0.47577	0.0130137
1700007G11Rik	0.784052	0.0130137
Gstm1	-0.683864	0.0156097
Lgals3bp	1.53307	0.0156283
Slc6a1	-1.04831	0.0159283
Snhg11	-1.3574	0.0162638
S100a11	0.687372	0.0162638
Hmgcs1	-1.01841	0.017293
Lgals3	0.759761	0.0183743
Rhou	-0.936645	0.0194134
Meig1	0.599659	0.0200092
Gbp3	1.79953	0.0211082
Fxyd1	0.633583	0.0211082
Fbxo36	0.72739	0.0247137
Prdx2	0.568051	0.0247137
Ifitm3	1.25513	0.0317874
Per1	-1.06412	0.0328797
Irf9	1.4451	0.0372151
Srl	-1.35071	0.0372363
Car9	-0.756604	0.037359
Gabarap	0.490544	0.0462479
Cfap126	0.534238	0.0466841
RP24-136L4.5	1.35048	0.0466841
Anxa2	0.590014	0.0466841
Hist1h4h	-1.0532	0.0466841
Psmb8	1.82831	0.0466841
Gm8730	0.879545	0.0499222
Slc2a1	-0.732532	0.0501387
Neat1	-0.782028	0.0502754
Cox7a2l	0.57626	0.052141
Dnajb13	0.985474	0.0581905
Coq10b	-1.18985	0.0600858
Adamtsl1	1.48247	0.0600858
Gfap	1.24943	0.0600858
H1f0	-0.823606	0.0600858
F3	-1.01305	0.0617125
Mlf1	0.582934	0.0620236
Rpl6l	0.767132	0.0620236
Tppp3	0.455028	0.0620236
Kctd12	-0.993499	0.0620236
Cadm1	-0.588928	0.062426
Abca1	0.781707	0.0743598
Sdc3	-1.17632	0.0743598
Slc6a6	-0.690518	0.0743598
Fam107a	-0.615863	0.0743598
Fam173a	0.710937	0.0743598
Tsc22d3	-0.66062	0.0747327
Per3	-0.756618	0.0747327
Rgcc	-1.25291	0.0747327
Oaz1	0.404458	0.0762801
Rnf167	-1.18215	0.0831255
Ccpg1os	0.652636	0.08795
Tmcc1	-1.03061	0.0908171
Eef1d	0.624976	0.0928869
Rab11b	0.651051	0.0928869
Rpl10-ps3	0.83413	0.0967235
Dynll1	0.456317	0.0984987
Tuba1a	0.53139	0.0984987
Crim1	-0.761503	0.0984987
Naca	0.518714	0.101726
Prr13	0.840871	0.10328
Prodh	-0.989036	0.10328
Pmp22	-0.940842	0.107876
Mpeg1	1.38541	0.108051
Scd2	-0.546821	0.108051
Bhlhe41	-0.626881	0.109049
Yod1	-1.34666	0.109173
Gsn	0.667306	0.109283
Creb5	-1.02157	0.109283
Erh	0.507354	0.109283
5031439G07Rik	-1.22779	0.109283
Pvalb	1.05324	0.11672
Rbp1	0.973688	0.147255
Tspo	0.721699	0.147255
1700007K13Rik	0.574244	0.149228
Hrk	-0.896409	0.151644
Ak8	-0.932493	0.151984
Bdh1	-1.14886	0.151984
Ppid	0.789687	0.16092
Gdi1	-0.644878	0.161588
Camk2n1	-0.967461	0.162378
Capg	1.51202	0.162378
Wnt8b	1.15705	0.162378
Lgi1	-0.733008	0.16351
Cacna1s	-1.04438	0.167952
Casq2	-0.970311	0.167952
Rell1	-0.873629	0.167952
0610011F06Rik	0.702066	0.167952
Sparcl1	-0.378768	0.168327
Rps5	0.387756	0.168327
Sorcs2	-0.78041	0.169011
Got1l1	-0.741733	0.169011
Samd4	-1.12289	0.169011
Ntrk2	-0.352189	0.169011
Cd200	-0.868234	0.169011
Ltbp1	1.16848	0.169011
Wls	0.590813	0.174595
Scd1	-0.890479	0.179113
Cox14	0.470021	0.186091
Crocc	-0.596564	0.187774
Oasl2	1.43844	0.187774
Mapk4	-0.797317	0.192712
Hspa1a	-1.82113	0.195141
C4b	1.74894	0.195315
Marc2	-0.859164	0.197725
Il6ra	-0.892582	0.197725
Usp53	-1.21221	0.197725
Gm16083	-1.36961	0.201034
Gemin8	-1.17742	0.201034
Hmgb2	-0.63176	0.201034
Purb	-0.560986	0.201034
Trib2	-1.04764	0.201034
Herpud1	-0.899429	0.203349
Jph4	-0.967362	0.203676
Zfand6	0.606224	0.206756
Mthfd1	-0.896201	0.208196
Adcyap1r1	-0.812517	0.210372
Sparc	-0.500748	0.215464
Rbm3	-0.594631	0.22222
Gm16160	-0.68774	0.22222
Cript	0.589173	0.226537
Ly6h	-0.836518	0.234135
Traf1	0.695834	0.238351
Serping1	1.3966	0.238351
Tssc4	0.815784	0.238351
Aldoc	-0.651819	0.238351
Hsp90b1	0.499709	0.238632
Hsbp1	0.377974	0.246031
Irs2	-0.87468	0.246996
Sulf1	0.78846	0.250998
Pkm	-0.411423	0.253307
Agpat5	-0.881718	0.255354
Map1lc3b	0.409773	0.255354
Ift43	0.437277	0.255354
Syt4	-0.761084	0.255519
Mia	0.618428	0.255767
Gm3764	-0.966833	0.259762
Mif	-0.425314	0.259762
Ifit3b	1.32557	0.259762
S100a4	0.630046	0.263849
Nefl	-1.30129	0.263849
Kif5a	-0.823475	0.26678
Eif3e	0.625819	0.26678
Gpr146	-1.01575	0.269638
Smim10l1	-0.742566	0.269638
Psenen	0.479567	0.269638
Ifitm1	1.08875	0.271388
Slc12a4	-0.870867	0.271388
Tmod2	-0.721999	0.271388
Gm12326	-0.590742	0.271388
Alcam	-0.607244	0.271388
Gria2	-1.04397	0.273402
Sox4	-0.603692	0.273402
Traf7	0.882236	0.273452
Fjx1	-0.889261	0.273809
Rpl15	0.454866	0.273809
Tiam1	-1.08891	0.278686
Dynlrb2	0.369363	0.279258
Dpysl2	-0.408279	0.279258
Ipo5	-0.784725	0.279258
Serpina3n	1.58045	0.279258
Snrpe	0.430561	0.282711
Slc6a8	-1.00644	0.282711
Tril	-0.809097	0.282711
Eef1a1	0.330708	0.282711
Rnf7	0.48811	0.282758
Gm14964	-0.900865	0.289609
Ndn	-0.588481	0.290927
Csrp1	-0.447311	0.297975
Vsnl1	-1.10313	0.297975
Erdr1	-1.36897	0.299784
Dfna5	-1.00406	0.302996
Dynll2	-0.575859	0.304318
Gnl3	-1.02042	0.307636
Map1a	-0.540886	0.309935
Slc1a2	-0.620235	0.313692
Syt11	-0.495706	0.313692
Rph3a	-1.03601	0.313692
Flrt2	1.01158	0.313692
Hist3h2ba	-1.02759	0.31553
Sox1	-0.721842	0.318364
Rmst	0.560653	0.320577
Oplah	-0.752576	0.322892
Pacrg	0.510861	0.322892
B9d2	0.743509	0.32545
Cbarp	-0.664353	0.32545
Plpp3	-0.441436	0.325625
Rpl22	0.395105	0.325625
1810058I24Rik	0.519872	0.325625
Grina	-0.516499	0.330076
Dusp1	-1.48518	0.330076
Otud1	-0.671305	0.33025
Rogdi	-0.65816	0.332079
Rps4x	0.410195	0.332597
Chrac1	0.629275	0.332597
Plpp1	0.82045	0.334311
Ak4	-1.04683	0.337596
Bax	0.620743	0.337728
Atp5b	-0.44729	0.339501
Stat1	1.03766	0.342284
Cyr61	-0.757971	0.342284
Zranb2	-0.514231	0.342284
Nat8l	-0.834444	0.342284
Psph	-0.479012	0.342284
Gpm6a	-0.485813	0.342284
Rpl18a	0.366106	0.342284
Itih3	-0.760142	0.342284
Ccdc33	-0.529917	0.342284
Srebf1	-0.471842	0.342284
Hlf	-0.731821	0.342284
Nr2f1	-0.592353	0.342284
Lrrc58	-0.4393	0.342284
Psmb9	1.11572	0.342284
BC051142	-0.79323	0.342284
Smndc1	-0.692059	0.342284
Gstm5	-0.530957	0.342427
Dnajc15	0.424383	0.342427
Cby1	0.507741	0.343643
Cyb561	-0.533599	0.346163
5430403G16Rik	-0.878579	0.34782
Zer1	-0.770928	0.348395
Gm16253	-1.04889	0.348395
H2-T23	1.30143	0.348395
Bicd1	-0.869526	0.349059
Ppie	1.03988	0.351372
Ctsh	0.566599	0.351372
Gm26777	-0.935334	0.351372
Vim	0.37049	0.351386
Scn7a	-0.548805	0.351386
Cd44	0.714333	0.351386
Cry1	-0.846768	0.351386
Plat	-0.682973	0.351386
Ubb	0.408098	0.351386
Ssx2ip	-0.777311	0.355977
Rab3a	-1.14094	0.355977
2310022B05Rik	-0.546983	0.357954
Sox9	-0.345047	0.357954
Pnmal2	-0.490353	0.364527
Polr2f	0.452949	0.364527
Adgrg1	-0.776839	0.368764
Gap43	-0.897356	0.368764
mt-Nd4l	-0.415448	0.368764
Atf3	-1.11897	0.370356
Mrpl36	0.604897	0.370356
Polr1c	0.660379	0.370356
Chmp5	0.453973	0.372224
Smad1	-0.705187	0.372224
Emb	0.650222	0.372527
Tmem29	0.627459	0.372549
Nek5	0.534412	0.373736
Ednrb	-0.646915	0.375281
Myh14	-0.58572	0.376039
Elof1	0.347812	0.376039
Pspc1	-0.767808	0.377758
Pja2	-0.424271	0.380873
Atl2	-0.925068	0.380873
Ivns1abp	-0.347889	0.386177
Ppp3cb	-0.679008	0.390891
Pfkp	-0.796244	0.391443
Coq4	0.653489	0.396321
Fut9	-0.645194	0.396321
Psme2	0.617167	0.396321
Tgif1	0.618504	0.396321
Rbm8a	0.432226	0.398329
Fabp7	0.643764	0.398329
Morn2	0.448743	0.401576
Rps18	0.390108	0.405753
Tm7sf3	-0.764618	0.407901
Sun2	-0.7939	0.407901
Spry2	-0.751617	0.421667
BC005624	0.389064	0.422119
Nlgn3	-0.761831	0.422119
Ywhah	-0.574447	0.422119
Hnrnpm	-0.485899	0.422119
Fuom	0.546916	0.430632
Satb1	-0.863045	0.43091
Paip2	0.382052	0.43091
Jun	-0.725186	0.431434
Exoc6b	-0.932529	0.431434
Pcdh10	-0.63984	0.433318
Ninj1	0.898288	0.434216
Id4	-0.469448	0.435749
H3f3b	0.327826	0.438303
Rps18-ps3	0.853745	0.439468
Ncald	-0.710629	0.443197
Nr2f2	-0.702277	0.44386
Itgb3bp	0.79446	0.44529
Mettl7a1	-0.425198	0.44529
Polr2g	0.533443	0.44529
Dpcd	0.357386	0.44529
Btf3	0.330961	0.44634
Khdrbs3	-0.491772	0.451915
B2m	1.33987	0.454892
Rps3a1	0.3676	0.454892
Rab13	0.791036	0.454892
Gbp2	0.860872	0.454892
Ctbs	-0.815694	0.454892
Sh3bgrl3	0.486311	0.454892
Clic4	-0.49936	0.454892
Tcea3	-0.701172	0.454892
Fastk	-0.869671	0.454892
Kmt2c	-0.572882	0.454892
Insig1	-1.05851	0.454892
Slc4a4	-0.543087	0.454892
Zp3	-0.483909	0.454892
Pcbp1	-0.447225	0.454892
Mrps25	0.705897	0.454892
Tmf1	-0.679852	0.454892
4931406P16Rik	-0.863438	0.454892
Trim30a	1.18199	0.454892
Eif4g2	0.372972	0.454892
Cd24a	0.365167	0.454892
Use1	0.476572	0.454892
Adgrl1	-0.714451	0.454892
Slc22a17	-0.493371	0.454892
Gjb6	-0.752108	0.454892
Aebp1	-0.606294	0.454892
Commd1	0.477531	0.454892
Atp6v0a1	-0.809234	0.454892
Taco1os	-0.537562	0.454892
Map1b	0.350415	0.454892
Pdia6	0.53706	0.454892
Mpst	0.686856	0.454892
Nr4a1	-1.0743	0.454892
Rtp4	1.58572	0.454892
Celf4	-0.605158	0.454892
Cdc37l1	-0.725554	0.454892
Crls1	-0.790465	0.459582
Zfp704	-0.510626	0.459582
Dnah10	-0.494456	0.459582
Cldn10	-0.838044	0.459582
Ewsr1	-0.37599	0.459582
Rapgef3	-0.708192	0.459582
Mea1	0.46021	0.459582
Supt4a	0.413372	0.462522
Baz1b	-0.596679	0.467022
Cdk4	0.497376	0.467022
Agt	-0.666755	0.467022
Mfsd11	-0.819907	0.467022
Mrpl43	0.475483	0.467022
Nars	-0.487946	0.468505
Mdk	0.508037	0.471456
Tspan7	-0.512528	0.471456
Igbp1	0.652913	0.471456
Rps6	0.353825	0.471456
Bmp2k	-0.601538	0.471456
Chek2	-0.460865	0.471456
Ubc	-0.350581	0.471456
Phkg1	-0.490141	0.471456
5930430L01Rik	-0.565098	0.471456
Rps9	0.300539	0.471456
Cadm4	-0.710789	0.471456
Hddc2	-0.756896	0.471456
Chchd10	-0.379393	0.471456
Appl2	-0.448285	0.471456
Fam92b	0.486787	0.471456
Usp2	-0.38616	0.471456
Spag7	0.803736	0.471456
Slc26a3	-2.08791	0.471456
Nrxn3	-0.988962	0.471456
Ifi27l2a	2.06789	0.471456
Cox17	-0.399858	0.471456
Ndufaf7	0.690598	0.471456
Gm4950	0.844781	0.471456
BC031181	0.375109	0.471456
Marveld1	-0.689497	0.471456
Wnt4	-0.61665	0.472718
Trappc6a	0.438636	0.472718
Nsa2	0.485998	0.472718
Srsf3	-0.38165	0.472718
Uhmk1	-0.599415	0.474276
Zfand1	0.727845	0.474276
Snx27	-0.573456	0.474276
Mapre3	-0.652995	0.474276
Ech1	0.404903	0.474276
Cib1	0.510507	0.474276
Psme1	0.644872	0.474276
Aplp2	-0.323746	0.474276
Zswim6	-0.795167	0.474276
Pfdn5	0.363925	0.474276
Tnk2	-0.73234	0.474276
Pura	-0.351825	0.474276
Ctsl	0.45701	0.486064
Pcsk2	-0.599433	0.487168
Pgm2	-0.756739	0.487168
Tmem176a	0.639375	0.487168
Cpt1c	0.984821	0.487168
Psd3	-0.70778	0.487168
Tmem101	-0.868874	0.487168
Cyp2d22	-0.742824	0.487168
Gigyf1	-0.619852	0.494657
Klc1	-0.584433	0.494657
Resp18	-0.635976	0.49607
Rprm	-0.700193	0.49607
Emc7	-0.469114	0.49607
Bcas2	0.407474	0.49607
Adgrb2	-0.816483	0.49607
Cdkl2	-0.553468	0.49607
Vamp8	0.594002	0.49607
Tspan15	0.440507	0.49607
Anxa8	-0.790152	0.49607
Cfap52	0.424961	0.49607
Fasn	-0.586585	0.49607
Snx6	0.629812	0.49607
Hspa1b	-1.49726	0.49607
Slc6a11	-0.561812	0.496708
Fkbp2	0.355137	0.496891
Sep15	0.419865	0.497247
Med29	0.581599	0.497247
Ank3	-0.616307	0.497247
Mrpl38	-0.659873	0.497247
Gprc5b	-0.346289	0.498196
Slc1a3	-0.493921	0.498196
Ndrg4	-0.937027	0.500789
Fos	-0.603197	0.505233
Thrsp	0.687853	0.506334
Impad1	-0.496437	0.506437
Sod1	-0.29167	0.506437
Srp14	0.31472	0.506665
1700113A16Rik	-0.849805	0.508014
Gm4876	0.565102	0.508014
Ssna1	0.505175	0.508164
Irak1	-0.514512	0.508164
Gbp7	1.00967	0.508164
Rab28	0.449414	0.508164
Ubl3	-0.375034	0.508164
Mob2	0.807192	0.508164
Nsf	-0.70243	0.508164
Klf6	-0.5655	0.508164
Serf2	0.254281	0.510739
Clmn	-0.623126	0.510739
Hnrnpul2	-0.505396	0.510739
Kcnj10	-0.415876	0.513161
Setd7	-0.534426	0.513161
Hspb11	0.535471	0.513161
Rps26	0.29406	0.513161
Ebf1	-0.621741	0.513161
Slc6a19	-0.644024	0.513161
Cct7	0.388205	0.515203
RP24-492L15.6	-0.594575	0.515429
Kif1b	-0.406007	0.516589
Agap3	-0.619351	0.516589
Stra13	0.44992	0.516589
Cbs	-0.501611	0.516589
Kif5c	-0.534602	0.517166
Ntm	-0.614824	0.517166
Rpl4	0.351036	0.517166
Atad1	-0.526012	0.517166
Paqr7	-0.7027	0.519399
Cald1	-0.358892	0.52186
Odf2	-0.429665	0.521979
Ttbk2	-0.767346	0.521979
Ubr4	-0.534689	0.521979
Fryl	-0.482803	0.521979
Gm20383	-0.761209	0.521979
Hsf2	-0.633628	0.521979
Arl6	0.439516	0.521979
Rpl7a	0.31328	0.522439
Pifo	0.374199	0.522439
Rps20	0.243939	0.522439
Ctsz	0.601345	0.525871
Syne1	-0.393001	0.525871
Hccs	-0.817329	0.526321
Apoc1	-0.344216	0.526509
Tmem128	0.604833	0.527787
Tkt	-0.448188	0.527787
Nt5c	0.398345	0.527787
Zranb1	-0.48568	0.52815
Lgmn	0.446242	0.52815
Zcchc12	-0.891458	0.528707
Thbs3	-0.626252	0.528707
Srsf11	-0.418181	0.528707
Svbp	0.563642	0.528707
Tprkb	0.354232	0.528707
Bst2	1.41886	0.528707
Rpl23a-ps3	0.402947	0.528707
Fermt2	-0.522195	0.528707
Slc35g3	-0.92775	0.528707
Med31	0.370817	0.528707
Tob1	-0.534151	0.528707
Ptch1	-0.519625	0.528707
Eif3h	0.369054	0.528707
Hsp90aa1	0.352988	0.529306
Rsu1	0.620458	0.532544
Eif3m	0.475127	0.532544
Fkbp9	0.528836	0.532544
Soga3	-0.613459	0.532544
Aprt	0.542018	0.532544
2700060E02Rik	0.473724	0.532544
Cgrrf1	-0.616994	0.532544
Taf1d	-0.691223	0.532544
Cnot10	-0.536119	0.532544
Cyfip2	-0.568079	0.532544
Tlcd1	-0.750401	0.532544
Myh9	0.626509	0.532544
Sdpr	-0.46054	0.532877
Dchs1	-0.473326	0.534487
Rpl23a	0.274557	0.534487
Cox6c	-0.336731	0.534487
Eif5b	-0.35727	0.53453
C1qc	0.853115	0.53453
Atp6v1f	0.378885	0.53453
Cct5	0.439746	0.53453
Cebpzos	0.460209	0.53453
Chka	-0.592802	0.53453
Sumo1	0.358946	0.536516
Pigp	0.329167	0.536516
Sptlc3	-0.659748	0.536817
Sec23b	-0.572953	0.536817
Ids	-0.361301	0.536817
Slc6a9	-0.563208	0.536817
Mrpl34	0.508493	0.536817
Crip2	0.237187	0.536817
Tulp4	-0.424576	0.536817
Apoe	-0.531674	0.537415
Paqr8	-0.659456	0.538567
Snrnp200	-0.554604	0.538567
C1galt1	0.813034	0.538567
Hddc3	0.654607	0.538567
Slirp	0.352344	0.538567
Cstb	0.363548	0.544272
Hsd17b12	-0.455806	0.546418
Bex2	-0.480353	0.546418
Vangl1	-0.501612	0.546418
Rhbdd2	-0.542004	0.546418
Zfp467	-0.493652	0.546418
Eif3k	0.352001	0.546418
Rps13	0.283174	0.546418
Cd63	0.31318	0.546418
Ccser2	0.485063	0.546418
Tgfbr2	0.55627	0.546418
Mrpl55	0.466232	0.546418
Oxr1	0.519958	0.546418
Tagln3	-0.731901	0.546418
Senp7	-0.605991	0.546418
Arhgdig	-0.467559	0.546418
Tle4	-0.725256	0.546418
Polr1d	0.400595	0.5475
Ypel5	0.747821	0.5475
Dnajc4	0.733978	0.5475
H3f3a	0.233564	0.54764
Baz2b	-0.551223	0.54764
Plppr4	-0.468063	0.54764
Iqub	0.49441	0.54764
Tollip	-0.563286	0.54764
Bicc1	0.373968	0.54764
Slc24a4	-0.595195	0.54764
Carhsp1	0.423309	0.54764
Ergic3	0.390811	0.548493
Rps11	0.321891	0.548493
Eea1	-0.400038	0.549238
Mt3	0.316224	0.549238
Rora	-0.39088	0.550004
Atp5g2	0.289724	0.550449
Ntpcr	0.709045	0.550696
Qdpr	-0.535128	0.550725
Pam	-0.446104	0.55397
Rbm7	0.584191	0.554224
Rragd	0.541133	0.558109
Fam159a	-0.75532	0.558109
Glud1	-0.399125	0.558109
Mark2	-0.514329	0.558834
Sfr1	0.348556	0.558834
Smpdl3a	0.406109	0.559093
Nkap	0.470539	0.561479
Psmd10	0.549679	0.561479
Gpm6b	-0.451634	0.561479
Tmem234	0.364978	0.561479
Khdrbs1	-0.490998	0.561479
Ift172	-0.530707	0.561479
Gm44109	-0.614341	0.561479
Mrps12	0.437654	0.561479
Dmkn	0.425383	0.561479
Mrpl48	0.433956	0.561479
Xpo7	-0.61643	0.561479
9130401M01Rik	0.514024	0.561479
Aldh3b1	0.763274	0.561479
Arl2	0.494832	0.561479
Hc	0.51137	0.562142
Dynlrb1	0.359458	0.562142
S100a10	0.363644	0.562142
Med21	0.487654	0.562142
Ipo7	0.648124	0.562142
Slc9a3r1	-0.37483	0.562142
2700081O15Rik	-0.668838	0.562142
Lyrm2	0.466666	0.567966
Arl3	0.284164	0.567966
Spock2	-0.679585	0.568171
Kif21a	-0.351606	0.568171
Gpr37l1	-0.340101	0.569233
Rabl6	-0.537446	0.569233
Kdm6b	-0.500584	0.569233
Igsf3	-0.63245	0.57084
Txndc16	-0.684349	0.57084
Hmbox1	-0.603991	0.57084
1500009L16Rik	0.696343	0.571453
Nfatc2	-0.687409	0.572438
Socs7	-0.635346	0.572438
Zkscan8	-0.722258	0.572438
Esd	0.49439	0.573248
Mfge8	-0.666901	0.57372
Unc80	-0.494594	0.575682
Klf9	-0.363393	0.575682
Tmem176b	0.5053	0.575946
Avl9	0.760038	0.576652
Rpl7	0.332117	0.577339
Pcsk1n	-0.637306	0.577339
Unc13c	-0.617449	0.577339
Atox1	0.333822	0.577339
Epas1	-0.779647	0.577339
Arpc2	0.405873	0.579487
Lsm1	0.628726	0.579487
Cstf2t	-0.605518	0.581844
Ndufs1	-0.582036	0.586423
Atp2b4	-0.370989	0.586423
Mfn2	-0.621464	0.586423
Hnrnpd	-0.468749	0.586423
Sqle	-0.485147	0.586423
Apoa1bp	0.473243	0.587383
Grn	0.753338	0.587383
Apba2	-0.602322	0.587408
Cisd3	0.656032	0.587408
Calml4	0.260921	0.589533
Rpl13a	0.283598	0.590031
Gpld1	-0.529822	0.590031
Mrpl35	0.655683	0.590943
Ppp1r1b	0.469417	0.595306
1700037C18Rik	-0.519279	0.595306
Tubb4b	0.388072	0.595637
Arl6ip5	0.416044	0.596813
Wapl	-0.499239	0.596813
Trmt112	0.320741	0.596813
5031425E22Rik	-0.460912	0.599002
Mapt	-0.578535	0.59987
Miip	0.56884	0.601896
Tnrc6b	-0.436881	0.601896
Slc39a12	-0.422171	0.60218
Gm10600	-0.739574	0.604515
Zmat5	0.535	0.604515
Ccdc30	0.374308	0.606998
Acsbg1	-0.496816	0.607953
Ankrd44	-0.439765	0.608624
Cep170	-0.55994	0.608803
Emp1	0.553297	0.608803
Agmo	-0.719265	0.611628
Serf1	0.489884	0.614939
Rpl10	0.360934	0.617547
Arxes2	-0.614358	0.617547
Mrpl24	0.403196	0.617547
Ascc1	-0.417454	0.617547
Cdip1	-0.592011	0.617547
2010300C02Rik	-0.543678	0.617645
Ttc16	-0.404724	0.617645
Aqr	-0.560278	0.617645
Zfp280c	-0.734822	0.617645
Dhx36	-0.449241	0.617645
Lmna	-0.4262	0.617645
Sike1	-0.692656	0.617645
Hs2st1	-0.535562	0.617645
Sec61b	0.354865	0.617645
Cdc26	0.402312	0.617645
Zmynd12	0.514574	0.617645
Rpl5	0.2956	0.617645
Actb	-0.306471	0.617645
Ssbp1	0.431442	0.617645
Pyurf	-0.699809	0.617645
Scnn1a	-0.418872	0.617645
Fgfr1	-0.328489	0.617645
Wdr83os	0.411968	0.617645
Kifc3	-0.587334	0.617645
Ndrg2	-0.341785	0.617645
Ppib	0.323365	0.617645
Gclc	-0.362067	0.617645
Dzip1l	-0.548566	0.617645
Dalrd3	0.377458	0.617645
Aff4	-0.477659	0.617645
Rpl23	0.267011	0.617645
Hdac5	-0.509884	0.617645
Ddx42	-0.475722	0.617645
Nkapl	0.559887	0.617645
Ahsa1	0.431625	0.617645
Capsl	0.326991	0.617645
Uhrf1bp1	-0.418695	0.617645
Gm9493	0.465058	0.617645
Acta2	-0.73075	0.617645
Sfrp5	-0.636406	0.617645
Faap20	0.556926	0.617685
Anxa11	0.404305	0.617685
Dad1	0.329169	0.617685
Dusp3	-0.433095	0.620602
Eif4a2	0.31803	0.620602
Pfkm	-0.568599	0.620732
Phax	0.499704	0.620732
Rbm12	-0.748006	0.623625
Gbas	-0.398414	0.623625
Cspg5	-0.602571	0.623625
Ctnnd2	-0.457877	0.623625
Cfdp1	0.363614	0.624604
Magt1	-0.563099	0.624691
Gpx4	0.223282	0.624691
S100a1	-0.274386	0.624815
0610037L13Rik	0.52128	0.624815
Cdk6	-0.564903	0.624815
Miat	-0.645071	0.624815
Cdk2ap1	-0.555397	0.624815
Rnf216	-0.638236	0.624815
Timm13	0.296097	0.624815
Flot2	-0.657182	0.624815
Kcnb1	-0.490253	0.625134
Arid5b	-0.670391	0.625657
Sipa1l3	-0.689977	0.629226
Sf3b5	0.390569	0.629226
Aldh6a1	-0.404793	0.629226
Phpt1	0.599308	0.629362
Fabp5	-0.342419	0.629362
Tspyl4	-0.519478	0.629362
Sec63	-0.457672	0.629362
Mrpl52	0.313833	0.629362
Gnai2	0.273499	0.629362
Acsf2	0.578201	0.629362
Ipo11	0.392719	0.629362
Tspan13	-0.530853	0.629362
Tfeb	-0.673057	0.629362
Gm10138	-0.606626	0.63006
1500009C09Rik	-0.351289	0.63006
Rnpep	0.734987	0.63058
Sipa1l2	-0.502867	0.63058
Ict1	0.434916	0.63058
Lin52	-0.684178	0.63058
Rpap3	-0.403918	0.63058
Ccdc78	-0.390061	0.63058
Arhgap42	0.626794	0.63146
Nktr	-0.418466	0.632372
Efemp2	0.522241	0.632372
Ap1b1	-0.609218	0.634381
Vgll4	0.436101	0.634891
Kdm3b	-0.576491	0.634891
Fdft1	-0.670078	0.634973
Tmem43	0.521805	0.634995
Cnpy2	0.368146	0.634995
Mcl1	-0.51958	0.635311
Ing3	-0.626487	0.635311
Rpl18	0.264119	0.635311
Rsph4a	0.357694	0.635311
Taf6l	0.37128	0.636217
Zmiz2	-0.609499	0.637505
Sept3	-0.507908	0.640897
Zfyve21	0.428603	0.64109
Sec11a	0.387836	0.642505
Paqr6	-0.546975	0.644778
Rilpl2	0.452625	0.644778
Tuba1b	0.304115	0.644778
Morn4	0.67562	0.644778
C1qbp	-0.632495	0.646207
Psmb3	0.333278	0.646463
Ptdss1	-0.548196	0.646845
Slc4a2	-0.408543	0.649605
Zmym3	-0.447612	0.649812
Ubqln2	-0.448497	0.649812
Plagl1	-0.519814	0.649812
Odc1	-0.263508	0.649812
Mro	-0.296077	0.649812
Efcab2	-0.311315	0.650662
Prps2	-0.46174	0.651509
Clstn1	-0.342755	0.651509
Camk2n2	-0.664107	0.653895
Tox2	-0.393299	0.654343
Igsf8	-0.478397	0.655268
Fam46a	-0.468123	0.655915
Chtop	-0.393323	0.656598
Usp6nl	-0.560537	0.657947
Sh3bp5	-0.560254	0.657947
Slc38a2	-0.373666	0.657947
Glyr1	-0.447609	0.658505
Nme5	0.272282	0.658928
Tpp2	0.62133	0.660698
Pcf11	-0.492347	0.660698
D730003I15Rik	-0.450238	0.661419
Wdr90	-0.426045	0.661419
Pdcl3	0.589585	0.662407
Psmb5	0.367454	0.662407
Rpl10a	0.295061	0.662407
Plec	-0.348161	0.66322
Gm21149	-0.963755	0.664368
Epc1	-0.580256	0.664368
4430402I18Rik	-0.459401	0.664368
Emc6	-0.649546	0.665999
Ifit1	1.45889	0.666426
Slc25a3	-0.372641	0.667771
Ptma	0.178562	0.67459
Susd6	-0.534465	0.67459
Slc23a2	-0.541108	0.675283
Cept1	-0.564869	0.675283
Smim8	0.403671	0.675283
Ptprf	-0.357827	0.675283
Nudc	-0.524148	0.675283
Ran	0.290939	0.675283
Osbpl3	-0.451139	0.675283
Mettl10	0.472462	0.675283
Ccdc138	0.517479	0.675283
Tacc1	-0.392396	0.675283
Pgls	-0.540405	0.675283
Cdc37	0.415497	0.675283
Abr	-0.417912	0.675283
Blmh	-0.630578	0.675283
Smim11	0.324977	0.675283
Eef1g	0.303793	0.675283
Dbp	-0.391807	0.676847
Tmem212	0.301406	0.677456
Pea15a	-0.299363	0.678509
Pak3	-0.556943	0.678509
Bcan	-0.380741	0.678509
Pbxip1	-0.303619	0.678509
Usp46	-0.634643	0.678509
Ndufab1	-0.439633	0.678509
D10Jhu81e	0.452181	0.678509
Cpe	0.296863	0.678509
Nqo1	-0.533594	0.678509
2810402E24Rik	-0.605671	0.678509
Rps23	0.243588	0.678509
Tob2	-0.491044	0.678509
Enkur	0.34923	0.678956
Gfpt1	-0.469414	0.678956
Grcc10	0.467633	0.678956
Kif1a	-0.531836	0.679314
Rrp7a	0.466442	0.679314
Dhrs1	0.409831	0.67994
Cetn3	0.257724	0.67994
Kif2a	-0.445634	0.67994
Bola3	-0.535967	0.680688
Rgs4	-0.415904	0.681176
Itpkb	-0.279209	0.681176
Amot	-0.564662	0.681176
Rab33b	-0.61247	0.681176
Hax1	0.483895	0.681176
Ndufa5	-0.46943	0.681176
Npy	-0.532855	0.681176
P4ha3	-0.581167	0.681176
Pofut2	-0.380036	0.681176
Msmo1	-0.462456	0.681176
6330403K07Rik	0.437928	0.681176
Suz12	-0.515225	0.681176
Cltc	-0.316885	0.681176
Gm29508	-0.304826	0.681176
Atf4	-0.443441	0.681176
Scaf8	-0.584946	0.681176
H2-K1	1.10938	0.681176
Mrpl14	0.371012	0.681176
Cystm1	0.258562	0.681176
Lrrc10b	-0.401508	0.681176
mt-Nd3	-0.383471	0.681176
Kif5b	-0.330531	0.683327
Tmod1	-0.566538	0.686499
Basp1	-0.472358	0.689602
Fgfr3	-0.471092	0.689624
Insr	-0.494998	0.689984
Tchh	-0.499377	0.690303
Rpl34	0.23944	0.692485
Gng5	0.241195	0.692485
Rps14	0.26882	0.692485
Ppp1ca	0.344572	0.692485
Pithd1	-0.541531	0.692695
Por	-0.429088	0.692695
Fbxo44	-0.428399	0.69283
Cstf3	-0.56551	0.693555
Ift74	0.335288	0.693555
Ngef	-0.425265	0.693656
Ilf2	-0.400955	0.694042
Rufy3	-0.432863	0.694042
Ghitm	-0.334737	0.694042
Irgm2	0.708129	0.694042
Gtf2h5	0.309717	0.694042
Slc39a1	0.413703	0.694046
Tmem53	0.572694	0.694046
Pla2g7	-0.613324	0.694046
Tmem258	0.337669	0.694046
Rps3	0.279652	0.694394
Zwint	-0.434512	0.697426
Rpl8	0.230435	0.697426
Irf2bp2	-0.457717	0.698224
Clip1	-0.444162	0.698743
Ndufc2	0.300253	0.698743
Lrrc51	0.325624	0.699876
Tjp1	0.435066	0.708541
Shisa5	0.512942	0.708541
B9d1	0.292051	0.710436
Cox5b	-0.455401	0.710572
Stmn3	-0.557285	0.710572
Aldh2	-0.394613	0.710572
Ccdc40	0.31822	0.710572
Mtch1	-0.360223	0.710572
Fam81a	-0.376935	0.711426
Cmpk1	-0.598491	0.711591
Akap11	-0.572387	0.711591
Sacm1l	-0.473783	0.711591
Gsk3b	-0.297988	0.711591
Nfu1	0.529949	0.712721
Rd3	0.352034	0.715735
G0s2	-0.556658	0.715735
Lrrc71	-0.308161	0.715735
Psmb2	0.302944	0.715735
Arid1a	-0.332185	0.715735
Rpl6	0.229655	0.715735
Hnrnpul1	-0.498101	0.715735
Tyrobp	0.544626	0.715735
Rpl27	0.334524	0.715735
Galc	-0.467578	0.715735
Ahnak	-0.33032	0.715735
2510009E07Rik	0.622663	0.71625
Mgat5	0.46284	0.716899
Snap25	-0.729152	0.716899
Crbn	0.639537	0.716899
Gpalpp1	-0.618192	0.716899
Rpl38	-0.24696	0.716899
Tmsb4x	0.331843	0.71692
Tet2	-0.507597	0.71692
1110008F13Rik	-0.57673	0.720102
Acin1	0.360822	0.720102
Med10	0.490474	0.720102
Usmg5	-0.264388	0.720102
Pnisr	0.27226	0.720336
Rraga	-0.485212	0.720336
Cox6a1	-0.315815	0.720336
Rhot1	-0.545756	0.720336
Psma6	0.334577	0.720336
Arpc5l	0.383113	0.720629
Zfp36	-0.407737	0.720629
Dhx30	-0.411448	0.720629
Pkn2	0.43665	0.721182
Cops2	0.409543	0.726944
Pik3r1	-0.409578	0.726944
Fam168b	-0.368206	0.728107
Sdf4	0.289219	0.728107
Ddx21	-0.53064	0.728107
Pcdh17	-0.427264	0.728107
Ncam1	-0.262679	0.728107
Camk2a	-0.571482	0.728107
Slc16a2	0.506685	0.728167
Oaz2	0.302009	0.728167
Coa3	0.327959	0.728167
Dbn1	-0.419518	0.731055
Slc35a5	-0.440749	0.731055
Dsg2	-0.585015	0.731055
Rpl17	0.233455	0.731055
Tmcc2	-0.663904	0.731331
Gm2000	0.294099	0.731331
C130021I20Rik	0.595253	0.731331
Itgav	-0.454212	0.731331
Snta1	-0.510985	0.731331
Pfdn4	0.44921	0.731331
Sox2	-0.261216	0.731331
Pmvk	-0.681401	0.731331
Tomm5	0.328379	0.731331
Rsbn1l	-0.471856	0.731331
Commd8	0.48938	0.731331
Hebp1	-0.530084	0.731331
Trim28	-0.451743	0.731331
Kcnmb4	-0.549996	0.731331
Gabarapl2	0.214302	0.731331
Slc35e4	-0.466117	0.731331
Rab5c	0.363367	0.731331
Snrnp48	0.556928	0.731331
Fam161b	0.420474	0.731331
Oxct1	-0.258401	0.731331
Mrpl18	0.408735	0.731331
Efhb	0.495157	0.731331
Egr1	-0.503196	0.731331
Ppp1r32	0.308453	0.731331
Sdhaf4	0.347764	0.732712
Hspe1	0.28903	0.732712
Capza1	0.56174	0.732712
Lsm4	-0.665654	0.732712
Pex13	0.58101	0.732712
Cltb	-0.535853	0.732712
Pycrl	0.391481	0.733556
Pdia3	0.362873	0.736289
Tmem132b	-0.457681	0.736289
Ddx5	-0.185181	0.737077
Atp2a2	-0.231822	0.738847
Rilpl1	0.576233	0.738847
D8Ertd738e	0.291951	0.738847
Hacl1	0.54666	0.738847
Nrsn1	-0.657352	0.738847
Cox7c	-0.243832	0.738847
Hnrnpa1	-0.275072	0.738847
Wars	-0.482398	0.739206
Hdac3	0.44546	0.739453
Dnaic1	0.382504	0.739578
Brd3	-0.424147	0.739644
Morn5	0.320151	0.739644
Fam126a	-0.350311	0.739644
Cnot3	-0.582395	0.739644
Wdr93	0.515015	0.739644
Ap2a2	-0.53276	0.739644
Pdhb	-0.480461	0.739644
Nr1d2	-0.395777	0.739644
Vamp2	-0.391524	0.739644
Dcxr	-0.491778	0.739644
Nsun2	-0.519369	0.739644
Vps8	-0.570852	0.739644
Kpna1	-0.541796	0.739644
Dpy30	0.246521	0.739644
Sssca1	0.400267	0.739644
Fas	0.487197	0.739644
Ablim1	-0.282774	0.739644
Wnk1	-0.273805	0.740026
Canx	-0.24113	0.74058
Agfg1	-0.552991	0.741448
Shisa4	-0.429601	0.741448
Anapc2	-0.483944	0.741448
Map9	-0.509847	0.741448
Krit1	0.425961	0.741448
Brk1	0.332065	0.741448
Fam96a	0.427849	0.741448
Frmd6	-0.297632	0.741448
Churc1	0.261335	0.741448
Setd3	-0.480695	0.741448
Rpl3	0.277223	0.741448
Asrgl1	-0.336593	0.741448
BC005537	-0.275435	0.742579
Nrbp2	-0.24944	0.743873
B3gnt4	0.441844	0.745422
Cox8a	-0.396109	0.745422
Pla2g16	0.248017	0.745422
Cops8	0.372765	0.747544
Sdccag8	0.479018	0.747544
Hnrnpu	-0.248102	0.747544
Pcp4l1	-0.259302	0.747573
Rpl30	0.263192	0.747573
Slc25a33	-0.579724	0.747952
Ephx1	-0.43728	0.748886
Sdccag3	-0.565422	0.748886
Stxbp1	-0.606914	0.748886
1500011K16Rik	0.292529	0.748886
Ankub1	-0.365128	0.748886
Rtca	-0.534631	0.748886
Papss1	-0.417398	0.748886
Prkacb	-0.360351	0.748886
Prpf38a	0.48503	0.748886
Trp73	-0.491613	0.748886
Dnajb6	-0.283742	0.748886
Rest	-0.508687	0.748886
Lrig1	-0.511778	0.748886
Gabarapl1	-0.309248	0.748886
Eps8	-0.477393	0.748886
Dact3	-0.810205	0.748886
Inppl1	-0.513152	0.748886
Ccdc53	0.352424	0.748886
Arl2bp	-0.320223	0.748886
Map4	-0.346705	0.748886
Fam183b	0.222505	0.748886
Eif5a	0.315521	0.748886
Clic6	-0.390994	0.748886
Ankrd12	-0.353226	0.748886
Cep120	-0.516537	0.748886
Drap1	-0.365297	0.748886
Pank1	-0.63743	0.748886
Lrrc4b	-0.577855	0.750265
Ddit4	-0.562738	0.750265
Plppr3	-0.462739	0.750265
Lpin1	-0.353732	0.750265
Adrm1	0.4927	0.750518
Bbs7	-0.567791	0.750518
Rtn1	-0.342741	0.750518
Atic	-0.488536	0.75063
2810428I15Rik	0.344117	0.75063
Fez1	-0.249314	0.75063
1700029J07Rik	0.437621	0.752764
Camk2g	-0.307235	0.752764
Cfap44	0.335344	0.752764
Rpl26	0.270206	0.752922
Sybu	-0.596523	0.752922
Txndc15	0.331846	0.753518
Ext1	-0.412342	0.756375
Pdzph1	0.57411	0.756375
Vamp4	-0.427842	0.756668
Rapgef1	-0.449548	0.756668
Ldlrad3	-0.498914	0.756668
Sdc4	-0.230234	0.756668
Ufm1	0.442109	0.756668
Rap1gap	-0.475673	0.756668
Atp6v0e2	-0.31916	0.756668
Mrpl17	0.300771	0.756668
Bola2	-0.302397	0.756668
Ifngr1	0.393066	0.756668
9330159F19Rik	-0.559437	0.756668
Ankrd10	0.514838	0.756668
Chd8	-0.425164	0.756668
D430019H16Rik	-0.518229	0.756668
Fgf1	-0.486277	0.756668
Ift22	0.266624	0.76051
Pcnx	-0.458577	0.76051
Shfm1	0.183128	0.761218
Uqcr11	-0.223602	0.761218
Lrrc73	-0.574399	0.761218
Ckb	-0.256284	0.761238
Col8a2	-0.320173	0.761648
Fam60a	-0.522657	0.761648
Fam213a	-0.239311	0.761648
Zc3h13	-0.413387	0.761648
Commd6	0.367229	0.761648
Scg3	-0.336075	0.761648
Usp4	-0.455218	0.761648
Atxn7l1	-0.524348	0.761648
Hnrnpll	-0.380294	0.761648
Caprin1	-0.319004	0.762593
Pcp4	-0.859378	0.762593
Actn1	-0.403792	0.762906
Ccnt1	-0.464649	0.762906
Ankrd45	-0.36591	0.763112
Igtp	1.36923	0.7638
Rab5b	-0.424438	0.764807
Dlst	-0.479909	0.769687
Gde1	-0.363971	0.770688
Fam63b	-0.428836	0.770688
Thap7	0.522126	0.770931
Pitpnm1	-0.38236	0.770931
Bcl9	-0.329186	0.771267
Taldo1	0.376336	0.771267
Tenm3	-0.46733	0.771322
Rapgef4	-0.475735	0.771413
Bcap31	0.302247	0.771413
Ccl27a	0.348148	0.771413
Trnau1ap	-0.593865	0.771413
Jakmip1	-0.412002	0.771413
Lsm8	0.383108	0.771413
Fam229b	0.280935	0.771413
Pnpla6	-0.504153	0.771413
Nedd8	0.219224	0.771413
Pih1d2	0.295509	0.771413
Rmnd5a	-0.466618	0.771857
Tmem9b	-0.459456	0.771857
Wdyhv1	0.336206	0.771857
Sp1	-0.396501	0.771857
Enpp5	-0.344143	0.771857
Sall2	-0.460324	0.772768
Psma5	0.338025	0.772797
Napa	0.361779	0.772797
Tm2d2	0.310349	0.772797
Tctn3	-0.444336	0.772797
4732414G09Rik	-0.477349	0.77314
St8sia1	-0.397134	0.773445
Ddhd1	-0.438973	0.773445
Btc	0.508948	0.774104
Nt5dc3	-0.438264	0.774104
Adamts1	-0.638301	0.774104
Trpm7	-0.388115	0.774449
Iqcg	0.258968	0.774449
Eif3i	0.296092	0.774485
Zbtb4	-0.359318	0.777552
Cd9	0.22975	0.778272
Ttyh1	-0.282171	0.778272
Kcnn4	-0.582445	0.778811
Cops6	0.334703	0.779675
Eef2k	-0.295034	0.779675
Atxn7l3b	-0.267425	0.779675
Nfe2l1	0.319903	0.779675
Ddx6	-0.25434	0.780545
Rpl24	0.18344	0.780545
Prrc2b	-0.348276	0.781883
Srgap2	-0.37474	0.78203
Trmt6	-0.488851	0.78203
Arpc3	0.372691	0.78203
Fry	-0.462025	0.78203
Wbp1	0.367408	0.78203
Zfp638	-0.352323	0.78203
Rpl32	0.239884	0.78203
Ldhb	-0.384719	0.78203
Ptov1	-0.256977	0.78203
Lmo7	-0.458638	0.78203
Eif1b	0.284559	0.78203
Trak1	-0.410014	0.78203
Srek1	0.351236	0.78203
Papola	0.287298	0.78203
Zfp523	-0.546087	0.78203
Ifit3	1.0022	0.78203
Azi2	0.436212	0.783312
Sys1	-0.355469	0.786802
Hnrnpdl	-0.266066	0.787059
Anp32e	-0.292876	0.789455
Iscu	-0.340583	0.789455
Clk4	0.363424	0.789455
Rps29	-0.249462	0.789455
Gsta4	-0.275952	0.789718
H2-T22	0.522216	0.789718
Fbl	0.444647	0.791279
Aen	-0.53667	0.791279
Erlin2	-0.364919	0.791279
Ppm1b	-0.419419	0.791279
Phlda3	0.515319	0.792547
Rabgap1l	-0.496278	0.792547
Ptgds	-1.46468	0.792547
Ctnnd1	-0.35101	0.792547
Dph6	-0.455542	0.792547
Elf2	-0.404121	0.792547
Man2b2	0.487411	0.792547
Slit2	0.298149	0.792547
Lrguk	-0.356743	0.792547
Pafah1b3	0.465055	0.792547
Igf1r	-0.256875	0.792547
Psap	-0.203847	0.792547
Zfp938	-0.513215	0.792547
Tcp11l2	0.27284	0.792547
Psmd7	0.295156	0.792547
Spcs1	0.296753	0.792547
Pnp	0.443601	0.792547
Sin3a	-0.418984	0.792547
Tmem115	0.484001	0.792547
Tma7	0.239176	0.792547
Psmb6	0.224833	0.792547
Rab24	-0.448714	0.792547
Gpx8	0.439248	0.792547
Ddx1	-0.412816	0.792547
2410004P03Rik	0.235052	0.792547
Npas3	-0.287665	0.792547
Csnk1e	-0.406187	0.792547
Eef2kmt	0.413964	0.792547
Ntan1	0.388739	0.792547
Mpv17l	-0.473878	0.792547
Atp6v1g2	-0.58393	0.792547
H2-D1	1.03198	0.792547
Mtcl1	-0.394095	0.792547
Gm42418	-0.514381	0.792782
Elp2	-0.504539	0.792782
Nsmce1	0.348	0.794605
Ank	-0.415025	0.794605
Rbms1	-0.288358	0.7964
Ttc30b	-0.277711	0.7964
Stoml3	-0.357777	0.7964
Lrp8	0.382355	0.7964
Sart3	-0.509792	0.7964
Cnot4	0.378184	0.7964
Mrpl19	0.503163	0.7964
Abhd2	-0.392442	0.7964
Htra1	-0.309494	0.7964
Tubgcp2	-0.534926	0.7964
Kbtbd11	-0.239846	0.7964
Fhit	-0.451949	0.7964
Chchd1	0.259977	0.7964
Hnrnpc	0.249601	0.7964
Ebpl	0.493423	0.7964
Aasdhppt	0.526113	0.7964
Snrk	-0.415953	0.7964
1110059G10Rik	0.431257	0.7964
Nmt1	-0.365995	0.7964
Serpinb1a	-0.310363	0.7964
Zfp36l1	-0.206591	0.7964
Srsf5	0.248778	0.7964
Nipbl	-0.327661	0.7964
Ywhaz	-0.228189	0.7964
Lrch3	-0.43216	0.7964
Atp6v0e	0.230388	0.7964
Mrps18a	0.358731	0.7964
Tmem232	-0.568767	0.7964
Vapa	-0.320785	0.7964
Mapre2	-0.414476	0.7964
Cpsf7	-0.497435	0.7964
1700028P14Rik	0.319877	0.7964
Smarca2	-0.419615	0.7964
Irf2bpl	-0.29481	0.796929
Rcn1	0.412536	0.798278
Ncoa5	-0.48915	0.798278
1500011B03Rik	-0.458354	0.798278
Map1lc3a	-0.282792	0.799231
Hmgcr	-0.592695	0.799231
Zfp318	-0.572452	0.79948
Cxcr4	-0.442689	0.800664
Hnrnpa3	-0.248289	0.800664
Abca5	-0.552223	0.800664
Tbca	0.189226	0.800664
Laptm4a	0.172225	0.800664
Ubr2	-0.343179	0.800664
Gpr108	0.435032	0.800664
Tshz1	-0.380525	0.800664
Plekha6	-0.460918	0.801035
Trove2	0.256942	0.801035
Cry2	-0.289944	0.801035
Mfsd10	-0.445513	0.801035
Spint2	-0.332301	0.801035
Ccdc170	0.501142	0.801035
Parp4	0.515715	0.801035
Crk	-0.32948	0.801035
Dtymk	0.391799	0.802088
Tor1aip2	0.35726	0.802088
Ttc28	0.278443	0.802088
Ndufb2	-0.400263	0.802088
Hmgn1	-0.308015	0.802088
Rgl2	-0.309777	0.802088
Gm867	0.260534	0.802831
Hnrnpab	-0.33121	0.802831
Pmm1	-0.317965	0.804466
Smim5	0.261685	0.804862
Tmem14c	0.384601	0.806493
Slc41a1	-0.329795	0.806688
Car2	-0.528084	0.806688
Fnip1	-0.395344	0.806688
Camta1	-0.405303	0.80714
Zcchc24	-0.386478	0.80714
Pls3	-0.500677	0.807439
Chia1	0.413273	0.807439
Bri3	-0.37488	0.807439
Nthl1	-0.414971	0.807439
Mrpl28	0.319163	0.807439
Cul9	-0.407003	0.807439
Reep5	-0.220842	0.807439
Fundc1	0.266972	0.807919
Rnf138rt1	0.377983	0.807919
Nes	-0.401125	0.807919
Trp53inp1	-0.318325	0.807919
Rcc2	0.2934	0.807919
Ssu72	0.322359	0.807919
Lamtor4	0.281349	0.807919
Antxr1	-0.277889	0.807919
Fosb	-0.558493	0.807919
Ccdc90b	0.495465	0.807919
Cckbr	-0.556504	0.807919
Aig1	0.25491	0.807919
Calr	0.283445	0.807919
Dnah1	-0.352726	0.807919
Pcca	-0.501699	0.807919
Qrich1	-0.414005	0.807919
Polr2d	0.484057	0.807919
Got2	-0.494833	0.808291
Spin1	-0.391833	0.808324
Tpd52l2	0.30085	0.808334
Hmgb3	-0.431645	0.808334
Wasl	-0.416893	0.808334
Krba1	-0.484508	0.808334
Pdcd5	0.242609	0.808334
Abhd8	-0.443525	0.808334
Lrrc36	-0.254215	0.808334
Sdr39u1	-0.488706	0.808334
Tmed3	0.383884	0.808334
Ddr1	0.198424	0.808334
Cdh2	-0.33633	0.808334
Bbip1	0.309434	0.808334
Fuca1	0.375042	0.80893
Polr2c	0.355431	0.80893
Rab6b	-0.483168	0.80893
Med1	-0.390538	0.80893
Spag1	0.435183	0.80893
Mtch2	0.298798	0.809079
Phldb1	-0.340514	0.809079
Rnf139	-0.470806	0.809079
Bptf	-0.271041	0.809503
Dnah5	-0.232535	0.809503
Map2	-0.207785	0.810684
Cntn1	-0.424966	0.810684
Tapbp	0.374251	0.810684
Mterf4	0.496659	0.811424
Uox	-0.408088	0.811424
Trappc3	0.366049	0.811424
Emc8	-0.46777	0.811424
Cfap36	0.235169	0.811424
Impact	-0.314406	0.811917
Acvr1	0.455799	0.812991
Bcas1	0.397877	0.812991
2610301B20Rik	0.24468	0.812991
Dhrs3	-0.337961	0.812991
Shroom3	0.44332	0.812991
Klhdc10	-0.376222	0.812991
Rassf8	0.523139	0.812991
Syt5	-0.391231	0.812991
Kndc1	-0.318125	0.812991
Cep131	0.383305	0.812991
Spata7	-0.385975	0.812991
Jam2	-0.469302	0.812991
Dph3	0.290008	0.813044
Ubl5	0.204105	0.813044
Pcolce2	-0.421667	0.813044
Kcnj16	-0.363065	0.813044
Timm17b	0.39121	0.813275
Myb	-0.289768	0.813275
Saraf	-0.207378	0.813275
Ccar2	-0.44226	0.813275
Jup	-0.360663	0.813275
Eif2b2	0.379895	0.813275
Bcl2	-0.343163	0.813314
Kdsr	-0.451467	0.813314
Arl8a	-0.267243	0.813314
Cacybp	0.335593	0.813314
Rassf2	-0.48375	0.813314
Arhgef26	-0.310875	0.813314
Hipk1	-0.230578	0.813314
Iqcc	0.370265	0.813314
Vhl	-0.478354	0.813314
Hk1	-0.33077	0.813314
Hook3	-0.414947	0.813314
Hhatl	-0.354772	0.813314
Rufy1	-0.404456	0.813314
Nphp1	-0.310505	0.81497
Acsl3	-0.262965	0.815049
Nmt2	0.388194	0.815049
Endog	-0.28	0.815049
Tmem127	0.416743	0.815049
Fitm2	-0.393802	0.815049
Tspyl2	-0.484916	0.815049
Necap2	0.368106	0.815049
Uchl1	0.22588	0.815049
Itpr1	-0.420304	0.815049
Atp6v1e1	-0.27629	0.815049
Myadm	-0.453341	0.815049
Ufsp2	0.427068	0.815049
Cep44	-0.426484	0.815049
Tango6	0.338115	0.815049
Ndufaf3	0.24138	0.815049
Chd3	-0.513309	0.815049
Nedd9	-0.529649	0.815049
Sdha	-0.253908	0.815049
Arrdc3	-0.458939	0.815049
Cipc	-0.424164	0.815049
Syt10	-0.323771	0.815049
Rab31	0.283393	0.815049
Ddb1	-0.260337	0.815049
Nhp2	0.275877	0.816788
Edf1	0.355523	0.817115
Abhd14a	0.255801	0.817115
Gria1	-0.474334	0.817284
Id3	0.354317	0.818014
Bambi	-0.448735	0.818014
Fam19a5	-0.441771	0.818151
Acadl	-0.511275	0.819448
Ppp2r4	-0.380587	0.819448
Rpl29	0.242373	0.819448
Pros1	-0.418491	0.819448
Aoc1	0.443493	0.819586
Ndufa11	0.241706	0.819586
Nop10	0.24841	0.820508
Anxa5	0.205517	0.820508
Hnrnpl	-0.307724	0.820508
Rbpms	-0.516348	0.820508
Gnao1	-0.347293	0.820508
Hdgf	-0.219935	0.820777
Ptprd	-0.46623	0.821176
Eml2	-0.260161	0.821519
Phlpp1	-0.426643	0.821569
Ogt	0.214065	0.821569
Gak	-0.495169	0.821569
Rsph10b	-0.226554	0.821569
Mybbp1a	-0.444979	0.821569
Mccc2	0.506543	0.821569
Ezr	-0.213223	0.821569
Fbxo33	-0.421499	0.821854
Serinc1	-0.257552	0.822289
Crebrf	0.292715	0.822289
Cmtm6	0.44561	0.822359
Msn	-0.241675	0.823372
Capza2	0.256038	0.823372
Tmem167	0.350348	0.823372
Zfp516	-0.451453	0.823372
Ganc	-0.404112	0.824186
Htatsf1	-0.360778	0.824186
Megf9	-0.341181	0.824186
Pole4	0.370007	0.824186
Acer3	0.429242	0.824186
1810043G02Rik	0.369547	0.824186
Fam32a	0.292992	0.824186
Dbpht2	-0.518175	0.824186
Tceb2	0.174283	0.824186
Man1b1	-0.478979	0.824608
Pdk1	-0.36802	0.824608
Rbmx	-0.443512	0.824608
C1qb	0.506164	0.824608
Rps16	0.210797	0.824608
Polr2i	0.200073	0.824608
Rps15a	0.194276	0.824608
Mt1	-0.202394	0.824608
St3gal2	0.405375	0.824608
Keap1	-0.355455	0.824608
Sltm	0.347576	0.824608
Xpo1	-0.298688	0.824608
Hint1	0.19635	0.824608
Glis3	0.38723	0.824608
Arhgap32	-0.361707	0.825164
Tshz2	-0.408164	0.825444
Prr14	-0.47778	0.825904
Otud4	-0.419628	0.825904
Acsl6	-0.362198	0.825904
Derl2	0.400486	0.825904
Clasp1	-0.386017	0.826427
Slc31a1	-0.505608	0.826427
Cyba	0.347475	0.826427
Tspan3	-0.1895	0.826427
Thra	-0.220649	0.826427
Srp54b	-0.345045	0.826427
Btbd6	0.486785	0.826427
Ccdc150	-0.566699	0.826851
Ildr2	0.251555	0.826851
Taf1a	-0.455497	0.826851
Srpk2	-0.269718	0.826851
Chd4	-0.232985	0.826851
Sepw1	0.168125	0.826851
Zrsr1	-0.406766	0.826851
Scrn2	0.436872	0.826851
Socs6	-0.396938	0.826851
Agpat4	0.223083	0.82705
Ctxn1	-0.343443	0.828093
Smg1	-0.400869	0.829355
Rabepk	0.487973	0.829586
Sppl2a	0.385677	0.829586
Aurkaip1	0.27227	0.829586
Ormdl2	0.338429	0.829586
Pigyl	0.349531	0.829586
Sidt2	0.542052	0.829586
Myo1e	0.383125	0.829586
Gm10714	0.226545	0.82961
Dock7	0.370536	0.829796
Gipc1	0.389444	0.829796
Stt3a	-0.369487	0.830433
Slc35b1	0.412483	0.830433
Fam76a	-0.302515	0.83119
Nap1l1	0.264229	0.83119
Rcbtb2	0.420579	0.83119
Hexb	0.478093	0.831576
Ppm1a	-0.349077	0.831576
Zfp664	-0.402361	0.831925
Med9os	-0.315249	0.831925
Qsox2	-0.500643	0.832049
Mbnl1	-0.354118	0.832049
Stox2	-0.328161	0.832049
Ndufs4	0.259981	0.832049
Rtn3	-0.226854	0.832049
Wasf2	0.377952	0.832179
Adam22	0.371715	0.832179
Gadd45b	-0.353431	0.832179
Arpc4	0.32146	0.83234
Arhgap5	0.317989	0.83234
Slc4a8	-0.360693	0.83234
Pddc1	0.292646	0.832857
Ube2e2	-0.360645	0.832857
Ahi1	-0.343281	0.83301
Tmem33	0.243433	0.833294
Dctn6	0.355286	0.833294
Mrpl30	0.286911	0.833387
Btg2	-0.412062	0.833387
Tgfb2	-0.365923	0.833387
Scg5	-0.305643	0.833387
Snrpb	0.215891	0.833387
Dzank1	-0.28108	0.833387
Cst3	0.187795	0.833387
Ift52	0.33815	0.833387
Taf4a	-0.426385	0.833387
Atp6ap2	-0.294045	0.833387
2810403A07Rik	-0.374364	0.833387
Mrpl9	-0.410363	0.833387
Atp5f1	0.212101	0.833387
1810037I17Rik	0.180068	0.833387
Ube2d3	-0.212283	0.833387
Dapp1	0.469342	0.833387
Lpar3	-0.606319	0.833387
Fam166b	0.258911	0.833387
Klhl9	-0.351359	0.833387
Macf1	-0.230264	0.833387
Scarb2	0.262429	0.833387
Hsd17b11	-0.346568	0.833387
Pptc7	-0.495639	0.833387
P2rx4	0.512483	0.833387
Diablo	0.366854	0.833387
0610040B10Rik	-0.38899	0.833387
1110001J03Rik	-0.256179	0.833387
Ppp6r1	-0.412221	0.833387
Sirt2	0.221033	0.833387
Capns1	0.242077	0.833387
Sbf2	-0.402906	0.833387
Tacc2	-0.290672	0.833387
S100b	-0.157371	0.833387
Mbd3	-0.336186	0.833387
Nfic	-0.259256	0.833387
Cep83	0.306156	0.833387
Cs	-0.384424	0.833387
Pbx4	0.334694	0.833387
Wwox	-0.399528	0.833387
Nxpe4	-0.328102	0.833387
Ugp2	-0.328029	0.833387
Rasl10b	-0.463625	0.833387
Msl1	0.306056	0.833387
Fam104a	0.484629	0.833387
Bphl	0.207494	0.833387
Nkx2-1	-0.433088	0.833387
Cep19	0.284321	0.833387
Tctex1d2	0.229194	0.833387
Bace2	-0.346171	0.833387
Metrn	-0.277152	0.833387
Ndufv3	-0.208926	0.833387
Ager	-0.493981	0.833387
Rprd1a	-0.332748	0.833387
Brd8	-0.285393	0.833387
Plcb3	-0.288722	0.833387
Slc3a2	-0.325302	0.833387
C3	1.29231	0.833524
2900026A02Rik	-0.301176	0.833853
Dusp26	-0.415658	0.833853
Ccdc85a	-0.474705	0.834963
Gm6133	0.405966	0.834963
Tnrc18	-0.347163	0.836156
Cnbp	0.196894	0.836156
Rplp2	0.16227	0.836156
Gm26532	-0.519683	0.836156
Slc1a4	-0.336702	0.836156
Ttyh2	0.367069	0.836156
Cmpk2	0.462039	0.836156
Dnal4	0.266076	0.836156
Timm21	0.438101	0.836156
Cpeb1	-0.48793	0.837728
Trap1	0.357499	0.837728
Usp19	-0.310966	0.838046
Ppp1cb	-0.221331	0.838242
Pum3	-0.467922	0.838878
Sdf2	0.253517	0.839305
Dctn5	0.44534	0.839335
Ncoa2	-0.342947	0.83973
Wdr38	-0.41534	0.83973
Dynlt3	0.318597	0.83973
Dthd1	0.402422	0.83973
Zfp365	-0.4585	0.83973
Actr8	0.469002	0.83973
Col5a3	-0.331334	0.83973
Ccdc153	-0.209403	0.83973
Tpm1	-0.282245	0.83973
Sptbn1	-0.205589	0.83973
Kcnmb1	-0.30228	0.83973
Acot13	0.229081	0.83973
Ubqln1	-0.324765	0.83973
Ccdc127	-0.3314	0.83973
Fkbp3	0.223692	0.83973
Cep170b	-0.317829	0.83973
1110038F14Rik	0.310568	0.83973
Atp6v1a	-0.317382	0.83973
Prr18	-0.260711	0.83973
Osbpl1a	-0.431041	0.83973
Tmem109	-0.337532	0.83973
Kifap3	-0.255628	0.840032
Phc1	-0.379382	0.840032
Psmc4	0.310381	0.840032
Fam167a	0.316803	0.840032
Rab3gap1	-0.381167	0.841168
Rcor3	-0.45394	0.841168
Acbd5	0.292887	0.841168
C330006A16Rik	0.399092	0.841168
Ass1	-0.440409	0.841168
Fubp3	-0.339117	0.841168
Fam171b	-0.473745	0.841168
Rrbp1	-0.256959	0.841168
Lage3	0.242494	0.841168
Gprasp1	-0.256829	0.841168
Gyg	0.420826	0.841168
Krtcap2	0.193984	0.841168
Nfib	-0.204012	0.841168
Nadk	-0.343113	0.841168
Preb	0.404268	0.841168
Tmem129	-0.363279	0.841168
Pebp1	0.208627	0.841168
Arl6ip4	0.298336	0.841168
Rpa3	0.433082	0.841168
Dctn1	-0.311887	0.841168
Tnfrsf1a	0.434469	0.841168
Fam71e1	-0.550237	0.841168
Fam184a	-0.313952	0.841168
Mthfsd	-0.375795	0.841168
Rab4a	-0.392993	0.841168
Gm2a	-0.257553	0.841168
Trappc1	0.469557	0.841168
Tekt1	0.198116	0.841168
Lrrc46	0.281881	0.841168
Gna13	-0.244236	0.841168
Pum2	-0.263584	0.841168
Acyp1	0.374527	0.841168
Ddah2	-0.309385	0.841168
Ndufv1	-0.28691	0.841168
As3mt	0.443089	0.841168
Cand1	-0.343795	0.84135
Flot1	-0.444986	0.84135
Naaa	-0.235553	0.842095
Cds1	-0.30988	0.842095
Phf14	-0.355207	0.842095
Tsku	-0.513053	0.842095
Wdr83	0.442963	0.842095
Glt8d1	0.35367	0.842095
Itgb8	-0.280902	0.843582
Cfl1	0.220803	0.843582
Lsm14b	-0.220129	0.845184
Sars	-0.379191	0.845184
Fbxo6	0.436126	0.845184
Pan3	-0.329502	0.845184
Clcn3	-0.27372	0.845184
Prpsap1	-0.399033	0.845184
Snx13	0.463385	0.845184
Rab11fip2	-0.427991	0.845184
Rps26-ps1	0.33333	0.846379
Opa1	-0.441965	0.846379
Cops5	0.293432	0.847188
Sulf2	-0.25496	0.847188
Gnl3l	-0.310803	0.847188
Lamtor2	0.187499	0.847188
Stxbp3	0.330438	0.847188
Hdac1	0.375988	0.847188
Utp3	0.390171	0.847188
Zkscan1	0.411684	0.847188
Iqce	-0.325948	0.847188
Uba2	-0.337761	0.847188
Rbbp6	-0.274974	0.847188
3830406C13Rik	0.427352	0.847188
Trf	0.402041	0.847188
Ssr1	-0.260438	0.847188
Rpl36al	0.211894	0.847188
Mrpl11	0.27719	0.847188
Zbtb33	-0.438261	0.847226
Sae1	-0.353781	0.849926
Ano6	-0.307	0.850215
Stag2	-0.285241	0.85167
Fads1	-0.214548	0.85167
Nuf2	-0.235207	0.853438
Pantr1	-0.402922	0.85407
Copa	-0.249812	0.85407
Mapk8ip1	-0.253332	0.85407
Flna	-0.260969	0.85407
Hpcal4	-0.432126	0.85407
Ubxn10	0.221562	0.85407
Wdr1	-0.347704	0.85407
Klf15	-0.386663	0.85407
Aamdc	0.312188	0.85407
Pcnxl4	0.285389	0.85407
Arhgap39	-0.437257	0.85407
Csad	-0.309122	0.85407
Fam120b	-0.374768	0.85407
Mllt1	0.281111	0.85407
Eif1ad	0.432246	0.85407
Gng3	-0.435986	0.85407
Rnf220	-0.334058	0.855177
Fbxo21	-0.386286	0.855177
Ftl1	0.182946	0.855177
Ndufaf2	0.345535	0.855177
Dtx3	0.236187	0.856314
Unc50	0.353908	0.857331
Bmpr2	-0.339773	0.857331
March4	0.331202	0.857331
Serpine2	-0.163518	0.857331
Iqca	0.255287	0.857331
Rab14	-0.271384	0.857331
March7	-0.290599	0.857331
Slc43a3	-0.357068	0.857331
Pltp	-0.187408	0.857331
Jade1	-0.281852	0.857331
Rnf13	-0.216439	0.857331
Adar	0.460865	0.857331
Synpo2	0.40563	0.857331
Rnf38	-0.381308	0.857331
Hsdl2	-0.338376	0.857331
Ssbp3	-0.214895	0.857331
Efcab14	-0.292048	0.857331
Dcdc2b	-0.319824	0.857331
Stmn1	-0.271006	0.857331
Spsb1	-0.32689	0.857331
Bod1l	-0.317493	0.857331
Gm15478	-0.342703	0.857331
Hopx	-0.434639	0.857331
Lrrc8b	-0.313967	0.857331
Fis1	0.185381	0.857331
Rpl21	0.170786	0.857331
Iqsec1	-0.295584	0.857331
Irak2	-0.38458	0.857331
Peg3	-0.272704	0.857331
Ldha	-0.293063	0.857331
l7Rn6	0.287022	0.857331
Dnah3	-0.376481	0.857331
Utrn	-0.30018	0.857331
Adarb1	-0.395196	0.857331
Cirbp	-0.29623	0.857331
Baz2a	-0.419425	0.857331
Zfp423	-0.242103	0.857331
Rbl2	-0.379445	0.857331
Tcf25	-0.182433	0.857331
Adk	-0.383793	0.857331
Cnih1	0.298013	0.857331
Zfhx2	-0.442546	0.857331
Dcaf11	-0.277038	0.857331
Arcn1	-0.391651	0.857331
Ttc12	0.310491	0.857331
Cox5a	-0.342807	0.857331
Senp6	-0.253621	0.857331
Gas2l1	-0.259657	0.857331
Ppp3r1	-0.314197	0.857331
Sept9	0.450318	0.857331
Rbm24	-0.30396	0.857331
Polk	-0.286999	0.857331
Wdr89	0.345879	0.857331
Acot6	0.288256	0.857331
Isca2	0.319051	0.857331
Laptm4b	-0.244219	0.857331
Trps1	-0.239191	0.857331
Tonsl	0.228062	0.857331
Cyb5r3	0.250017	0.857331
Map3k12	-0.386389	0.857331
Ppp1r2	-0.271154	0.857331
Poglut1	0.443807	0.857331
Rgs11	-0.331857	0.857331
Nudt3	-0.28178	0.857331
Gm19412	0.268333	0.857331
Atat1	0.32817	0.857331
Mydgf	0.264604	0.857331
Spata24	0.234937	0.857331
Chuk	0.240583	0.857331
Gbf1	0.339541	0.857331
Med19	0.254891	0.858717
Magoh	0.29694	0.858717
Mboat7	-0.397426	0.858717
Rpl27a	0.206723	0.858717
Ifitm2	0.444734	0.859886
Tbrg1	0.279347	0.859886
Pacs2	-0.390704	0.859886
BC026585	0.230055	0.860856
Plxdc2	0.392105	0.861124
Tgs1	0.342252	0.861124
Ttc4	0.362727	0.861124
Med8	0.406315	0.861124
Ost4	0.183381	0.861124
Wdr54	0.356165	0.861124
Ergic2	0.368315	0.861124
Arap1	-0.348851	0.861124
Nudt4	-0.177945	0.861124
Anks3	0.400353	0.861124
Sra1	0.322734	0.861124
Zfp91	-0.264577	0.861124
Pdcd6	0.222494	0.86172
Ehmt1	-0.341892	0.862198
Whsc1l1	0.341904	0.862307
Nucks1	-0.208307	0.863965
Gtf3c6	0.325148	0.863965
Fam129b	-0.436616	0.864213
Mrpl27	0.250642	0.864369
Fam168a	-0.240176	0.864898
Lrrc2	0.447614	0.864898
Lsm5	0.272535	0.864969
Morf4l1	-0.161466	0.864969
Cd83	-0.345682	0.864969
Sarnp	0.225775	0.865241
Rps7	0.231682	0.866157
Actr1b	-0.349393	0.867827
4933407L21Rik	0.255332	0.867827
Ppp2r5a	-0.34877	0.867827
Nebl	0.208991	0.867827
Rexo4	0.394841	0.867827
Scai	-0.318563	0.867827
D430041D05Rik	-0.352592	0.867827
Dpm1	-0.273666	0.867827
Mcts1	0.401698	0.867827
Commd2	0.371045	0.867827
Ggh	0.356921	0.867827
Rusc2	-0.427936	0.867827
Ppt1	0.374802	0.867827
Meaf6	0.345532	0.867827
Pink1	-0.209792	0.867827
Msi1	-0.305944	0.867827
Sfxn5	0.268799	0.867827
Orai3	0.365742	0.867827
Oat	0.238671	0.867827
Plekha2	-0.236479	0.867827
Ift88	0.215003	0.867827
Ppcdc	-0.390174	0.867827
Nphp3	-0.394761	0.867827
Gnb2l1	0.204363	0.867827
Serpinb6a	0.270664	0.867827
Bicd2	0.442698	0.867827
Nudt14	0.279074	0.867827
Matn2	-0.375356	0.867827
Kmt2d	-0.405812	0.867827
Npc1	-0.367606	0.867827
Ppp1r3c	-0.356698	0.867827
Nt5c2	-0.367786	0.867827
Fbxw5	0.315364	0.868157
Hat1	0.478194	0.868157
Secisbp2l	-0.276662	0.868157
Fbxw8	-0.381864	0.868157
Bhlhe40	-0.298493	0.868157
Nkiras1	-0.398668	0.868157
Ctdnep1	-0.329339	0.868157
Epb41l4a	-0.33304	0.868157
Hspa4l	0.19047	0.868717
Dnmt3a	-0.33686	0.868717
Slc30a1	0.345401	0.869177
Pdia4	0.211595	0.869177
Cdkn1b	0.389601	0.869177
Rab6a	-0.224749	0.869177
Mtus1	0.245048	0.869177
Phip	0.232675	0.869177
Eva1a	-0.425153	0.86957
Polr3k	0.363079	0.86969
Tmem64	-0.350992	0.86969
Ptpru	-0.381635	0.86969
Ppp2r2c	-0.325164	0.86969
Atp5k	-0.20735	0.86969
Zfp800	-0.390406	0.86969
Erf	-0.382048	0.86969
Lcmt1	0.364115	0.86969
Adgre5	-0.351011	0.86969
Wrnip1	-0.397475	0.86969
Cluap1	-0.275135	0.86969
Ammecr1l	0.261625	0.86969
Lfng	-0.360588	0.869853
1110008P14Rik	0.315306	0.87016
Mttp	0.40006	0.87016
Bet1	0.367352	0.87016
Ttll8	-0.472372	0.87016
Cuta	0.218769	0.87016
Trim39	-0.344114	0.87016
Gm10036	0.347487	0.87016
Tmem216	0.225191	0.87016
Prpf19	-0.256481	0.87016
Actr1a	0.421812	0.87016
Dnajc5	-0.265987	0.872716
Ikbkap	-0.398134	0.872716
Rpl19	0.191426	0.872716
Suclg2	-0.267478	0.872938
Nrcam	-0.341706	0.872938
Tekt4	0.214711	0.872938
Srp19	0.262373	0.872938
Pmpcb	0.385426	0.873517
Emc10	-0.273598	0.873591
Mif4gd	0.221311	0.873645
Znrd1	0.297002	0.873645
Cpped1	-0.415605	0.873851
Ube2n	0.225246	0.874131
Smim7	0.265873	0.874131
Cidea	0.431416	0.874131
Ppp2r1a	-0.228178	0.874642
Dnah7b	0.262353	0.874863
Srp9	0.303863	0.875002
Camsap1	-0.403793	0.875002
Rpl11	0.171409	0.875002
Tfam	0.347125	0.875002
Acat1	-0.270669	0.875002
Dnajc3	-0.180375	0.876139
Ostc	0.241759	0.877451
Eif4e2	-0.397642	0.877707
Tpm3	0.247451	0.877707
Klhdc8b	0.258441	0.877707
Trim12c	0.4077	0.877797
Ogfod3	0.396217	0.877797
Asb13	0.403345	0.877797
Sdhb	0.231522	0.878131
Cd151	0.307515	0.878215
Ppa1	-0.385669	0.878215
Pts	0.21604	0.878215
Hist3h2a	-0.292786	0.878215
Arhgef4	-0.262796	0.878656
Hdlbp	0.289214	0.878656
Ppp1r15b	-0.340407	0.878656
Tnr	0.297965	0.878656
4930523C07Rik	0.260667	0.878656
Rc3h1	0.333781	0.878656
Rabgap1	-0.353288	0.878656
Pdrg1	0.24293	0.878656
Pkig	0.244997	0.878656
Atp5e	0.145235	0.878656
Fam50a	-0.422948	0.878656
Prdx4	0.228119	0.878656
Dnajc6	-0.252176	0.878656
Usp48	-0.347663	0.878656
Chd5	-0.270413	0.878656
Fam213b	-0.41202	0.878656
Add1	-0.281903	0.878656
Akap13	-0.290075	0.878656
Hey2	-0.376602	0.878656
Dohh	0.47094	0.878656
Rtcb	-0.244028	0.878656
Csrp2	-0.186701	0.878656
Tmem5	-0.449843	0.878656
Arglu1	-0.216878	0.878656
Rwdd4a	0.360991	0.878656
Cmip	-0.24726	0.878656
Ppp2r2a	-0.3946	0.878656
Trip4	0.276416	0.878656
Mns1	0.203527	0.878656
Syncrip	-0.402411	0.878656
Ogdh	-0.240882	0.878656
Pigs	-0.352718	0.878656
[truncated: 4,048 more rows]

## Sheet: f.sc_Macro_pseudobulk_deg
gene	log2FoldChange	padj
Rpl7	0.406807	0.998482
Tceb1	-0.12797	0.998482
Ptpn18	-1.24197	0.998482
Cox5b	-1.15273	0.998482
Mrpl30	-0.861932	0.998482
Rpl31	0.135306	0.998482
Sf3b1	-0.00397271	0.998482
Hspe1	0.11562	0.998482
Clk1	-0.447612	0.998482
Ndufb3	-0.342904	0.998482
Sumo1	0.695708	0.998482
Eef1b2	0.482176	0.998482
Map2	0.111125	0.998482
Rpl37a	-0.0733114	0.998482
Igfbp5	1.72302	0.998482
Arpc2	-0.086854	0.998482
Aamp	-0.501576	0.998482
Serpine2	-0.493176	0.998482
Itm2c	-0.00607744	0.998482
Ncl	-0.513251	0.998482
Ptma	0.255478	0.998482
Ramp1	-0.743989	0.998482
Myeov2	-0.0479517	0.998482
Kif1a	-0.359137	0.998482
Dbi	-0.425208	0.998482
Actr3	0.345956	0.998482
Snrpe	1.18225	0.998482
Btg2	0.442894	0.998482
Gpr37l1	0.372651	0.998482
Csrp1	-0.636696	0.998482
Rgs2	0.199076	0.998482
Ivns1abp	0.150416	0.998482
Glul	-0.597003	0.998482
Ier5	0.267126	0.998482
Gm2000	0.15525	0.998482
Prdx6	0.512134	0.998482
Pbx1	1.20732	0.998482
Fcgr2b	0.430054	0.998482
Fcgr3	-0.314726	0.998482
Fcer1g	-0.0104301	0.998482
Pfdn2	-0.0738149	0.998482
Pea15a	0.151599	0.998482
Atp1a2	-0.351509	0.998482
Kcnj10	-1.03555	0.998482
Tagln2	0.363743	0.998482
Hnrnpu	0.0223773	0.998482
H3f3a	0.271168	0.998482
Atf3	-0.341758	0.998482
Celf2	-0.735197	0.998482
Atp5c1	0.0893539	0.998482
Vim	0.985775	0.998482
Mrc1	0.114137	0.998482
Ptgds	0.27579	0.998482
Edf1	0.571657	0.998482
Rpl7a	0.733564	0.998482
Lrrc8a	0.52496	0.998482
Fnbp1	0.0604289	0.998482
Swi5	0.235573	0.998482
Rpl12	0.127494	0.998482
Hspa5	-0.0785574	0.998482
Rab14	0.248456	0.998482
Gsn	0.718571	0.998482
Ndufa8	-0.725775	0.998482
Rpl35	0.164533	0.998482
Zeb2	-0.52955	0.998482
Ppig	-0.354129	0.998482
Ssb	-0.393877	0.998482
Atp5g3	-0.140895	0.998482
Nfe2l2	-0.384176	0.998482
Slc1a2	-0.0640724	0.998482
Caprin1	0.135858	0.998482
Nop10	0.16662	0.998482
Emc7	0.548562	0.998482
Srp14	0.268623	0.998482
Ehd4	-0.919745	0.998482
Serf2	0.082506	0.998482
Hypk	-0.796115	0.998482
B2m	0.56389	0.998482
Gatm	-0.454788	0.998482
Il1b	1.85785	0.998482
Sirpa	0.0015098	0.998482
Snrpb	-0.340727	0.998482
Ddrgk1	-0.830276	0.998482
Prnp	-0.456065	0.998482
Snrpb2	-0.113634	0.998482
Snx5	0.427553	0.998482
Cst3	-0.0112949	0.998482
Eif2s2	-0.118762	0.998482
Dynlrb1	-0.194291	0.998482
Romo1	0.157188	0.998482
Rbm39	-1.00192	0.998482
Nnat	0.319096	0.998482
Mafb	0.274508	0.998482
Serinc3	-0.484456	0.998482
Ywhab	-1.21722	0.998482
Sdc4	-0.162072	0.998482
Ctsa	-0.321628	0.998482
Pltp	-0.770484	0.998482
Zfos1	0.0553278	0.998482
Gnas	-0.763355	0.998482
Ctsz	-0.505576	0.998482
Atp5e	-0.261321	0.998482
Psma7	0.670981	0.998482
Rps21	-0.212211	0.998482
Nkain4	-1.53896	0.998482
Rbm3	0.157692	0.998482
Cybb	1.37785	0.998482
Tspan7	0.865852	0.998482
Ddx3x	0.409054	0.998482
Ndufb11	-0.292831	0.998482
Slc25a5	-0.107875	0.998482
Rpl39	0.302377	0.998482
Ndufa1	-0.286714	0.998482
Lamp2	-0.0372812	0.998482
Ssr4	0.483381	0.998482
Rpl10	0.324337	0.998482
Tmem47	-0.0780255	0.998482
Msn	0.577898	0.998482
Ogt	1.27964	0.998482
Pin4	-0.543684	0.998482
Rps4x	0.467326	0.998482
Cox7b	-0.470472	0.998482
Rpl36a	0.0785691	0.998482
Bex2	-0.475069	0.998482
Wbp5	-0.0120421	0.998482
Ngfrap1	-0.521729	0.998482
Morf4l2	-0.226193	0.998482
Plp1	-0.289876	0.998482
Tsc22d3	-0.251423	0.998482
Sat1	-0.542624	0.998482
Gpm6b	0.0584591	0.998482
Tmsb4x	0.295041	0.998482
Fabp5	-0.637407	0.998482
Rpl22l1	-0.201398	0.998482
Sec62	-0.179332	0.998482
Ndufb5	-0.786134	0.998482
Anxa5	-0.176797	0.998482
Slc7a11	0.691034	0.998482
Ndufc1	-0.614526	0.998482
Rnf13	-0.519326	0.998482
Selt	0.0439496	0.998482
Mbnl1	0.224818	0.998482
Ccnl1	0.461849	0.998482
Rps3a1	0.529565	0.998482
Fcrls	-0.267235	0.998482
Bcan	-0.330114	0.998482
Gm3764	-0.721748	0.998482
Lamtor2	-0.0950573	0.998482
Syt11	-0.252045	0.998482
Krtcap2	-0.108643	0.998482
Dpm3	-0.208053	0.998482
Pbxip1	0.0857577	0.998482
Tpm3	0.28308	0.998482
Rps27	0.0320496	0.998482
S100a1	0.0833419	0.998482
S100a13	0.549483	0.998482
S100a16	0.959558	0.998482
S100a6	0.871052	0.998482
Ctss	0.685608	0.998482
Mcl1	0.393771	0.998482
Mrps21	-0.486975	0.998482
Txnip	-0.625143	0.998482
Csde1	0.0679293	0.998482
Atp5f1	-0.0338075	0.998482
Cd53	0.162265	0.998482
Ahcyl1	0.109702	0.998482
Gstm5	-0.36129	0.998482
Gstm1	-0.157545	0.998482
Prpf38b	0.21885	0.998482
Vcam1	0.20527	0.998482
1810037I17Rik	-0.0556617	0.998482
Ank2	-0.199882	0.998482
Rpl34	0.245872	0.998482
Ube2d3	0.957195	0.998482
H2afz	0.915316	0.998482
Sep15	0.0165267	0.998482
Sh3glb1	-0.259634	0.998482
Cyr61	-0.818393	0.998482
Gng5	0.183729	0.998482
Srsf11	0.216678	0.998482
Rps20	0.482963	0.998482
Gm11808	0.389139	0.998482
Sdcbp	0.341081	0.998482
Pnisr	-0.456346	0.998482
Dnaja1	0.00935788	0.998482
Dctn3	-1.04281	0.998482
Vcp	0.220457	0.998482
Tln1	-0.62295	0.998482
Clta	-1.19606	0.998482
Sec61b	0.0356157	0.998482
Abca1	0.405625	0.998482
Klf4	-0.434808	0.998482
Txn1	0.16326	0.998482
Atp6v1g1	0.463886	0.998482
Rps6	0.477319	0.998482
Jun	-0.213406	0.998482
Nfia	0.757749	0.998482
Plpp3	-0.227904	0.998482
Tmem59	-0.0995835	0.998482
Scp2	0.0648164	0.998482
Eps15	-0.462669	0.998482
Uqcrh	-0.0574517	0.998482
Akr1a1	-0.00758717	0.998482
Prdx1	-0.54277	0.998482
Rps8	0.192029	0.998482
Atp6v0b	-0.576225	0.998482
Ybx1	0.399491	0.998482
Macf1	-0.140254	0.998482
Ndufs5	-0.591379	0.998482
Sfpq	-0.913158	0.998482
Marcksl1	-0.00295942	0.998482
Eif3i	0.904458	0.998482
Tmem234	0.27494	0.998482
Ptp4a2	0.293028	0.998482
Laptm5	0.171423	0.998482
Snhg12	-0.384994	0.998482
Atpif1	0.190898	0.998482
Cd52	0.877046	0.998482
Sh3bgrl3	0.65026	0.998482
Stmn1	0.577891	0.998482
Tmem50a	0.389164	0.998482
Rsrp1	-0.501083	0.998482
Clic4	0.060224	0.998482
Srrm1	-0.264038	0.998482
Fuca1	-0.75949	0.998482
Rpl11	0.368532	0.998482
Id3	1.51304	0.998482
C1qb	-0.0949237	0.998482
C1qc	-0.239965	0.998482
C1qa	-0.464857	0.998482
Cdc42	0.437021	0.998482
Camk2n1	-0.443956	0.998482
Minos1	-0.337406	0.998482
Capzb	0.077712	0.998482
Efhd2	0.517849	0.998482
Kif1b	-0.061074	0.998482
Eno1	-1.60142	0.998482
Park7	-0.511072	0.998482
Rpl22	0.356261	0.998482
Gnb1	0.738516	0.998482
Aurkaip1	0.217426	0.998482
Kmt2e	-0.137773	0.998482
Tomm7	-0.0482564	0.998482
Ost4	0.401496	0.998482
Atraid	0.41121	0.998482
Mrpl33	0.660384	0.998482
Ppp1cb	-0.00218531	0.998482
Cd38	0.0119038	0.998482
Rbpj	0.381472	0.998482
Rpl9	0.103988	0.998482
Smim14	0.25752	0.998482
Slc4a4	0.3191	0.998482
Pf4	-0.906606	0.998482
Cxcl2	3.43648	0.998482
Sparcl1	0.167149	0.998482
Rpl5	0.414708	0.998482
Atp5k	-0.73605	0.998482
Dynll1	-0.0475803	0.998482
Cox6a1	-0.25209	0.998482
Rplp0	0.767952	0.998482
Pebp1	0.21942	0.998482
Rpl6	0.376975	0.998482
Erp29	0.557465	0.998482
Arpc3	0.250377	0.998482
Atp2a2	-0.62763	0.998482
Rsrc2	0.710355	0.998482
Ubc	-0.424183	0.998482
Ran	0.0186254	0.998482
Chchd2	-0.193003	0.998482
Fis1	-0.159114	0.998482
Tsc22d4	-0.0943397	0.998482
Mmd2	0.28323	0.998482
Actb	-0.216545	0.998482
Rac1	-0.00640549	0.998482
Arpc1b	0.213217	0.998482
Pdap1	0.0934928	0.998482
Atp5j2	-0.171793	0.998482
Rpl21	0.212456	0.998482
Polr1d	-0.134435	0.998482
Pomp	0.329863	0.998482
Ubl3	0.300932	0.998482
Hmgb1	0.480877	0.998482
Alox5ap	0.655672	0.998482
Pon2	0.673111	0.998482
Shfm1	-0.128436	0.998482
Ndufa4	0.0436857	0.998482
Capza2	-0.198908	0.998482
Ptprz1	-0.363423	0.998482
Ndufa5	-0.258551	0.998482
Atp6v1f	0.200356	0.998482
1810058I24Rik	-0.0724875	0.998482
Mtpn	0.26237	0.998482
Ptn	-0.249452	0.998482
Luc7l2	0.0384966	0.998482
Ndufb2	-1.50808	0.998482
Mrps33	-0.351392	0.998482
Tmem176b	0.212594	0.998482
Tmem176a	-0.0728588	0.998482
Cycs	-0.14855	0.998482
Hnrnpa2b1	0.0727878	0.998482
Cbx3	0.320826	0.998482
Nap1l5	-0.319074	0.998482
Vamp8	0.0737359	0.998482
Mat2a	0.289565	0.998482
Tgoln1	0.759111	0.998482
Tmsb10	0.996591	0.998482
Snrpg	0.6131	0.998482
Pcbp1	0.350325	0.998482
Cnbp	0.0114819	0.998482
Rab7	0.174923	0.998482
Slc6a6	-0.227044	0.998482
Brk1	-0.0858147	0.998482
Slc6a11	-0.489188	0.998482
Slc6a1	-0.270172	0.998482
Rpl32	0.468527	0.998482
Hnrnpf	0.679463	0.998482
Wnk1	-0.0819705	0.998482
Atp6v1e1	-0.327363	0.998482
C3ar1	-0.260541	0.998482
Tpi1	-0.655209	0.998482
Ptms	0.414247	0.998482
Chd4	0.503815	0.998482
Gapdh	-0.464308	0.998482
Arhgdib	-0.587492	0.998482
Ldhb	-0.135079	0.998482
Ndufa3	0.107856	0.998482
Rps9	0.488243	0.998482
Ttyh1	0.344711	0.998482
Rpl28	0.212187	0.998482
Rps5	0.52939	0.998482
Sepw1	0.0191881	0.998482
Gltscr2	-0.979401	0.998482
Ap2s1	-0.556039	0.998482
Calm3	-0.904406	0.998482
Snrpd2	0.394148	0.998482
Fosb	-0.164441	0.998482
Apoc1	-0.285727	0.998482
Apoe	-0.391577	0.998482
Rps19	0.386138	0.998482
Rabac1	-0.639425	0.998482
Axl	-0.180028	0.998482
Blvrb	0.234362	0.998482
Rps16	0.715675	0.998482
Zfp36	0.0883907	0.998482
Gmfg	0.0199142	0.998482
Sirt2	0.0153724	0.998482
Eif3k	0.604998	0.998482
Polr2i	-1.01478	0.998482
Tyrobp	0.0667465	0.998482
Psenen	-0.00823412	0.998482
Cox6b1	-0.224223	0.998482
Fxyd1	0.48224	0.998482
Etfb	-0.854138	0.998482
Rps11	0.568138	0.998482
Rpl13a	0.475655	0.998482
Ftl1	-0.289595	0.998482
Ppp1r15a	-0.13755	0.998482
Rpl18	0.65083	0.998482
Emp3	-0.353819	0.998482
Cyfip1	0.409354	0.998482
Ndn	0.109843	0.998482
Vimp	0.548231	0.998482
Mef2a	-0.111132	0.998482
Akap13	0.779507	0.998482
Iqgap1	0.612589	0.998482
Rps17	0.120351	0.998482
Ctsc	0.330381	0.998482
Picalm	0.15212	0.998482
Ndufc2	-0.350845	0.998482
Rps3	0.641719	0.998482
Spcs2	-0.608839	0.998482
Ucp2	-0.329979	0.998482
Rab6a	-0.860562	0.998482
Plekhb1	-1.01753	0.998482
Lamtor1	0.262939	0.998482
Eif3f	-0.152145	0.998482
Rpl27a	0.381469	0.998482
Eif4g2	-0.0575094	0.998482
Rps13	0.301761	0.998482
Rps15a	0.342095	0.998482
Arl6ip1	0.0609536	0.998482
Bola2	0.166878	0.998482
Coro1a	0.808787	0.998482
Aldoa	-1.11908	0.998482
Stx4a	-0.0452505	0.998482
Fus	-0.123988	0.998482
Rgs10	0.475753	0.998482
Ifitm2	-0.295052	0.998482
Ifitm3	0.763256	0.998482
Rnh1	0.843188	0.998482
Taldo1	1.01071	0.998482
Rplp2	0.0846511	0.998482
Ctsd	0.173177	0.998482
Lsp1	0.898551	0.998482
Mrpl23	0.933144	0.998482
Cd81	-0.452783	0.998482
Ifngr1	0.205506	0.998482
Rps12	0.183812	0.998482
Epb41l2	-0.205289	0.998482
Marcks	0.965575	0.998482
Snx3	-0.328327	0.998482
Gja1	-0.12831	0.998482
Serinc1	0.295957	0.998482
Psap	0.216986	0.998482
Srgn	-0.114343	0.998482
Ddt	-1.19901	0.998482
Mif	-0.622969	0.998482
S100b	0.0527124	0.998482
Cstb	-0.251794	0.998482
Bsg	-0.223913	0.998482
Gpx4	-0.368609	0.998482
Atp5d	-0.318021	0.998482
Cirbp	-0.349185	0.998482
Ndufs7	-0.0235981	0.998482
Rps15	0.229477	0.998482
Uqcr11	-0.569732	0.998482
Oaz1	0.38412	0.998482
Timm13	-0.230767	0.998482
Eef2	-0.0259988	0.998482
Timp3	0.283477	0.998482
Hsp90b1	0.330644	0.998482
Chpt1	1.12647	0.998482
Slc25a3	0.0253978	0.998482
Metap2	0.0190368	0.998482
Ndufa12	0.24816	0.998482
Btg1	0.17735	0.998482
Atp2b1	0.527696	0.998482
Rpl6l	0.569069	0.998482
Lyz2	0.750623	0.998482
Rap1b	-0.70496	0.998482
Gns	-0.115031	0.998482
Kif5a	-0.104418	0.998482
Lrp1	-0.176655	0.998482
Naca	0.108085	0.998482
Atp5b	-0.349729	0.998482
Myl6	0.0624044	0.998482
Rpl41	0.203563	0.998482
Rps26	0.767017	0.998482
Cd63	-0.619157	0.998482
Lamp1	0.503045	0.998482
Gas6	-0.350846	0.998482
Asah1	0.0120749	0.998482
Slc25a4	-0.320858	0.998482
Gpm6a	-0.00187768	0.998482
Hmgb2	0.741333	0.998482
Cpe	0.50846	0.998482
Ndufa13	-0.113139	0.998482
Uba52	0.140038	0.998482
Fkbp8	-0.444495	0.998482
Jund	-0.821849	0.998482
Rpl18a	0.366645	0.998482
Use1	0.0122402	0.998482
Bst2	0.0500441	0.998482
Klf2	-0.868229	0.998482
Hmox1	-1.91647	0.998482
Lsm6	-0.606891	0.998482
Ndufb7	0.209068	0.998482
Tecr	-0.476467	0.998482
Dnajb1	-0.19396	0.998482
Gm26532	-0.3198	0.998482
D8Ertd738e	0.563857	0.998482
Ier2	-0.186822	0.998482
Calr	0.224532	0.998482
Prdx2	0.099366	0.998482
Junb	-0.965707	0.998482
Mt3	-0.543075	0.998482
Mt2	-0.691343	0.998482
Mt1	-0.469229	0.998482
Herpud1	0.353412	0.998482
Gm8730	0.942554	0.998482
Gm10073	-0.100265	0.998482
Gabarapl2	-0.150579	0.998482
Maf	-0.391896	0.998482
Cmip	-0.183913	0.998482
Hsbp1	-0.208964	0.998482
Cotl1	-0.0127534	0.998482
Cox4i1	-0.169495	0.998482
Irf8	0.349383	0.998482
Map1lc3b	-0.48505	0.998482
Cyba	-0.0648856	0.998482
Trappc2l	0.187897	0.998482
Rpl13	-0.553927	0.998482
Tcf25	-0.19693	0.998482
Agt	0.11796	0.998482
Nrp1	-0.105294	0.998482
Rpl15	0.608777	0.998482
Vdac2	-0.0377122	0.998482
Rps24	0.363763	0.998482
Selk	0.050154	0.998482
Tkt	-0.590361	0.998482
Itih3	-1.07152	0.998482
Spcs1	0.254236	0.998482
Stab1	-0.653294	0.998482
Nisch	0.548275	0.998482
Rpl23a-ps3	0.213921	0.998482
Glud1	-0.331012	0.998482
Ghitm	0.332638	0.998482
Fam213a	-0.214639	0.998482
Rnase4	-0.320067	0.998482
Ndrg2	-0.151323	0.998482
Dad1	-0.152401	0.998482
Mrpl52	-0.399705	0.998482
Nedd8	0.30292	0.998482
Ctsb	-0.1389	0.998482
Clu	0.702594	0.998482
Dpysl2	-0.323425	0.998482
Bnip3l	1.00822	0.998482
Itm2b	-0.167387	0.998482
Lcp1	-0.020715	0.998482
Tpt1	0.122719	0.998482
Tsc22d1	0.110769	0.998482
Kctd12	-0.634782	0.998482
Ednrb	-0.59002	0.998482
Gm10076	-1.32417	0.998482
Cwc15	0.853493	0.998482
Ubl5	-0.393426	0.998482
Sept7	-0.272709	0.998482
Aplp2	-0.128087	0.998482
Hepacam	-0.347559	0.998482
Hspa8	0.543835	0.998482
Rps25	0.263912	0.998482
Atp5l	-0.279597	0.998482
Cadm1	-0.4019	0.998482
Rpl10-ps3	0.407291	0.998482
Timm8b	0.170875	0.998482
Acsbg1	-0.979769	0.998482
Rcn2	-0.495341	0.998482
Tspan3	0.0127618	0.998482
Hexa	-0.412485	0.998482
Pkm	0.343946	0.998482
Rplp1	0.0811532	0.998482
Rpl4	0.537664	0.998482
Rab11a	-0.88634	0.998482
Ppib	0.325854	0.998482
Rps27l	-0.244993	0.998482
Arpp19	-0.537721	0.998482
Eef1a1	0.384097	0.998482
Cox7a2	-0.21896	0.998482
Bcl2a1b	-0.10212	0.998482
Ctsh	0.323546	0.998482
Morf4l1	0.0528246	0.998482
Atp1b3	-0.566848	0.998482
Rnf7	0.3794	0.998482
Anapc13	-0.392024	0.998482
Trf	-0.183246	0.998482
Rpl29	0.10227	0.998482
Gnai2	-0.00404098	0.998482
Rhoa	-0.108561	0.998482
Gpx1	-0.0409587	0.998482
Tma7	-0.345591	0.998482
Ccdc12	1.10142	0.998482
Rps27rt	-0.146227	0.998482
Cx3cr1	-0.00117912	0.998482
Rpsa	0.270524	0.998482
Mobp	-0.542183	0.998482
Rpl14	0.0299749	0.998482
Selm	-1.44793	0.998482
Uqcr10	-0.470435	0.998482
Ewsr1	-0.205447	0.998482
Ppia	-0.244238	0.998482
Sec61g	-0.121508	0.998482
Plek	0.565007	0.998482
Actr2	-0.576588	0.998482
Rab1a	-0.00689822	0.998482
Mdh1	-0.653699	0.998482
Rel	-0.362192	0.998482
Rps27a	0.458787	0.998482
Rtn4	-0.068482	0.998482
Sptbn1	0.179513	0.998482
Npm1	0.254616	0.998482
Gnb2l1	0.477065	0.998482
Rnf130	0.121735	0.998482
Canx	0.196195	0.998482
Hnrnph1	0.357658	0.998482
Ube2b	0.387476	0.998482
Ppp2ca	0.956041	0.998482
Skp1a	0.277564	0.998482
Uqcrq	0.132429	0.998482
Hint1	0.23593	0.998482
Gpx3	-0.779821	0.998482
Gm2a	0.953606	0.998482
Sparc	-0.205795	0.998482
Atox1	0.64696	0.998482
Arf1	0.39205	0.998482
Ubb	-0.169559	0.998482
Rpl26	0.481542	0.998482
Atp1b2	-0.132117	0.998482
Cd68	-0.793157	0.998482
Eif4a1	-0.0245859	0.998482
Tmem256	-0.483303	0.998482
Eif5a	-0.0711548	0.998482
Gabarap	0.0608714	0.998482
Psmb6	-0.50844	0.998482
Pfn1	-0.317392	0.998482
6330403K07Rik	0.966272	0.998482
Ywhae	-0.269711	0.998482
Ssh2	0.311219	0.998482
Taok1	-0.529795	0.998482
Rpl23a	0.208041	0.998482
Aldoc	-0.168439	0.998482
Wsb1	-0.026189	0.998482
Ccl2	-0.926036	0.998482
Ccl12	-0.608064	0.998482
Ccl3	-0.387386	0.998482
Ccl4	0.451834	0.998482
Wfdc17	-0.481052	0.998482
Cltc	-0.0828299	0.998482
Dynll2	0.0199342	0.998482
Nme1	-0.510355	0.998482
Luc7l3	-0.104905	0.998482
Ppp1r9b	0.211569	0.998482
Atp5g1	-0.49147	0.998482
Psmb3	-0.26139	0.998482
Rpl23	0.243013	0.998482
Rpl19	0.285206	0.998482
Mien1	-0.111417	0.998482
Thra	-0.457823	0.998482
Eif1	-0.162729	0.998482
Cnp	-0.0134321	0.998482
Rpl27	0.286728	0.998482
Grn	-0.0863559	0.998482
Ddx5	-0.192076	0.998482
Gna13	1.04435	0.998482
Rpl38	-0.175866	0.998482
AF251705	0.233939	0.998482
Atp5h	-0.459965	0.998482
Hn1	0.0532133	0.998482
Sumo2	-0.531235	0.998482
H3f3b	0.156387	0.998482
Wbp2	-0.850744	0.998482
Srsf2	0.134441	0.998482
Actg1	0.108671	0.998482
Arhgdia	0.215743	0.998482
Gdi2	-0.194897	0.998482
Klf6	0.181273	0.998482
Larp4b	-0.869916	0.998482
Psma2	0.0487429	0.998482
Hist1h2bc	-0.288257	0.998482
BC005537	0.0784241	0.998482
Tubb2a	0.882199	0.998482
Ly86	0.142402	0.998482
Cd83	0.470418	0.998482
Gadd45g	0.364052	0.998482
Higd2a	-0.451464	0.998482
Tgfbi	-0.473263	0.998482
Hnrnpk	-0.390795	0.998482
Ntrk2	0.0523395	0.998482
Ctsl	-0.104613	0.998482
Uqcrb	0.179971	0.998482
Ndufs6	0.206282	0.998482
Sdha	-0.930942	0.998482
Mef2c	0.40605	0.998482
Cox7c	-0.557384	0.998482
Rps23	0.137574	0.998482
Tbca	0.391237	0.998482
Nsa2	0.436248	0.998482
Hexb	0.42889	0.998482
Btf3	-0.163141	0.998482
Map1b	0.277352	0.998482
Ndufs4	-1.38669	0.998482
Rhob	-1.22694	0.998482
Laptm4a	0.300344	0.998482
Ntsr2	0.151878	0.998482
Ywhaq	0.308369	0.998482
Id2	0.57547	0.998482
Rps7	0.553478	0.998482
Ifrd1	0.119786	0.998482
Nfkbia	0.0856878	0.998482
Rps29	-0.38714	0.998482
Rpl36al	-0.00169652	0.998482
Psma3	-0.781179	0.998482
Wdr89	0.370464	0.998482
Zfp36l1	-0.175382	0.998482
Erh	1.06658	0.998482
Srsf5	-0.41747	0.998482
Rbm25	0.212282	0.998482
Npc2	0.377508	0.998482
Tmed10	0.213589	0.998482
Fos	0.175165	0.998482
Calm1	-0.353157	0.998482
Lgmn	0.687006	0.998482
Ifi27	-0.036423	0.998482
Ifi27l2a	0.333575	0.998482
Meg3	0.156959	0.998482
Hsp90aa1	-0.245096	0.998482
Ckb	-0.438536	0.998482
2010107E04Rik	-0.0328118	0.998482
Pld4	0.726766	0.998482
Crip1	0.897854	0.998482
Sepp1	-0.316507	0.998482
Rpl37	-0.0468629	0.998482
Dab2	-0.534988	0.998482
Fyb	-0.419627	0.998482
Slc1a3	0.465147	0.998482
Sub1	0.232606	0.998482
Rpl30	0.366991	0.998482
Cox6c	-0.47964	0.998482
Pabpc1	0.460998	0.998482
Ywhaz	0.403759	0.998482
Eif3e	0.353822	0.998482
Eif3h	0.214751	0.998482
Ndufb9	0.0435892	0.998482
Trib1	-0.653969	0.998482
Ly6e	0.542419	0.998482
Eef1d	1.4052	0.998482
Grina	-0.233013	0.998482
Rpl8	-0.0184734	0.998482
Cyth4	-0.593442	0.998482
Lgals1	-0.329096	0.998482
Ddx17	0.414987	0.998482
Tomm22	0.268141	0.998482
Rpl3	0.516813	0.998482
Rbx1	-0.435924	0.998482
Aco2	-0.138901	0.998482
Nhp2l1	-0.63013	0.998482
Smdt1	-0.318905	0.998482
Ndufa6	-0.235079	0.998482
Mlc1	0.512431	0.998482
Tuba1b	-0.150826	0.998482
Tuba1a	0.862463	0.998482
Tmbim6	0.11583	0.998482
Cox14	-0.258054	0.998482
Dazap2	-0.145401	0.998482
Nr4a1	0.366906	0.998482
Pfdn5	-0.1686	0.998482
Pcbp2	-0.0183406	0.998482
Atp5g2	0.407624	0.998482
Hnrnpa1	-0.347842	0.998482
Ube2l3	0.161003	0.998482
Vps8	-0.70133	0.998482
Tra2b	0.408854	0.998482
Eif4a2	-0.204549	0.998482
Hes1	-0.342454	0.998482
Rpl35a	0.0597622	0.998482
Cd86	0.121146	0.998482
Golgb1	-0.347064	0.998482
Ndufb4	-0.502206	0.998482
Cox17	-0.161881	0.998482
Zbtb20	-0.418583	0.998482
Atp6v1a	0.0982159	0.998482
Cd47	-0.108997	0.998482
Nfkbiz	0.211769	0.998482
Rpl24	0.195517	0.998482
Gm9843	0.477708	0.998482
Atp5j	-0.756811	0.998482
App	-0.172689	0.998482
Sod1	0.0884725	0.998482
Son	-0.195365	0.998482
Atp5o	0.0663959	0.998482
Ttc3	-0.555476	0.998482
Pcp4	-0.341554	0.998482
Mpc1	-0.576009	0.998482
Qk	-0.340576	0.998482
Psmb1	0.45663	0.998482
Hcfc1r1	0.0534444	0.998482
Srrm2	-0.432073	0.998482
Tceb2	-0.0849663	0.998482
Rps2	-0.180618	0.998482
Ndufb10	-0.382819	0.998482
Dusp1	-0.457765	0.998482
Atp6v0e	0.0431784	0.998482
Cuta	-1.21004	0.998482
Uqcc2	-0.242305	0.998482
Rps10	0.384105	0.998482
Rpl10a	0.671846	0.998482
Srsf3	-0.293705	0.998482
Cdkn1a	-0.889409	0.998482
Pim1	1.42419	0.998482
Ndufv3	-0.118443	0.998482
Hnrnpm	0.153769	0.998482
Rab11b	0.123141	0.998482
Rps28	-0.20042	0.998482
Ndufa7	-0.330603	0.998482
Rps18	0.432228	0.998482
H2-K1	0.551966	0.998482
Brd2	0.0452302	0.998482
H2-DMa	1.53722	0.998482
Psmb8	0.651361	0.998482
H2-Ab1	1.66475	0.998482
H2-Aa	4.23428	0.998482
H2-Eb1	2.21681	0.998482
Hspa1a	-0.126113	0.998482
Clic1	0.638954	0.998482
Aif1	0.665203	0.998482
Lst1	0.346839	0.998482
H2-D1	0.0233822	0.998482
Ier3	0.327063	0.998482
Tubb5	-0.236127	0.998482
Ppp1r11	0.125069	0.998482
Gabbr1	-0.753019	0.998482
Gm42418	0.0069086	0.998482
Pla2g7	-0.166355	0.998482
Hsp90ab1	-0.154511	0.998482
Trem2	-0.00906593	0.998482
2410015M20Rik	-0.287234	0.998482
Rpl36	0.208446	0.998482
Ndufa11	-0.521605	0.998482
Myl12b	0.096087	0.998482
Myl12a	0.155962	0.998482
Cox7a2l	0.25537	0.998482
Zfp36l2	0.123887	0.998482
Calm2	-0.572156	0.998482
Nrxn1	0.206903	0.998482
Kif5b	-0.342547	0.998482
Rpl27-ps3	-0.0249387	0.998482
Celf4	-1.23779	0.998482
Reep5	0.251358	0.998482
Egr1	0.0217709	0.998482
Matr3	0.202472	0.998482
Paip2	0.0936961	0.998482
Pura	-0.146925	0.998482
Pfdn1	-0.179249	0.998482
Cd14	-0.021302	0.998482
Ndufa2	-0.0633398	0.998482
Rps14	0.316933	0.998482
Cd74	2.28165	0.998482
Csf1r	-0.228602	0.998482
Csnk1a1	0.175622	0.998482
Sec11c	0.694982	0.998482
Tcf4	-0.198248	0.998482
Rpl17	0.229592	0.998482
BC031181	-0.0301552	0.998482
Ier3ip1	-0.0397311	0.998482
Atp5a1	0.298543	0.998482
Mbp	0.0517278	0.998482
Cyb5a	-0.0161067	0.998482
Ndufs8	-0.606531	0.998482
Ppp1ca	0.0913386	0.998482
Sf3b2	-0.0036769	0.998482
Cfl1	-0.198525	0.998482
Malat1	-0.33972	0.998482
Neat1	-0.873925	0.998482
Fau	0.311319	0.998482
Prdx5	-0.12896	0.998482
Fkbp2	-0.337008	0.998482
Cox8a	-0.785867	0.998482
Rtn3	0.138089	0.998482
Ubxn1	0.14267	0.998482
Eef1g	0.511184	0.998482
Asrgl1	-0.305622	0.998482
Fth1	-0.510192	0.998482
Tmem258	0.477481	0.998482
Ms4a6c	0.664534	0.998482
Ms4a6b	-0.255134	0.998482
Mpeg1	0.485447	0.998482
Zfand5	0.35336	0.998482
Gm9493	0.16313	0.998482
Pgam1	-0.272809	0.998482
Scd2	-0.486572	0.998482
Ndufb8	-0.607491	0.998482
Arl3	-0.695425	0.998482
Usmg5	-0.125297	0.998482
Rps12-ps3	0.38018	0.998482
Eif3a	-0.0813472	0.998482
mt-Nd1	-0.0687022	0.998482
mt-Nd2	-0.22189	0.998482
mt-Co1	-0.158356	0.998482
mt-Co2	-0.211902	0.998482
mt-Atp8	-0.678422	0.998482
mt-Atp6	-0.0564132	0.998482
mt-Co3	-0.170306	0.998482
mt-Nd3	-0.611824	0.998482
mt-Nd4l	-0.600601	0.998482
mt-Nd4	-0.289834	0.998482
mt-Nd5	-0.104402	0.998482
mt-Cytb	-0.148014	0.998482
PISD	0.165099	0.998482
AI607873	1.62847	0.998482
Ccl7	3.79222	0.998482
F13a1	-2.93581	0.998482
Gpr65	0.920325	0.998482
Ms4a7	1.55638	0.998482

## Sheet: g.sc_Micro_pseudobulk_deg
gene	log2FoldChange	padj
Atp1a2	-1.28262	4.45307e-05
Il1b	1.83249	0.000270688
Lyz2	1.63159	0.000867337
Gstm1	-1.21574	0.00519155
B2m	0.923335	0.00521924
Slc6a1	-1.43744	0.00521924
Ifitm3	1.68735	0.00552371
Gstm5	-1.20537	0.00909136
Cd52	1.23765	0.00909136
Atp1b2	-1.05322	0.0131261
P2ry6	1.16266	0.0201864
Olfml3	0.971673	0.0241654
Itih3	-1.09842	0.0253616
Il1a	1.12686	0.0333826
Ndufa5	-0.94017	0.0444388
Slc1a2	-0.746095	0.0512522
Cox6a1	-0.757025	0.0512522
Rplp0	0.632009	0.0512522
Agt	-0.913118	0.0512522
Aldoc	-0.769643	0.0512522
Slc1a3	-0.767637	0.0512522
Ccl12	0.779749	0.0530401
Npc2	0.744183	0.0538663
Cox6c	-0.689351	0.0538663
Cd14	1.07906	0.0538663
Arpc1b	0.736384	0.0602544
Ckb	-0.591374	0.0602544
Bst2	1.26477	0.0680411
Ctsz	0.645168	0.0826983
Gpm6a	-0.821286	0.0826983
mt-Nd4l	-0.64316	0.0826983
Celf4	-0.954731	0.0841546
Fcer1g	0.617505	0.0848084
Ramp1	-0.809812	0.0862739
Cd83	1.02194	0.0926461
Txnip	-0.671908	0.0958334
Camk2n1	-0.887377	0.0958334
Mt1	-0.61476	0.0958334
Ndufb9	-0.699526	0.0958334
Ctsc	0.689982	0.0961102
Pycard	0.795254	0.0961102
Kif5a	-0.836706	0.0961102
Gm8730	0.909992	0.0961102
Ly86	0.711722	0.0961102
Scd2	-0.638738	0.0961102
Ndufb3	-0.825685	0.0963203
Prnp	-0.771938	0.100719
S100a6	0.808492	0.100719
Tecr	-0.859718	0.100719
Ifi27l2a	1.93297	0.100719
Gpr37l1	-0.891497	0.101668
Grn	0.595526	0.101668
Ly6e	0.752521	0.101668
Slc6a11	-0.726459	0.104772
Ctsh	0.638628	0.105577
Cox5b	-0.732853	0.114536
Ndufb4	-0.819377	0.114536
Ctsb	0.537128	0.11819
Adrb2	-0.924627	0.118877
C1qb	0.594437	0.128169
Mt2	-0.624701	0.128979
Ndrg2	-0.507229	0.145784
C1qc	0.53743	0.159749
Cotl1	0.632521	0.164571
Kcnj10	-0.73923	0.167603
Erp29	0.681812	0.167603
Gusb	0.745854	0.167603
Cox7c	-0.542148	0.167603
Nkain4	-0.905905	0.168329
Psme1	0.830608	0.168423
Eef1a1	0.48624	0.177063
Lgals3bp	0.852192	0.179449
C1qa	0.527394	0.180233
Btg1	0.567491	0.180233
Tgif1	0.784236	0.180233
Plpp3	-0.682847	0.183871
Ccl2	0.668719	0.184868
Sowahc	0.83018	0.189206
Map2	-0.619498	0.193949
Arhgdib	0.785345	0.193949
Gm9493	0.711683	0.193949
Pcp4	-0.835855	0.205958
Sdcbp	0.650242	0.209164
Hn1	0.651952	0.209164
Fcgr1	0.721896	0.21867
Uqcr11	-0.549534	0.21867
Ntpcr	0.649901	0.21867
Unc93b1	0.633813	0.21867
Csrp1	-0.734522	0.221109
Fcrls	0.523455	0.240029
Bcl2a1b	0.647792	0.240688
Fabp5	-0.612297	0.242651
Gadd45b	0.728817	0.242651
Cox8a	-0.556622	0.243566
Smap2	-0.718203	0.254028
Pld4	0.633203	0.254028
Psmb8	0.714119	0.267019
Plek	0.564246	0.271014
Nlrp3	1.76316	0.271014
Rpl4	0.448064	0.274108
Socs3	0.65163	0.274108
Sall1	-0.620555	0.281762
Mt3	-0.485499	0.284002
Epb41l2	0.520032	0.286799
Dbi	-0.443271	0.287391
Serf2	0.475124	0.300461
Sep15	0.5379	0.300461
Sh3bgrl3	0.445858	0.300461
Slc4a4	-0.586691	0.300461
Chchd2	-0.704985	0.300461
Sirt2	0.622687	0.300461
Ndufa13	-0.501465	0.300461
Ccl5	3.33395	0.300461
Rpl10a	0.46368	0.300461
Frmd4a	0.59025	0.302412
Ntm	-0.805333	0.312387
Slc25a4	-0.512576	0.314851
Malat1	-0.426216	0.327646
Ndufc1	-0.57166	0.334466
Syt11	-0.553601	0.334466
mt-Atp8	-0.644814	0.334466
Gm9843	0.463211	0.34889
Rps5	0.375268	0.354695
Rpl15	0.502136	0.354695
Cdkn1a	0.588444	0.354695
Aif1	0.468746	0.354695
Usmg5	-0.478658	0.354695
Rpl38	-0.39307	0.356235
Gpm6b	-0.459248	0.357165
Sepw1	-0.444367	0.363809
Ndufv3	-0.5986	0.366326
Ctsd	0.466724	0.371022
Cirbp	-0.637639	0.371022
Cyba	0.434478	0.371022
C3ar1	1.54197	0.389699
Rps4x	0.382686	0.38973
Ctss	0.427105	0.38973
Sparcl1	-0.412572	0.38973
Ftl1	0.384653	0.38973
Eif4g2	0.4972	0.38973
Rpl18a	0.391921	0.38973
G3bp1	0.572606	0.38973
Arpc4	0.559222	0.395659
H2-K1	0.502042	0.395659
Srgn	0.505796	0.397342
Glud1	-0.538637	0.397342
Uqcr10	-0.459332	0.397342
Evi2a	0.549317	0.397342
Eif3e	0.558514	0.404722
Coro1a	0.480252	0.406059
Glul	-0.383028	0.406111
Ptgds	-1.66249	0.407127
Jun	-0.376425	0.407127
Atp5j2	-0.436074	0.407127
Sparc	-0.313889	0.407127
Id2	0.543099	0.407127
Cd164	-0.502944	0.408221
Mobp	-0.647988	0.408221
Rps21	-0.338471	0.41666
S100b	-0.442928	0.424274
Trf	0.432104	0.425166
Ppfia4	0.49932	0.425486
Actr3	0.555492	0.432325
Gng5	0.390452	0.432325
Rps6	0.338233	0.432325
Rps9	0.384677	0.432325
Rps11	0.390453	0.432325
Maf	-0.470439	0.432325
Fgd2	0.584194	0.432325
Zeb2	0.449189	0.432925
Rap1b	0.524114	0.432925
Rpl29	0.343037	0.432925
Vmp1	0.591498	0.432925
Itga6	0.522158	0.442302
Ndufa2	-0.407365	0.446934
Atp5k	-0.49269	0.449589
Gja1	-0.437796	0.452214
Dusp6	-0.536113	0.452214
Klf4	-0.509251	0.466327
Arhgdia	0.474788	0.468577
Cox7a2	-0.454842	0.475839
Mdh1	-0.533489	0.475839
Rpl7	0.347707	0.475945
Pfdn2	-0.397206	0.475945
Nfe2l2	0.464287	0.475945
Ndufa1	-0.464737	0.475945
Rpl10	0.322577	0.475945
Marcks	0.34924	0.475945
Skp1a	-0.509902	0.475945
Atox1	0.424242	0.475945
Fyb	0.472121	0.475945
Atp5j	-0.413155	0.475945
H2-DMa	0.536116	0.475945
Calm2	-0.322114	0.475945
Cfl1	0.328214	0.475945
Slc15a3	0.574171	0.475945
Mpeg1	0.402301	0.475945
Calm3	-0.470928	0.483213
Rps15a	0.320004	0.483213
Rpl22	0.37204	0.491131
Sgk1	0.400058	0.491131
Dpysl2	-0.390306	0.491131
Cd68	0.459761	0.491131
Rpl19	0.310447	0.491131
Timm8b	-0.452785	0.493795
Pabpc1	0.403379	0.493795
Fau	0.335587	0.493795
mt-Co1	-0.282389	0.493795
Rpl23	0.31496	0.494234
Ttc3	-0.481815	0.495015
Atp5b	-0.404333	0.496577
H3f3b	0.31733	0.496577
Eef1b2	0.360629	0.496994
Sec61b	0.42726	0.496994
Cox6b1	-0.327099	0.50279
Gpx1	0.354148	0.50279
Fcgr3	0.369437	0.504548
Calm1	-0.368167	0.504548
Cox7a2l	0.376159	0.504548
Tuba1a	0.399204	0.515292
Gabbr1	-0.499742	0.515292
Rbm25	0.393794	0.524407
Pbxip1	0.401594	0.535977
Capzb	0.425247	0.535977
Ttyh1	-0.390822	0.535977
Tmsb4x	0.409378	0.536315
Ndufa12	-0.433095	0.536315
Sod1	-0.438878	0.536315
Rps18	0.284375	0.536315
Ndufb8	-0.442287	0.536315
Ppt1	0.458732	0.53819
Cox7b	-0.384311	0.545341
Tpm3	0.376325	0.545341
Rps26	0.313352	0.545341
Cox4i1	-0.290101	0.545341
Scamp2	0.447629	0.545341
Sumo2	0.396613	0.545341
Rpl3	0.273925	0.545341
Rps12-ps3	0.364398	0.545341
mt-Nd3	-0.347803	0.545341
Ndufa4	-0.338427	0.551461
Naca	0.308541	0.558032
Minos1	-0.36866	0.564121
Rel	0.476537	0.564121
Arpc2	0.383232	0.564548
Pomp	0.360147	0.564548
6330403K07Rik	0.368481	0.564548
Ndufb10	-0.404705	0.564548
Pnisr	-0.389376	0.56584
Bin1	-0.392372	0.56584
Sf3b1	0.374693	0.566181
Capza2	0.336015	0.566181
Ptprz1	-0.411894	0.566181
Rps3	0.273835	0.566181
Sat1	0.275356	0.568091
Skil	0.401162	0.568091
Tmem234	0.415379	0.568091
Stmn1	-0.491825	0.568091
Tmem176a	0.448008	0.568091
Ndufa3	-0.371706	0.568091
Rpl18	0.299254	0.568091
Ucp2	0.361644	0.568091
Itgam	0.354932	0.568091
Cstb	0.443624	0.568091
Gm10073	-0.359231	0.568091
Kctd12	0.341288	0.568091
Ntsr2	-0.444445	0.568091
Rps7	0.281687	0.568091
2010107E04Rik	-0.359857	0.568091
Il10ra	0.481084	0.568626
Arpc5	0.457059	0.571054
Rpl23a	0.260011	0.571054
Hspe1	0.323369	0.571958
Ptprc	0.425586	0.571958
Abca1	0.439189	0.571958
Gapdh	-0.326261	0.571958
Rps16	0.254636	0.571958
Tnfaip3	0.435007	0.571958
Purb	-0.39389	0.571958
Rpl26	0.266431	0.571958
AF251705	0.350189	0.571958
Sepp1	0.2651	0.571958
Nr4a1	0.354222	0.571958
mt-Nd5	-0.278144	0.571958
P2ry13	-0.43591	0.575715
Tns3	0.408732	0.575715
Atp5g3	-0.397831	0.579447
Hsp90aa1	-0.31525	0.584656
Ldhb	-0.286793	0.599801
Rab1a	0.381356	0.599801
Rtn4	0.392436	0.603037
Basp1	0.344442	0.603037
Vamp8	0.375047	0.603202
Eif4a1	0.285243	0.605267
Gabarap	0.323573	0.605267
Btg2	0.301016	0.60566
Vps8	-0.449652	0.60566
H3f3a	0.29189	0.605919
Snhg12	-0.414415	0.606114
Rpl32	0.250023	0.606114
Akap13	0.360148	0.608685
Rpl17	0.252482	0.616225
Brk1	0.34184	0.61625
Tagap	-0.380305	0.61625
Pou2f2	0.391546	0.619232
Rpl27a	0.254386	0.619232
Mmd2	-0.378418	0.622602
Smdt1	-0.327383	0.622602
Eif3a	0.358941	0.622602
Tsc22d3	-0.325004	0.627892
Tmem119	0.302345	0.630953
Itm2b	0.329206	0.630953
Pum2	-0.382746	0.630953
Eef1d	0.353299	0.634339
Rpl7a	0.259684	0.634759
Itgb5	0.315265	0.634759
Cd53	0.342633	0.635064
Srrm1	0.357114	0.641709
Gm10076	-0.440826	0.641709
Elmo1	-0.398112	0.641816
Ndufs5	-0.321848	0.649035
Serinc3	0.263367	0.651709
Tceb1	0.385585	0.652074
Ncf2	0.348969	0.652074
Msn	0.311294	0.652074
Mbnl1	-0.273123	0.652074
Mcl1	0.262634	0.652074
Laptm5	0.253892	0.652074
Rhoh	0.379459	0.652074
Wnk1	0.277628	0.652074
Plekhb1	-0.359334	0.652074
Rpl6l	0.361397	0.652074
Scoc	0.306268	0.652074
Hsbp1	0.315483	0.652074
Atp5l	-0.25281	0.652074
Cox17	-0.378646	0.652074
Sh3glb1	0.332979	0.652335
Lyn	0.319031	0.652335
Lrp1	-0.308751	0.652335
Hexa	0.351772	0.652335
Ubb	-0.227634	0.652335
S100a1	-0.309678	0.654059
Polr1d	0.351004	0.654059
Rpl23a-ps3	0.335291	0.654059
Ntrk2	-0.308063	0.654059
Rps10	0.261693	0.654059
Lst1	0.372465	0.654059
Hspa5	0.258983	0.655127
Nfkbid	0.347966	0.656008
Ndufb7	-0.329059	0.656008
Mbp	-0.328458	0.656008
Serinc1	-0.322935	0.658127
Commd8	0.34611	0.66125
Atp6v1g1	0.275824	0.662101
Atp6v1f	0.287384	0.662101
Peli1	0.338655	0.662101
Pcbp2	0.33176	0.662101
H2-D1	0.389451	0.662101
Cyb5a	-0.35573	0.662101
Actg1	0.217405	0.667124
Swi5	-0.332797	0.667574
Arpc3	0.315263	0.667574
Rpl5	0.263384	0.671749
Ptpn6	0.342139	0.671749
Gnas	-0.271147	0.683687
Ndufb5	-0.298833	0.683687
Ank2	-0.358189	0.683687
Cd9	0.263346	0.683687
Picalm	0.273557	0.683687
Eef2	0.228031	0.683687
Calr	0.249251	0.683687
Npm1	0.240146	0.683687
Stat3	0.335377	0.683687
Uqcc2	-0.321181	0.683687
Egr1	-0.227124	0.683687
Vasp	0.357685	0.685183
Icam1	0.355146	0.685183
Nmt1	0.294569	0.685183
Hist1h2bc	-0.3269	0.685183
Atp5a1	-0.293263	0.685183
mt-Co3	-0.188634	0.685183
Mrps21	-0.340097	0.689258
Pmp22	0.335853	0.689258
Rtn3	-0.299349	0.689258
Sirpa	-0.237642	0.693917
Dstn	0.310354	0.693917
Myl12a	0.293496	0.695534
Lamp2	0.255112	0.696446
Nfkb1	0.339801	0.696446
Prdx1	-0.265115	0.696446
Arl6ip1	0.253446	0.696446
Oaz1	0.201822	0.696446
D8Ertd738e	0.276533	0.696446
Irf8	0.266546	0.696446
Tmem256	-0.298039	0.696446
Wdr89	0.336319	0.696446
Rgs10	0.241421	0.704953
Tuba1b	0.302942	0.709951
Hspa8	0.190103	0.714725
Mrpl52	-0.257666	0.716837
Tyrobp	0.218957	0.717991
Plp1	-0.316462	0.718985
Ran	0.298256	0.718985
Gngt2	0.285091	0.718985
mt-Co2	-0.185399	0.719941
Mif	-0.263333	0.719961
Arglu1	-0.319041	0.719961
Mrps33	-0.29012	0.719972
Rpl11	0.191737	0.720659
Hnrnpa2b1	0.209084	0.721133
Map1lc3b	0.27022	0.722493
Hnrnpf	0.262603	0.722917
Cebpa	0.358953	0.722917
Arpp19	-0.279592	0.722917
Cx3cr1	0.210967	0.722917
Cttnbp2nl	0.308734	0.722937
Hsp90ab1	0.186047	0.722937
Rpl10-ps3	0.27537	0.723162
Ifrd1	0.343993	0.723688
Laptm4a	0.243885	0.72558
Kif1b	-0.270563	0.726118
Snrpb	0.289981	0.735738
Snrpd2	0.275256	0.735738
Ltc4s	-0.254555	0.735738
Bin2	0.308025	0.735738
Rps13	0.181309	0.736712
Morf4l1	-0.223745	0.736712
Rps20	0.180042	0.737013
Park7	-0.263488	0.737013
Rpl6	0.195317	0.737013
Clu	0.234693	0.737013
Hnrnpa1	0.243317	0.737013
Srp14	0.26539	0.738583
Atp5e	-0.211772	0.738583
H2afz	0.275326	0.7425
Akr1a1	0.227271	0.7425
Bola2	-0.309905	0.7425
Ier2	-0.288626	0.7425
Tmem47	-0.260158	0.74431
Cd81	-0.172356	0.74431
Tbca	-0.276031	0.74555
Gltscr2	0.341796	0.746122
Rps25	0.187011	0.746122
Ndufs6	-0.257883	0.746122
Rpl8	0.161947	0.746122
Trmt112	0.287692	0.746122
Atraid	-0.285236	0.747008
Daglb	0.287353	0.748988
Herpud1	0.277382	0.752256
Nfia	-0.268016	0.753104
Prdx2	0.263316	0.753104
Gnb2l1	0.207932	0.753104
Mpc1	-0.221015	0.753104
Ppp1r10	0.277597	0.753104
Pkm	-0.237189	0.753572
Atp5o	-0.246745	0.753572
Ncor1	-0.264013	0.756314
Wasf2	0.234372	0.758495
Gns	0.254764	0.759077
Psma3	0.253903	0.759077
Dusp1	-0.230574	0.759077
Bcan	-0.256919	0.760732
Atp5g1	-0.246642	0.768209
Qk	-0.170231	0.774503
Dync1i2	-0.236033	0.781104
Snx5	0.209294	0.781104
Dynlrb1	-0.253367	0.781104
Marcksl1	0.256503	0.781104
Selplg	0.176447	0.781104
Serbp1	-0.235934	0.781104
Bhlhe41	-0.271466	0.781104
Rps19	0.141133	0.781104
Atp5d	-0.2814	0.781104
Hsp90b1	0.195946	0.781104
Bnip3l	-0.237786	0.781104
Ubl5	-0.202368	0.781104
Golm1	0.27273	0.781104
Btf3	0.192272	0.781104
Eif3h	0.219045	0.781104
Tmem176b	0.216402	0.784921
Slc6a6	0.243394	0.784921
Uqcrq	-0.193641	0.784921
Ccl4	0.21038	0.784921
Nfkbiz	0.200494	0.784921
Kdm6b	0.28891	0.785191
Rps3a1	0.15121	0.786649
Atp6v0b	0.195724	0.786649
Crybb1	0.226841	0.786649
Jmjd1c	0.219987	0.786649
Ppia	-0.151608	0.786649
Hint1	-0.19759	0.786649
Comt	0.237943	0.786649
Tapbp	0.242727	0.786649
Nhp2l1	0.229884	0.789704
Atf3	0.226974	0.790808
Lamtor2	0.237424	0.790808
Abhd12	0.231138	0.791165
Csnk1e	-0.237497	0.791165
Sec61g	-0.184071	0.793829
P2ry12	-0.177545	0.796461
Rab7	0.223866	0.796461
Rpl27	0.199003	0.796461
Eif2s2	0.221652	0.801863
Rpl13a	0.136781	0.801863
Gnai2	0.159048	0.801863
Ctsl	0.171934	0.801863
Uqcrb	-0.231554	0.801863
Prdx5	0.192432	0.801863
Acsl3	-0.256686	0.802603
Ptms	0.224028	0.802603
Rpl28	0.155679	0.802603
Man2b1	0.214157	0.802603
Srsf5	0.175463	0.802603
Psmb1	0.204509	0.802603
Rgs2	-0.172814	0.805093
Ski	0.219095	0.805093
Cd63	0.190703	0.805093
Sub1	0.179383	0.805093
Fam49b	0.238541	0.805093
Fth1	-0.392524	0.805093
Gdi2	0.177268	0.805814
Reep5	-0.200104	0.805814
Pura	-0.206841	0.805814
Hnrnpc	0.220223	0.8115
Fam213a	-0.232943	0.815791
Ergic3	0.205596	0.816088
Rpn2	0.201229	0.816088
Syngr1	0.226047	0.816088
Psenen	0.203495	0.818819
Siglech	-0.166034	0.818819
Mef2a	-0.1868	0.818819
Mertk	-0.209368	0.822307
Asah1	0.206107	0.822894
Dnajb1	0.221188	0.822894
Actr2	0.187219	0.825204
Rps27a	0.127549	0.825204
Ywhaq	-0.233468	0.825204
Serpine2	-0.163645	0.829497
Prdx6	0.180463	0.829497
Eif5a	0.200771	0.829497
Fos	0.141177	0.829497
Rpl37	-0.129269	0.829497
Rps14	0.124647	0.829497
Hnrnpa3	0.185645	0.831517
Samsn1	0.203484	0.831517
Ptma	0.123478	0.83338
Inpp5d	0.170264	0.83338
Slco2b1	0.166956	0.83338
Rps15	0.124496	0.83338
Slc25a3	-0.22558	0.83338
Vdac2	-0.178767	0.83338
Rplp1	-0.125211	0.83338
Sox9	-0.209462	0.83338
Irf2bpl	0.205579	0.83338
St3gal6	0.195424	0.83338
Gnb2	-0.207772	0.833926
Slc29a3	0.20323	0.833926
Rpl37a	-0.122411	0.841959
Tmed9	0.197958	0.84277
Git2	0.188918	0.845587
Dynll1	0.159988	0.845587
Ptn	-0.175379	0.845587
Tln1	-0.177988	0.854578
Saraf	0.181725	0.854578
Hmgb2	-0.239029	0.854578
Rpl14	0.113539	0.854578
Gm2a	0.172066	0.854578
Arf1	0.16837	0.854578
Cd74	0.808775	0.854578
Lgmn	0.116285	0.854983
Hnrnpu	0.158098	0.858532
Wdr26	0.179153	0.858532
Rpl12	0.122578	0.858532
Ptgs1	-0.157323	0.858532
Rpl35	-0.147033	0.858532
Mapre1	0.178088	0.858532
Ssr4	0.148799	0.858532
Rpl36a	0.112619	0.858532
Col27a1	0.202468	0.858532
Cdc42	0.140993	0.858532
Rac1	0.156656	0.858532
Rplp2	0.122173	0.858532
Psap	0.106774	0.858532
Ndufs7	-0.182991	0.858532
Use1	0.163442	0.858532
Rps24	0.110824	0.858532
Arf4	0.192174	0.858532
Arhgap5	0.175478	0.858532
Plxnb2	0.173486	0.858532
Zbtb20	-0.143505	0.858532
Trem2	0.164603	0.858532
Ddx3y	0.185683	0.858532
Kif5b	-0.148198	0.858532
mt-Nd2	-0.131898	0.858532
Clic1	0.16715	0.860456
Pea15a	-0.152157	0.860977
Top1	0.168298	0.860977
Rpl22l1	-0.116076	0.860977
Lamtor5	0.175197	0.860977
1810037I17Rik	-0.143183	0.860977
Ppp3ca	-0.168987	0.860977
Anxa3	-0.173058	0.860977
Pebp1	-0.14066	0.860977
Alox5ap	0.156493	0.860977
Cd33	0.15773	0.860977
Vimp	0.160728	0.860977
Tmcc3	0.166229	0.860977
Rpl41	0.0992979	0.860977
Hpgd	-0.162084	0.860977
Dad1	-0.156526	0.860977
Lcp1	0.135844	0.860977
Anapc13	-0.174476	0.860977
Rhoa	0.147949	0.860977
Rpsa	0.107612	0.860977
Dazap2	0.157513	0.860977
Zfp36l2	0.139293	0.860977
Tcf4	-0.142953	0.860977
mt-Nd1	-0.100752	0.860977
PISD	0.173195	0.860977
Rrbp1	-0.131779	0.864338
Tubb5	0.139615	0.864338
Ctsa	0.153842	0.865086
Cpe	-0.110685	0.865886
Tceb2	-0.136684	0.865886
Slc16a6	-0.178498	0.866955
Srgap2	0.148883	0.867933
Ywhah	0.140227	0.867933
Bmp2k	0.148897	0.867933
Ubc	-0.109078	0.867933
Atp6v0e	0.136981	0.867933
mt-Nd4	-0.103909	0.867933
Kmt2e	-0.147572	0.868867
Timp2	0.168528	0.868867
Rpl36al	0.111037	0.870357
Gabarapl2	-0.132763	0.872752
Eif1	-0.104397	0.873173
Chd7	0.157037	0.87488
Cnbp	0.144825	0.875357
Ewsr1	-0.148467	0.875444
Ppp1ca	0.145565	0.876022
Tgoln1	0.159855	0.877504
Bsg	0.168909	0.877504
St13	0.139823	0.877504
Rpl36	-0.0869312	0.877504
Eef1g	0.113002	0.88139
Klf6	0.111807	0.882996
Nnat	0.13794	0.883607
Fus	0.117209	0.883607
Csf1r	0.0907328	0.883607
Prrc2c	0.148546	0.884079
Rbm39	-0.123633	0.884079
Psma7	0.142353	0.884079
Sec62	-0.115903	0.884079
Atpif1	-0.112969	0.884079
Rpl21	0.0954744	0.884079
Gpx4	-0.0961811	0.884079
Cmtm6	0.140893	0.884079
Psmb6	0.142825	0.884079
Ddx5	-0.0943516	0.884079
Dst	0.122723	0.885128
Ier3	0.0966324	0.885128
Rpl9-ps6	0.136767	0.885128
Gpr34	-0.110192	0.88875
Myl6	0.0994525	0.88875
Rps2	-0.159281	0.88875
Ndufa7	-0.113014	0.88875
Luc7l2	0.115803	0.893215
Adam10	0.133828	0.893215
Edf1	-0.153597	0.893283
Tgfbr1	-0.108633	0.893283
Macf1	-0.1191	0.893283
Arid1a	0.122609	0.893283
Junb	-0.245195	0.893283
Rgs1	0.120365	0.902256
Ptp4a2	0.108782	0.902256
Cd37	-0.128973	0.902256
Rpl13	-0.30256	0.902256
Zmiz1	0.131359	0.902256
Ccdc12	0.110746	0.902256
Rps23	0.0702331	0.902256
Rhob	0.113655	0.902256
Rpl35a	0.0769667	0.902256
Sf3b2	-0.119845	0.902256
Efhd2	0.107999	0.902849
Tmsb10	-0.0905951	0.902849
Klf2	-0.115142	0.902849
Cox14	-0.115785	0.902849
Myeov2	0.0927805	0.903892
Higd2a	-0.122608	0.903892
Fkbp2	-0.115907	0.903892
Sdhb	-0.120379	0.908739
Prkcd	-0.115183	0.912878
mt-Cytb	-0.0707333	0.912878
Cfh	0.115893	0.913662
Romo1	-0.111736	0.913662
Lamtor4	0.109551	0.913662
Snrnp70	0.108293	0.913662
Ube2b	0.110159	0.913662
Ywhae	-0.0835917	0.913662
Srsf2	-0.102852	0.913662
Rps12	0.0793913	0.914753
Ndufa11	-0.112126	0.915461
Hmha1	-0.114421	0.920822
Rps27	-0.0728103	0.924798
Dnaja1	-0.106616	0.924798
Ncf1	0.091355	0.924798
Hmgb1	-0.0831258	0.924798
Ddx24	-0.107605	0.924798
Srsf3	0.0885301	0.924798
Nars	0.108049	0.924798
Snrpe	0.104497	0.925789
Neat1	-0.0863254	0.925875
Tor1aip1	0.102295	0.927148
Plxdc2	-0.0947915	0.931019
Actb	0.0630527	0.931019
Hnrnph1	-0.0846117	0.931019
Zfp36l1	0.0739071	0.931019
Slirp	0.105468	0.931019
Mtdh	0.100929	0.931019
Tpi1	-0.0945906	0.932124
Ccni	-0.0940176	0.933849
Pag1	-0.0958383	0.936143
Hexb	0.079368	0.936143
Sft2d1	0.0900943	0.936143
Ivns1abp	-0.0803979	0.936243
Tsc22d2	0.101118	0.937598
Gpi1	-0.0937819	0.937598
Sdc4	-0.0912707	0.939936
Ube2d3	0.0758634	0.943026
Sfpq	-0.0840348	0.943026
Shfm1	0.0737117	0.943026
Jund	-0.103344	0.943026
Atp5g2	0.0753027	0.943026
Son	-0.060081	0.943026
Paip2	-0.0870721	0.943026
Rpl39	-0.0651339	0.943172
Gm11808	0.0835942	0.943172
Hnrnpk	0.069369	0.943172
Eif5b	-0.0784468	0.945739
Dock10	0.0910672	0.947015
Tomm7	-0.0686666	0.947015
Mat2a	-0.0677306	0.947015
Rps17	0.0551931	0.947015
Cnp	-0.0771484	0.947015
Ccl3	0.0681549	0.949243
Prkar1a	-0.0782473	0.949243
Atf4	0.0694734	0.949461
Rnase4	-0.073053	0.951403
Tmem59	0.0700904	0.95148
Clk1	0.0647212	0.954322
Sumo1	0.0781785	0.954322
Chd4	-0.0714014	0.954322
Uba52	-0.0847952	0.954322
mt-Atp6	-0.0493392	0.954322
Pmepa1	-0.0700831	0.955745
Tsc22d4	-0.060634	0.955745
Ssh2	0.0626786	0.955745
Ppp1r11	0.0760609	0.955745
Uqcrh	0.0550134	0.959602
Pik3r1	-0.0627952	0.95993
Brd2	-0.0647207	0.960398
Tma7	-0.0654796	0.96041
Rpl34	0.0412088	0.964607
Pitpnc1	0.067228	0.964682
Rpl24	0.0411839	0.965038
Ankrd11	-0.0676644	0.968871
Canx	-0.0514315	0.972962
Vsir	-0.0490011	0.973909
Cst3	-0.0392451	0.974483
Mafb	0.0476076	0.974483
Mtpn	0.0631847	0.974483
Lpcat2	0.0581818	0.974483
Tcf25	0.0565992	0.974483
Spcs1	-0.0655172	0.974483
Rps29	-0.0479984	0.974483
Litaf	-0.0694553	0.974483
Srrm2	-0.0609149	0.974483
Fxyd1	0.0595575	0.979719
Ncl	0.0467192	0.979812
Tnpo3	0.0633959	0.979812
Apoe	0.0570843	0.980678
Celf2	0.0452032	0.981811
Rpl9	0.0319475	0.982214
Mef2c	-0.0378163	0.982606
Gm2000	0.0486298	0.985908
Rnf13	-0.0519933	0.985908
Tmem50a	-0.0478192	0.985908
Aldoa	-0.0459439	0.985908
Rps28	-0.0426976	0.985908
Cflar	0.0488714	0.986725
Cd84	-0.0486219	0.986725
Rab14	0.0417446	0.986725
Ddx3x	0.0329137	0.986725
Slc25a5	-0.0331726	0.986725
Clta	0.0462595	0.986725
Scp2	-0.0437667	0.986725
Arpc1a	0.0523074	0.986725
Ubl3	0.037988	0.986725
Cycs	-0.0472627	0.986725
Cyfip1	0.0424558	0.986725
Ctnnb1	0.039569	0.986725
Wsb1	0.037918	0.986725
Atp5h	0.033048	0.986725
Mylip	-0.0511841	0.986725
Erh	0.0421545	0.986725
Rpl30	-0.0296664	0.986725
Cyth4	-0.0424136	0.986725
Tob2	0.0446417	0.986725
Hes1	-0.0531462	0.986725
Rpl31	-0.0232	0.98924
Ier5	0.0210279	0.98924
Nop10	-0.0256687	0.98924
Ywhab	0.0395259	0.98924
Tspan7	-0.0274279	0.98924
Ndufb11	-0.0202088	0.98924
Wbp5	-0.0238918	0.98924
Krtcap2	-0.0288847	0.98924
S100a13	0.0335583	0.98924
Csde1	0.0231766	0.98924
Atp5f1	-0.0316702	0.98924
Eno1	0.0388262	0.98924
Gnb1	0.025099	0.98924
Rsrc2	-0.0343107	0.98924
Hpgds	-0.0332031	0.98924
Lair1	0.0300347	0.98924
Rabac1	-0.0272158	0.98924
Zfp36	0.0269565	0.98924
Eif3k	-0.0260363	0.98924
Ppp1r15a	-0.033732	0.98924
Ndufc2	-0.0309214	0.98924
Spcs2	-0.0315988	0.98924
Pde3b	0.0213902	0.98924
Ddit3	0.0359171	0.98924
Hmox1	-0.0308331	0.98924
Lsm6	-0.023199	0.98924
Zfhx3	-0.0198341	0.98924
Nedd8	-0.0218114	0.98924
Tpt1	0.030278	0.98924
Ppib	-0.0244081	0.98924
Ccrl2	0.0359859	0.98924
Pfn1	0.0358024	0.98924
Cltc	0.0245097	0.98924
Nme1	-0.0309205	0.98924
Abi3	0.0336771	0.98924
Tanc2	-0.0324783	0.98924
BC005537	-0.0196487	0.98924
Nfkbia	0.0192551	0.98924
Tmed10	0.0301423	0.98924
Meg3	-0.0435843	0.98924
Mlc1	-0.0402846	0.98924
Tmbim6	0.016454	0.98924
Pfdn5	0.018446	0.98924
Tra2b	-0.0210444	0.98924
Rasgrp3	0.0365218	0.98924
Zfand5	0.0262	0.98924
Ogt	0.0213911	0.990295
Tnf	0.018174	0.990295
Itm2c	-0.0141915	0.990605
Fosb	0.0168099	0.990605
Selk	0.0136881	0.990605
Ifi27	0.0194523	0.990605
Hk2	-0.0127603	0.998603
Lamtor1	0.0148579	0.998603
Stx7	-0.0143763	0.998603
Sept7	-0.0128195	0.998603
Eif4a2	-0.0111497	0.998603
Atp5c1	-0.00773965	0.998767
Apbb1ip	-0.0116144	0.998767
Set	0.0035718	0.998767
Gatm	0.00486897	0.998767
Pnrc1	0.00371323	0.998767
Rps8	-0.00175487	0.998767
Sdf4	-0.00378557	0.998767
Ost4	0.00637651	0.998767
G3bp2	0.00698008	0.998767
Fis1	-0.00651887	0.998767
Pcbp1	-0.00646149	0.998767
Ifngr1	-0.00633014	0.998767
Timm13	0.0041486	0.998767
Lamp1	0.00645908	0.998767
Gm26532	0.00947967	0.998767
Adgrg1	-0.0118504	0.998767
Rnf7	-0.00988658	0.998767
Rps27rt	-0.00387009	0.998767
Nsa2	0.00369977	0.998767
Eif5	-0.00635241	0.998767
Ywhaz	-0.00603984	0.998767
Rbx1	-0.00881726	0.998767
Ndufa6	0.0025871	0.998767
2410015M20Rik	0.0080495	0.998767
Csnk1a1	-0.0110277	0.998767
Zfos1	-0.00190601	0.999209
Rbm3	-0.000694885	0.999209
Ccnl1	0.00143098	0.999209
Rsrp1	0.000286958	0.999209
Snrpg	-0.000437923	0.999209
Rps27l	0.000694935	0.999209

## Sheet: h.sc_Olig_pseudobulk_deg
gene	log2FoldChange	padj
2900052N01Rik	-2.09687	1.02573e-09
Arpc1b	1.52046	1.03436e-06
Atp1b2	-1.17167	4.30358e-06
Gstm1	-0.956635	5.37576e-06
Etnppl	-1.32087	5.37576e-06
Arl4d	-1.70972	5.37576e-06
Itih3	-0.98803	1.34589e-05
S100a6	0.847657	2.42688e-05
Il33	0.952716	3.25438e-05
Slc9a3r2	1.89031	3.30377e-05
Agt	-1.0185	7.4663e-05
Cldn11	0.673695	0.000119164
Camk2n1	-0.950644	0.000131873
Ninj2	1.10059	0.000131873
Tlcd1	-1.57667	0.000142803
Crym	1.46508	0.000145631
Poc1a	1.39639	0.000145631
Mif	-0.906455	0.000154793
Vim	1.31	0.000160149
Bhlhe41	-1.13108	0.000160149
Mal	0.761534	0.000167469
Plp1	0.689905	0.000167469
Cryab	0.786406	0.000312675
Ramp1	-0.858449	0.00035975
Cldn10	-1.01116	0.000382632
Nkain4	-1.18223	0.000465386
Cela1	1.5734	0.000465386
Htra1	-0.796246	0.000587064
Lims2	0.990912	0.000660275
Dynll1	0.779663	0.000901596
Ifitm3	1.23532	0.00154169
Nefl	-1.2649	0.00154169
F3	-1.15185	0.00165621
Gpr50	1.37404	0.00196877
Apoc1	-0.991355	0.00196877
Tuba1a	0.620615	0.00196877
Actb	-0.500265	0.00228031
Slc6a1	-0.775955	0.00230207
C4b	1.21503	0.00230207
Tmeff2	0.685921	0.00256886
Slc25a18	-0.876361	0.00256886
Serpina3n	1.39011	0.00328972
Cd82	0.66749	0.00332488
S1pr1	-0.96434	0.00332488
Kif5a	-0.697411	0.00332488
Opalin	0.710038	0.00332488
Ablim2	0.926147	0.00360606
Tril	-1.05315	0.00360606
Lpar1	0.716574	0.00361679
Slc6a11	-0.846689	0.00361679
Pcdh9	0.583321	0.00412585
Ttr	3.83536	0.00460695
Celf4	-0.714144	0.00552836
Tnni1	0.687039	0.00593572
Ndrg2	-0.684147	0.00602971
Cox6c	-0.544196	0.00691642
Dfna5	-0.989218	0.00726644
Ddt	-0.673535	0.00733713
Fgfr3	-0.929574	0.00761571
Timp4	-0.886743	0.00766279
Slc1a2	-0.715943	0.00774848
Shank1	-1.1666	0.00774848
Rnf7	0.548621	0.00774848
Gm3764	-0.862822	0.00816561
Josd2	0.561278	0.00852456
Cd9	0.508843	0.00877805
Slc7a10	-1.08425	0.00885834
Ifi27	0.7539	0.00984374
Plpp3	-0.647443	0.0155751
Eno1	-0.750663	0.0176215
Ddit4	-0.856178	0.0176215
Id3	0.814572	0.0181819
Lrrc4b	-0.908985	0.0193771
Mog	0.54661	0.0193771
Pla2g7	-0.897397	0.0193771
Bst2	1.23688	0.0197508
Sep15	0.507046	0.019928
Rhoj	0.905228	0.019928
Kif5c	-0.767169	0.0209904
Cers2	0.494773	0.0209904
Bfsp2	0.953907	0.0209904
Sparc	-0.57166	0.0209904
Lhx1os	-1.51472	0.0209904
Per3	-1.0586	0.0210149
Trak1	-1.28911	0.0210149
Shtn1	0.74281	0.021556
Rph3a	-1.00837	0.0219917
Enho	-0.70085	0.0223024
Abr	-0.894793	0.0223024
Aldoc	-0.688756	0.0223024
Tef	-0.708472	0.0223024
RP23-291B1.2	0.916378	0.0227809
Gap43	-0.679829	0.0228251
Gja1	-0.723359	0.027041
Gabbr1	-0.527297	0.027232
Vegfa	-1.5663	0.0277457
Lrrc8a	-0.744587	0.0289742
Dnaja1	0.534825	0.030374
Atp1a2	-1.15595	0.030476
Dynlrb2	1.00924	0.030476
Sgk1	-0.72888	0.0308179
Sap30bp	0.757998	0.0308179
Jam3	0.530591	0.0308925
Urm1	0.583609	0.0318688
Ldlrad4	1.02135	0.0318688
Sox1	-1.23897	0.0335865
Gapdh	-0.514534	0.0336661
Cox6b2	1.21903	0.0344885
Sdc3	-0.960612	0.0346356
Slc1a3	-0.673263	0.0350725
1700047M11Rik	0.594974	0.0354324
Ctxn2	-1.15278	0.0354324
Ndufa5	-0.506633	0.0354324
Fads1	-0.694445	0.0354324
Kdr	1.14192	0.0359893
Rab33a	0.769808	0.0359934
Fcer1g	0.969387	0.0370097
Ugt8a	0.483088	0.0370097
Nipsnap3b	0.772733	0.0370097
Ldhb	-0.570195	0.0370097
Ntsr2	-0.715412	0.0374199
Ptn	0.432888	0.0379063
Chchd10	-1.13336	0.0379063
Cfl2	0.460846	0.0379063
Ctsk	0.826152	0.0384847
Mfge8	-0.834304	0.0384847
Rps29	-0.601462	0.0384847
Taf13	0.626242	0.0386626
Spcs1	0.441113	0.0386626
Snrk	-0.891859	0.0386626
Gas7	0.657538	0.0386626
Serpine2	-0.613013	0.0388309
Rps21	-0.550639	0.0388309
Arrdc2	-0.950828	0.0388309
Camk2g	-0.662849	0.0388309
Golga7	0.602346	0.0392927
Tspan2	0.469096	0.0395151
Ptch1	-0.610385	0.0395151
Gm28322	1.02198	0.04076
Gfap	1.63724	0.04076
Gpm6a	-0.627319	0.0424157
Dcxr	-0.957797	0.0427675
Lrp1	-0.70731	0.0428633
Cyp2j9	-0.981674	0.043173
Gpr37l1	-0.686457	0.0447222
Atat1	0.735861	0.0447222
Zeb2	0.432842	0.0449616
Ndrg4	-0.858288	0.0453021
Mapt	0.464995	0.046391
Fdps	0.590941	0.0485922
C1qa	0.739947	0.0490536
Alyref	-0.874292	0.0490536
Enpp2	0.446568	0.0490536
C1qb	0.768073	0.0507728
Cadm1	-0.573899	0.0507728
Mfsd2a	-1.08127	0.050881
0610009B22Rik	0.655522	0.0513669
Nmral1	0.540458	0.0513669
Pcsk1n	-0.723447	0.0519781
Paqr6	-0.778605	0.0519781
Car2	0.412229	0.0543493
Sirt2	0.427511	0.0559259
Tmem159	0.71038	0.0563743
Gria2	-0.675764	0.0566698
Eif4g2	0.428513	0.0566698
Hcn2	-0.961993	0.0566698
Chst1	-1.04157	0.0572925
Sult4a1	-1.0258	0.0572925
Rbm3	-0.679227	0.058404
St3gal4	-0.880658	0.0589855
Bnip3l	0.41714	0.0612717
Ckb	-0.422943	0.0612717
Bcan	-0.651192	0.062652
S100a16	0.403099	0.062652
Zfp787	-0.982454	0.062652
Rapgef4	-0.877954	0.0650428
Necap2	0.573378	0.0650428
Rpl38	-0.562751	0.0650428
Slc38a2	0.476143	0.0650428
Hsp90ab1	0.374127	0.0650428
Tmem141	0.706002	0.0661369
Nap1l5	-0.581314	0.0671454
Aldoa	-0.576343	0.0671454
Plekha1	0.560072	0.0673374
Sdc4	-0.69234	0.0679945
Rbm7	0.654277	0.0679945
Arpc5	0.468158	0.0688748
Rps27	-0.524715	0.0690532
1810037I17Rik	0.411787	0.0690532
Chmp5	0.474242	0.0690532
Gsta4	-0.824814	0.0690532
Ywhaq	0.363624	0.0690532
Timp3	-0.626217	0.0712737
Slc9a3r1	-0.853941	0.071397
Hdlbp	0.654294	0.0719649
Rcn2	-0.600759	0.0719649
Hist3h2ba	-0.60644	0.0728725
Rpl36a	-0.440996	0.0740548
Rpl37a	-0.458226	0.0740648
Acsl6	-0.661501	0.0740648
Baiap3	-1.02933	0.0740648
Efhd2	-0.988425	0.0749891
Fam107a	-0.708268	0.075167
Gjb6	-0.713596	0.075167
Txndc17	0.475205	0.076144
Eml2	-0.518362	0.0762244
Col9a3	0.959683	0.0773632
Gstm5	-0.412554	0.0778503
Oaz1	0.339572	0.0778503
Sik3	0.487214	0.0778503
Gjc3	0.439054	0.0790854
Syn2	-0.952942	0.0800168
Chn2	0.52529	0.0828574
Stmn2	-0.685991	0.0829358
Cox8a	-0.624295	0.0829358
Tshz2	-0.658352	0.0829923
Hddc2	-0.929208	0.0829923
1190005I06Rik	-0.976984	0.0829923
mt-Nd4l	-0.561691	0.0830545
Elovl6	0.528302	0.0854759
Taf9b	0.690437	0.0859663
Atp5b	-0.490623	0.0867275
6330403K07Rik	0.41865	0.0880885
Fbxo32	0.62573	0.0880885
Maob	-0.842004	0.0888854
Syt1	-1.00726	0.0890884
Stat1	1.0065	0.0895166
Man1a	0.943913	0.0895166
Ntrk3	-1.0461	0.0904896
Usmg5	-0.484222	0.0908212
Adcyap1r1	-0.679803	0.0910491
Meg3	-0.652993	0.0911025
Add1	0.446468	0.0912527
Pgm2	-0.692633	0.0916224
Fbxl5	0.473615	0.0916224
Pcyt2	0.558919	0.0916224
Cdc42ep2	0.607327	0.0916224
Rprm	-1.04789	0.0918206
Rpl22l1	-0.493559	0.0918206
Ankrd26	0.743833	0.0918206
Aldh1l1	-0.984074	0.0920353
Sfxn1	-0.767371	0.0931714
Bex2	-0.65458	0.0937274
Rhou	-0.489315	0.0937274
Mif4gd	0.54863	0.0937274
Sytl2	0.492349	0.0941787
Apod	0.414914	0.0948934
Prr5l	0.459731	0.09802
Sparcl1	-0.49403	0.09802
Commd3	0.474211	0.0980382
Slc4a4	-0.561974	0.0996622
Hapln2	-0.66563	0.101007
Enoph1	0.574224	0.101007
Fam96a	0.534683	0.101007
Mbp	0.393196	0.101007
Hnrnpa1	-0.515947	0.103394
Cyc1	-0.662483	0.104402
Smc4	0.952696	0.104984
Rpl37	-0.448128	0.104984
Rnf122	0.751021	0.105093
2310022B05Rik	-0.477893	0.105093
Nras	0.512126	0.106006
Ly6h	-0.754804	0.106006
Fyn	0.51287	0.10604
Srsf6	0.514488	0.107215
Tmem130	-1.11993	0.108005
Chn1	-0.876872	0.108135
Vsnl1	-0.922271	0.108135
Klf15	-0.834217	0.108762
Pkm	-0.418002	0.108762
Hhip	0.650297	0.108767
Fez1	0.397247	0.10936
Uchl1	-0.575194	0.10947
Apba2	-0.729807	0.10947
Prkar1b	-0.850304	0.110732
Flnb	0.915859	0.112899
Thtpa	0.793592	0.113016
Gpd1	0.560714	0.113094
Ccdc13	0.505577	0.114041
Ppp1r9b	-0.560692	0.114185
Fam45a	0.773022	0.114399
Nrarp	-0.970406	0.114735
Crlf3	-0.945057	0.11623
mt-Nd6	-0.519347	0.118158
Rhoc	0.587581	0.118395
Ndufa12	-0.440023	0.118395
Yif1b	-0.637377	0.119118
Slc25a3	-0.628255	0.119118
Ick	0.631281	0.119118
Wdr6	-0.752207	0.119118
Prickle1	0.611662	0.119118
Enpp4	0.46494	0.119118
Rorb	-0.811276	0.119118
Pmch	-0.852842	0.11942
Romo1	-0.442917	0.120785
Fam96b	0.531685	0.120785
Tmem106c	0.662645	0.120785
Ttll7	0.392477	0.121609
Pam	-0.605754	0.123304
Ntm	-0.594481	0.123521
Adamtsl1	0.701831	0.12747
Sncb	-0.95528	0.127539
Dzank1	-0.961833	0.127601
Ptprd	0.414163	0.128926
Ddah1	-0.712037	0.129754
Evi2a	0.419679	0.130449
Efr3b	-0.766793	0.132998
Gm42418	-0.632855	0.132998
Ntpcr	0.749655	0.133581
Btbd16	0.910972	0.133697
Stxbp1	-0.773534	0.133758
Cmtm5	0.346937	0.134053
Peg3	-0.479071	0.134106
Ctss	0.644742	0.13513
Nsg1	-0.625223	0.13513
Cnp	0.341382	0.13513
Aldh2	-0.711667	0.135531
Slc27a1	-0.583208	0.135531
Gltp	0.447305	0.136068
Plcb4	-0.873542	0.136417
Snx6	0.484323	0.136552
Sgk2	0.834455	0.138311
Zfhx3	-0.670745	0.138674
Rsu1	0.486872	0.138938
Hist1h1c	-0.536511	0.138938
Cox7c	-0.367755	0.138938
D730003I15Rik	-0.712412	0.140924
Cox5b	-0.564377	0.148951
Gna12	0.375356	0.156548
Pofut2	-0.689413	0.156548
Syn1	-0.79342	0.15661
Sorcs2	-0.921889	0.15661
Rchy1	0.46982	0.15661
Pdlim2	0.420178	0.157069
Uqcr10	-0.377259	0.157521
Arhgef10	0.378274	0.159614
Chd3os	-0.626682	0.159614
Ubxn2a	-0.813763	0.160054
Etv1	0.35475	0.160054
Acaa2	-0.766949	0.160054
Tm2d2	0.41972	0.160313
1110038F14Rik	0.594577	0.160678
Drap1	-0.576501	0.161991
Aldh3b1	0.665584	0.165234
Gprasp2	-0.66211	0.165446
Nfasc	0.39572	0.165674
Acsbg1	-0.54525	0.165825
Gria1	-0.514933	0.165825
Cirbp	-0.481039	0.16634
Card19	0.617677	0.16634
Cd52	0.919276	0.166748
1110001J03Rik	-0.43353	0.167136
Tmem63b	0.555055	0.168136
Ncs1	-0.668696	0.168164
Arpc1a	0.412673	0.168648
Iqsec3	-1.70576	0.168648
Ado	0.424182	0.168648
Nrsn1	-0.655989	0.168648
Cct5	0.459052	0.168648
Ddah2	0.691387	0.168648
1110004E09Rik	-0.896686	0.174199
Zfp365	0.521387	0.176586
Dynlt3	0.49743	0.176869
Dbp	-0.697949	0.176869
Stmn1	0.306688	0.176986
Ndufc1	-0.376794	0.180743
Cyp2j12	0.691582	0.180743
Ece1	-0.878894	0.180743
Commd8	0.490094	0.180743
Cspg5	-0.574946	0.180743
Rnd2	-0.626638	0.180743
Deb1	0.411932	0.182352
Capn5	0.64263	0.184972
Paip2	0.343942	0.188559
Ddhd1	-0.486889	0.189202
Msrb1	0.471864	0.1894
Ptgds	-0.794177	0.193345
Lrp1b	0.498524	0.193345
Sptssa	0.415094	0.193345
Snx15	0.451875	0.193345
Zfos1	-0.401517	0.193651
Hepacam	-0.345592	0.194858
Prex2	-0.750137	0.194986
Slc39a12	-0.55754	0.194986
Slc38a1	0.578223	0.194986
Igbp1	0.592254	0.196057
Adgrb1	-0.882962	0.196893
Lsamp	-0.504055	0.196893
Adipor1	0.4657	0.197363
Cmc4	0.664008	0.198053
Phkg1	-0.812779	0.199593
Kcnj16	-0.726355	0.199593
Gsn	0.401358	0.199908
Ppargc1a	-0.808313	0.199908
Iah1	0.689842	0.199908
Prodh	-0.839242	0.200092
Cript	0.400049	0.200773
Cyp51	0.533834	0.203072
Sh3gl3	0.50127	0.203138
Dpy19l1	0.378827	0.203138
Eci1	-0.62617	0.203138
Tnk2	-0.578431	0.204852
Cox4i1	-0.313547	0.2055
Nsg2	-0.677377	0.2055
Gm13293	0.641519	0.206403
Ndn	-0.454421	0.206403
Ubb	0.293576	0.206403
Dusp3	-0.439881	0.206403
Sh3bp1	-0.794395	0.206836
Pitpnc1	-0.486843	0.209168
Sos1	0.591237	0.209168
Mia	0.773268	0.209977
Rnf5	0.384206	0.209977
Tprn	0.40112	0.211625
Cdpf1	0.647226	0.212747
Fbxo2	-0.509461	0.213151
Cald1	0.492283	0.213151
Ap2a1	0.348964	0.213151
Msi2	-0.478523	0.213151
Dnal4	0.662171	0.213151
Tmem167	0.416164	0.213854
Osbpl1a	0.392567	0.214349
Nav1	0.4617	0.216156
Scrg1	-0.511984	0.216515
Rpl12	-0.358646	0.216558
Tsc22d3	-0.355521	0.216558
Epas1	-0.603	0.216558
Ssna1	0.449179	0.217273
Bin1	-0.390584	0.219993
Cbarp	-0.690264	0.221251
Ppp2r2b	-0.664223	0.221501
Ccl27a	-0.693905	0.223291
Bet1	0.4271	0.223855
Gpi1	-0.402141	0.223855
Gng2	-0.810514	0.223855
Hist1h4h	-0.696049	0.223855
Ppp2r1a	-0.43169	0.223855
Cadps	-0.720067	0.224555
Nrsn2	-0.819051	0.227807
Unc13c	-0.678139	0.227807
Mak16	0.675577	0.227984
Ermn	0.336687	0.228468
Atp6v1g1	0.32624	0.228468
1600012H06Rik	0.783399	0.228468
Gprc5b	-0.313989	0.232819
Csdc2	-0.693227	0.234126
Kbtbd11	-0.601819	0.235994
Rab34	-0.797808	0.235994
Rnf13	0.298625	0.236479
Pdrg1	0.461644	0.236547
Rap1a	0.338638	0.236547
Bloc1s2	0.486325	0.237694
Slc38a3	-0.815573	0.24083
Fut9	-0.609804	0.241635
Rpl35	-0.433486	0.242302
Grb14	0.356232	0.242302
Rps8	-0.309831	0.242302
Rims3	-0.825374	0.242302
Tmem176a	-0.698841	0.242302
Anks1b	0.353088	0.242302
Vamp2	-0.408963	0.242737
Lzts2	-0.453582	0.242737
Agpat5	-0.51233	0.242847
Rpl39	-0.422636	0.243343
Rsrc2	0.40825	0.243343
Gm44386	-0.68635	0.243343
Spop	0.391457	0.243343
Atp8a1	0.348591	0.24352
Nucks1	-0.386386	0.244619
Slc15a2	-0.785585	0.244619
Slc12a5	-0.796517	0.246479
Pdcd10	0.436287	0.246813
Psma5	0.419615	0.246813
Hmgcl	0.486025	0.246813
Cml1	-0.464686	0.246813
Camk2n2	-0.835785	0.246813
Xaf1	0.499468	0.246894
Tomm22	0.39092	0.246894
Rpl36	-0.364011	0.246894
Arrb1	-0.614443	0.246973
Tmem98	0.495891	0.246973
Sod1	-0.378598	0.246973
Usf1	0.578294	0.249259
Lonrf2	-0.816909	0.250185
Txlna	0.524149	0.250185
Cd38	-0.711434	0.251452
Smco3	0.461617	0.252806
Rtn1	-0.555699	0.252806
Glul	-0.279117	0.254582
Atpif1	-0.380387	0.254582
Eno2	-0.745049	0.254582
Adgrl1	-0.579262	0.254582
Aplp2	-0.299157	0.254582
Gcat	-0.770052	0.254582
Faah	-0.824013	0.255327
Frmd8	0.382506	0.25596
Plin3	0.428181	0.256619
Ctsf	-0.595752	0.256619
Ogfr	0.604342	0.256882
Pnmal2	-0.455753	0.258256
Cox7b	-0.321651	0.262466
S100a10	0.618839	0.262466
Cox6a1	-0.329019	0.262466
Pan3	-0.567073	0.262466
Hebp1	0.405788	0.262466
Psme2	0.502195	0.262466
Impdh2	0.550376	0.262466
Ndufv3	-0.329682	0.262466
Aif1	0.790162	0.262466
Impact	-0.45198	0.262466
Epb41l4aos	-0.91263	0.262466
Ndufa2	-0.313059	0.262466
Snap25	-1.11897	0.265173
Tpd52	0.402734	0.265173
Tmem144	-0.526324	0.265173
Cntfr	-0.599124	0.265173
Ncdn	-0.453681	0.265173
Ywhah	-0.488142	0.265173
Rhbdd2	-0.630393	0.265173
l7Rn6	0.457746	0.265173
Chmp7	0.463121	0.265173
Mcam	0.485353	0.265173
Srd5a1	0.556872	0.265173
Apoe	-0.794042	0.266133
Zwint	-0.434992	0.266133
Immp1l	0.398853	0.267474
Tpm3	0.391325	0.267513
Gabbr2	-0.692642	0.267513
Resp18	-0.523168	0.268037
Notch2	-0.812638	0.268037
Lsm10	0.693962	0.268037
Marcksl1	0.510705	0.268037
Mtss1l	-0.523129	0.268037
Hmox2	0.378888	0.268037
Ttyh3	-0.601682	0.268252
Pcp4	-0.980397	0.269798
Pcolce2	-0.468692	0.2704
Slc1a4	-0.720041	0.273383
Hdac1	0.507556	0.274492
Ubl3	0.349739	0.274492
Hdac7	0.607876	0.275193
Mmd2	-0.480717	0.275249
Psmd12	0.502529	0.275249
Zdhhc12	0.803457	0.275288
Ergic2	0.44928	0.275288
Itgav	-0.3846	0.275626
Mapre1	0.388543	0.27714
Dusp7	0.474011	0.27714
Txndc12	0.563567	0.279963
Tmed5	0.439833	0.279963
Fundc1	0.445457	0.280555
Mfn1	-0.491391	0.281199
Bcl10	0.541514	0.281199
Rps15	-0.289499	0.281199
Kcnma1	-0.679958	0.281199
Dnajc27	-0.765868	0.281199
Mgat5	0.591908	0.281911
Secisbp2l	0.310474	0.283164
Bex1	-0.562009	0.283164
2610001J05Rik	0.355999	0.283164
Hnrnph1	-0.358488	0.283288
Pfdn2	-0.325692	0.284944
Sms	-0.674376	0.284944
Adrbk2	-0.577894	0.284944
Tyrobp	0.511073	0.284944
Map6d1	0.459557	0.284944
Lrrc8c	0.681167	0.28538
Nr1d2	-0.540057	0.28538
Ppp1r16b	0.349442	0.287778
Ttyh1	-0.36363	0.288089
Hap1	-0.555254	0.288089
Slc5a3	0.576698	0.288089
Napb	-0.612037	0.288304
Mrto4	-0.739875	0.290605
Tmod1	0.353992	0.290826
Camta1	-0.437776	0.290826
Mgll	-0.540598	0.290826
Atp2b1	0.385434	0.291043
Paqr8	-0.391568	0.292311
Rnpep	-0.54459	0.292765
Slc7a11	0.475961	0.293616
Nrd1	0.389329	0.293616
Oser1	0.513793	0.294978
Camk2b	-0.664231	0.296105
Tm9sf4	0.527562	0.296877
Gm42726	0.876017	0.296877
Rogdi	-0.573608	0.296877
Lrrc8d	0.474381	0.297257
Spock1	-0.338537	0.297259
Gpld1	-0.601488	0.301086
Atp5a1	-0.297418	0.301475
Rxra	-0.762957	0.301825
Hspa5	-0.379368	0.301825
Prkcb	-0.535954	0.301825
Plpp2	0.563401	0.301825
Samhd1	0.611159	0.302122
Spr	-1.34149	0.302122
Ednrb	-0.527038	0.302122
Soat1	-0.604355	0.304321
St6galnac6	-0.684549	0.304321
4930402H24Rik	0.31539	0.304321
Dhrs1	0.439116	0.304321
Cox5a	-0.640497	0.304321
Rpl35a	-0.321394	0.304321
Trim13	0.563479	0.305459
Clk4	0.407863	0.306007
Plin4	-0.632591	0.306007
Med1	0.541804	0.306483
Cdc26	0.412613	0.30694
Rdx	0.319645	0.30694
Zcchc18	-0.475174	0.308585
Tmsb4x	0.40506	0.308585
Leprot	0.433607	0.308585
Chordc1	0.548967	0.308585
Tmem14c	0.40893	0.308585
Cxcl14	-0.646382	0.308585
Atp6v1b2	-0.394972	0.315143
Slc3a2	-0.530861	0.31606
Atp1b1	-0.558189	0.317051
R3hdm1	0.394235	0.318133
Stim1	-0.584906	0.318133
Mras	-0.577632	0.318133
Fip1l1	0.436507	0.321885
Idh1	0.446963	0.323004
Cox6b1	-0.288851	0.323004
Slc31a2	0.701557	0.323292
Tpi1	-0.368113	0.323292
Amn1	0.469072	0.323292
Praf2	0.459202	0.323461
Hmgcs1	0.318673	0.323461
Ahi1	-0.424032	0.324869
Scg2	-0.699314	0.326651
Gabrb1	-0.551335	0.326651
Bhlhe40	-0.618855	0.326651
Uqcrfs1	-0.490293	0.326651
Cdk4	0.449519	0.329091
Flywch2	-0.673874	0.330024
Cab39l	0.526052	0.33122
Bccip	0.515065	0.332702
Ywhag	-0.370954	0.333403
Tfrc	-0.61886	0.333403
Jund	-0.481556	0.333435
Zcchc10	0.629585	0.333435
Stub1	-0.455304	0.333435
Ptprz1	-0.449892	0.334073
Uba52	-0.460604	0.334073
Idi1	0.419059	0.334073
Vamp7	0.414976	0.334073
Celf2	-0.543687	0.334424
Rora	-0.448423	0.335495
Birc2	0.623476	0.335923
Rnf187	-0.384137	0.339873
Mapk4	-0.650577	0.339873
Pou3f2	-0.71705	0.340101
Rps12	-0.315416	0.340101
Rps25	-0.283487	0.340101
Fbxo9	-0.553567	0.340101
Zfp62	0.679671	0.340101
A730017C20Rik	-0.766014	0.340101
Lrrtm2	0.679205	0.340365
Rc3h1	0.456607	0.341421
Snhg11	-0.581075	0.341421
Mcrs1	0.473612	0.341421
Dlgap1	-0.519163	0.341421
Gm9493	0.373361	0.341421
Arl2	0.336139	0.343333
Pfkm	-0.530123	0.344148
Gatm	0.267205	0.344493
Cdc42	0.294342	0.344493
Pgap2	0.4626	0.344493
1110032A03Rik	0.422777	0.344493
Arf3	-0.370498	0.344493
Hspa4l	0.454686	0.344741
Tpcn1	-0.605326	0.344741
Them4	0.545765	0.345436
Bpgm	0.379871	0.346358
Rps19	-0.308357	0.346358
Pex5l	-0.296416	0.347708
Gamt	0.554914	0.347708
Slc24a2	0.311107	0.347776
Necap1	-0.575246	0.348827
Wdr33	0.672068	0.350269
Pitpnm1	-0.62079	0.350269
Map4k2	-0.610371	0.350269
Snx17	0.366074	0.351659
Stard3nl	0.346927	0.352141
Atp5j	-0.299756	0.352141
Stmn3	-0.403564	0.355112
Eva1a	-0.737279	0.355112
Col4a3bp	-0.595305	0.355112
Psmb8	0.809621	0.355112
Ralgps1	0.437136	0.358051
mt-Co1	-0.230024	0.358051
Snhg9	-0.605344	0.358389
Cntn1	0.358785	0.358742
Emc8	-0.456886	0.359186
Sh3glb1	0.317271	0.360734
Vps35	0.366014	0.360734
Trmt10b	0.650322	0.361043
Micu3	-0.546779	0.361043
Sh3d19	0.550352	0.361634
Pex1	0.600496	0.361634
Gabrg1	-0.614169	0.361634
Erlec1	0.482294	0.361634
Tmem80	0.446919	0.362466
S100a1	-0.295067	0.362776
Mrpl38	-0.730382	0.362776
Tomm70a	-0.527552	0.362776
Arl13b	0.533605	0.363392
Foxo3	-0.599696	0.363903
Pdcd6ip	0.372114	0.364718
Rab18	0.318009	0.364718
Eif3m	0.363806	0.365092
Rpl31	-0.292435	0.365713
Fkbp1a	0.306815	0.365717
Ptma	0.26051	0.367039
Mdp1	0.474991	0.367039
Pik3c2a	0.468812	0.367308
Clip2	0.463388	0.367831
Cyp2d22	-0.589128	0.368016
Polr2c	0.386238	0.371221
Timm22	0.401524	0.371221
Yae1d1	0.436986	0.371221
Ddx39b	-0.364743	0.371221
Zeb1	-0.496928	0.371221
Sra1	0.361591	0.371221
Snap23	0.494121	0.371275
Gjb1	0.303843	0.371275
Elovl1	0.394041	0.371275
C1qc	0.563513	0.371275
Arl6	0.580604	0.371275
Ndufb3	-0.304466	0.371976
B230118H07Rik	0.361041	0.371976
Igsf1	-0.559801	0.371976
Calb1	-0.690937	0.371976
Tox4	0.493012	0.371976
Gabarap	0.252967	0.371976
Arrdc3	-0.315589	0.371976
Jam2	-0.607956	0.372684
Ankub1	0.473254	0.373613
Pcnp	0.303638	0.374251
Aifm1	0.69219	0.374942
Atp5k	-0.381407	0.374942
Zfand5	-0.36074	0.374942
Ptprn	0.355114	0.377037
Fam213b	-0.390775	0.377037
Acsl1	0.433584	0.377037
Chdh	0.489617	0.377037
Sept7	0.267723	0.377037
Ctnnd2	-0.494709	0.377037
Ip6k1	-0.401727	0.377777
Smim1	0.334788	0.378121
Rpa3	0.522883	0.378735
Ccdc186	0.470498	0.378735
Paqr7	-0.545581	0.380261
Creb5	0.321179	0.380261
Cd302	-0.645449	0.381056
Psmd9	0.418665	0.388171
1500009C09Rik	-0.531071	0.388171
Pex2	0.402811	0.388976
Tmem30a	0.29114	0.388976
Kmt2c	-0.340008	0.390481
2700029M09Rik	-0.598191	0.390481
Snn	-0.562283	0.390481
Cldnd1	0.271964	0.391398
BC031181	0.277455	0.391398
Ppp1r8	0.600897	0.391721
Vbp1	0.319136	0.392119
Cep104	0.519883	0.392119
Brk1	0.320537	0.392119
Cenpb	-0.460598	0.393559
Srpk1	0.556683	0.393559
Eef1d	0.310229	0.395678
Eml1	0.421373	0.396105
Rragc	-0.49423	0.397051
Unk	-0.672946	0.39769
Nip7	0.527287	0.398933
Pop5	-0.638455	0.399755
Gpc5	-0.596433	0.399755
Arhgef4	-0.508588	0.400061
Tet2	-0.534224	0.400061
Herpud1	-0.515076	0.400061
Kif1c	-0.538983	0.400061
Dynll2	-0.352402	0.400061
Snf8	-0.610508	0.400061
Nfkbia	-0.42308	0.400061
Bad	0.420119	0.400061
Trak2	-0.561836	0.400199
Nsf	-0.475963	0.400199
Rap2a	0.445906	0.400831
Camk2a	-0.425158	0.403318
1810043H04Rik	-0.40775	0.404237
Ttc3	-0.307032	0.404237
Grina	-0.372067	0.407037
Dusp16	0.44944	0.407343
Iars	0.492065	0.40749
Kcnip3	-0.587093	0.408677
Idh2	-0.594632	0.408677
Tead1	-0.704459	0.412497
Sft2d1	0.351101	0.412497
Smap1	0.491093	0.412713
Msi1	-0.642024	0.412713
Tob1	-0.406488	0.412713
Fopnl	0.364987	0.412713
Gipc1	0.429758	0.415176
Scrib	-0.494292	0.417562
Zfand2b	0.521152	0.418218
Gprasp1	-0.411307	0.418218
Clic4	0.271557	0.418218
Rassf1	0.576426	0.418218
Ewsr1	-0.308592	0.418218
Chd3	-0.506867	0.418218
Etv5	-0.67845	0.418246
Psmb4	-0.32944	0.419133
Nr1d1	-0.647354	0.419133
Sumo1	0.279368	0.421211
Ntrk2	-0.378107	0.421365
Phka1	-0.656954	0.423256
Dguok	0.417999	0.423256
Dusp19	0.541954	0.425653
Syp	-0.589051	0.425653
Lgi1	-0.581274	0.426299
Rpe	0.56925	0.426749
Rps24	-0.271564	0.429059
Tmco3	0.475931	0.429883
Vamp3	0.33749	0.429982
Polr2b	0.501878	0.429982
Fam162a	-0.424425	0.431004
Nudcd2	0.468152	0.431053
2410015M20Rik	-0.28069	0.431053
Mnat1	0.452879	0.432425
Psap	-0.237762	0.432579
Dctn2	0.297569	0.432579
Neo1	-0.330165	0.432579
Eif2s1	0.541227	0.432579
Tmed10	0.266304	0.432579
Gpm6b	-0.311364	0.432762
Rasal1	-0.650175	0.43636
Sf1	-0.40774	0.43636
Cxx1b	-0.453989	0.436608
Osbpl2	-0.581666	0.438301
Irak1	-0.442554	0.438301
Sltm	0.37523	0.438792
Lsm8	0.346082	0.439905
Spon1	-0.488596	0.442261
Rnf157	-0.608094	0.443232
Kcna2	0.372557	0.443626
Rarres2	-0.447694	0.447475
Iscu	-0.487421	0.447805
Cfl1	0.251685	0.447805
Pdzd11	0.440713	0.449591
Eif3e	0.341218	0.449591
Sun2	-0.637675	0.449591
Lrrc58	-0.276156	0.452018
Ptpdc1	0.378877	0.452615
Cds2	-0.316842	0.454391
Emc1	-0.381586	0.454391
Hnrnpl	-0.351822	0.454391
Acin1	0.318663	0.454391
Emc6	-0.689767	0.454391
Rab24	-0.631484	0.454391
Twf1	0.328715	0.454391
Elp2	-0.59148	0.454391
Trim8	-0.452208	0.454391
Syne1	-0.415031	0.457276
Fabp5	0.260872	0.45943
Mef2d	-0.594107	0.46148
Sox5	-0.621991	0.46148
Fbl	0.455412	0.46148
Ncbp2	0.457552	0.46148
Stx1b	-0.553004	0.461786
Tmcc3	0.245291	0.461786
Padi2	0.492273	0.462055
Trnt1	0.365699	0.462055
Zcchc12	-0.62219	0.463682
Gm16286	0.362987	0.463682
Usp1	0.565269	0.46473
Plekha2	0.532305	0.465984
Ppa2	-0.533557	0.467216
Dusp8	-0.48987	0.468797
Caskin1	-0.634613	0.468797
Ell2	0.46907	0.469307
Prdx3	0.364718	0.469307
Pclo	-0.452712	0.470673
Cs	-0.370575	0.470673
Ech1	0.278644	0.471332
Gria4	0.596731	0.471332
Gpx3	-0.661961	0.471332
Ercc6l2	0.543658	0.471332
H2-Ke6	-0.626452	0.471332
Nutf2	0.649618	0.471664
Pxmp2	-0.552498	0.471713
Timm8b	-0.281062	0.471713
D17Wsu92e	-0.398086	0.472952
Cdkn2d	0.369034	0.473487
H3f3b	0.297767	0.473487
Kif3a	0.361236	0.473573
Kif5b	-0.28971	0.474372
4930453N24Rik	0.515987	0.475089
Insig1	-0.32554	0.476357
Ccdc90b	0.540997	0.476357
Eif3f	-0.339918	0.476976
Tpm1	-0.452292	0.476976
Ndufb9	-0.249226	0.478317
Commd1	0.316673	0.478373
Slc44a1	0.247145	0.478558
Prdx4	-0.371738	0.478945
Hnrnpr	0.294326	0.478945
Ncan	-0.527337	0.478945
R3hdm4	0.347484	0.479982
Commd9	0.392671	0.480665
Chm	0.420157	0.480665
Nfe2l3	0.567379	0.480665
Olfml1	0.436035	0.480665
Polb	0.418583	0.480665
Vps37a	0.400804	0.480665
Specc1	0.361644	0.480665
Hnrnpa0	-0.403737	0.480665
Hsp90aa1	0.257351	0.481973
Ndufa10	-0.360818	0.482776
Faap20	0.490045	0.482776
Sept1	0.51734	0.482776
Nkx6-2	-0.363205	0.482776
Ngfrap1	-0.336084	0.482958
Max	0.390221	0.482958
Hlf	-0.507299	0.483724
Syngr1	-0.489895	0.483724
Lgmn	0.309135	0.484391
Hecw2	0.421499	0.484404
Pkig	0.454781	0.484404
Ptbp2	-0.381391	0.484404
Ubxn2b	0.53389	0.484404
Rnaseh2b	0.520234	0.484404
Zfp651	-0.505029	0.484404
Pik3ip1	-0.366676	0.484404
Pick1	0.480213	0.484404
Dgcr6	-0.436969	0.484404
Hsd17b4	-0.412794	0.484404
Insc	0.496679	0.484425
Mtf1	0.334233	0.484455
Clasrp	-0.452297	0.484921
Maged1	-0.324381	0.485279
Txlng	0.677384	0.487294
Atp6v0b	0.255966	0.487294
Fam3c	-0.553202	0.487294
Sox6	-0.602778	0.487294
Ahsa2	0.56351	0.487294
Reep5	0.242045	0.487294
Gng3	-0.421143	0.487294
Fam183b	0.498819	0.491721
Psenen	0.249321	0.491959
Prkcq	0.447445	0.494036
Dnpep	0.48528	0.494135
Cxx1a	-0.325517	0.494135
E130308A19Rik	0.365754	0.494135
Gm10073	-0.337041	0.494135
Ebp	0.459627	0.494454
Srpk3	0.479245	0.494454
Ssbp3	-0.36703	0.494454
Glod4	0.314203	0.494454
Ppp1r14b	-0.641905	0.494454
Cacnb4	0.306	0.495104
Gss	0.428055	0.495104
Klhdc10	-0.495454	0.495104
Slc43a2	0.334292	0.495104
2310015A10Rik	-0.471242	0.495104
Stx12	0.329028	0.496454
Lsm5	0.298086	0.496454
Tnrc6b	-0.351565	0.496454
Pak7	0.343497	0.496733
Snapc5	0.322402	0.496733
Sod2	-0.339049	0.496733
Diablo	0.348965	0.497084
Ccdc174	0.428562	0.497084
Nudt18	-0.552807	0.497084
Atp5o	-0.240144	0.497084
Wbp1	0.377678	0.497349
Ppp2r3a	0.302222	0.497349
Yipf4	-0.417049	0.497349
Plekhm2	-0.473631	0.499719
Naa30	-0.546196	0.499719
Tmem14a	0.340707	0.499804
Tcaf1	0.389725	0.499804
Usp19	-0.455713	0.499804
Rpsa	-0.244434	0.499804
Nrcam	-0.522848	0.499804
Kat2b	0.303578	0.499804
Fibp	-0.398012	0.499913
Kcnd2	-0.549529	0.500129
Vmp1	0.233482	0.500129
Ldlrad3	0.383889	0.500929
Sgip1	-0.458504	0.50127
Pvrl1	-0.361985	0.501285
Erich1	0.530953	0.501697
Wls	0.352382	0.502161
Spata2	0.479762	0.502698
Plxnb3	0.396413	0.503069
Nfatc3	0.531085	0.503069
Sept3	-0.58215	0.503797
Rraga	-0.388712	0.504135
Saraf	-0.275075	0.504135
Ccar2	-0.593097	0.504135
Rplp1	-0.265465	0.504135
Cyfip2	-0.42735	0.504135
Ndufaf2	0.334355	0.505317
BC029722	-0.404758	0.505508
Sox11	-0.542035	0.505508
Heatr3	0.412796	0.50619
Unc5c	0.358562	0.507301
Elavl3	0.24465	0.507301
Adam15	-0.38713	0.508595
Mob3b	0.451117	0.508595
Limch1	0.273069	0.508595
Gpatch8	0.309259	0.508595
Erh	0.262475	0.508595
Ggnbp1	-0.537331	0.508595
Mro	-0.571396	0.508595
Tmem237	0.429112	0.508624
Hnrnpu	-0.280081	0.508624
Gtf2b	0.410078	0.508624
Hpcal4	-0.437986	0.508624
Minos1	-0.248853	0.508624
Nat8l	-0.591095	0.508624
Tax1bp1	0.305693	0.508624
Pgbd5	0.461017	0.508624
Ppib	0.284522	0.508624
Kif2a	0.495292	0.508624
Cipc	-0.327012	0.508624
Taf6l	0.48555	0.508624
mt-Co2	-0.205449	0.508624
A230009B12Rik	-0.582197	0.508868
Tubb4a	0.285619	0.509067
Trappc13	0.445692	0.509478
Zbtb16	0.476339	0.514018
Dbnl	0.397179	0.514018
Trappc1	0.390716	0.514018
Cwc25	0.424491	0.514623
Capza1	0.373619	0.514809
Hnrnpd	-0.380946	0.514809
Polr1d	0.268315	0.514809
Lrrc28	0.415781	0.514809
Arf1	0.261138	0.514809
Tvp23b	0.383829	0.514809
C1qbp	-0.53466	0.514809
Ift20	0.289377	0.514809
Usp36	0.551107	0.514809
Tubb2a	-0.44361	0.514809
Timm17b	0.381743	0.516204
Kdsr	-0.335532	0.51736
Ppp1r10	0.446385	0.518721
Fbxo36	0.50574	0.519225
Spen	-0.410761	0.519225
Man2c1	-0.584973	0.519225
Amph	0.405026	0.519225
4833439L19Rik	0.300267	0.519225
Plcb1	-0.560452	0.521857
Pcdh10	-0.326078	0.521857
Snx30	0.286348	0.521857
Rpl21	-0.218648	0.521857
Rasgef1a	-0.541253	0.521857
Dnajb12	0.435617	0.521857
Map1lc3b	0.260182	0.521857
Cdc42se2	0.296671	0.521857
Slc22a23	0.395814	0.521857
Carhsp1	0.257779	0.521857
Aip	0.333142	0.521857
Vegfb	-0.508399	0.521857
Zcchc8	-0.568235	0.525366
Trappc10	0.385262	0.525366
Ccdc12	0.293676	0.525366
Ext2	-0.514421	0.526038
Cry2	-0.416085	0.526177
Lsm6	-0.249269	0.526177
Adam9	0.326925	0.528004
Pink1	-0.291057	0.529016
Rgma	-0.330816	0.529016
Rpl41	-0.266494	0.529016
Fcor	-0.366418	0.529016
A230046K03Rik	0.400261	0.529059
Trf	0.229848	0.530399
Xrcc3	0.450709	0.530567
Hsd17b11	-0.37938	0.531445
Magi1	-0.373034	0.531445
Med25	-0.499208	0.531445
Ube2n	0.289332	0.531445
Smoc1	-0.572182	0.531445
Atg101	0.459269	0.531445
Il1rap	0.256714	0.531445
Epm2aip1	-0.376225	0.532221
Phyhipl	0.253159	0.532448
Sall2	-0.466324	0.532448
Tomm40l	0.510657	0.532617
Thbs3	0.410456	0.532617
Acaa1a	-0.379667	0.532617
A430005L14Rik	0.444113	0.533107
Lrig1	-0.452592	0.53343
Farp1	-0.534335	0.53343
Tmed4	0.328222	0.53343
Fkbp3	-0.308731	0.53343
Rpl30	-0.244642	0.53343
Psmg2	-0.539132	0.53343
Polr3f	0.553304	0.535473
Naa20	0.397917	0.535473
Hipk3	-0.47102	0.536045
Ctsz	0.36619	0.536045
Zfp131	0.436751	0.536045
Mpst	0.327028	0.536242
Cyp27a1	-0.479478	0.536801
Dusp10	0.368261	0.536801
Kctd3	-0.309473	0.536801
Phpt1	0.386661	0.536801
Rbm18	0.458269	0.536801
Sh3kbp1	0.377639	0.536801
H2afz	0.235536	0.536801
Hs3st1	0.344252	0.536801
Lcorl	0.370079	0.536801
Hnrnpdl	-0.269644	0.536801
Ap5z1	0.414639	0.536801
Crtc3	-0.46745	0.536801
Bckdk	0.449788	0.536801
Unc5b	0.256113	0.536801
Reep3	0.239509	0.536801
Gabarapl2	0.211383	0.536801
Hspa8	0.224372	0.536801
Bace1	0.31217	0.536801
Sec61g	-0.291942	0.536801
Tlk2	0.456937	0.536801
Arhgdia	0.245595	0.536801
Map4k5	0.323131	0.536801
Basp1	-0.383277	0.536801
Pmm1	-0.263384	0.536801
Mapk8ip2	-0.475696	0.536801
Qk	0.190468	0.536801
Fsd1	0.521178	0.536801
Tcf7l2	-0.388283	0.536801
mt-Nd3	-0.317756	0.536801
Rere	-0.368928	0.537407
Rsbn1l	-0.462829	0.537407
Rasl11b	-0.567324	0.537407
Uqcr11	-0.229965	0.537407
Colgalt1	-0.514754	0.537407
Tspo	0.523976	0.537407
Gramd3	0.422022	0.537407
Ablim1	-0.50297	0.537407
mt-Nd5	-0.271792	0.537407
Slc25a36	-0.421382	0.538129
Ctsb	0.222748	0.540361
Bax	0.305721	0.540602
Tuba4a	-0.456396	0.542404
Nap1l4	0.280939	0.543441
Kif1a	-0.229764	0.543736
Epb41l2	0.307202	0.54408
Atxn1	-0.447762	0.545097
P2rx4	0.428521	0.545192
Txndc9	0.303245	0.546164
Arhgef26	-0.475519	0.546164
Smc2	0.53296	0.546164
Kazn	0.281079	0.546164
Atp5j2	-0.228518	0.546164
Usp5	-0.353514	0.546164
Prr13	0.328214	0.546164
Mpc1	0.21568	0.546164
Rpl11	-0.230514	0.546869
Ap2a2	-0.419635	0.546869
Med4	0.488975	0.546869
Higd1a	-0.276573	0.547113
Bola2	-0.277401	0.548083
Nadk	0.397181	0.548487
Pnpla7	-0.54658	0.549112
Pmvk	0.300428	0.549112
Manbal	0.271442	0.549492
Ostc	0.294168	0.549492
Acot11	-0.468645	0.549492
Tmem178b	0.363733	0.549492
Ppfibp2	0.277947	0.549492
Ahsa1	0.277049	0.549492
Sema6a	0.253041	0.549492
Sbf1	0.285188	0.552589
mt-Co3	-0.169193	0.552589
Pou3f3	-0.282322	0.553179
Pigyl	0.241219	0.554354
Fbxo28	0.402589	0.554998
Frmd4a	0.372447	0.554998
Med22	-0.505731	0.554998
Zeb2os	0.524561	0.554998
Brcc3	0.406946	0.554998
Klhl9	-0.346028	0.554998
1810058I24Rik	0.283856	0.554998
Gng12	0.292815	0.554998
Dact3	-0.309179	0.554998
Rbm42	-0.41266	0.554998
D7Ertd443e	0.330288	0.554998
Utrn	-0.501371	0.554998
Calr	-0.261909	0.554998
Irf2bp2	-0.325573	0.554998
Zfp488	0.494969	0.554998
Slc44a2	0.479617	0.554998
Trip4	0.382031	0.554998
1190002N15Rik	0.417105	0.554998
Dlg4	-0.406162	0.554998
Ddx5	-0.221046	0.554998
Tppp	0.241192	0.554998
Ppp2r5c	0.298763	0.554998
Mapk1	-0.300525	0.554998
Rpl24	-0.213375	0.554998
Ppil1	0.543171	0.554998
Agpat1	0.493454	0.554998
Clic1	0.542297	0.554998
Cndp2	-0.477754	0.554998
Ptpn4	-0.534366	0.555424
Aida	0.425164	0.555424
Prox1	0.275789	0.555424
Hacd1	0.40328	0.555424
Nxt2	0.327762	0.555424
Frg1	0.3162	0.555424
Spock3	-0.341912	0.555424
Rab3a	-0.365241	0.555424
Pdpk1	-0.395746	0.555424
Tkt	-0.25753	0.555566
Uqcc2	-0.27531	0.555954
Timp2	-0.271168	0.5562
Gtf2h5	0.258656	0.5562
Camk2d	-0.415079	0.556492
Bsg	-0.275403	0.556492
Hmgn3	0.278043	0.556938
Msn	0.510535	0.559674
Mdh1	-0.274884	0.559674
Gm2a	-0.26457	0.559674
Sox10	0.245352	0.559674
Eif4a2	0.234555	0.560077
Slc35a4	0.347337	0.560077
Creb1	0.354947	0.560196
Btg2	0.389527	0.560196
Zdhhc9	0.307413	0.560196
Gstm7	-0.255833	0.560196
Caly	-0.460383	0.560196
Aig1	0.268058	0.560196
Ano4	0.341564	0.560196
Cwc15	0.224475	0.560196
Nipal4	0.476462	0.560196
Trim37	-0.485183	0.560196
Bphl	0.389394	0.560196
Myl12a	0.282653	0.560196
Abhd17b	0.257431	0.560196
Nme1	-0.249674	0.560541
Sv2a	-0.223475	0.561043
Polr3k	0.411205	0.562289
Cdk2ap2	0.352277	0.562637
Pnrc2	0.344227	0.564557
Exosc1	0.406455	0.56463
Dnajb2	0.278409	0.565698
Flii	0.415468	0.565698
Ywhae	0.196238	0.565698
Chic1	0.480571	0.56573
Plk3	0.551068	0.56573
Fam213a	-0.242579	0.56573
Stx5a	0.337875	0.56573
Nt5c2	-0.502858	0.56573
Snca	0.313505	0.565831
Ccar1	0.357875	0.565831
Commd10	0.501573	0.565831
Clock	0.355107	0.566788
Smc6	0.326682	0.567733
Hacd2	-0.456674	0.567842
Ubap2l	0.310118	0.568048
Ptp4a2	0.245954	0.568048
Atraid	0.235339	0.568718
Ldlr	0.40894	0.569989
Rbm4b	0.359849	0.569989
Mrpl32	0.36889	0.571332
Cflar	-0.42773	0.574882
Mtfr1l	0.339195	0.574882
Rfc2	0.334469	0.574882
Tmem123	0.366847	0.574882
Ikbkap	0.513276	0.574911
Gdpd1	0.40029	0.574911
Smim15	0.29868	0.575736
Mad2l2	0.425039	0.575954
Eef1a1	0.175039	0.575954
Sirpa	-0.420338	0.576699
Zfp672	-0.461233	0.576699
Zfp706	0.263467	0.576699
Abhd12	-0.311438	0.577104
Mrps18b	-0.436714	0.577104
Gstk1	-0.437501	0.578571
Crebl2	-0.532902	0.578571
Atp5l	-0.221794	0.578571
Sidt2	-0.42178	0.578908
Tmem132b	-0.353672	0.579278
Fbxo8	0.364563	0.579896
Tmem107	0.488165	0.57995
Ttc4	0.434973	0.580408
Bbip1	0.284267	0.580996
H2afj	-0.46109	0.581278
Hspb11	0.361348	0.585406
Adgrb3	-0.464796	0.585625
Rexo1	-0.511876	0.585625
Tax1bp3	0.503515	0.585625
Eprs	0.291536	0.585757
Jtb	0.289312	0.585757
Tprgl	-0.275104	0.585757
H3f3a	0.204958	0.587035
Mospd2	0.426911	0.587035
Tmcc1	0.245619	0.587798
Itm2c	-0.274308	0.588036
Hddc3	0.442594	0.588036
Serinc5	0.240233	0.588036
Il1rapl1	0.436225	0.58882
Dcun1d1	0.372315	0.58882
Rnf220	0.311004	0.58882
Coa3	0.246856	0.58882
Polr3h	-0.376209	0.58882
Ss18	0.364968	0.58882
Zdhhc14	0.40578	0.590104
Lta4h	0.525539	0.590626
Slc30a9	-0.326092	0.591891
Pcbp4	0.299847	0.591891
B230217C12Rik	-0.515241	0.591891
Snx4	0.450082	0.591891
Xpo7	0.396569	0.592981
Cit	-0.404286	0.593442
Chchd6	-0.375304	0.593442
Clip1	-0.435181	0.594118
Psma1	0.305758	0.594118
1700123O20Rik	0.419771	0.594118
Zfp386	0.49601	0.594118
Bcas1	0.242437	0.594509
Rsbn1	-0.508151	0.594509
Slc25a11	-0.391854	0.594509
Phlpp1	0.227355	0.595253
Prrc2b	-0.265059	0.595253
Smim20	0.273934	0.595253
Stambp	0.318515	0.595253
Suclg2	-0.503544	0.595253
Polr2m	-0.330101	0.595253
Akap6	-0.414519	0.595253
Wdr60	0.473369	0.595253
Phf5a	0.265836	0.595253
Rwdd4a	-0.425253	0.595741
Gtf2f2	0.412907	0.599093
Tmem151a	-0.234067	0.599093
Triap1	0.412964	0.599564
Lxn	-0.407201	0.599599
Rtca	-0.486945	0.599599
Ak6	0.524892	0.599599
March1	0.395416	0.600197
Dnajc18	0.306048	0.600929
Zzef1	0.351023	0.601408
Scnm1	0.308439	0.601812
Rheb	-0.333522	0.603227
C87436	-0.428023	0.603227
Glud1	-0.268517	0.603227
Psme1	0.41996	0.603227
Cfap36	0.262513	0.603227
Actg1	-0.215896	0.603227
Nrbp1	-0.462038	0.603501
Mvb12a	-0.536751	0.603975
Ptprs	-0.335927	0.604702
Ankrd13c	0.366856	0.605977
Aplp1	-0.166304	0.605977
Fus	0.238146	0.605977
Rmst	-0.467102	0.605977
Ireb2	0.425026	0.605977
P4htm	-0.428566	0.605977
Cby1	0.350741	0.605977
Arfgap3	0.403273	0.605977
Cerk	-0.324764	0.605977
Smarca2	-0.266471	0.605977
Rplp0	0.188608	0.606014
Hnrnpf	0.247799	0.606014
Rtn2	0.452137	0.606014
Rhog	0.256385	0.606014
Hnrnpc	0.230309	0.606014
Dcps	0.372512	0.606014
Tmed9	0.25123	0.606014
Ptprf	-0.321069	0.606464
Arl3	-0.271321	0.606465
Tmem47	-0.278812	0.606546
Rngtt	0.462156	0.606546
Fh1	-0.437672	0.606589
Pmepa1	-0.431401	0.606589
Luzp2	-0.270134	0.606589
Mrpl48	0.241507	0.606589
Ipo5	-0.340457	0.606589
Utp6	0.496704	0.606589
Sipa1l1	-0.45694	0.606589
Rbfox2	-0.462176	0.606589
Pou6f1	-0.502075	0.606589
Kdm3b	-0.455846	0.606589
Hdhd2	0.26191	0.606589
Herc1	-0.319216	0.608092
Cbs	-0.452237	0.608092
Klf9	-0.292626	0.608092
Thrsp	0.343397	0.609495
Cttnbp2nl	0.358759	0.610234
Tmem108	0.419315	0.610234
Mark3	0.341253	0.610234
Jakmip2	0.491997	0.610234
2010107E04Rik	-0.243476	0.611156
Ppp1cc	-0.268689	0.612108
Fam131b	-0.512552	0.612108
Scg3	-0.288851	0.612814
H2-K1	-0.378115	0.612939
Axl	-0.398873	0.613362
Gpt	-0.376997	0.613362
Ulk2	0.319245	0.613482
Uqcrh	-0.192352	0.61402
Tet3	0.316171	0.61402
Adgrv1	0.420501	0.61402
0610012G03Rik	-0.500604	0.61402
Thy1	-0.570697	0.614342
Ube2m	-0.409731	0.615605
Lamtor1	0.227305	0.615605
Ube2e2	0.303022	0.615605
Ndufb10	-0.198197	0.617854
Msh3	0.444586	0.619892
Ap4s1	-0.510278	0.619892
Meaf6	0.320518	0.619927
Taf12	0.406758	0.619927
Mobp	0.212784	0.619927
Pigs	-0.371352	0.620331
Polr3e	0.30326	0.620372
Rap1gap	-0.465898	0.620375
Plekhb2	-0.350461	0.620418
Dnah14	-0.374102	0.620418
Tpd52l2	0.310712	0.620418
Rbmx	0.445966	0.620418
Acot7	0.229893	0.620418
Hspbp1	-0.486443	0.620418
Abhd8	-0.482319	0.620418
Fa2h	0.21674	0.620418
Eci2	-0.317161	0.620418
Tagln3	-0.355001	0.620418
Tfdp2	0.328659	0.620889
Srm	-0.485807	0.622441
Col23a1	0.36783	0.622936
Nucb1	0.401344	0.623576
RP23-218K15.3	-0.506251	0.623576
Adam22	0.359283	0.625347
6430548M08Rik	-0.432872	0.625414
Npas3	-0.303219	0.625414
Nkain2	0.261558	0.625624
Gaa	-0.331167	0.625624
1700025G04Rik	-0.42746	0.625987
Pnpla2	0.334427	0.626895
Fntb	-0.483382	0.627577
Serpinb6a	0.302392	0.628081
Srebf2	0.290532	0.628084
Ppp1r12a	0.318017	0.62887
Gm11808	-0.287507	0.629432
Exosc5	-0.378556	0.629432
Fbxw5	0.347613	0.629643
Lrch2	0.448566	0.629643
Rpl34	-0.203943	0.629643
Gnpda2	0.343155	0.629643
Commd6	0.254301	0.629643
Ccdc191	0.450903	0.629643
Setx	0.378944	0.629695
Pak2	0.273774	0.630657
Klhl2	0.244692	0.630823
Nit1	0.42673	0.631499
Gm10076	-0.648351	0.63201
Trp53bp2	0.253127	0.632375
Tspan15	0.255212	0.632375
Selk	0.171195	0.632375
Baz2b	0.234833	0.633286
Akr1a1	0.202522	0.633286
Cpeb2	-0.280708	0.633286
S100b	-0.213004	0.633286
Gsr	-0.40067	0.633535
Gsk3b	-0.236286	0.63442
Tsnax	-0.40932	0.63495
Asphd2	-0.457567	0.63523
Kcnk13	0.338558	0.635527
Selt	0.210672	0.635576
Scamp3	0.313059	0.635576
Snhg12	-0.264366	0.635576
H1f0	-0.2748	0.635576
Samd8	0.257268	0.635595
Wnk2	-0.493731	0.636292
Pyurf	-0.527673	0.636701
Aebp1	-0.42215	0.636701
Fbxo33	0.430935	0.636701
Cttnbp2	0.272242	0.636774
Ankrd40	-0.250171	0.636774
Tmeff1	0.246369	0.63744
Mapk10	-0.454478	0.63744
Coro1b	0.334899	0.639114
Gpsm1	-0.453568	0.63943
Map2	-0.242781	0.639475
Lancl1	-0.436097	0.6397
Gigyf1	-0.345617	0.6397
Zbtb8os	0.34957	0.63976
Eif2b2	0.394023	0.6407
Igf1r	-0.28341	0.641602
Mysm1	0.304774	0.64327
Coro2b	-0.396926	0.645168
Golga1	0.388457	0.645446
Gadd45g	-0.368969	0.645446
Fam50a	-0.442673	0.646232
Gpatch4	-0.4086	0.646232
Ube2h	0.277662	0.646232
Scfd1	0.42639	0.646232
Tshz1	0.313253	0.646232
Pdcd4	-0.417926	0.646232
Tnr	0.517791	0.648096
Anp32e	-0.247838	0.648096
Srsf3	-0.233246	0.648096
Dpcd	-0.289322	0.648096
Pygb	-0.352931	0.648114
Dnajc6	-0.263913	0.64855
Glt8d1	0.440411	0.649266
Nudt9	-0.350044	0.649354
Serbp1	-0.218639	0.649354
Pmp22	-0.270338	0.649354
Cdr2l	-0.274738	0.649354
Mrpl18	0.238576	0.649354
Lman1	-0.38728	0.649354
Taldo1	0.211903	0.64962
Gyg	0.313403	0.649714
Stmn4	0.195728	0.649714
Cdk5r1	-0.384251	0.649714
Cltc	-0.216654	0.649714
BC003965	0.300808	0.649714
Magoh	0.365024	0.65005
Abce1	0.39727	0.65005
Meis1	0.402436	0.650206
Derl1	-0.281507	0.650206
Ino80c	0.42169	0.650206
Pcnxl4	0.463588	0.650481
Abhd3	-0.32765	0.650481
Fech	-0.300741	0.650481
Timm21	0.418936	0.651118
Pbx1	-0.262193	0.652501
Pdcl	0.384307	0.652501
Cst3	-0.20177	0.652501
Gnas	-0.211663	0.652501
C330007P06Rik	0.293994	0.652501
Sytl4	-0.442844	0.652501
Cmpk1	0.313213	0.652501
Svbp	0.33496	0.652501
Psmb2	0.202905	0.652501
Sgcb	0.312996	0.652501
Fbxo21	-0.287322	0.652501
Arpc3	0.258533	0.652501
Hip1	0.262038	0.652501
Svip	0.2655	0.652501
Cdc40	0.386372	0.652501
Fabp7	0.299732	0.652501
Cnot7	0.350077	0.652501
Ebpl	-0.373037	0.652501
Rab6b	-0.288707	0.652501
Usp22	-0.244457	0.652501
Abca8a	0.34574	0.652501
Tbc1d16	0.333646	0.652501
Bloc1s5	0.435602	0.652501
Nol8	0.434744	0.652501
Arhgef28	0.325667	0.652501
Mbip	0.352689	0.652501
Faim2	-0.206496	0.652501
Senp2	-0.442651	0.652501
Pvrl3	0.430362	0.652501
Cbr1	-0.389088	0.652501
Aqp4	0.375782	0.652501
Hdac3	0.352006	0.652501
Banf1	0.278025	0.652501
Vldlr	0.220587	0.652501
Cd81	0.154346	0.653144
1810030O07Rik	0.459051	0.654755
Ctso	0.284189	0.654755
Igf2bp3	0.461311	0.654755
Itch	0.235732	0.655815
Plbd2	-0.451929	0.655815
Bnip3	-0.322014	0.655815
Fktn	0.270027	0.656575
Car11	0.447138	0.656575
Kifc2	-0.49067	0.656575
Ormdl1	0.462176	0.656981
Exoc6b	0.252911	0.656981
Ormdl2	0.305711	0.656981
Ndufa13	-0.206189	0.656981
Rpn1	-0.282307	0.657191
Phf23	0.421648	0.658299
Leo1	0.461705	0.658514
Tada1	0.298583	0.659645
Mydgf	0.255749	0.659645
Coa6	0.310526	0.659734
Pla2g16	0.178299	0.659734
Psen2	-0.438778	0.660812
Vps45	-0.404652	0.660812
Pnkp	0.407034	0.660812
RP23-407N2.2	-0.409238	0.660812
Pde8a	0.265096	0.660812
Ipo7	0.336474	0.660812
Got2	-0.285824	0.660812
Psmb10	-0.382316	0.660812
Ubash3b	0.361218	0.660812
Zfp207	-0.262806	0.660812
Ttll5	0.313206	0.660812
Marf1	-0.308278	0.660812
Gnptg	0.275256	0.660812
Dmxl1	-0.36744	0.660812
Gcc2	0.259294	0.662146
Dock9	-0.229913	0.662146
Smarcd1	0.283921	0.662146
Npdc1	-0.304225	0.662932
Rps18-ps3	0.384916	0.662932
Ttc5	0.343431	0.663033
Tceb3	0.464842	0.663638
Myo5a	-0.357078	0.664601
Dvl1	-0.391181	0.66558
Erbb3	0.299784	0.66558
Dctn6	0.301197	0.66558
Adgrg1	-0.28592	0.66558
Cbx4	-0.370183	0.66558
Desi1	0.211296	0.66558
Cd200	-0.365736	0.66558
BC034090	0.466506	0.667188
Oard1	0.276877	0.669147
Mpp6	-0.40544	0.669324
Zfp180	0.445394	0.669324
Zcrb1	-0.347372	0.669324
Atad1	-0.281419	0.669386
Uhmk1	-0.293388	0.669505
Mob1a	0.430809	0.670248
Krit1	0.241347	0.67032
Ppil3	0.349126	0.670335
Clns1a	0.29208	0.670335
Ahdc1	-0.462989	0.670903
Cpd	0.218122	0.670903
Spire1	-0.34297	0.670907
Sqstm1	-0.239648	0.67124
Ndufa4	-0.210332	0.671421
Gm12326	-0.46404	0.672002
Gga1	-0.386451	0.67202
Rnf167	-0.333412	0.672039
Ndufaf4	0.348544	0.673074
Ppp1r15a	0.375514	0.673655
Gadd45gip1	-0.389667	0.673655
Pik3c3	0.418613	0.67373
Cep120	0.362333	0.67373
Ccnd2	0.409554	0.674194
Higd2a	0.199219	0.674194
Mast4	0.186415	0.674194
Fasn	-0.232888	0.674293
Gpr89	0.413178	0.674419
Derl2	0.329897	0.676005
Tsc22d2	0.368316	0.676318
Calm3	-0.203383	0.676378
Scp2	0.195906	0.677016
Dock10	0.198369	0.678107
Clta	-0.309568	0.678208
Rpl19	-0.174806	0.678208
Taf7	0.320996	0.678208
Zcchc14	-0.354609	0.680807
Map2k1	0.266708	0.680807
Selo	-0.440274	0.680807
Wdr82	-0.418044	0.681424
Fam135a	-0.431927	0.681834
Slc22a17	-0.223474	0.681834
Plat	0.352434	0.681886
Spag7	0.366365	0.681886
Pitpna	-0.300596	0.681886
Dcdc2a	0.406166	0.681886
Onecut2	-0.447648	0.681886
Tceal1	0.294843	0.682063
Rapgef1	-0.408953	0.683818
Ccdc25	0.416176	0.683935
Dtymk	-0.310054	0.684111
Mdk	-0.296418	0.684111
Otud7b	0.19081	0.684111
St6gal1	0.349985	0.684111
Clip3	0.202423	0.686225
St3gal3	-0.330418	0.687133
Kif13a	0.252336	0.687342
Pabpc1	0.252908	0.687342
Plekhg3	0.33359	0.687523
Slc48a1	0.237394	0.687523
Stk19	0.302839	0.687523
Rprd1a	0.280794	0.687523
Ctif	0.397593	0.687523
Mga	-0.288147	0.688019
Mrpl3	-0.459493	0.688019
Atp6v1g2	-0.363426	0.688019
Mettl10	0.33888	0.691051
Rps26	-0.221145	0.69145
Elk4	0.364087	0.694073
Ctnnd1	0.293139	0.69412
Sppl2a	0.341919	0.69412
Txnip	-0.383372	0.69412
Chd5	-0.481065	0.69412
Fscn1	0.21724	0.69412
Larp1	0.348715	0.69412
Atp6v0a1	-0.312573	0.69412
0610007P14Rik	0.233597	0.69412
Fam134b	0.230909	0.69412
Lap3	0.208938	0.694279
Apln	-0.298608	0.694364
Ank3	0.199925	0.694488
Itgb3bp	0.378974	0.695002
Zfp101	0.32351	0.695935
Add3	0.206094	0.695935
Ephb1	0.228935	0.696658
Ifi27l2a	0.919264	0.696658
Tiparp	0.385451	0.697997
Epdr1	-0.356693	0.698746
Ppp1ca	0.196628	0.698746
Peli2	0.356055	0.699837
Phactr1	0.214694	0.699837
2010111I01Rik	0.386551	0.699837
Asah1	0.305492	0.699927
Ly6g6f	0.422379	0.699927
Ctnna1	0.244456	0.699927
Supt20	0.3303	0.699955
Ddx52	0.380201	0.699955
Ash2l	0.406887	0.700276
Gm2000	-0.245948	0.700978
Nrxn1	-0.271866	0.701034
Epb41l4b	-0.44765	0.701281
Hipk2	0.190076	0.701281
Uri1	-0.350056	0.701281
Itgad	-0.325324	0.701281
Osbpl7	0.371838	0.701281
Ndufab1	-0.677011	0.702347
Mthfs	0.366478	0.702347
Cat	0.275626	0.702617
Ftl1	0.183163	0.702617
Arglu1	-0.214646	0.702617
Fdx1l	-0.476498	0.702617
Imp4	0.276579	0.702753
Npc2	0.181938	0.702753
Ptk2	0.280312	0.702763
Pkd1	-0.434109	0.702763
Lyrm5	0.319446	0.703341
Arfgap1	0.325018	0.703423
Dtx1	-0.401032	0.703423
Rplp2	-0.185972	0.703423
Hint1	-0.178425	0.703423
Pak3	-0.318011	0.703432
Jak1	0.305409	0.703432
Atp6v1f	0.181132	0.703572
Ndufa3	-0.223072	0.703572
Spin1	-0.358461	0.703572
Secisbp2	0.350268	0.703572
Ddb1	-0.240386	0.703572
Nek7	0.293669	0.703971
Tmco1	0.216734	0.703971
Nop10	-0.197483	0.703971
H13	-0.343632	0.703971
Klf4	-0.396035	0.703971
Ggct	0.290813	0.703971
Mrpl35	0.31658	0.703971
Ints4	0.386448	0.703971
Kctd13	0.213175	0.703971
Cend1	0.287232	0.703971
Kxd1	0.249452	0.703971
Snx33	0.340219	0.703971
Rab3c	-0.409475	0.703971
Rpl36-ps3	-0.375735	0.703971
Cnpy3	0.333813	0.703971
Csnk1a1	-0.182291	0.703971
Tcf4	0.192226	0.703971
Mrpl36	0.274308	0.70428
Trappc3	0.271945	0.704479
4930430F08Rik	0.358771	0.704479
Gm8730	0.27723	0.704515
Epb41l1	-0.288586	0.704598
Tor1aip2	0.244445	0.705368
Ube2b	0.207423	0.705368
Slc16a2	0.439809	0.705472
Slc6a9	-0.222076	0.705472
E330009J07Rik	0.279175	0.705472
9330159F19Rik	0.260586	0.705472
Atp6v0d1	-0.218691	0.705472
Kctd2	-0.345596	0.705472
Heg1	-0.318472	0.705472
Snhg6	-0.269331	0.706458
Dnajc24	0.238128	0.706458
Ndufs5	-0.17909	0.706458
Dohh	-0.35118	0.706458
Lats2	-0.355882	0.706458
Trp53	-0.436286	0.706458
Nol11	0.427876	0.706458
Galc	-0.370343	0.706458
Ncald	0.219397	0.706458
Coro7	0.383379	0.706458
Slc9a9	0.370492	0.706692
B3galt1	0.441886	0.707001
Bex4	-0.344562	0.707001
Rap1gds1	0.237184	0.707001
Zdhhc20	0.18706	0.707001
Jarid2	-0.334979	0.707001
Pdcd6	0.2243	0.707001
Ndufa6	-0.173768	0.707001
Snhg20	-0.309552	0.707436
Prdx6	0.193662	0.707601
Tmed1	0.305066	0.707889
Mkks	0.288023	0.708025
Rps27a	-0.172779	0.708025
Ube2l3	0.190158	0.708025
Vps72	0.326714	0.708083
Nr2c2ap	0.282956	0.708408
Sept2	0.208486	0.708594
Rnf208	-0.383353	0.708594
Afap1	0.343034	0.708594
Aes	-0.218493	0.708623
Tmem63a	-0.203202	0.709312
Bcr	-0.386021	0.709312
Fau	-0.174971	0.709312
Nptn	-0.286536	0.710059
Copa	-0.236928	0.710828
Tspan6	0.351769	0.710828
Rbpj	0.322377	0.710828
Katnal1	0.341909	0.710828
Ndufa9	-0.30642	0.710828
RP23-54G8.4	0.411806	0.710828
Cnpy2	0.212223	0.710828
Sorl1	-0.271209	0.710828
Tmem50a	0.191533	0.711288
Tfg	0.295111	0.711288
Tsc22d1	-0.249939	0.711449
Amz2	0.332182	0.712091
Mrpl10	0.311882	0.712558
Spock2	-0.395204	0.713454
Immt	0.272576	0.713565
Tmem234	0.191081	0.71395
Sash1	-0.248943	0.71395
Insr	-0.338251	0.71395
Prr3	0.425372	0.71395
Rpl17	-0.165795	0.71395
Gng8	0.367782	0.714045
Zfp688	0.372963	0.714045
Gpt2	-0.286198	0.714045
Wipi1	0.223741	0.714045
Myo1e	0.342866	0.714158
Tbc1d5	-0.281721	0.714158
Prkd3	0.23154	0.714158
Appbp2	0.219731	0.715472
4933434E20Rik	0.213924	0.716317
Psmc5	-0.221967	0.716317
Trim26	0.38152	0.716317
Sec61a2	0.253355	0.716583
Pkp4	-0.237422	0.716583
Slc25a5	-0.243777	0.716583
Alg5	0.36905	0.716583
Zbtb7b	0.32676	0.716583
Ahcyl1	-0.20891	0.716583
Lias	0.336592	0.716583
Fis1	-0.159138	0.716583
Gnb2	-0.193684	0.716583
Flt1	0.423567	0.716583
Luc7l2	-0.185845	0.716583
Ptov1	-0.233433	0.716583
Hsp90b1	0.195162	0.716583
Usp54	0.204946	0.716583
Tm9sf2	0.237888	0.716583
Uqcrc1	-0.215581	0.716583
Flot2	-0.400489	0.716583
Mrps36	0.217502	0.716583
Cbx6	-0.211695	0.716583
Rps2	-0.610681	0.716583
Pold4	0.358529	0.716583
Ndufb8	-0.165814	0.716583
Rnf103	0.290869	0.716625
Cnih1	0.249498	0.716625
Slu7	0.240493	0.716625
Smap2	0.315524	0.717707
Epc2	0.414299	0.718294
Tssc4	0.274972	0.719125
Fgfr1	-0.399585	0.719125
Pspc1	-0.398726	0.719125
Anapc13	-0.186745	0.719986
Plxdc2	0.237594	0.720116
Ing1	0.273401	0.720116
Fxyd6	-0.369225	0.720116
Mthfsl	0.248775	0.720116
Tbcb	0.200556	0.720376
Cep170b	-0.375873	0.721237
Rab8a	0.311137	0.721413
Ccng1	0.344237	0.721413
Ids	-0.197687	0.722496
Fxr1	0.225802	0.722496
Spry2	-0.28991	0.722496
Snx1	0.22503	0.722496
Srprb	-0.359583	0.722496
Ntan1	0.216695	0.722496
mt-Atp8	-0.548999	0.722642
Sfpq	-0.220557	0.722787
Far1	0.240343	0.722787
Adk	-0.234308	0.722787
Ranbp3	-0.344864	0.722787
Got1	-0.341815	0.722787
Slc50a1	0.24091	0.723221
Cyr61	-0.364067	0.723221
Ttll3	-0.333609	0.723221
Tbc1d17	-0.297224	0.723221
Rpl13	-0.884963	0.723221
Mrpl4	0.288274	0.723221
Thra	-0.182404	0.723221
Micall1	0.251333	0.723221
Pdcd5	0.211928	0.724904
Epn1	-0.226727	0.725652
Ankrd10	0.339338	0.725652
Ddx24	-0.213544	0.72623
Atp13a3	0.364902	0.72623
Epha4	0.350835	0.726904
Ivns1abp	-0.287646	0.726904
Spg20	0.214373	0.726904
Acap3	0.410596	0.726904
Cebpg	0.354944	0.726904
Atp5h	-0.173431	0.726904
Itgb1bp1	0.283434	0.726904
Entpd5	0.276984	0.726904
Kcnq3	-0.282018	0.726904
Tmem117	0.347259	0.726904
Poglut1	0.297584	0.726904
Pacsin1	-0.308978	0.726904
Phax	0.267245	0.726904
Mrpl43	0.242719	0.726904
Aebp2	0.269891	0.727431
Sertad2	-0.373923	0.727431
Cops5	0.244747	0.729951
Cd59a	0.408282	0.729951
Macf1	-0.225738	0.729951
Mrps23	0.283245	0.729951
Cbx7	-0.357321	0.729951
Tob2	-0.270128	0.729951
Eif1a	0.392517	0.729951
Mrpl16	-0.415017	0.729951
Tlk1	0.305839	0.730141
Csnk2a1	0.233294	0.730141
Whsc1	0.273609	0.730141
Ranbp1	-0.274019	0.730141
Crim1	-0.253897	0.730141
Gnai1	0.207073	0.730833
Arih2	0.372389	0.730833
Vps36	0.307522	0.73124
Atxn2	0.248259	0.731316
Dmwd	-0.23084	0.731316
Bap1	-0.399882	0.731316
Zfp36	0.399014	0.731595
Tmem115	0.330956	0.73275
Lmna	-0.374253	0.732892
Emc2	0.285466	0.732892
Agrn	-0.311307	0.733345
0610030E20Rik	0.399655	0.733345
Trmt6	0.278359	0.734055
Eif4e	0.225072	0.734055
Bdp1	0.361901	0.734055
Bmpr1a	-0.282208	0.735434
Fnip1	-0.241051	0.735434
Pdxk	-0.239907	0.736314
Arl2bp	-0.234322	0.736314
Fmn2	-0.360903	0.736335
C2cd3	0.404375	0.736878
Mepce	-0.337393	0.738256
Cdc37	0.210278	0.739128
Dctn1	-0.21564	0.739711
Rfc1	0.237261	0.740554
Lrrc8b	0.210702	0.740554
Rps17	-0.173755	0.740554
Hint3	0.269599	0.740554
Eea1	-0.297939	0.740554
Ndufa7	-0.170888	0.740554
Gm561	0.190532	0.741016
Adgrb2	-0.341774	0.741016
Fam222a	0.400187	0.741016
Smarcc2	-0.220514	0.742097
Tceb1	0.188512	0.742403
Zkscan8	-0.410623	0.742403
Ccs	0.26701	0.742403
Rftn2	-0.267209	0.742901
Nup35	0.384532	0.742901
Gon4l	0.254814	0.742901
Cdk14	-0.407441	0.742901
Arf5	-0.278518	0.742901
Tmem126a	0.260862	0.742901
Cstb	0.192511	0.742901
Dnajc14	0.388725	0.742901
Enpp6	0.349311	0.742901
Ccdc47	0.19849	0.742901
Alcam	-0.230078	0.742901
Mllt4	0.31549	0.742901
Fmnl2	0.201099	0.742947
Nfs1	-0.313518	0.742947
Zdhhc21	-0.325877	0.742947
Tspyl2	-0.339481	0.743467
Cacybp	0.28346	0.74532
Dhcr24	-0.26036	0.74532
Nf2	-0.328756	0.746303
Itpa	0.285533	0.74648
Orc6	0.295277	0.747682
Rit1	0.285003	0.748393
Rab2b	0.284774	0.748393
Mboat7	-0.348782	0.749322
Cacng4	-0.383544	0.749322
Swt1	0.285491	0.750219
Rpn2	-0.214727	0.750219
Exoc1	-0.326389	0.750932
[truncated: 4,373 more rows]

## Sheet: i.sc_OPC_pseudobulk_deg
gene	log2FoldChange	padj
Fabp7	1.57412	1.28511e-21
2810417H13Rik	5.81951	8.58205e-09
Prc1	5.07199	9.98777e-09
Birc5	3.53694	6.50421e-08
Cks2	2.90234	1.36187e-07
Hmgb2	1.3724	3.87245e-07
Vim	2.01113	4.18437e-07
H2afz	0.976503	7.34622e-07
Ube2c	6.69135	1.85242e-06
Cenpa	3.41733	2.43003e-06
Spc24	3.42561	9.28818e-06
Arl6ip1	0.844154	1.27801e-05
Mki67	3.0992	1.27801e-05
Egr1	1.12417	1.34987e-05
Ckap2	4.86074	1.53565e-05
S100a10	1.36984	2.29063e-05
Cdca8	3.58442	3.11805e-05
Itih3	-1.06621	9.75164e-05
Cenpf	3.37378	0.000104949
Top2a	6.79811	0.000125584
Tagln2	1.06913	0.000290112
Apoc1	-1.23134	0.000495758
Hn1	1.02671	0.0006371
H3f3a	0.638439	0.000777524
Smc4	2.34611	0.00104134
Rplp0	0.657548	0.00104134
Msn	2.07045	0.00124481
Ap2a1	-0.933728	0.00221349
Mns1	2.14339	0.0030971
Ifi27	0.818546	0.00358045
Racgap1	2.68736	0.00358045
Clic1	1.59034	0.0041926
Eef1a1	0.574525	0.00481872
Cenpm	2.52603	0.00481872
Cdkn2c	2.31147	0.0057228
Ywhae	0.612604	0.00592445
S100a6	0.699723	0.00654486
Col11a2	-1.11127	0.00921481
Gfap	1.46489	0.0126994
2900052N01Rik	-1.76898	0.0127028
Cdca3	4.96882	0.01297
Etnppl	-1.16011	0.0166416
Hsp90aa1	0.572999	0.0212365
Tubb5	0.7018	0.02192
Cd9	0.607999	0.0252778
Socs3	1.58624	0.0252778
Smc2	1.41397	0.0287039
Ifitm3	1.45277	0.0293452
Lockd	2.8198	0.0323694
Tacc3	2.33449	0.0333329
Gstm1	-0.775586	0.0385224
Cdk4	0.728303	0.0427977
Ccnd1	0.581948	0.0437413
Cfl1	0.552044	0.0472588
1500009L16Rik	1.14338	0.0476421
Prdx4	0.801324	0.0481924
Rps4x	0.527153	0.0501567
C1ql1	-0.641726	0.0537549
Ran	0.617486	0.0549836
Ldha	0.793088	0.0549836
Extl1	-1.25443	0.0753791
Sdcbp	0.715465	0.0758214
C1qb	1.03326	0.0774616
H3f3b	0.479391	0.0855431
Nuf2	2.1402	0.0858645
Serpina3n	1.3342	0.0891084
Ptprn	-0.719131	0.0893295
S100a13	-0.574375	0.0895139
Hsp90b1	0.616632	0.0918363
Camk2n1	-0.736948	0.0950536
Hspa8	0.467687	0.0953862
Sparc	-0.531954	0.107267
Clgn	1.5682	0.113724
Ptch1	-0.792049	0.113724
Tuba1a	0.526203	0.113724
C1qa	1.05033	0.120504
Ifi27l2a	1.44966	0.122437
Ncapd2	1.44053	0.132376
Btf3	0.512039	0.135256
Hip1r	-0.730703	0.137017
Tuba1b	0.63625	0.137017
Adam11	-1.25078	0.145527
Pllp	-0.573499	0.150581
Fos	0.530552	0.150581
Itm2c	-0.491364	0.156926
Arpc1b	1.47296	0.156926
Isg15	2.12134	0.156952
Ppib	0.502064	0.157222
Lmnb1	1.21761	0.164525
Rps9	0.455113	0.16518
Actg1	0.413265	0.16518
Nkd1	-2.18115	0.169341
Sep15	0.524064	0.170023
Cox6a1	-0.441776	0.172693
Rab3a	-1.14991	0.173517
Rph3a	-0.849913	0.178179
Sez6l	-0.667531	0.183369
Pcsk1n	-0.72337	0.187312
Tubb2b	0.44982	0.187312
Gm14305	0.915053	0.198745
Mt1	-0.558956	0.201017
Lyz2	2.02208	0.209442
Tspan12	0.859327	0.209662
Zfp367	1.50125	0.218488
Hmgn2	0.630613	0.22282
Npm1	0.440921	0.235761
Maf	-1.17463	0.237471
Mcm5	1.5964	0.24332
Gnb2l1	0.569048	0.250222
Bzw2	0.815591	0.25441
Psma3	0.536113	0.25441
Ehd3	-0.641873	0.25441
Shisa4	-0.714628	0.257089
Cks1b	1.52305	0.257089
Abhd2	-0.546789	0.257089
Emc6	-1.40509	0.257089
Rab34	-0.921122	0.257089
Ddt	-0.629022	0.260313
Ddah2	0.639906	0.261593
Gm14419	1.56681	0.262532
Syn2	-0.646432	0.262532
Olig2	-0.443614	0.262532
Ly6h	-0.784375	0.262822
Sdc4	-0.734233	0.262939
S100a11	1.43915	0.262939
Oaz1	0.385534	0.262939
Vdac3	0.592411	0.273953
Gsta4	-1.16974	0.275458
1810041L15Rik	-0.613945	0.278511
Rpl10-ps3	0.75389	0.28155
Hmgb3	0.833465	0.282131
Rtp4	1.1497	0.285045
Sri	0.588732	0.290208
Gm5914	-1.13408	0.290208
Sumo2	0.401551	0.298254
mt-Nd6	-0.719046	0.298972
Adgrl1	-0.605847	0.30833
Fam111a	1.73393	0.30833
Gsx1	1.2335	0.313813
Snap25	-0.646813	0.320046
Serinc5	-0.534396	0.321303
Nelfcd	1.15773	0.323845
Prdx2	0.428926	0.331598
6330403K07Rik	0.396486	0.331598
Cox5b	-0.54629	0.337575
Rpl15	0.515182	0.339336
Rpl10a	0.392917	0.339336
RP23-207N5.4	0.858109	0.340436
Glrx3	0.554229	0.341795
Rasgrf1	-0.848761	0.350307
Rpl3	0.353759	0.350307
Cldn10	-0.677344	0.358814
Fut10	1.52386	0.361629
Sepp1	-0.556396	0.361655
Speg	-1.8867	0.362395
B3gat2	0.549424	0.371656
Serf2	0.404309	0.371656
Srpk3	-1.28197	0.371656
Tspan6	0.505069	0.371656
Stmn1	0.509483	0.371656
Dek	0.713576	0.371656
Ubr7	1.34466	0.371656
Kctd14	1.54755	0.381212
Neu4	-0.442661	0.382413
Rps3a1	0.345308	0.382413
Mycl	-0.997778	0.382413
5730409E04Rik	-1.66292	0.382413
Emg1	0.605327	0.382413
Sertad3	1.72151	0.382413
Cnpy2	0.514359	0.382413
Gm8730	0.674164	0.382413
Sugt1	0.734564	0.382413
Hmgn3	0.439939	0.382413
Shisa5	0.87796	0.382413
Asic2	-0.736971	0.382413
Flywch2	-1.04952	0.382413
Psmb8	1.31981	0.382413
Aatk	-0.727894	0.388113
Pebp1	0.401022	0.389869
Rab18	0.504943	0.394981
Tmem179	-0.821408	0.40778
Mis18a	1.46144	0.40778
Cldnd1	0.491738	0.410059
RP23-207N5.2	0.962212	0.415301
Tssc4	0.744274	0.417885
B2m	0.417312	0.418707
Rps21	-0.419319	0.420496
Tspyl2	-1.21299	0.420496
Epb41l2	0.855738	0.420496
Sema5b	-0.858883	0.420496
Sfr1	0.50973	0.420496
Naca	0.386485	0.423518
Eif4a1	0.438009	0.423518
Banf1	0.653765	0.423518
Anxa2	1.36226	0.425412
Susd5	-0.554367	0.425412
Rnf24	-1.4763	0.429411
Plgrkt	0.594938	0.430406
Chadl	-0.754944	0.435088
Ppp1ca	0.466391	0.435088
Rps6	0.35466	0.435114
Pfkm	-0.719926	0.441013
Ccnd2	0.545061	0.442225
Nefl	-1.13315	0.446259
Esd	0.567732	0.446259
Slc6a11	-0.547029	0.467176
Bst2	1.16867	0.467176
Tef	-0.588329	0.467176
Celf4	-0.544615	0.470838
Ptprz1	0.365101	0.47493
C4b	1.04148	0.476567
Ergic3	0.482772	0.478016
C1qc	0.856628	0.480316
Sema5a	-0.638208	0.48375
Tfrc	-1.20601	0.48375
Spcs2	0.413551	0.484268
Rorb	-0.828152	0.484832
Snhg20	-0.719709	0.485684
Cdc42ep1	-0.831776	0.485684
Gpd1	-1.35336	0.485684
Arhgap31	-0.495625	0.485684
Abr	-0.691078	0.485776
Kcnj10	-0.448813	0.48935
Vma21	0.596146	0.48935
Kif5a	-0.550483	0.48935
Senp1	1.13354	0.48935
Trem2	1.44553	0.48935
Ctss	0.830918	0.491405
Snhg11	-0.472002	0.491524
Creg2	-0.814473	0.491759
Iqgap1	0.929306	0.491759
0610009B22Rik	0.633598	0.491759
Lhx1os	-1.27545	0.491759
Pdia6	0.487195	0.491759
Psd	-1.08791	0.491759
Ubb	0.374284	0.492094
Pla2g7	-0.776989	0.493538
Slc25a5	0.420637	0.494176
S1pr1	-0.686702	0.494176
Gm10600	-0.944212	0.494176
Pink1	-0.616169	0.494176
Tmsb10	0.3616	0.494176
Gpld1	-0.618878	0.494176
Ltbp1	-1.50366	0.494176
Vcam1	0.969197	0.496392
Adrbk2	-0.987717	0.496392
Atp6ap1l	-1.71127	0.496392
Nkain4	-0.47206	0.497218
Rpl7	0.363375	0.503799
Dnph1	1.26666	0.506011
Enho	-0.531072	0.507306
Plk5	-1.47895	0.507306
Cox8a	-0.441107	0.507306
Cyp2u1	-1.12154	0.508575
Slbp	0.786228	0.508575
Cercam	-1.15872	0.509747
Mertk	-0.928718	0.509747
Arpc1a	0.469568	0.509747
Hmgb1	0.369595	0.509747
Lsm5	0.537111	0.509747
Lig1	0.832058	0.509747
Fbl	0.772216	0.509747
Crym	1.08691	0.509747
Ndrg4	-0.650877	0.509747
Zcchc24	-0.405342	0.509747
Chd3	-0.727709	0.509747
Dynll2	-0.597762	0.509747
Tmbim6	0.352893	0.509747
Gap43	0.414503	0.509747
Abl1	-1.12312	0.511814
Zfos1	-0.441308	0.511814
Prex2	-0.9953	0.512464
Ttyh1	-0.368821	0.512464
Prdx6	0.393953	0.519415
Fgfr3	-0.59187	0.519415
Srsf3	0.381351	0.519415
Atad2	1.53665	0.522689
Dynll1	0.34957	0.52749
Gmpr	-0.997945	0.52749
Nrbp2	-0.656299	0.52749
Rps5	0.316588	0.532209
Rrm1	1.07773	0.532209
Erh	0.37767	0.532209
Chgb	-0.848328	0.533067
Nat8l	-0.774444	0.533067
Vamp8	1.01037	0.533067
Rps3	0.329446	0.533067
Klhl2	-1.12231	0.533067
Srcin1	-1.0009	0.533067
Tnk2	-0.70098	0.533067
Tsc22d3	-0.586033	0.54215
F3	-0.500307	0.54215
Per3	-0.618286	0.54215
Nudt9	-0.760988	0.54215
Slc6a1	-0.410768	0.54215
Zfp667	1.32757	0.54215
Chst8	-1.22711	0.54215
Sgk1	-0.575127	0.54215
Galnt16	-0.639836	0.54215
Eif4a2	0.364718	0.54215
Cd2ap	0.863798	0.54215
Pam	-0.615541	0.543849
Gsn	0.614899	0.543849
Psmb7	0.454873	0.543849
Rpl10	0.369558	0.543849
S100a1	-0.347578	0.543849
Tmed5	0.528372	0.543849
Aldh2	-0.806045	0.543849
Nav2	0.564531	0.543849
Agt	-0.550083	0.543849
2310022B05Rik	-0.668197	0.543849
Psmc6	0.601655	0.543849
Zfp219	-0.671144	0.543849
Slc22a17	-0.419897	0.543849
Bzrap1	-0.713818	0.543849
Slc9a3r1	-0.965694	0.543849
Gdi2	0.479541	0.543849
Spock1	-1.46012	0.543849
Grina	-0.589853	0.543849
Kifc2	-1.15394	0.543849
4930453N24Rik	0.910738	0.543849
Hsp90ab1	0.342949	0.543849
Plekhf1	-1.29494	0.562703
Neto2	0.934683	0.562703
Myl12a	0.622169	0.562703
Cnot4	0.563765	0.563888
Rlbp1	0.52458	0.564421
Caskin2	-0.455953	0.564421
Fzd2	-1.56184	0.565418
Acap3	-0.554341	0.566693
Ngef	-1.23986	0.574515
Ahsa1	0.564047	0.574606
Gabrb1	-0.661904	0.575588
Gpr153	-1.13544	0.577616
Snrpc	0.486753	0.577616
Lhfpl3	0.333505	0.580784
4833439L19Rik	0.552093	0.580784
Camk2n2	-0.853928	0.580784
Cuedc2	0.485153	0.580784
Psmg4	-0.611442	0.583886
mt-Nd4l	-0.362424	0.584287
Hjurp	0.62093	0.587005
Ppargc1a	-0.729674	0.587235
Gpr50	1.16732	0.598401
Ugdh	0.453114	0.598401
Smc6	0.568717	0.601711
Nfkbiz	1.30013	0.602631
Gpr17	-0.313873	0.603928
Eno2	-1.09787	0.605546
Fdps	0.546007	0.606679
Dbp	-0.796402	0.606679
Cox6c	-0.299542	0.607897
Atp1a2	-0.33813	0.611661
Lamtor1	0.449706	0.611661
Gja1	-0.509511	0.623034
Vcan	-0.401828	0.624844
Cables1	-1.01117	0.624844
Csrp1	-0.463126	0.629342
Ythdf3	-0.688002	0.631945
Arid4a	0.607083	0.631945
Sall3	0.778912	0.631945
Tcp1	0.520324	0.632137
Rsu1	0.485094	0.632636
Bzw1	0.510919	0.632964
2700094K13Rik	0.475713	0.632964
Rasgef1a	-1.02953	0.632964
Mtch2	0.46098	0.63966
Plbd2	-1.15355	0.64108
Hnrnpa1	0.400528	0.64108
Tmem191c	-0.962633	0.648067
Impact	-0.565374	0.649106
Rab3gap1	-0.889973	0.649408
Rap1a	0.515252	0.649408
Cald1	0.479323	0.649408
Rps15a	0.313917	0.649408
Klf6	0.506396	0.649408
Yipf5	0.628983	0.649408
Malat1	-0.396055	0.649408
Rps12-ps3	0.415067	0.649408
Tyms	1.04994	0.654738
Srebf2	-0.594886	0.654738
Rab3c	-0.742332	0.659136
Vstm2b	-0.773144	0.669248
Bcan	-0.338191	0.677952
Rap1gap	-0.461763	0.677952
Klf9	-0.524324	0.685338
Foxb1	-1.6076	0.690433
Nrsn1	-0.670613	0.690433
Eml2	-0.765283	0.693235
Lad1	-1.36057	0.693448
Clns1a	0.563105	0.693736
Fam213a	-0.388616	0.693736
Gjb6	-0.685723	0.693736
Carm1	-1.02688	0.693736
Cct5	0.459999	0.693736
Eif3h	0.401639	0.693736
Aif1	1.01494	0.693736
Napb	-0.776892	0.693935
Bbs1	-1.39369	0.695593
Sf3a3	0.760246	0.69757
Pdcl3	0.584599	0.699148
Lrp4	-0.832278	0.699148
Tmem57	-0.709652	0.699148
Dvl1	-0.893799	0.699148
Hnrnpa2b1	0.294735	0.699148
Dhx33	1.302	0.699148
Rpl7a	0.346818	0.703029
Src	-0.510756	0.703029
Gm26699	1.08621	0.703029
Slc38a2	0.562327	0.703029
Smg7	-0.670011	0.70369
Gpsm1	-0.961767	0.70369
Dzank1	-0.853759	0.70369
Timm17b	0.535771	0.70369
Mfsd2a	-0.414051	0.70369
Ergic2	0.548009	0.70369
Dact3	-0.767878	0.70369
Arid5b	1.13693	0.70369
Hsbp1	0.362764	0.70369
Anp32a	0.420837	0.70369
Adgrb1	-0.829228	0.70369
Eef1d	0.396057	0.70369
Nelfe	0.910265	0.70369
Cenpq	0.761428	0.70369
Fen1	1.2831	0.70369
Maged2	0.500017	0.703873
Rhoc	0.421926	0.703873
Bin1	-0.729973	0.703873
Ezh2	0.862713	0.704165
Usp48	-0.833387	0.70733
Calb1	-1.32242	0.71062
Slc2a1	-0.953157	0.71062
Inpp4b	0.659842	0.71062
Ldlr	1.11319	0.71062
Ncapd3	0.855569	0.71062
Dscaml1	-0.773793	0.71062
Poldip2	-0.702419	0.71062
Rpl38	-0.362815	0.71062
Tbcd	-1.27596	0.71062
Mtdh	0.47459	0.712674
Txndc12	0.627598	0.713765
Pvalb	-1.19648	0.713765
Fnbp4	-0.738624	0.7148
Lzts2	-1.21489	0.7148
Snx22	-0.451728	0.716991
Sox11	0.453737	0.716991
Pafah1b3	0.532928	0.717101
Sh3bgrl	0.505325	0.718561
Gabarapl2	0.33945	0.718561
Pitpnm1	-0.743248	0.718561
Tnfrsf19	0.896356	0.720498
Aqp11	-1.58289	0.724862
Ppp4r4	-1.42098	0.724862
Aplp1	-0.528789	0.727693
Ncan	0.377355	0.729303
Slc12a5	-0.995541	0.72933
Ctps2	1.17559	0.72933
Hdac11	-0.673977	0.72933
Crlf3	-0.738949	0.72933
Coa3	0.389798	0.72933
Rpl8	0.293665	0.72933
Paqr8	-0.611178	0.729456
Tox2	-0.833374	0.729456
Tmem50a	0.394463	0.729456
Akr1b3	0.683065	0.729456
Prickle2	-0.870032	0.729456
Pofut2	-0.721225	0.729456
Adarb1	-1.02423	0.729456
Asah1	0.498236	0.729456
Pcdh9	0.341662	0.729456
Cdkn2d	0.633541	0.729456
Ogfr	0.626469	0.730712
Brip1os	0.889442	0.730712
Incenp	1.31517	0.730712
Sumo1	0.331616	0.734485
Dph7	0.990115	0.734485
Nrarp	-0.696349	0.734485
Nek6	1.06676	0.734485
Plcb4	-0.849288	0.734485
Atg4c	-0.97348	0.734485
Bhlhe41	-0.585529	0.734485
Tyrobp	0.641851	0.734485
Nup37	1.392	0.734485
Rbmxl1	0.546359	0.734485
Pitpnc1	-0.444922	0.734485
Cd83	0.886167	0.734485
Papola	0.460222	0.734485
Cct8	0.462026	0.734485
Erdr1	-0.992823	0.734485
Psmg2	0.638797	0.734485
Usmg5	-0.343779	0.734485
Mrps17	0.467783	0.738809
Chchd10	-1.04596	0.738809
Mydgf	0.468795	0.738809
Eef1g	0.318518	0.738809
Bdh2	-1.28723	0.741947
Fip1l1	0.376993	0.741947
Csrp2	1.15178	0.741977
Khdrbs3	0.633411	0.741977
Col11a1	0.68373	0.742102
Hspb11	0.638923	0.742102
Cx3cr1	1.27569	0.742102
Prrg3	-1.14746	0.743788
Slc6a9	-0.661738	0.743788
Chst5	-0.95956	0.743788
Arhgap22	-1.35886	0.743788
Tmem130	-1.0918	0.747196
Abracl	0.727623	0.747196
Tmed3	0.50693	0.747196
Asic1	-0.51692	0.747196
Atxn1l	0.989956	0.748744
Ramp1	-0.322027	0.749881
Ube2n	0.380112	0.751063
Tmpo	0.552513	0.754067
Meg3	-0.27865	0.754067
Dpm3	-0.340757	0.754813
Ten1	0.494118	0.754813
Mcm6	1.0351	0.756175
Uchl5	0.764111	0.756175
Zfp787	-0.721792	0.756175
Fosb	0.512012	0.756175
Rpl6l	0.541883	0.756175
Fam107a	-0.636333	0.756175
Cuedc1	-0.504409	0.756175
Mrpl32	0.535885	0.756175
Adcy5	-0.79622	0.756175
Prkd3	0.499892	0.756175
Scd1	-0.567872	0.756175
Sapcd2	-0.622031	0.757432
Rin2	-0.585165	0.757432
Amer1	0.957383	0.757432
Gm42418	-0.56329	0.757432
Txn1	0.36386	0.75751
Enkur	1.34552	0.757911
Cds2	-0.524131	0.757911
Vps50	0.594497	0.757911
Myl6	0.307491	0.757911
Guk1	-0.554944	0.757911
Tonsl	0.363988	0.757911
Myrf	-1.01433	0.757911
Aph1a	0.550552	0.760335
Stard9	-0.594281	0.762401
Tmeff2	0.636264	0.762667
Errfi1	-0.986849	0.762667
Junb	0.873183	0.762667
Ocrl	-0.695638	0.764204
Pnrc2	0.498321	0.764527
Lsm8	0.448301	0.764527
Plekha6	-0.871451	0.765592
Mmgt1	0.7307	0.765592
Noc2l	-0.988442	0.765592
Creb5	0.473095	0.765592
Eva1a	-1.2797	0.765592
Abhd14b	-0.99267	0.765592
Dnttip2	0.695559	0.766275
Ftl1	0.25614	0.766306
Eif3e	0.443653	0.766306
Anapc10	0.683506	0.767896
Optn	-1.2305	0.772224
Kif5c	-0.539034	0.772224
Psma5	0.461899	0.772224
Cenpw	0.974069	0.772224
Fxyd6	0.394048	0.772224
Clmn	-1.03953	0.772224
Caskin1	-0.545588	0.772224
Rps18	0.267449	0.772224
Pja2	-0.376892	0.772224
Hnrnpf	0.395752	0.774704
Ahi1	-0.415665	0.775324
Acp1	0.328638	0.77565
Calb2	-0.77996	0.783635
Apex1	0.68509	0.785733
Glul	-0.375192	0.785869
Rab39b	0.746611	0.791815
Plpp4	0.494942	0.791815
Clu	0.296981	0.791815
Nptxr	-0.813115	0.791815
Bcas2	0.381929	0.793213
Parvb	-1.16383	0.797801
1810037I17Rik	0.279586	0.810864
Cd24a	0.610546	0.810864
Cyfip2	-0.441347	0.810864
Edil3	-0.425279	0.810864
Haghl	0.432295	0.810864
Map1lc3a	-0.552456	0.816202
Hibadh	-0.595249	0.816202
Rhobtb3	-0.596619	0.816202
Timm21	0.712248	0.816202
Tmem5	-0.818649	0.819098
Ice1	-1.04115	0.819831
Cpne8	0.585796	0.823016
Tk2	-1.13747	0.826021
Dnaja1	0.348743	0.826331
Uqcrc2	0.408055	0.826331
Vamp1	-1.42464	0.830028
1110065P20Rik	-0.722051	0.831785
Psph	0.469307	0.831785
Psma1	0.448808	0.831785
Ppia	0.268773	0.831785
Crebl2	-1.14665	0.832937
Pmepa1	-0.596791	0.833411
Anxa5	0.57209	0.833411
Tcp11l2	0.710184	0.833411
Ywhaq	0.309224	0.833411
Pcna	0.736165	0.835344
Slc7a10	-0.631547	0.835344
Hnrnpab	0.496144	0.835365
Tgfb1i1	0.817203	0.835732
Zfp827	-0.723316	0.835732
Dynlt1a	0.919816	0.835732
Chst1	-0.857785	0.8359
Trim62	-0.710799	0.8359
Srm	-0.994352	0.8359
Rpl4	0.265812	0.8359
Map4	-0.490795	0.8359
Cct4	0.496958	0.8359
Gas1	0.649029	0.8359
Slc25a18	-0.453188	0.837419
Calr	0.351091	0.838652
Aff3	-1.19115	0.839473
Stat1	0.621357	0.839473
Nudt5	0.578202	0.839473
Golga2	-0.70939	0.839473
Pole3	0.74834	0.839473
Vps29	0.377633	0.839473
AI480526	-0.756548	0.839473
Vrk3	0.603781	0.839473
Tspyl4	-0.411941	0.839473
Reep3	0.368089	0.839473
Rcn2	-0.427201	0.839473
Ndufa6	-0.323502	0.839473
Arl6	0.703382	0.839473
Stard4	0.921359	0.839473
4430402I18Rik	0.499755	0.839473
Idi1	0.524963	0.84025
Kcnip1	-0.628535	0.843255
Lyrm4	-0.989863	0.84557
Arhgef28	-0.755172	0.84557
Tecr	0.30902	0.847394
Rnf5	0.372833	0.847394
Sh3bp1	-0.67473	0.848057
Nmnat2	-0.462849	0.848122
Kif3a	0.392168	0.851767
Mea1	0.435965	0.85433
Tmem59	0.306834	0.857971
Paqr7	-0.766505	0.857971
Mcu	-0.744482	0.857971
Rpl23a	0.249907	0.857971
Rps6kb1	0.475388	0.857971
Rpl19	0.250777	0.857971
Tnr	-0.31696	0.858273
Acbd5	-0.521387	0.858273
Igf1r	-0.5337	0.858273
Rad23a	0.566573	0.858273
Hnrnpk	0.275292	0.858273
Med10	0.394204	0.858273
Neat1	-0.80392	0.858273
Rpp30	0.601256	0.858273
Mageh1	0.345991	0.86198
Pmch	-0.936473	0.864213
Bola2	-0.353215	0.868036
Cyhr1	-0.456681	0.868036
Rnpep	-0.808056	0.873436
Jmjd7	1.02609	0.873436
Tesk1	-0.88534	0.873436
Plekhm2	-0.862723	0.873436
Prkar1b	-0.610331	0.873436
Pms2	0.975139	0.873436
Apoe	-0.631766	0.873436
Vat1l	-0.594383	0.873436
Ngly1	-0.859363	0.873436
Jph4	-0.754231	0.873436
Irf9	0.946453	0.873436
Bfsp2	-0.859728	0.873436
Gdpd1	0.586048	0.873436
Psmc3ip	1.16803	0.873436
Wnk2	-0.953223	0.873436
Arsb	-0.336765	0.873436
Sub1	0.332945	0.873436
March6	-0.529019	0.873436
Cox17	-0.336259	0.873436
Pgp	-0.785145	0.873436
Rpl7l1	0.525589	0.873436
Cox7a2l	0.315446	0.873436
Cdh2	-0.401531	0.873436
Nol7	0.625065	0.874008
Ndufb3	-0.307427	0.879866
Efhd2	-0.904713	0.879866
Cenpc1	0.553074	0.879866
Msi2	-0.411814	0.879866
Rab11fip2	-0.821867	0.879866
Pa2g4	0.430879	0.884563
Snx21	-0.839074	0.886192
Ilf2	0.419772	0.886192
Gm9493	0.455465	0.886192
Rbbp4	0.403683	0.886588
Fabp3	-0.86215	0.886588
Polr1d	0.326053	0.886588
Tcaf1	0.43401	0.886588
Dchs1	-0.824841	0.886588
Arl2bp	-0.339368	0.886588
Chac2	1.04218	0.886588
Gm12258	-1.25534	0.886588
Tom1l2	-0.600008	0.886588
Snrpd1	0.308191	0.886588
Vmp1	0.525739	0.889759
Btg2	0.676678	0.890751
Nifk	0.602158	0.892793
Snrpe	0.337797	0.892793
Entpd2	-1.01149	0.892793
Cenpb	-0.690339	0.892793
Tmem189	-0.802333	0.892793
Scn1b	-0.8417	0.892793
Lemd3	-0.830235	0.892793
Ska2	0.747582	0.892793
Ppt1	0.379332	0.893496
Zfp422	0.487567	0.893496
Zbed3	0.752267	0.894824
Wdr76	1.05607	0.895339
Zbtb8os	0.709831	0.895339
Gprc5b	-0.446743	0.895339
Eprs	0.440096	0.89704
Prrx1	0.477388	0.897138
Tfeb	-1.15686	0.897138
l7Rn6	0.450174	0.897455
Dnm1	-0.696587	0.897838
Fbxo2	-0.715284	0.897838
Lpar6	0.987572	0.897838
Hexa	0.516804	0.897838
Cdc42	0.291566	0.901086
Adcy1	-1.07903	0.901086
Eef1b2	0.292531	0.913806
Psmc4	0.442803	0.913806
Kifc3	-0.659279	0.913806
Ddhd1	-0.410863	0.913806
Esrra	-0.972998	0.915515
Kank1	-0.316814	0.915515
Arl4a	0.53539	0.915963
Sys1	-0.640314	0.916986
Fundc2	0.409406	0.916986
Stmn2	-0.540685	0.916986
Sepn1	-0.680506	0.916986
Hmgcl	0.493614	0.916986
Ece1	-0.69788	0.916986
Chd5	-0.63321	0.916986
Arap2	0.515819	0.916986
Nup54	0.912083	0.916986
Rilpl1	-1.06758	0.916986
Sumf2	0.858733	0.916986
Por	-0.590805	0.916986
Igf2bp3	0.696902	0.916986
Snx10	0.482394	0.916986
Nap1l5	-0.372559	0.916986
Iqsec1	-0.589007	0.916986
Sh3rf3	-1.25667	0.916986
Ssbp4	-1.10646	0.916986
Ccdc124	0.404656	0.916986
Fa2h	-0.66725	0.916986
Lrrc16b	-0.749193	0.916986
Tsc22d1	0.237765	0.916986
Rgcc	-0.4568	0.916986
Cspg4	-0.288409	0.916986
Clasp2	-0.455978	0.916986
Cep68	-0.903232	0.916986
Smad5	-0.498979	0.916986
Srd5a1	1.11302	0.916986
Sstr1	0.888559	0.916986
Puf60	0.372987	0.916986
Tcf20	-0.882971	0.916986
Acvr1b	-0.902377	0.916986
Qpct	0.322139	0.916986
Lrrtm2	0.50231	0.916986
Ganab	0.479759	0.916986
Casp7	0.908241	0.916986
Hspa5	0.369498	0.918879
Stk39	-0.767427	0.918879
Ptpn11	-0.575762	0.918879
Cdh8	-1.23156	0.918879
Rab11b	0.358864	0.918879
Mdh2	0.314877	0.918893
Tmem176b	0.307599	0.918893
Fbxl19	-1.1323	0.918893
Polr2l	-0.567081	0.918893
Nfic	-0.45615	0.918893
Prim1	0.977066	0.918893
Rnf166	-0.924269	0.918893
Dnajc9	0.547404	0.918893
Rhobtb2	-0.865608	0.918893
Zbtb4	-0.548153	0.918893
Arhgdia	0.35642	0.918893
Riok1	-0.831443	0.918893
Ssna1	0.416462	0.920719
Dusp15	-0.811963	0.920719
Pmf1	0.965213	0.920719
Mmp16	0.393188	0.920719
Ppih	0.671092	0.920719
Rcc1	1.11298	0.920719
Slc35e2	-0.882592	0.920719
Nup205	1.06109	0.920719
Rpl18	0.268142	0.920719
Whamm	-0.882657	0.920719
Rev3l	0.369757	0.920719
S100b	-0.274251	0.920719
Psma4	0.360904	0.920719
Fam96a	0.442735	0.920719
Cbx1	0.35987	0.920719
Psmb3	0.319391	0.920719
Rpl23	0.248573	0.920719
Fbf1	-1.05145	0.920719
Ggps1	0.863933	0.920719
Gm10263	-0.783608	0.920719
Poc5	0.937667	0.920719
Phf5a	0.421071	0.920719
Hagh	-0.538072	0.920719
Ppil1	0.749827	0.920719
Ier3	0.709898	0.920719
Ppp2r2b	0.334826	0.920719
Kcnt1	-0.92889	0.921606
Eif5a2	-0.961565	0.921606
Cct3	0.367507	0.921606
S100a3	-0.721137	0.921606
Cd52	1.00447	0.921606
E330009J07Rik	-0.68607	0.921606
Morc2a	0.781251	0.921606
Mllt6	-0.577096	0.921606
Gcat	-1.20357	0.921606
Pacsin1	-0.794644	0.921606
Sema6b	-0.789747	0.921606
Vegfb	-0.626293	0.921606
Ap1b1	-0.58735	0.923947
Sned1	-0.94434	0.924398
Rsrc2	0.311728	0.927216
Nrm	0.914062	0.927216
1500026H17Rik	-0.693931	0.927414
Cartpt	-0.735255	0.927414
Ppid	0.488839	0.927733
Trpc4ap	-0.52306	0.929419
Slc7a11	0.549195	0.929419
Mbd3	-0.527059	0.929419
Zfp386	0.665442	0.929419
Gtf2b	0.576423	0.930463
Sptbn2	-0.764939	0.931397
Mapre1	0.392718	0.932629
Upf3b	0.376609	0.932629
Pola1	0.948476	0.932629
Txnip	-0.793025	0.932629
Rfc2	0.533145	0.932629
Camk2g	-0.43061	0.932629
Cwc15	0.324598	0.932629
Cdc5l	0.47576	0.932629
Six3	0.533037	0.932629
Ankrd29	1.04231	0.932629
Fus	0.2952	0.93352
Jph3	-0.583307	0.93352
Mzt1	0.453281	0.93352
Sh3bp5l	0.751931	0.93352
Idh2	-0.62734	0.933956
Mob4	0.368163	0.933982
Usf1	0.562596	0.933982
Fabp5	-0.322792	0.933982
Erp44	0.535596	0.933982
Sept11	0.74398	0.933982
Prkaca	-0.522767	0.933982
Vwc2	0.737848	0.933982
Coq6	0.862412	0.933982
Dio2	-0.966805	0.933982
Mapk7	0.49219	0.934599
Atp1b2	-0.279423	0.934599
Meig1	0.810088	0.939542
Syp	-0.653705	0.939542
Arpc4	0.457215	0.939542
Smarcb1	0.400092	0.939542
Sptssa	0.354721	0.939542
Fcer1g	0.644497	0.940651
Ssrp1	0.386335	0.940651
Gstk1	-0.751093	0.940651
Qk	0.23381	0.940651
Fkbp2	0.278483	0.940651
Hat1	0.70308	0.941886
Lims1	0.381842	0.941886
Sppl2b	-0.510707	0.941983
Abl2	-0.686494	0.94273
Abhd8	-0.812118	0.943695
Cpt1a	-0.8277	0.944789
Hdac6	-0.684904	0.944817
Tmsb4x	0.30325	0.944817
Dhps	-0.959505	0.948711
Kif1a	-0.287138	0.95158
Ext2	0.577689	0.95158
Brsk2	-0.85402	0.95158
Cct2	0.404772	0.95158
Grin1	-1.00124	0.951912
Fam213b	-0.42928	0.951912
Cacnb3	-0.720254	0.954126
Cpeb4	-0.478023	0.954457
Igfbp5	0.583398	0.954506
BC026585	0.806832	0.954506
Ccdc34	0.549043	0.954506
Mex3a	1.10191	0.954506
Gabpb2	0.77961	0.954506
Zfp865	-0.799299	0.954506
Btbd1	-0.518559	0.954506
Pde2a	-0.588933	0.954506
Slc25a4	0.254701	0.954506
Msmo1	0.343177	0.954506
Rab4a	-0.975111	0.954506
Nup133	-0.936965	0.954506
Dzip1l	-0.990783	0.954506
Gaa	-0.391067	0.954506
Dtnb	-0.745031	0.954506
Hbp1	-0.587782	0.954506
Fam173a	0.328634	0.954506
Gabbr1	-0.304392	0.954506
Hbegf	0.477231	0.954506
Ablim1	-0.788054	0.954506
Rpl22	0.25159	0.956112
Adgrg1	-0.383062	0.956112
Tmem108	0.487027	0.956112
Car8	0.436432	0.958923
Chrm1	-0.937177	0.958923
Npr2	-0.780842	0.960003
Ncdn	-0.463824	0.960003
Leng9	-1.14051	0.960003
Mbd6	-0.599643	0.960003
Pacs2	-0.727306	0.960003
1110038F14Rik	0.421728	0.960003
Tmem201	-0.78463	0.964224
Ddx60	1.00966	0.964224
2610035D17Rik	-0.729554	0.964224
Capn5	-0.642666	0.96517
Trio	-0.341595	0.965258
Hsd17b11	-0.519726	0.965545
C2cd2l	-1.08344	0.965545
Snhg9	-0.684566	0.965617
Stmn3	0.263853	0.965736
Snapc5	0.416326	0.965736
Foxj2	-0.810333	0.966345
Txndc15	0.336059	0.966345
AW495222	-1.00943	0.966345
5031439G07Rik	-0.462791	0.966345
Vamp2	-0.379339	0.967914
Phldb1	-0.317284	0.969097
Faim2	-0.410719	0.969097
Mgrn1	-0.465438	0.969097
Fam192a	0.469875	0.969417
Gpc1	-0.495071	0.969593
Erbb3	-0.501166	0.969593
Angpt1	-1.06501	0.969593
Mrpl28	0.366913	0.969593
Mff	-0.414896	0.970068
Anapc2	-0.599825	0.970068
Slc35a2	0.500997	0.970068
Itgb3bp	0.718083	0.970068
Usp24	-0.316966	0.970068
Tceanc2	0.864292	0.970068
Cops4	0.395988	0.970068
Apc2	-0.431527	0.970068
Tmtc3	0.888556	0.970068
Orc6	0.535603	0.970068
Efs	-0.454923	0.970068
Uqcr10	-0.252031	0.970068
Anapc11	0.32902	0.970068
Fam177a	-0.610386	0.970068
Vipas39	0.577083	0.970068
Nup50	-0.838081	0.970068
Pcp4	-0.355754	0.970068
Npc1	-0.344785	0.970068
Hars	0.526869	0.970068
Smc3	0.338768	0.970068
Ccdc39	0.835895	0.971072
Utp3	0.534176	0.971072
Rbm7	0.436552	0.971072
Twf1	0.348543	0.971072
Imp4	0.576329	0.971216
Plcd4	0.734111	0.971216
Slc30a4	0.735565	0.971216
Gm6710	0.509693	0.971216
Nxt2	0.456166	0.971216
S100a4	-0.587577	0.971216
Col27a1	-0.437405	0.971216
Zfyve9	-0.699543	0.971216
Coq5	0.637321	0.971216
Sgce	0.421218	0.971216
Grik5	-0.664521	0.971216
Mesdc2	0.41774	0.971216
Dnajb12	-0.702321	0.971216
Jmjd1c	0.34856	0.971216
Snx25	-0.546627	0.971216
March1	0.453039	0.971216
Thyn1	0.453925	0.971216
Vps26b	-0.594328	0.971216
Rbp1	0.622849	0.971216
Gfpt2	-0.83992	0.971216
Map2k3	0.868119	0.971216
Chmp6	0.608517	0.971216
Rps7	0.226812	0.971216
Rnf139	0.668356	0.971216
Cntn1	0.205463	0.971216
Slc48a1	-0.544044	0.971216
Ddx23	0.842199	0.971216
Mcrs1	0.434243	0.971216
Gtf2h5	0.30151	0.971216
Sapcd1	-0.720563	0.971216
Mrps18b	-0.823217	0.971216
Vegfa	-0.780954	0.971216
Mtcl1	-0.779781	0.971216
1110059E24Rik	0.478906	0.971216
Hspa4l	0.44865	0.974589
4933434E20Rik	0.367416	0.974589
Brsk1	-0.700756	0.974589
Fbxo31	-0.823754	0.974589
Alg13	0.882821	0.975449
Taldo1	0.310083	0.975449
Tex30	0.888535	0.976167
Meis2	0.725071	0.976167
Rap2c	-0.759171	0.976167
Hip1	0.288144	0.976454
Trp53inp2	-0.6144	0.977248
Zxdb	-0.760459	0.977248
Fam110a	0.738118	0.977787
Commd8	0.473433	0.977787
Rpl32	0.227555	0.977787
Cotl1	0.344714	0.977787
Pck2	0.778577	0.977787
Cog3	-1.087	0.977787
Bub3	0.430187	0.978859
AI464131	-0.795956	0.979185
Lingo3	-0.838137	0.979987
Prmt8	-1.00656	0.981707
Thoc7	0.335277	0.983668
Acot7	-0.442007	0.984938
Fdft1	0.461504	0.984938
Tmem255a	0.355583	0.985632
Slc25a36	-0.477036	0.985632
Gpcpd1	-0.423853	0.989423
Nmral1	0.695824	0.989423
Lysmd2	-0.805641	0.98992
Dcps	0.574542	0.990086
Pomc	-0.950536	0.990707
Abcb7	-0.679741	0.990738
Ccl27a	-0.447842	0.990738
Lipe	0.834627	0.990738
Cadm1	-0.327557	0.990738
Tlcd1	-0.482148	0.990738
Ap4s1	-0.673029	0.990738
Bpgm	0.388485	0.991385
Cadm3	-0.528115	0.991916
Slc1a2	-0.257782	0.991916
Tmem127	-0.520464	0.991916
Dstn	0.271445	0.991916
Nxt1	0.550929	0.991916
Mtx1	0.528515	0.991916
S100a16	-0.215905	0.991916
Fam212b	0.490151	0.991916
Sh3gl2	-0.525371	0.991916
Stx12	0.366961	0.991916
Clstn1	-0.289771	0.991916
Lnx1	0.450112	0.991916
Fscn1	0.397502	0.991916
Mrpl35	0.470313	0.991916
Fam19a1	0.388665	0.991916
Clasrp	-0.551531	0.991916
Mia	0.76593	0.991916
Saxo2	-0.838329	0.991916
Anapc15	0.790077	0.991916
Vta1	0.493708	0.991916
Mif	-0.235318	0.991916
Arl1	0.38459	0.991916
Lin7a	0.537572	0.991916
Chmp1a	0.485998	0.991916
Rpl23a-ps3	0.319728	0.991916
1700123O20Rik	0.504713	0.991916
Vps11	-0.72726	0.991916
Gtf2a2	0.326421	0.991916
Rpl29	0.224578	0.991916
Wdr6	-0.422314	0.991916
C1d	0.313877	0.991916
9530068E07Rik	0.43953	0.991916
Fnip1	-0.466876	0.991916
Anxa6	0.427298	0.991916
Smyd4	0.804959	0.991916
Git1	-0.632456	0.991916
Yae1d1	0.408083	0.991916
Ube2ql1	-0.5727	0.991916
Gpbp1	0.413651	0.991916
Csdc2	-0.737054	0.991916
Trabd	-0.763432	0.991916
Copz1	-0.460756	0.991916
Arvcf	-0.448759	0.991916
Rfc4	0.905663	0.991916
Adamts1	0.694621	0.991916
Agpat4	0.474575	0.991916
Hspa1a	0.726349	0.991916
Dck	0.703296	0.992046
Adam9	0.365124	0.992046
Znrf3	-0.731284	0.992046
Blmh	0.483002	0.992046
Tbkbp1	-0.77193	0.992046
Tmx4	-0.383443	0.992122
Rps27	-0.250557	0.992122
Col9a2	-0.738986	0.992122
Polr2j	0.308162	0.992122
Rpa3	0.502526	0.992122
Mcm2	0.930826	0.992122
Lrrc4b	-0.438207	0.992122
Prmt1	0.348589	0.992122
Pcmt1	0.355571	0.992122
Agap2	-0.886192	0.992122
Tpm4	0.529093	0.992122
Ankrd49	-0.838759	0.992122
Opcml	0.252018	0.992122
Glb1	0.810706	0.992122
Trak1	-0.558459	0.992122
Nprl3	-0.9161	0.992122
Mgat5b	-0.53423	0.992122
Sdc2	0.398583	0.992122
Zc3h7a	0.468867	0.992122
Gm10036	0.532277	0.992122
Phax	0.396932	0.992122
Sssca1	0.429661	0.992122
Scg2	-0.787482	0.993627
Rps29	-0.273685	0.993627
Bpnt1	0.416839	0.993986
Cdh4	0.731925	0.994127
Tbl1x	-0.458103	0.994127
2010320M18Rik	0.523993	0.994127
Sat2	0.576716	0.994127
H2-T22	0.573217	0.994127
Minpp1	0.727037	0.994127
Mybl1	0.9265	0.994156
Lman2l	0.537724	0.994156
Cnnm3	-0.580633	0.994156
Gls	-0.408059	0.994156
Hspd1	0.347037	0.994156
Cflar	-0.516931	0.994156
Cyp20a1	0.528446	0.994156
Gm20342	0.524577	0.994156
Lamc1	-0.614319	0.994156
Gorab	0.67376	0.994156
Atp5c1	0.250671	0.994156
Surf1	-0.411931	0.994156
Ppp1r26	-0.983688	0.994156
Ak1	-0.574418	0.994156
Ckap5	0.393539	0.994156
Hypk	0.335892	0.994156
Dtwd1	0.943683	0.994156
Slc20a1	-0.616053	0.994156
Rassf2	-0.415671	0.994156
Ralgapa2	-0.719731	0.994156
Rbpjl	-0.559802	0.994156
Trp53rka	-0.927421	0.994156
Kcnq2	-0.609463	0.994156
Myt1	-0.348877	0.994156
Slc25a14	0.668236	0.994156
Vbp1	0.347739	0.994156
Klhl4	0.96808	0.994156
Wbp5	0.257336	0.994156
Ngfrap1	0.23654	0.994156
Gnl3l	-0.413559	0.994156
Zfp704	0.418873	0.994156
Gyg	0.435097	0.994156
Eif2a	0.436424	0.994156
Slc33a1	-0.677017	0.994156
Tdrkh	0.486289	0.994156
Sv2a	-0.399945	0.994156
Strip1	-0.562211	0.994156
Gstm5	-0.242722	0.994156
Sec24b	0.585376	0.994156
Ssx2ip	-0.65607	0.994156
Topors	0.556307	0.994156
Brinp1	-0.360481	0.994156
Ift74	0.498785	0.994156
Mysm1	0.4226	0.994156
Gpx7	0.526646	0.994156
Akirin1	-0.512566	0.994156
Rragc	-0.596832	0.994156
Meaf6	0.376442	0.994156
Eif3i	0.291767	0.994156
Rpa2	0.60635	0.994156
Igsf21	-0.412804	0.994156
Tmub1	-0.80947	0.994156
Iscu	-0.600862	0.994156
Taok3	0.362791	0.994156
Gm15800	-0.531815	0.994156
Sbds	0.368093	0.994156
Tyw1	0.778278	0.994156
Cops6	0.339318	0.994156
Pdgfa	-0.586857	0.994156
Fbxl18	-0.734559	0.994156
Gng11	-0.262714	0.994156
Ndufa5	-0.224238	0.994156
Exoc4	0.423181	0.994156
Gng12	0.284572	0.994156
Gm15631	1.1494	0.994156
Jagn1	0.443076	0.994156
Atp6v1e1	-0.30163	0.994156
Rimklb	-0.401081	0.994156
Ndufa3	-0.276955	0.994156
Pnmal1	-0.488631	0.994156
Ercc2	-0.694944	0.994156
A230077H06Rik	-1.14461	0.994156
Zfp141	-1.08128	0.994156
Rps11	0.214203	0.994156
Cyth2	-0.73201	0.994156
Zfp592	-0.885633	0.994156
Eed	0.679991	0.994156
Rab30	-0.741103	0.994156
Tmem159	0.805059	0.994156
Maz	-0.518316	0.994156
Fbrs	-0.820405	0.994156
Zfp646	-1.03383	0.994156
Vkorc1	0.350636	0.994156
Kat8	0.783515	0.994156
Fbxo30	0.784547	0.994156
Ppa1	0.449336	0.994156
Tpgs1	-1.2403	0.994156
Dazap1	-0.524025	0.994156
Lmnb2	-0.957748	0.994156
Tmem263	0.480168	0.994156
Nt5dc3	-0.733549	0.994156
Metap2	0.251106	0.994156
Ppp1r12a	0.458328	0.994156
Rab3ip	-0.844869	0.994156
Os9	-0.338226	0.994156
Arhgef25	-0.627153	0.994156
Ikzf4	0.694394	0.994156
Fcor	-0.618168	0.994156
Evi5l	-0.370319	0.994156
Map2k7	-0.51115	0.994156
Gm21092	0.378487	0.994156
Dda1	-0.592239	0.994156
Plvap	0.893925	0.994156
Amfr	-0.353958	0.994156
4931428F04Rik	0.751209	0.994156
Cirh1a	-1.16635	0.994156
Mtss1l	-0.289185	0.994156
Aprt	0.407585	0.994156
Dhrs1	0.386767	0.994156
Ccdc25	0.657697	0.994156
Rnf219	0.526274	0.994156
Gm10076	-0.632053	0.994156
Slitrk6	-0.836677	0.994156
Aplp2	-0.245764	0.994156
Cryab	0.243171	0.994156
Acsbg1	-0.453708	0.994156
Mras	-0.486992	0.994156
Topbp1	0.810254	0.994156
Plcd1	-0.815605	0.994156
0610010F05Rik	-0.864428	0.994156
Cfap36	0.363454	0.994156
Dhrs7b	0.610131	0.994156
Ntn1	-0.324861	0.994156
Myh10	0.518334	0.994156
Phf23	0.58	0.994156
Wscd1	-0.296035	0.994156
Mtmr4	-0.62855	0.994156
Rnf43	-0.972461	0.994156
Mbtd1	0.421233	0.994156
Rpl27	0.31157	0.994156
Mpp2	-0.643802	0.994156
Tex2	-0.803405	0.994156
Ogfod3	0.678489	0.994156
Foxk2	-0.672121	0.994156
Psma2	0.289965	0.994156
Serpinb6a	-0.660353	0.994156
Bphl	0.447629	0.994156
Tubb2a	0.277732	0.994156
Ctsl	0.331766	0.994156
Ak6	0.546755	0.994156
Ncoa1	-0.403126	0.994156
Tmem18	-0.632719	0.994156
Rtn1	0.247169	0.994156
Inf2	-0.914416	0.994156
Vps13b	-0.738937	0.994156
Ext1	-0.529429	0.994156
Sqle	0.392511	0.994156
Rangap1	0.474344	0.994156
Sult4a1	-0.604752	0.994156
Atg101	0.570908	0.994156
Eif4b	0.463205	0.994156
Rsl1d1	0.399682	0.994156
Shisa9	-0.484932	0.994156
Pdxdc1	-0.60021	0.994156
Ube2v2	0.359494	0.994156
Comt	0.361573	0.994156
Wdr53	0.933277	0.994156
Sod1	-0.310444	0.994156
Tmem242	0.433055	0.994156
Ndufv3	-0.274216	0.994156
Rgl2	-0.557413	0.994156
Dxo	0.703319	0.994156
Ehmt2	-0.454063	0.994156
Tmem151b	-0.754185	0.994156
Polr1c	0.497431	0.994156
Kdm4b	-0.771654	0.994156
Zbtb14	-0.746359	0.994156
Reep5	-0.244605	0.994156
3222401L13Rik	0.532028	0.994156
Hdac3	0.401636	0.994156
Hdhd2	0.359494	0.994156
Gm6133	0.588396	0.994156
Pcnxl3	-0.566816	0.994156
Fads1	-0.356025	0.994156
Ifit2	0.69301	0.994156
Slc25a28	-0.643529	0.994156
Kazn	-0.453256	0.994798
Dctn1	-0.405215	0.994798
Dennd4a	-0.470234	0.994798
Mrpl22	0.48773	0.994798
Mis12	0.782765	0.995757
Tspo	0.719604	0.995757
Cdpf1	0.5245	0.995757
Bcl6	-0.822789	0.995757
Emc1	-0.353171	0.996098
Csnk1g2	-0.583242	0.997593
Tex9	0.575573	0.997593
Srsf7	0.2882	0.997593
Stim1	-0.714581	0.998637
Cacna2d3	-0.857203	0.998637
Tagln3	0.298771	0.998637
Pou2f1	0.439662	0.999623
Lypd6	-0.758162	0.999623
Ebp	0.680108	0.999623
Tmem176a	0.287016	0.999623
Irgm1	0.768166	0.999623
Inpp5k	0.744213	0.999623
Cbs	-0.721861	0.999623
Mrpl15	0.189909	0.999848
Lypla1	-0.0754152	0.999848
Tcea1	0.0354004	0.999848
Rgs20	0.508115	0.999848
Atp6v1h	0.266873	0.999848
Rb1cc1	-0.0808946	0.999848
Pcmtd1	0.17312	0.999848
Sntg1	-0.207026	0.999848
Rrs1	-0.422413	0.999848
Adhfe1	-0.0552146	0.999848
3110035E14Rik	-0.169041	0.999848
Vcpip1	0.182006	0.999848
Sgk3	0.058974	0.999848
Snhg6	0.0393412	0.999848
Cops5	0.277034	0.999848
Cspp1	0.227611	0.999848
Arfgef1	-0.101802	0.999848
Sulf1	0.115283	0.999848
Ncoa2	-0.158023	0.999848
Tram1	-0.195415	0.999848
Eya1	-0.0474711	0.999848
Kcnb2	-0.0666802	0.999848
Terf1	0.0999982	0.999848
Stau2	-0.300083	0.999848
Ube2w	0.360829	0.999848
Tceb1	0.249358	0.999848
Tmem70	0.107947	0.999848
Gdap1	-0.083576	0.999848
Tmem14a	0.0833997	0.999848
Rims1	-0.117176	0.999848
Ogfrl1	-0.0881925	0.999848
Smap1	0.0552676	0.999848
Sdhaf4	0.0684495	0.999848
Fam135a	-0.117675	0.999848
Col9a1	0.719912	0.999848
Lmbrd1	-0.0854396	0.999848
Adgrb3	0.211464	0.999848
Phf3	0.113302	0.999848
Ptp4a1	0.0209648	0.999848
Khdrbs2	0.0339468	0.999848
Prim2	0.53126	0.999848
Rab23	-0.460721	0.999848
Zfp451	-0.0731853	0.999848
Bend6	-0.0207716	0.999848
Dst	0.0569175	0.999848
Ccdc115	0.179077	0.999848
Arhgef4	-0.319178	0.999848
Fam168b	-0.0163998	0.999848
Plekhb2	-0.269449	0.999848
Hs6st1	0.0274791	0.999848
Uggt1	-0.358077	0.999848
Kansl3	-0.467509	0.999848
Ankrd39	0.467031	0.999848
Actr1b	-0.14698	0.999848
Tmem131	-0.0585481	0.999848
Inpp4a	0.0461768	0.999848
Coa5	-0.14843	0.999848
Unc50	0.169422	0.999848
Mgat4a	-0.252428	0.999848
2010300C02Rik	-0.385125	0.999848
Tsga10	-0.574924	0.999848
Mitd1	0.113572	0.999848
Mrpl30	0.0855708	0.999848
Txndc9	0.372955	0.999848
Eif5b	-0.222672	0.999848
Rev1	-0.158651	0.999848
Lonrf2	-0.292995	0.999848
Chst10	-0.597156	0.999848
Rpl31	-0.010088	0.999848
Cnot11	-0.431411	0.999848
Rnf149	0.0051047	0.999848
Map4k4	0.150852	0.999848
Pantr1	-0.120704	0.999848
Pou3f3	0.0499427	0.999848
Mrps9	0.34191	0.999848
Gpr45	-0.334196	0.999848
Tgfbrap1	-0.0276901	0.999848
AI597479	0.0703534	0.999848
Fhl2	0.345554	0.999848
Uxs1	-0.390688	0.999848
Tpp2	0.150376	0.999848
Ercc5	-0.305589	0.999848
Wdr75	0.774205	0.999848
Dnah7b	0.300505	0.999848
Slc39a10	0.483663	0.999848
Nab1	-0.243166	0.999848
Mfsd6	-0.0336225	0.999848
Inpp1	-0.0947102	0.999848
Hibch	0.30521	0.999848
1700019D03Rik	0.275235	0.999848
Pms1	-0.343319	0.999848
Ormdl1	0.173518	0.999848
Osgepl1	-0.214626	0.999848
Asnsd1	-0.300698	0.999848
Hecw2	-0.426216	0.999848
Gtf3c3	-0.139371	0.999848
Pgap1	-0.174247	0.999848
Ankrd44	0.434707	0.999848
Sf3b1	0.0975817	0.999848
Coq10b	-0.0485183	0.999848
Hspe1	0.151699	0.999848
Rftn2	-0.0446726	0.999848
Gm10561	-0.251575	0.999848
Plcl1	-0.181535	0.999848
1700066M21Rik	-0.432009	0.999848
Tyw5	0.436708	0.999848
9430016H08Rik	0.20308	0.999848
Spats2l	-0.239492	0.999848
Kctd18	-0.236813	0.999848
Clk1	0.220703	0.999848
Ppil3	0.265938	0.999848
Nif3l1	-0.384438	0.999848
Orc2	-0.162219	0.999848
Fam126b	-0.212298	0.999848
Trak2	-0.281534	0.999848
Stradb	-0.821351	0.999848
Tmem237	0.424743	0.999848
Nop58	0.349401	0.999848
Bmpr2	0.0929752	0.999848
Fam117b	-0.414546	0.999848
Wdr12	0.52401	0.999848
Carf	-0.260775	0.999848
Nbeal1	-0.000187462	0.999848
Abi2	0.0780379	0.999848
Raph1	-0.0867364	0.999848
Pard3b	0.538514	0.999848
Nrp2	-0.0198164	0.999848
Ino80d	0.0221077	0.999848
Ndufs1	0.0869741	0.999848
Adam23	-0.0351645	0.999848
Fastkd2	-0.204471	0.999848
Klf7	-0.0635332	0.999848
Creb1	-0.217957	0.999848
Mettl21a	0.515961	0.999848
Plekhm3	-0.063626	0.999848
Idh1	0.315845	0.999848
Pikfyve	-0.403065	0.999848
Map2	-0.0189805	0.999848
Unc80	-0.187143	0.999848
Rpe	0.471953	0.999848
Kansl1l	-0.260338	0.999848
Acadl	0.00888584	0.999848
Lancl1	-0.243985	0.999848
Erbb4	-0.300957	0.999848
Ikzf2	0.167771	0.999848
Atic	-0.0187923	0.999848
Xrcc5	-0.0272639	0.999848
Rpl37a	-0.149688	0.999848
6030407O03Rik	-0.515581	0.999848
Tns1	-0.765997	0.999848
Arpc2	0.239537	0.999848
Aamp	0.13753	0.999848
Pnkd	0.0275467	0.999848
Tmbim1	-0.319018	0.999848
Ctdsp1	-0.292589	0.999848
Usp37	-0.295171	0.999848
Rqcd1	0.053884	0.999848
Zfp142	-0.229727	0.999848
Bcs1l	-0.490511	0.999848
Rnf25	-0.268506	0.999848
Cdk5r2	-0.172278	0.999848
Cnppd1	0.0686991	0.999848
Fam134a	-0.0347913	0.999848
Zfand2b	0.0523807	0.999848
Atg9a	-0.290746	0.999848
Ankzf1	0.0215659	0.999848
Stk16	0.171855	0.999848
Tuba4a	-0.108088	0.999848
Dnajb2	-0.393833	0.999848
Resp18	0.0472301	0.999848
Dnpep	0.00608246	0.999848
Gmppa	-0.352143	0.999848
Asic4	0.247745	0.999848
Chpf	-0.0893435	0.999848
Slc4a3	-0.171001	0.999848
Epha4	-0.615085	0.999848
Farsb	-0.143403	0.999848
Acsl3	-0.066125	0.999848
Utp14b	0.638163	0.999848
Wdfy1	-0.0219377	0.999848
Mrpl44	0.108976	0.999848
Serpine2	0.183738	0.999848
Cul3	-0.187145	0.999848
Dock10	0.216707	0.999848
Irs1	-0.149039	0.999848
Agfg1	-0.433374	0.999848
Pid1	0.177818	0.999848
Dner	-0.167789	0.999848
Trip12	-0.0930486	0.999848
Fbxo36	-0.0641696	0.999848
Cab39	0.0293772	0.999848
4933407L21Rik	0.668144	0.999848
2810459M11Rik	-0.40193	0.999848
Psmd1	0.253459	0.999848
Ncl	-0.0643862	0.999848
Ptma	0.138352	0.999848
Pde6d	-0.513666	0.999848
Cops7b	0.18918	0.999848
Dis3l2	-0.426428	0.999848
Eif4e2	0.370595	0.999848
Gigyf2	0.140887	0.999848
Atg16l1	-0.124927	0.999848
Dgkd	0.232598	0.999848
Usp40	-0.0886692	0.999848
Arl4c	-0.0141673	0.999848
Sh3bp4	-0.19258	0.999848
Agap1	0.147859	0.999848
Ackr3	-0.286308	0.999848
Cops8	0.226279	0.999848
Lrrfip1	0.153952	0.999848
Ube2f	0.32463	0.999848
Scly	0.00423132	0.999848
Ilkap	-0.156465	0.999848
Hes6	-0.594989	0.999848
Per2	-0.106185	0.999848
Asb1	0.149648	0.999848
Hdac4	-0.347131	0.999848
Ndufa10	0.0407168	0.999848
Myeov2	-0.110074	0.999848
Otos	-2.11705	0.999848
Rnpepl1	0.131054	0.999848
Capn10	0.0244226	0.999848
Mterf4	0.603251	0.999848
Ppp1r7	0.108091	0.999848
Hdlbp	-0.0921086	0.999848
Sept2	0.31043	0.999848
Stk25	-0.218619	0.999848
Bok	0.747543	0.999848
Atg4b	-0.156328	0.999848
Dtymk	0.31536	0.999848
Ing5	-0.658592	0.999848
Fam174a	-0.25834	0.999848
D1Ertd622e	0.370859	0.999848
Ppip5k2	0.434757	0.999848
Gin1	0.00431069	0.999848
Cdh20	-0.194181	0.999848
Pign	-0.259684	0.999848
2310035C23Rik	0.0128747	0.999848
Zcchc2	-0.172713	0.999848
Phlpp1	-0.0164406	0.999848
Bcl2	0.178393	0.999848
Kdsr	-0.15167	0.999848
Vps4b	0.00691606	0.999848
Cdh19	0.27703	0.999848
Dsel	-0.481011	0.999848
Tsn	0.209115	0.999848
Clasp1	-0.0704565	0.999848
Inhbb	0.0721259	0.999848
Ralb	-0.0352641	0.999848
Epb41l5	0.0570304	0.999848
Ptpn4	-0.206944	0.999848
Dbi	0.12477	0.999848
3110009E18Rik	-0.192986	0.999848
C1ql2	-0.385486	0.999848
Insig2	0.111234	0.999848
Ccdc93	0.241299	0.999848
Ddx18	0.115166	0.999848
Dpp10	0.0357719	0.999848
Actr3	0.195447	0.999848
Slc35f5	0.0646281	0.999848
Lypd1	-0.414605	0.999848
Nckap5	0.423928	0.999848
Mgat5	0.191703	0.999848
Tmem163	-0.223661	0.999848
Ccnt2	0.0494258	0.999848
R3hdm1	0.257248	0.999848
Ubxn4	0.1097	0.999848
Dars	0.0116894	0.999848
Thsd7b	-0.0265121	0.999848
Pfkfb2	0.147243	0.999848
Yod1	-0.0694111	0.999848
Mapkapk2	-0.403588	0.999848
Eif2d	-0.422983	0.999848
Srgap2	0.165775	0.999848
Slc41a1	0.174573	0.999848
Nucks1	0.240527	0.999848
Elk4	-0.0699237	0.999848
Tmcc2	-0.418325	0.999848
Dstyk	-0.393017	0.999848
Rbbp5	-0.165524	0.999848
Nfasc	-0.137186	0.999848
Lrrn2	-0.119457	0.999848
Mdm4	0.0251816	0.999848
Pik3c2b	0.185018	0.999848
Ppp1r15b	0.33007	0.999848
Atp2b4	-0.217274	0.999848
Prelp	-0.0419781	0.999848
Chil1	-0.560137	0.999848
Adora1	-0.0350786	0.999848
Ppfia4	-0.236858	0.999848
Tmem183a	0.053147	0.999848
Adipor1	0.292793	0.999848
Klhl12	-0.0459369	0.999848
Rabif	-0.116142	0.999848
Kdm5b	-0.238855	0.999848
Ppp1r12b	-0.0781526	0.999848
Arl8a	-0.245262	0.999848
Gpr37l1	-0.0994125	0.999848
Timm17a	0.00497857	0.999848
Ipo9	0.185046	0.999848
Nav1	-0.0439188	0.999848
Phlda3	-0.516206	0.999848
Tmem9	0.231371	0.999848
Kif21b	-0.172624	0.999848
Mroh3	0.23405	0.999848
5730559C18Rik	-0.362896	0.999848
Camsap2	-0.119378	0.999848
Zfp281	-0.167256	0.999848
Nek7	0.0447267	0.999848
2310009B15Rik	-0.187495	0.999848
Dennd1b	-0.373826	0.999848
Zbtb41	-0.560558	0.999848
Cdc73	-0.264503	0.999848
B3galt2	-0.0685483	0.999848
Glrx2	-0.0883514	0.999848
Trove2	0.167187	0.999848
Rgs2	-0.0193615	0.999848
Gm29514	0.34596	0.999848
Brinp3	0.222021	0.999848
BC003331	-0.0856396	0.999848
Tpr	-0.192208	0.999848
Ivns1abp	-0.288632	0.999848
Swt1	0.0305935	0.999848
Trmt1l	-0.117739	0.999848
Rnf2	0.135033	0.999848
Edem3	-0.493557	0.999848
1700025G04Rik	-0.123001	0.999848
Tsen15	0.0954402	0.999848
Rgl1	0.0832103	0.999848
Arpc5	0.191453	0.999848
Dhx9	0.0652584	0.999848
Cacna1e	-0.445046	0.999848
Ier5	0.115264	0.999848
Stx6	-0.0771631	0.999848
Xpr1	0.264734	0.999848
Acbd6	-0.502513	0.999848
Qsox1	-0.366911	0.999848
Cep350	-0.175671	0.999848
Tor1aip1	0.105949	0.999848
Tor1aip2	0.139524	0.999848
Gm2000	0.195257	0.999848
Soat1	-0.384562	0.999848
Tor3a	0.0209014	0.999848
Fam20b	-0.0711014	0.999848
Ralgps2	-0.0138426	0.999848
Angptl1	0.0413736	0.999848
Rasal2	-0.210247	0.999848
Brinp2	-0.0185787	0.999848
Astn1	0.157349	0.999848
Rfwd2	-0.142128	0.999848
Mrps14	0.217638	0.999848
Cacybp	0.119623	0.999848
Rabgap1l	-0.0466413	0.999848
Rc3h1	-0.12992	0.999848
Zbtb37	0.359799	0.999848
Klhl20	-0.0728272	0.999848
Suco	-0.268461	0.999848
Pigc	0.225035	0.999848
Dnm3	-0.0579212	0.999848
Vamp4	0.187555	0.999848
Prrc2c	0.139858	0.999848
Fmo1	-0.760463	0.999848
Kifap3	-0.108185	0.999848
Scyl3	-0.493918	0.999848
Ccdc181	-0.208542	0.999848
Blzf1	0.485871	0.999848
Nme7	0.685701	0.999848
Atp1b1	-0.0915501	0.999848
Sft2d2	-0.631603	0.999848
Tiprl	0.000776329	0.999848
Dcaf6	-0.113331	0.999848
Mpc2	-0.202089	0.999848
Mpzl1	-0.200946	0.999848
Creg1	-0.5202	0.999848
Ildr2	0.24185	0.999848
Tada1	-0.0145232	0.999848
Pogk	0.160291	0.999848
Tmco1	0.150913	0.999848
Aldh9a1	0.270045	0.999848
Mgst3	-0.254861	0.999848
Pbx1	-0.0928704	0.999848
Rgs5	0.190631	0.999848
Rgs4	-0.242349	0.999848
Hsd17b7	0.00913405	0.999848
Uap1	-0.242049	0.999848
Uhmk1	-0.304114	0.999848
Atf6	-0.120339	0.999848
Dusp12	-0.143343	0.999848
Cfap126	0.39964	0.999848
Sdhc	-0.140728	0.999848
Tomm40l	0.190619	0.999848
Ndufs2	-0.0642588	0.999848
B4galt3	0.0904162	0.999848
Ppox	0.257534	0.999848
Usp21	0.301162	0.999848
Ufc1	0.13417	0.999848
Dedd	-0.815232	0.999848
Nit1	0.420969	0.999848
Pfdn2	-0.180916	0.999848
Pvrl4	0.10145	0.999848
Alyref2	0.156028	0.999848
Vangl2	-0.0783086	0.999848
Ncstn	-0.10343	0.999848
Copa	0.0304502	0.999848
Pex19	0.397085	0.999848
Dcaf8	-0.285206	0.999848
Pea15a	0.0717277	0.999848
Igsf8	0.117458	0.999848
Dusp23	0.488439	0.999848
Fmn2	0.308081	0.999848
Rgs7	-0.355558	0.999848
Fh1	0.150459	0.999848
Rbm8a2	-0.762401	0.999848
Cep170	-0.200501	0.999848
Sdccag8	0.00853921	0.999848
Akt3	0.207071	0.999848
Zbtb18	0.238869	0.999848
Adss	0.0502576	0.999848
Desi2	0.125819	0.999848
Cox20	-0.160694	0.999848
Gm16586	0.0780541	0.999848
Hnrnpu	-0.0156751	0.999848
Efcab2	-0.144752	0.999848
Smyd3	-0.28173	0.999848
Tfb2m	0.102719	0.999848
Cnst	0.201065	0.999848
Sccpdh	0.0567951	0.999848
Ahctf1	-0.393078	0.999848
Cdc42bpa	-0.00162006	0.999848
Adck3	-0.41041	0.999848
Psen2	-0.459385	0.999848
Itpkb	-0.164909	0.999848
Parp1	0.0131251	0.999848
Acbd3	-0.123754	0.999848
Sde2	0.0755258	0.999848
Pycr2	-0.178167	0.999848
Nvl	0.36535	0.999848
Cnih4	0.139518	0.999848
Wdr26	0.255013	0.999848
Lbr	0.432785	0.999848
Enah	-0.0747933	0.999848
Srp9	-0.00833938	0.999848
Degs1	0.140193	0.999848
1700047M11Rik	-0.213019	0.999848
Fbxo28	0.155323	0.999848
Trp53bp2	-0.0997223	0.999848
Capn2	-0.18098	0.999848
Susd4	-0.104248	0.999848
Brox	-0.119341	0.999848
Aida	-0.155626	0.999848
Mia3	-0.086378	0.999848
Marc2	-0.113693	0.999848
Mark1	-0.187375	0.999848
Rab3gap2	-0.110858	0.999848
Iars2	0.0574597	0.999848
Lyplal1	0.451862	0.999848
Tgfb2	0.457729	0.999848
Rrp15	0.13001	0.999848
Gpatch2	0.14673	0.999848
Kctd3	0.0425235	0.999848
Kcnk2	0.114887	0.999848
Ptpn14	-0.275715	0.999848
Smyd2	-0.388537	0.999848
Prox1	0.133611	0.999848
Angel2	-0.305901	0.999848
Mfsd7b	-0.427838	0.999848
Tatdn3	-0.302879	0.999848
D730003I15Rik	-0.0400943	0.999848
Nenf	-0.0783577	0.999848
Ppp2r5a	-0.171936	0.999848
Ints7	0.72901	0.999848
Lpgat1	-0.370743	0.999848
Slc30a1	-0.484907	0.999848
Rcor3	-0.338825	0.999848
Syt14	0.622223	0.999848
A130010J15Rik	0.593564	0.999848
G0s2	-0.106859	0.999848
Plxna2	0.508698	0.999848
Cr1l	-0.123067	0.999848
Fam171a1	0.0615653	0.999848
Nmt2	-0.0477	0.999848
Rpp38	0.117842	0.999848
Hspa14	0.497353	0.999848
Frmd4a	0.0187034	0.999848
Prpf18	0.126112	0.999848
Bend7	-0.000916653	0.999848
Sephs1	0.219976	0.999848
Phyh	-0.0404637	0.999848
Camk1d	0.112899	0.999848
Cdc123	0.337041	0.999848
Sec61a2	0.062543	0.999848
Upf2	-0.20445	0.999848
Celf2	-0.0338516	0.999848
Taf3	-0.191648	0.999848
Kin	0.141463	0.999848
Itih5	0.155084	0.999848
Sfmbt2	0.33747	0.999848
Prkcq	0.0956813	0.999848
Rbm17	0.0169651	0.999848
Fbxo18	-0.417782	0.999848
Ankrd16	-0.28661	0.999848
Fam188a	0.14104	0.999848
C1ql3	0.225586	0.999848
Hacd1	0.101544	0.999848
Stam	-0.368754	0.999848
Slc39a12	-0.192809	0.999848
Nsun6	-0.11696	0.999848
Arl5b	-0.235789	0.999848
Plxdc2	-0.406558	0.999848
Nebl	-0.0114188	0.999848
Mllt10	-0.0416086	0.999848
Dnajc1	0.104386	0.999848
Commd3	0.15468	0.999848
Bmi1	-0.130587	0.999848
Pip4k2a	-0.30724	0.999848
Msrb2	0.281568	0.999848
Otud1	0.0228419	0.999848
Arhgap21	-0.0957608	0.999848
Thnsl1	0.0389597	0.999848
Gpr158	0.0837749	0.999848
Apbb1ip	-0.467977	0.999848
Abi1	-0.173431	0.999848
Yme1l1	0.00923923	0.999848
Spopl	-0.0710399	0.999848
Hnmt	0.258337	0.999848
Cacna1b	-0.591856	0.999848
Ehmt1	-0.103294	0.999848
Mrpl41	-0.0512615	0.999848
Pnpla7	-0.604658	0.999848
Nsmf	-0.211648	0.999848
Nelfb	-0.102049	0.999848
Tubb4b	0.301257	0.999848
Rnf208	-0.205102	0.999848
Man1b1	-0.121583	0.999848
Dpp7	-0.105298	0.999848
Uap1l1	-0.0857365	0.999848
Npdc1	-0.392954	0.999848
Abca2	-0.363632	0.999848
BC029214	-0.0851688	0.999848
Ptgds	-0.357232	0.999848
Fbxw5	0.246988	0.999848
Edf1	-0.0689592	0.999848
Phpt1	0.251841	0.999848
Rabl6	-0.132499	0.999848
Tmem141	-0.0981943	0.999848
Bmyc	-0.322749	0.999848
Camsap1	-0.0440016	0.999848
Ubac1	0.0282948	0.999848
Nacc2	-0.261711	0.999848
C330006A16Rik	0.166866	0.999848
Dnlz	-0.449686	0.999848
Sdccag3	-0.0069177	0.999848
Pmpca	0.341909	0.999848
Inpp5e	-0.353736	0.999848
Sec16a	-0.626789	0.999848
Notch1	0.0228912	0.999848
Fam69b	-0.0720092	0.999848
Med22	0.271147	0.999848
Surf2	-0.230073	0.999848
Surf4	0.0277734	0.999848
Rexo4	0.143213	0.999848
Cacfd1	0.127038	0.999848
Vav2	-0.209994	0.999848
Brd3	-0.0881317	0.999848
Wdr5	-0.718391	0.999848
Rxra	-0.0848544	0.999848
Olfm1	0.124631	0.999848
1700007K13Rik	0.342994	0.999848
Mrps2	0.640551	0.999848
Ralgds	-0.122288	0.999848
Gtf3c5	0.482554	0.999848
Tsc1	-0.175193	0.999848
Gtf3c4	0.233525	0.999848
Ttf1	0.222181	0.999848
Setx	0.287421	0.999848
Med27	-0.161055	0.999848
Rapgef1	-0.1108	0.999848
Trub2	-0.0255293	0.999848
Coq4	-0.475501	0.999848
Slc27a4	-0.458651	0.999848
Urm1	0.0492272	0.999848
Odf2	-0.166743	0.999848
Gle1	0.272209	0.999848
Sptan1	-0.0973858	0.999848
Wdr34	-0.0989539	0.999848
Set	-0.0755114	0.999848
Zdhhc12	0.235478	0.999848
Zer1	-0.237665	0.999848
Tbc1d13	-0.39075	0.999848
Endog	-0.59211	0.999848
D2Wsu81e	-0.146737	0.999848
Ccbl1	-0.160857	0.999848
Lrrc8a	-0.255252	0.999848
Dolk	0.368358	0.999848
Nup188	-0.491216	0.999848
Sh3glb2	-0.218778	0.999848
Fam73b	-0.624028	0.999848
Dolpp1	0.224466	0.999848
Crat	0.0101023	0.999848
Ppp2r4	-0.148193	0.999848
Ntmt1	-0.0277702	0.999848
Asb6	0.0701674	0.999848
Tor1b	-0.149899	0.999848
Tor1a	-0.624926	0.999848
BC005624	-0.0721709	0.999848
Usp20	-0.247971	0.999848
Fnbp1	-0.240295	0.999848
Gpr107	-0.159037	0.999848
Ncs1	-0.513899	0.999848
Fubp3	-0.181791	0.999848
Exosc2	0.28361	0.999848
Aif1l	0.501364	0.999848
Nup214	0.0648804	0.999848
Plpp7	0.0740656	0.999848
Prrc2b	-0.217341	0.999848
Pomt1	0.14263	0.999848
Uck1	-0.162735	0.999848
Swi5	-0.00182996	0.999848
Ciz1	-0.101277	0.999848
1110008P14Rik	-0.246716	0.999848
Slc25a25	0.305844	0.999848
Fam102a	-0.299923	0.999848
Dpm2	0.024082	0.999848
St6galnac4	-0.297704	0.999848
St6galnac6	-0.429231	0.999848
Fpgs	-0.0694313	0.999848
Cdk9	-0.549074	0.999848
Tor2a	0.353629	0.999848
Stxbp1	-0.335846	0.999848
Rpl12	-0.00773127	0.999848
Ralgps1	-0.194509	0.999848
Zbtb43	0.510102	0.999848
Mvb12b	-0.0148169	0.999848
Mapkap1	0.232077	0.999848
Gapvd1	0.212325	0.999848
Rabepk	0.409951	0.999848
Fbxw2	-0.0142782	0.999848
Psmd5	-0.310085	0.999848
Cntrl	0.251592	0.999848
Rab14	-0.0855257	0.999848
Stom	0.118129	0.999848
Dab2ip	-0.32768	0.999848
Ndufa8	0.0577874	0.999848
Rbm18	0.495978	0.999848
Mrrf	0.0335227	0.999848
Pdcl	0.154178	0.999848
Rc3h2	0.279383	0.999848
Zbtb6	0.344084	0.999848
Zbtb26	0.22374	0.999848
Rabgap1	-0.288666	0.999848
Strbp	-0.0665626	0.999848
Dennd1a	-0.343364	0.999848
Rpl35	-0.032488	0.999848
Arpc5l	0.157251	0.999848
Golga1	-0.23497	0.999848
Scai	0.114492	0.999848
Ppp6c	0.0292582	0.999848
Lrp1b	0.188838	0.999848
Gtdc1	-0.481254	0.999848
Zeb2	0.173111	0.999848
Acvr2a	0.182784	0.999848
Orc4	0.343656	0.999848
Mbd5	-0.312272	0.999848
Epc2	-0.124099	0.999848
Mmadhc	0.266096	0.999848
Nmi	0.38572	0.999848
Tnfaip6	0.309401	0.999848
Rif1	-0.252991	0.999848
Arl5a	-0.162564	0.999848
Cacnb4	0.0424455	0.999848
Stam2	0.053858	0.999848
Fmnl2	0.207347	0.999848
[truncated: 7,159 more rows]

## Sheet: j.sc_Peri_pseudobulk_deg
gene	log2FoldChange	padj
Prex2	0.372112	0.996563
Rpl7	-0.237746	0.996563
Tceb1	0.295869	0.996563
Dst	0.0705047	0.996563
Cox5b	-0.614889	0.996563
Mrpl30	0.38688	0.996563
Rpl31	0.0489012	0.996563
Myo1b	-0.416156	0.996563
Sf3b1	0.113003	0.996563
Hspe1	0.154026	0.996563
Clk1	0.689047	0.996563
Ndufb3	-0.621646	0.996563
Sumo1	0.475486	0.996563
Nbeal1	1.04281	0.996563
Eef1b2	-0.0179294	0.996563
Klf7	-0.072084	0.996563
Map2	0.14641	0.996563
Rpl37a	-0.232803	0.996563
Tns1	0.146552	0.996563
Pnkd	0.238546	0.996563
Acsl3	0.0771352	0.996563
Serpine2	-0.179713	0.996563
Itm2c	0.209918	0.996563
Ncl	-0.346788	0.996563
Ptma	0.102219	0.996563
Ramp1	-0.623434	0.996563
Myeov2	-0.330633	0.996563
Kif1a	-1.07521	0.996563
Tsn	-0.665347	0.996563
Dbi	-0.0683112	0.996563
Nucks1	-0.327785	0.996563
Snrpe	0.103648	0.996563
Btg2	0.312219	0.996563
Gpr37l1	0.216462	0.996563
Csrp1	-0.431955	0.996563
Arpc5	0.402969	0.996563
Lamc1	0.0304791	0.996563
Glul	-0.377991	0.996563
Tor1aip1	0.0782741	0.996563
4930523C07Rik	0.200495	0.996563
Mrps14	-0.209863	0.996563
Prdx6	0.298092	0.996563
Prrc2c	-0.317369	0.996563
Tmco1	0.28595	0.996563
Mgst3	-0.285746	0.996563
Pbx1	0.0606941	0.996563
Rgs5	0.159692	0.996563
Rgs4	-0.0355943	0.996563
Sdhc	-0.545181	0.996563
Pcp4l1	0.122072	0.996563
Ndufs2	-0.36218	0.996563
Pfdn2	-0.47454	0.996563
Pea15a	0.0843745	0.996563
Atp1a2	-0.246207	0.996563
Kcnj10	-0.0673115	0.996563
Tagln2	0.304168	0.996563
Hnrnpu	-0.529405	0.996563
Cdc42bpa	-0.758196	0.996563
Cnih4	-0.0611674	0.996563
G0s2	0.0189212	0.996563
Atp5c1	-0.219132	0.996563
Slc39a12	0.163372	0.996563
Plxdc2	0.284968	0.996563
Tubb4b	-0.509559	0.996563
Ptgds	-1.3464	0.996563
Edf1	-0.379725	0.996563
Notch1	0.0200287	0.996563
Rpl7a	-0.145039	0.996563
Surf1	0.154406	0.996563
Lrrc8a	-0.356331	0.996563
Sh3glb2	-0.633834	0.996563
Swi5	-0.169968	0.996563
Rpl12	0.121111	0.996563
Rab14	-0.245574	0.996563
Ndufa8	-0.148449	0.996563
Rpl35	-0.140545	0.996563
Zeb2	-0.265679	0.996563
Cd302	-0.505842	0.996563
Rbms1	-0.375423	0.996563
Slc38a11	0.438716	0.996563
Klhl23	-0.448029	0.996563
Ssb	-0.240165	0.996563
Dync1i2	-0.33763	0.996563
Rapgef4	-0.870608	0.996563
Atp5g3	-0.0964044	0.996563
Hnrnpa3	-0.597881	0.996563
Nckap1	0.0569476	0.996563
Itgav	0.336854	0.996563
Celf1	-0.295623	0.996563
Slc1a2	-0.446752	0.996563
Nop10	0.543666	0.996563
Emc7	0.316733	0.996563
Spred1	0.788599	0.996563
Srp14	-0.298587	0.996563
Serf2	-0.00627378	0.996563
B2m	0.684814	0.996563
Gatm	-0.258338	0.996563
Mal	-0.536744	0.996563
Snrpb	0.760454	0.996563
Prnp	0.632603	0.996563
Cds2	-0.110967	0.996563
Dstn	0.463682	0.996563
Cst3	0.152097	0.996563
Fkbp1a	-0.432712	0.996563
Id1	0.376308	0.996563
Cox4i2	0.517523	0.996563
Eif2s2	0.341713	0.996563
Dynlrb1	-0.251985	0.996563
Map1lc3a	0.211931	0.996563
Romo1	-0.273124	0.996563
Rbm39	-0.283827	0.996563
Myl9	0.487256	0.996563
Rpn2	0.0772555	0.996563
Nnat	0.456098	0.996563
Top1	-0.684695	0.996563
Serinc3	-0.148587	0.996563
Ywhab	-0.190321	0.996563
Sdc4	-0.302456	0.996563
Pltp	-0.738199	0.996563
Zfos1	-0.28151	0.996563
Gnas	-0.171979	0.996563
Atp5e	0.0678544	0.996563
Psma7	0.253737	0.996563
Rps21	-0.338733	0.996563
Nkain4	-0.224353	0.996563
Rbm3	-0.20303	0.996563
Tspan7	0.0410552	0.996563
Mid1ip1	-0.149007	0.996563
Ddx3x	-0.96083	0.996563
Ndufb11	-0.1251	0.996563
Pgrmc1	0.246215	0.996563
Slc25a5	-0.469497	0.996563
Rpl39	-0.190918	0.996563
Upf3b	-0.443242	0.996563
Ndufa1	0.183846	0.996563
Lamp2	-0.212129	0.996563
Bgn	-0.239498	0.996563
Ssr4	-0.0258138	0.996563
Rpl10	0.0829754	0.996563
Gdi1	-0.383894	0.996563
Tmem47	-0.0726684	0.996563
Dmd	-0.172817	0.996563
Maged1	1.00227	0.996563
Ogt	0.657409	0.996563
Pin4	0.175784	0.996563
Rps4x	0.194214	0.996563
Atrx	-0.461852	0.996563
Cox7b	-0.0838649	0.996563
Itm2a	0.850875	0.996563
Sh3bgrl	0.131899	0.996563
Rpl36a	-0.146626	0.996563
Bex2	-0.0602862	0.996563
Wbp5	0.349825	0.996563
Ngfrap1	-0.0111695	0.996563
Plp1	-0.593777	0.996563
Tsc22d3	-0.677793	0.996563
Sat1	0.340489	0.996563
Gpm6b	-0.506439	0.996563
Tmsb4x	0.0507428	0.996563
Fabp5	-0.832024	0.996563
Cp	-0.114482	0.996563
Rpl22l1	-0.145499	0.996563
Sec62	-0.196537	0.996563
Cldn11	-0.489384	0.996563
Ndufb5	-0.460929	0.996563
Ttc14	0.719413	0.996563
Anxa5	0.616112	0.996563
Slc7a11	1.02101	0.996563
Ndufc1	-0.824194	0.996563
Lhfp	0.124348	0.996563
Tm4sf1	0.435137	0.996563
Rnf13	-0.312417	0.996563
Pfn2	-0.64341	0.996563
P2ry14	0.383871	0.996563
Gucy1b3	0.803797	0.996563
Gucy1a3	-0.0187645	0.996563
Rps3a1	-0.0181805	0.996563
Bcan	-0.670207	0.996563
Gm3764	-0.881051	0.996563
Lamtor2	-0.64505	0.996563
Syt11	0.178673	0.996563
Krtcap2	0.414437	0.996563
Dpm3	-0.378557	0.996563
Pbxip1	0.0700624	0.996563
Rps27	-0.399149	0.996563
S100a1	0.544203	0.996563
S100a13	0.833723	0.996563
S100a16	0.500762	0.996563
S100a6	1.27078	0.996563
S100a11	0.656241	0.996563
Psmb4	-0.563417	0.996563
Psmd4	0.277376	0.996563
Mrps21	0.258004	0.996563
Txnip	-0.483478	0.996563
Phgdh	-0.163832	0.996563
Csde1	-0.119982	0.996563
Bcas2	-0.405935	0.996563
Rhoc	-0.2445	0.996563
Atp5f1	0.0282518	0.996563
Lamtor5	0.587838	0.996563
Ahcyl1	0.236985	0.996563
Gstm5	-0.452897	0.996563
Gstm1	-0.974806	0.996563
S1pr1	-0.673301	0.996563
Arhgap29	0.0744538	0.996563
1810037I17Rik	0.58521	0.996563
Ank2	-0.537509	0.996563
Etnppl	-1.73073	0.996563
Rpl34	0.110685	0.996563
Ube2d3	0.0244997	0.996563
Ppp3ca	-1.00066	0.996563
H2afz	0.0623314	0.996563
Sep15	0.400901	0.996563
Gng5	0.42219	0.996563
Zranb2	0.0841227	0.996563
Srsf11	1.35806	0.996563
Wls	0.890346	0.996563
Rps20	-0.0335192	0.996563
Gm11808	-0.277769	0.996563
Sdcbp	0.940977	0.996563
Pnisr	0.0193906	0.996563
Ndufb6	-0.507108	0.996563
Dnaja1	0.425833	0.996563
Hrct1	-0.286547	0.996563
Tomm5	0.619747	0.996563
Sec61b	0.02095	0.996563
Txn1	0.395094	0.996563
Atp6v1g1	0.50016	0.996563
Rps6	0.0360153	0.996563
Jun	0.513531	0.996563
Nfia	-0.194106	0.996563
Plpp3	0.200179	0.996563
Tmem59	0.408566	0.996563
Scp2	0.494758	0.996563
Uqcrh	-0.444957	0.996563
Akr1a1	0.496043	0.996563
Prdx1	0.502017	0.996563
Rps8	-0.235096	0.996563
Atp6v0b	0.501806	0.996563
Macf1	0.527285	0.996563
Ndufs5	-0.55913	0.996563
Gja4	0.960801	0.996563
Tmem234	-0.0926692	0.996563
Sdc3	-0.105011	0.996563
Atpif1	-0.486278	0.996563
Nudc	-0.174774	0.996563
Sh3bgrl3	-0.103399	0.996563
Stmn1	-0.0639896	0.996563
Tmem50a	0.740215	0.996563
Rsrp1	-0.12632	0.996563
Syf2	0.332851	0.996563
Clic4	-0.239353	0.996563
Srrm1	-0.218569	0.996563
Rpl11	-0.126645	0.996563
Id3	1.14121	0.996563
Cdc42	0.21315	0.996563
Ece1	0.457492	0.996563
Camk2n1	-1.06291	0.996563
Minos1	-0.285532	0.996563
Sdhb	-0.0917464	0.996563
Efhd2	-0.212059	0.996563
Kif1b	-0.528796	0.996563
Clstn1	0.443652	0.996563
Eno1	-0.180738	0.996563
Park7	-0.38255	0.996563
Rpl22	0.192766	0.996563
Gnb1	-0.904641	0.996563
Mrpl20	0.594995	0.996563
Aurkaip1	0.201967	0.996563
Krit1	0.0421993	0.996563
Tomm7	-0.216406	0.996563
Hadhb	-0.178943	0.996563
Ost4	0.160416	0.996563
Atraid	0.370469	0.996563
Ppp1cb	0.26989	0.996563
Fgfr3	0.599867	0.996563
Lrpap1	0.468016	0.996563
Mrfap1	-0.401827	0.996563
Qdpr	-1.17251	0.996563
Med28	-0.254328	0.996563
Arap2	-0.61556	0.996563
Rpl9	-0.00494056	0.996563
Ube2k	-0.340709	0.996563
Uchl1	-0.258167	0.996563
Ociad1	-0.0505443	0.996563
Igfbp7	-0.127068	0.996563
Slc4a4	-0.359761	0.996563
Art3	0.360678	0.996563
Hnrnpdl	0.132465	0.996563
Sparcl1	0.0552226	0.996563
Rpl5	0.546209	0.996563
Atp5k	-0.839279	0.996563
Adrbk2	-0.63241	0.996563
Dynll1	0.114049	0.996563
Cox6a1	-0.476039	0.996563
Rplp0	0.379977	0.996563
Pebp1	0.0494099	0.996563
Tbx3os1	-0.610002	0.996563
Rpl6	0.0828568	0.996563
Aldh2	-0.47637	0.996563
Arpc3	0.772628	0.996563
Atp2a2	0.0923399	0.996563
Ubc	0.105169	0.996563
Ran	0.0247386	0.996563
Chchd2	0.102195	0.996563
Eif4h	0.487875	0.996563
Mdh2	0.0302496	0.996563
Fis1	-0.056765	0.996563
Gnb2	0.319597	0.996563
Lamtor4	0.262614	0.996563
Gper1	0.0604542	0.996563
Mmd2	-0.178149	0.996563
Actb	-0.400741	0.996563
Rac1	0.30994	0.996563
Arpc1a	-0.21148	0.996563
Pdap1	-0.417459	0.996563
Atp5j2	0.160565	0.996563
Rasl11a	0.0918669	0.996563
Flt1	-0.0744153	0.996563
Pomp	0.038249	0.996563
Ubl3	-0.274125	0.996563
Hmgb1	-0.46273	0.996563
Fry	0.392228	0.996563
Gng11	0.507748	0.996563
Shfm1	0.619927	0.996563
Ndufa4	-0.0988197	0.996563
Capza2	0.136889	0.996563
Ptprz1	-0.364469	0.996563
Ndufa5	-0.130269	0.996563
Atp6v1f	0.168409	0.996563
Cald1	0.264766	0.996563
Gm13861	0.164199	0.996563
Mtpn	0.0566613	0.996563
Ptn	0.186557	0.996563
1110001J03Rik	-0.271254	0.996563
Luc7l2	-0.439381	0.996563
Ndufb2	-0.563558	0.996563
Mrps33	-0.053649	0.996563
Rarres2	0.734792	0.996563
Cycs	-0.576038	0.996563
Hnrnpa2b1	0.0852519	0.996563
Adcyap1r1	0.236369	0.996563
Nap1l5	-0.780313	0.996563
Serbp1	-0.336782	0.996563
Mat2a	-0.218738	0.996563
Tmsb10	-0.0527603	0.996563
Suclg1	-0.67953	0.996563
Sfxn5	-0.374738	0.996563
Snrpg	-0.15316	0.996563
Snrnp27	0.171344	0.996563
Cnbp	0.565443	0.996563
Slc6a6	0.825213	0.996563
Itpr1	-0.691841	0.996563
Brk1	0.013668	0.996563
Slc6a11	-0.110258	0.996563
Slc6a1	-1.22286	0.996563
Timp4	-0.51139	0.996563
Rpl32	0.00461807	0.996563
Cxcl12	0.582417	0.996563
Hnrnpf	0.164281	0.996563
Tpi1	-0.548854	0.996563
Ptms	-0.126089	0.996563
Chd4	0.0330466	0.996563
Gapdh	-0.202751	0.996563
Mrpl51	-0.247172	0.996563
Mgp	1.18416	0.996563
Ldhb	-0.255538	0.996563
Kcnj8	0.845856	0.996563
Abcc9	0.868974	0.996563
Ndufa3	-0.371437	0.996563
Rps9	0.192859	0.996563
Ttyh1	-0.456423	0.996563
Rpl28	-0.00708694	0.996563
Rps5	0.117348	0.996563
Chmp2a	0.356349	0.996563
Sepw1	-0.0554798	0.996563
Ap2s1	0.0718868	0.996563
Calm3	-0.39912	0.996563
Snrpd2	-0.0886485	0.996563
Apoc1	-0.869424	0.996563
Apoe	-0.224823	0.996563
Rps19	-0.0779689	0.996563
Rabac1	-0.151985	0.996563
Axl	0.460524	0.996563
Rps16	0.250776	0.996563
Mrps12	0.212342	0.996563
Sirt2	0.0865752	0.996563
Actn4	-0.0812955	0.996563
Eif3k	0.0514192	0.996563
Capns1	0.968955	0.996563
Polr2i	-0.684759	0.996563
Psenen	-0.282963	0.996563
Cox6b1	-0.259764	0.996563
Fxyd1	0.892783	0.996563
Gpi1	-0.225861	0.996563
Etfb	-0.0574321	0.996563
Rps11	0.0263057	0.996563
Rpl13a	-0.0393564	0.996563
Snrnp70	-0.399973	0.996563
Ftl1	0.273719	0.996563
Ppp1r15a	0.5687	0.996563
Dbp	0.382059	0.996563
Rpl18	0.0848164	0.996563
Ldha	0.433278	0.996563
Luzp2	0.21508	0.996563
Ube3a	0.0367363	0.996563
Snrpn	-0.673883	0.996563
Tjp1	0.232807	0.996563
Vimp	-0.0596364	0.996563
Nr2f2	0.168754	0.996563
Mfge8	0.359303	0.996563
Abhd2	-1.47559	0.996563
Rps17	0.077681	0.996563
Ndufc2	0.339445	0.996563
Aamdc	0.0246138	0.996563
Serpinh1	0.290518	0.996563
Rps3	0.297522	0.996563
Plekhb1	-0.047012	0.996563
Rpl27a	-0.173331	0.996563
Eif4g2	-0.0917426	0.996563
Spon1	0.745651	0.996563
1110004F10Rik	-0.33916	0.996563
Rps13	0.283125	0.996563
Rps15a	0.105196	0.996563
Arl6ip1	0.833436	0.996563
Gprc5b	-0.518142	0.996563
Tnrc6a	0.21239	0.996563
Nupr1	-0.149771	0.996563
Bola2	-0.773794	0.996563
Aldoa	0.147053	0.996563
Fus	0.689455	0.996563
Ifitm2	-0.144739	0.996563
Ifitm1	0.33254	0.996563
Ifitm3	0.821636	0.996563
Rplp2	0.0154202	0.996563
Cd151	0.31831	0.996563
Ctsd	0.451135	0.996563
Igf2	0.0858028	0.996563
Cd81	-0.00621109	0.996563
Kcnq1ot1	-0.0434674	0.996563
Akap12	-0.479991	0.996563
Utrn	-0.0298594	0.996563
Bclaf1	0.657687	0.996563
Ahi1	-0.900733	0.996563
Rps12	-0.0404872	0.996563
Marcks	0.329494	0.996563
Gja1	0.337716	0.996563
Serinc1	0.0169329	0.996563
Lims1	1.07947	0.996563
Psap	-0.164026	0.996563
Reep3	-0.153007	0.996563
Zwint	-1.62472	0.996563
Ddt	-0.953208	0.996563
Mif	0.257165	0.996563
S100b	0.153295	0.996563
Slc19a1	0.158797	0.996563
Pttg1ip	0.180286	0.996563
Sumo3	0.188099	0.996563
Pdxk	-0.238475	0.996563
Bsg	0.355634	0.996563
Gpx4	0.396988	0.996563
Atp5d	-0.103477	0.996563
Cirbp	-0.339038	0.996563
Ndufs7	-0.397551	0.996563
Rps15	0.0248325	0.996563
Uqcr11	-0.582364	0.996563
Oaz1	0.226058	0.996563
Timm13	-0.0995562	0.996563
Eef2	0.29831	0.996563
Timp3	0.226576	0.996563
Hsp90b1	0.518511	0.996563
Chpt1	-0.19107	0.996563
Slc25a3	-0.225049	0.996563
Metap2	0.201711	0.996563
Ndufa12	-0.129504	0.996563
Mrpl42	-0.298348	0.996563
Ube2n	0.33329	0.996563
Btg1	0.34606	0.996563
Nap1l1	0.409442	0.996563
Atxn7l3b	0.0713173	0.996563
Dtx3	0.45681	0.996563
Kif5a	-0.954381	0.996563
Ndufa4l2	0.493324	0.996563
Lrp1	0.0822729	0.996563
Naca	0.330054	0.996563
Ptges3	0.170063	0.996563
Atp5b	-0.585431	0.996563
Myl6	0.177134	0.996563
Rpl41	-0.0994971	0.996563
Rps26	-0.0471457	0.996563
Cd63	0.435158	0.996563
Arglu1	0.434265	0.996563
Lamp1	0.450515	0.996563
Plat	-0.114463	0.996563
Dlc1	0.117788	0.996563
Slc25a4	0.2238	0.996563
Gpm6a	-0.417531	0.996563
Cpe	0.288553	0.996563
Msmo1	-1.05924	0.996563
Ndufa13	-0.106297	0.996563
2810428I15Rik	0.0386552	0.996563
Fkbp8	-0.182849	0.996563
Rpl18a	0.0105757	0.996563
Use1	-0.153232	0.996563
Lsm6	-0.638495	0.996563
Ndufb7	-0.354767	0.996563
Tecr	-0.149009	0.996563
D8Ertd738e	0.0420364	0.996563
Calr	-0.0196634	0.996563
Prdx2	0.498037	0.996563
Junb	-0.273581	0.996563
Dnaja2	-0.641448	0.996563
Mt3	-0.0419444	0.996563
Mt2	0.124307	0.996563
Mt1	-0.319164	0.996563
Tmem208	-0.241916	0.996563
Tppp3	-0.337682	0.996563
Gm10073	0.140735	0.996563
Psmd7	0.310925	0.996563
Il34	0.414606	0.996563
Gabarapl2	0.386178	0.996563
Hsbp1	0.0515987	0.996563
Cox4i1	-0.297673	0.996563
Map1lc3b	0.748197	0.996563
Cyba	1.16161	0.996563
Rpl13	-0.623233	0.996563
Tcf25	-0.171683	0.996563
Agt	-0.454325	0.996563
2310022B05Rik	-0.371069	0.996563
Irf2bp2	0.25741	0.996563
Itgb1	0.38627	0.996563
Rpl15	0.165304	0.996563
Chchd1	-0.184149	0.996563
Camk2g	-0.0994237	0.996563
Vcl	0.223906	0.996563
Adk	0.486203	0.996563
Vdac2	0.143867	0.996563
Rps24	-0.116721	0.996563
Selk	0.152872	0.996563
Tkt	-0.302894	0.996563
Itih3	-1.07774	0.996563
Spcs1	-0.427463	0.996563
Nisch	-0.909003	0.996563
Rpl23a-ps3	0.0841779	0.996563
Glud1	0.463968	0.996563
Fam213a	-0.144985	0.996563
Fermt2	0.0319503	0.996563
Ktn1	-0.0475924	0.996563
Ndrg2	-0.331831	0.996563
Hnrnpc	-0.228131	0.996563
Dad1	0.13282	0.996563
Mrpl52	-0.421684	0.996563
Psmb5	0.185293	0.996563
Nedd8	0.174335	0.996563
Gjb6	-0.90272	0.996563
Ctsb	0.311546	0.996563
Extl3	0.339829	0.996563
Clu	0.572957	0.996563
Dpysl2	-0.254297	0.996563
Bnip3l	0.428563	0.996563
Itm2b	0.228872	0.996563
Esd	-0.605505	0.996563
Tpt1	-0.406077	0.996563
Tsc22d1	1.30548	0.996563
Ednrb	0.0176653	0.996563
Gm10076	-0.825052	0.996563
Cldn10	-0.283782	0.996563
Mbnl2	-0.410687	0.996563
Tm9sf2	0.427039	0.996563
Cwc15	-0.474296	0.996563
Ubl5	0.155631	0.996563
Dock6	-0.491591	0.996563
Sept7	0.0126005	0.996563
Ntm	0.22296	0.996563
Aplp2	0.152651	0.996563
Hepacam	0.383215	0.996563
Esam	0.735246	0.996563
Hspa8	0.319517	0.996563
Rps25	-0.0151999	0.996563
Ddx6	0.0981551	0.996563
Atp5l	0.0661784	0.996563
Timm8b	-0.0421853	0.996563
Cryab	0.308668	0.996563
Rcn2	-0.824612	0.996563
Tspan3	0.0974707	0.996563
Cspg4	-0.466072	0.996563
Pkm	0.0123163	0.996563
Rplp1	-0.0796869	0.996563
Anp32a	0.224529	0.996563
Rpl4	0.253161	0.996563
Oaz2	0.46924	0.996563
Ppib	-0.0445836	0.996563
Rps27l	-0.171426	0.996563
Tpm1	0.278539	0.996563
Gtf2a2	0.0688518	0.996563
Nedd4	0.210019	0.996563
Arpp19	0.148034	0.996563
Tmod2	-0.624433	0.996563
Gsta4	0.123223	0.996563
Eef1a1	0.285366	0.996563
Cox7a2	-0.568284	0.996563
Tmem30a	-0.461098	0.996563
Myo6	-0.607609	0.996563
Phip	0.281323	0.996563
Hmgn3	-0.305267	0.996563
Morf4l1	0.328601	0.996563
Zic1	-0.103012	0.996563
Rnf7	0.11781	0.996563
Anapc13	-0.199109	0.996563
Rpl29	-0.0139212	0.996563
Gnai2	-0.194522	0.996563
Dag1	0.19548	0.996563
Gpx1	0.23185	0.996563
Lamb2	0.0801204	0.996563
Uqcrc1	0.129514	0.996563
Tma7	0.231103	0.996563
Ccdc12	-0.158617	0.996563
Rps27rt	0.250146	0.996563
Rpsa	-0.280295	0.996563
Mobp	-0.557982	0.996563
Rpl14	-0.138935	0.996563
Ctnnb1	0.272184	0.996563
Snrk	0.426432	0.996563
Limd1	0.299375	0.996563
Slc6a20a	0.0899276	0.996563
Selm	0.397501	0.996563
Uqcr10	-0.279799	0.996563
Ewsr1	-0.0416362	0.996563
Nudcd3	-1.10442	0.996563
Ppia	0.0806901	0.996563
Purb	-0.41049	0.996563
Sec61g	-0.133068	0.996563
C1d	0.0807011	0.996563
Actr2	-0.740451	0.996563
Rab1a	-0.0259182	0.996563
Mdh1	0.165763	0.996563
Ccdc88a	-0.507008	0.996563
Rps27a	-0.215402	0.996563
Rtn4	0.637737	0.996563
Sptbn1	-0.0942384	0.996563
Npm1	0.195142	0.996563
Ebf1	0.0239537	0.996563
Gnb2l1	0.526017	0.996563
Canx	-0.0861713	0.996563
Hnrnph1	0.310504	0.996563
Ube2b	-0.168908	0.996563
Skp1a	-0.298586	0.996563
Uqcrq	0.104701	0.996563
Acsl6	-0.0750185	0.996563
Hint1	-0.372884	0.996563
Gm2a	0.119988	0.996563
Sparc	-0.340502	0.996563
Atox1	-0.119295	0.996563
Mrpl55	0.0405256	0.996563
Arf1	-0.663577	0.996563
Mprip	-0.427199	0.996563
Ubb	0.504378	0.996563
Rpl26	0.112257	0.996563
Atp1b2	-0.289696	0.996563
Eif4a1	0.102033	0.996563
Tmem256	0.439538	0.996563
Eif5a	-0.549943	0.996563
Gabarap	0.276289	0.996563
Psmb6	0.110065	0.996563
6330403K07Rik	0.425644	0.996563
Txndc17	-0.0688428	0.996563
Pafah1b1	-0.91509	0.996563
Ywhae	0.027686	0.996563
Taok1	-0.148864	0.996563
Rpl23a	-0.0860412	0.996563
Sdf2	0.855711	0.996563
Aldoc	-0.351906	0.996563
Vtn	0.500339	0.996563
Tnfaip1	1.11474	0.996563
Wsb1	0.334091	0.996563
Adap2	-0.311355	0.996563
Car4	0.322629	0.996563
Cltc	-0.887682	0.996563
Sept4	0.170001	0.996563
Dynll2	-1.1202	0.996563
Msi2	-0.302877	0.996563
Nme1	-0.321752	0.996563
Spag9	0.353059	0.996563
Luc7l3	0.0843557	0.996563
Atp5g1	-0.0811819	0.996563
Psmb3	0.0824265	0.996563
Rpl23	-0.134834	0.996563
Rpl19	0.288601	0.996563
Mien1	-0.117594	0.996563
Thra	0.0767891	0.996563
Eif1	-0.130629	0.996563
Cnp	-0.16108	0.996563
Coa3	0.14773	0.996563
Rpl27	-0.0503153	0.996563
Dusp3	0.109434	0.996563
Higd1b	0.0215052	0.996563
Psmc5	-0.0914156	0.996563
Ddx5	0.0413448	0.996563
Bptf	-0.149886	0.996563
Pitpnc1	-0.46888	0.996563
Gna13	1.20623	0.996563
Prkar1a	-0.352549	0.996563
Sox9	0.136308	0.996563
Rpl38	-0.56487	0.996563
Atp5h	-0.0285581	0.996563
Sumo2	-0.00949294	0.996563
H3f3b	0.156906	0.996563
Wbp2	0.186175	0.996563
Srsf2	-0.0800286	0.996563
Actg1	-0.0809898	0.996563
Arhgdia	0.193632	0.996563
Anapc11	0.199869	0.996563
Psma2	0.585619	0.996563
Hist1h2bc	0.187997	0.996563
BC005537	-0.194012	0.996563
Gpld1	0.0206939	0.996563
Tubb2b	0.630379	0.996563
Prpf4b	-0.550543	0.996563
Ecm2	0.106689	0.996563
S1pr3	-0.256886	0.996563
Gadd45g	-0.125319	0.996563
Higd2a	-0.246465	0.996563
Tmed9	0.385344	0.996563
Hnrnpk	0.0307401	0.996563
Ntrk2	-0.0301169	0.996563
Ptch1	-0.32271	0.996563
Ctsl	0.253353	0.996563
Uqcrb	-0.303948	0.996563
Ndufs6	-0.336101	0.996563
Sdha	-0.551274	0.996563
Mef2c	0.285614	0.996563
Cox7c	-0.551875	0.996563
Rps23	0.175511	0.996563
Tbca	0.103299	0.996563
Pde8b	-0.682605	0.996563
Btf3	0.871018	0.996563
Pik3r1	0.238216	0.996563
Gpx8	0.199983	0.996563
Ndufs4	0.290521	0.996563
Rab10	-0.355987	0.996563
Sf3b6	0.422802	0.996563
Rhob	0.273293	0.996563
Laptm4a	0.392526	0.996563
Ntsr2	0.222799	0.996563
Ywhaq	0.0214561	0.996563
Id2	0.746428	0.996563
Rps7	0.314354	0.996563
Sypl	-0.402769	0.996563
Arhgap5	0.91469	0.996563
Npas3	-0.107085	0.996563
Pnn	-0.871158	0.996563
Rps29	-0.38616	0.996563
Rpl36al	-0.261089	0.996563
Psma3	0.603026	0.996563
Wdr89	0.0570747	0.996563
Hspa2	0.221896	0.996563
Zfp36l1	0.267917	0.996563
Erh	0.444151	0.996563
Srsf5	-0.048794	0.996563
Rbm25	0.188072	0.996563
Npc2	-0.470087	0.996563
Tmed10	-0.210233	0.996563
Fos	0.380827	0.996563
Slirp	-0.763565	0.996563
Calm1	-0.201947	0.996563
Ifi27	0.905325	0.996563
Meg3	0.0994552	0.996563
Hsp90aa1	0.389244	0.996563
Ckb	-0.616854	0.996563
2010107E04Rik	-0.335845	0.996563
Crip2	0.386874	0.996563
Crip1	0.126113	0.996563
Sepp1	-0.12405	0.996563
Rpl37	-0.223592	0.996563
Slc1a3	-0.380942	0.996563
Sub1	-0.0457162	0.996563
March6	-0.0525995	0.996563
Sdc2	0.767906	0.996563
Rpl30	-0.277696	0.996563
Cox6c	-0.204566	0.996563
Polr2k	0.19305	0.996563
Eif3h	1.05154	0.996563
Ndufb9	-0.150654	0.996563
Ly6a	0.256959	0.996563
Ly6c1	-0.105398	0.996563
Eef1d	0.331138	0.996563
Tonsl	0.214091	0.996563
Rpl8	0.275722	0.996563
Myh9	-0.169672	0.996563
Txn2	-0.145714	0.996563
Lgals1	0.523923	0.996563
Polr2f	-0.087684	0.996563
Ddx17	-0.463436	0.996563
Rpl3	0.298091	0.996563
St13	-0.0374153	0.996563
Rbx1	0.0121225	0.996563
Aco2	0.284922	0.996563
Pmm1	-0.624473	0.996563
Nhp2l1	0.406745	0.996563
Smdt1	-0.033931	0.996563
Ndufa6	-0.586156	0.996563
Cyb5r3	0.376049	0.996563
Mlc1	0.482563	0.996563
Tuba1b	-0.192347	0.996563
Tuba1a	0.692731	0.996563
Tmbim6	0.0855104	0.996563
Cox14	-0.203471	0.996563
Dazap2	0.0178035	0.996563
Tns2	-0.197737	0.996563
Pfdn5	-0.0368737	0.996563
Pcbp2	-0.0106866	0.996563
Atp5g2	0.245839	0.996563
Cbx5	0.0708643	0.996563
Hnrnpa1	-0.664898	0.996563
Crebbp	0.4269	0.996563
Abat	-0.372926	0.996563
Ube2l3	-0.0199766	0.996563
Cldn5	-0.0373642	0.996563
Ap2m1	0.549056	0.996563
Vps8	-0.94053	0.996563
Tra2b	-0.130499	0.996563
Eif4a2	0.410089	0.996563
Atp13a5	0.179856	0.996563
Hes1	0.639159	0.996563
Ppp1r2	-0.0989781	0.996563
Rpl35a	-0.129313	0.996563
Ndufb4	-0.131773	0.996563
Lrrc58	-0.365552	0.996563
Gsk3b	-0.81637	0.996563
Cox17	-0.244575	0.996563
Lsamp	0.0954493	0.996563
Zbtb20	0.00622475	0.996563
Cd200	0.410413	0.996563
Cd47	-0.113197	0.996563
Rpl24	0.0237563	0.996563
Gm9843	0.256711	0.996563
Atp5j	-0.314177	0.996563
App	-0.217677	0.996563
Sod1	-0.095619	0.996563
Son	-0.388365	0.996563
Atp5o	-0.0275079	0.996563
Smim11	0.275407	0.996563
Pigp	0.100843	0.996563
Ttc3	-0.0217667	0.996563
Hmgn1	-0.56122	0.996563
Pcp4	-0.750623	0.996563
Mpc1	0.013876	0.996563
Qk	-0.496	0.996563
Psmb1	-0.0876797	0.996563
Hcfc1r1	-0.523997	0.996563
Srrm2	-0.328938	0.996563
Tceb2	-0.0093288	0.996563
Rps2	-0.343671	0.996563
Ndufb10	-0.0805543	0.996563
Fam173a	-0.0172858	0.996563
Atp6v0e	0.272271	0.996563
Cuta	0.225372	0.996563
Uqcc2	-0.30721	0.996563
Rps10	0.00746434	0.996563
Rpl10a	0.452268	0.996563
Srsf3	-0.0208409	0.996563
Ndufv3	-0.0526785	0.996563
U2af1	0.459466	0.996563
Notch3	0.112161	0.996563
Rps28	-0.507994	0.996563
Ndufa7	-0.0651416	0.996563
Rps18	0.382485	0.996563
H2-K1	-0.0294883	0.996563
Brd2	-0.131997	0.996563
Hspa1a	0.569946	0.996563
Clic1	0.647692	0.996563
Ddx39b	0.658774	0.996563
H2-D1	0.50594	0.996563
Ier3	0.307428	0.996563
Tubb5	0.544611	0.996563
Gabbr1	-0.587442	0.996563
Hsp90ab1	0.19865	0.996563
2410015M20Rik	-0.160478	0.996563
Rpl36	-0.0181875	0.996563
Ndufa11	0.59712	0.996563
Pja2	-0.265946	0.996563
Ankrd12	-0.0164367	0.996563
Ndufv2	0.0526631	0.996563
Myl12b	0.128724	0.996563
Myl12a	0.417396	0.996563
Lbh	0.374526	0.996563
Cox7a2l	0.238432	0.996563
Epas1	0.211401	0.996563
Calm2	-0.3251	0.996563
Nrxn1	-0.533699	0.996563
Kif5b	-0.199272	0.996563
Rab18	0.518977	0.996563
Cdh2	0.386377	0.996563
Celf4	-0.762778	0.996563
Reep5	-0.184774	0.996563
Egr1	0.265719	0.996563
Matr3	-0.0815291	0.996563
Paip2	0.213154	0.996563
Pura	-0.021787	0.996563
Cystm1	0.304785	0.996563
Pfdn1	-0.0431594	0.996563
Ndufa2	-0.295013	0.996563
Slc12a2	0.464468	0.996563
Rps14	-0.131549	0.996563
Pdgfrb	0.18131	0.996563
Csnk1a1	0.174734	0.996563
Tcf4	0.270619	0.996563
Acaa2	0.062891	0.996563
Rpl17	-0.0771385	0.996563
BC031181	0.138891	0.996563
Ier3ip1	0.612686	0.996563
Atp5a1	0.0908688	0.996563
Mbp	0.113735	0.996563
Cyb5a	0.163652	0.996563
Ndufs8	-0.468957	0.996563
Sf3b2	-0.102199	0.996563
Drap1	-0.265554	0.996563
Cfl1	0.237549	0.996563
Malat1	-0.119724	0.996563
Neat1	0.429124	0.996563
Fau	0.0819636	0.996563
Rasgrp2	-0.188937	0.996563
Prdx5	-0.175448	0.996563
Fkbp2	0.0884685	0.996563
Cox8a	-0.510736	0.996563
Rtn3	0.188055	0.996563
Ubxn1	-0.207351	0.996563
Eef1g	-0.146831	0.996563
Asrgl1	-1.06564	0.996563
Fth1	-0.76176	0.996563
Tmem258	-0.200833	0.996563
Klf9	0.257891	0.996563
Ak3	0.0514721	0.996563
Rpl9-ps6	0.342636	0.996563
Tm9sf3	-0.464928	0.996563
Pgam1	-1.41626	0.996563
Scd2	-0.493052	0.996563
Ndufb8	-0.344109	0.996563
Dpcd	-0.306373	0.996563
Cuedc2	1.0288	0.996563
Arl3	-0.221041	0.996563
Usmg5	-0.16982	0.996563
Sfr1	0.591258	0.996563
Rps12-ps3	-0.0502745	0.996563
Eif3a	0.128668	0.996563
mt-Nd1	-0.0807114	0.996563
mt-Nd2	-0.143444	0.996563
mt-Co1	-0.246017	0.996563
mt-Co2	-0.15534	0.996563
mt-Atp8	-0.497893	0.996563
mt-Atp6	-0.040146	0.996563
mt-Co3	-0.152211	0.996563
mt-Nd3	-0.0420755	0.996563
mt-Nd4l	-0.207845	0.996563
mt-Nd4	-0.0116892	0.996563
mt-Nd5	-0.197398	0.996563
mt-Nd6	-1.4846	0.996563
mt-Cytb	-0.102322	0.996563
Ywhaz	-0.00837036	0.996855
Rpl21	0.00357522	0.997384
Ppp1ca	0.00721863	0.997413
Tsc22d4	0.00544087	0.997765
Rhoa	-0.00593802	0.997765
Mylk	0.00522004	0.997765
Nbl1	0.00371541	0.999296
H3f3a	-0.00132697	0.999465
Sfpq	0.00187102	0.999465
Kmt2e	0.00276706	0.999465
Fosb	0.000123982	0.999832
Dusp1	0.00047094	0.999832

[truncated: 3 more sheets: k.sc_SMC_pseudobulk_deg, l.sc_Tany_pseudobulk_deg, m.sc_VLMC_pseudobulk_deg]
