# Supplementary material for: Transcriptomic analysis links diverse hypothalamic cell types to fibroblast growth factor 1-induced sustained diabetes remission
Source: Nat Commun. 2020 Sep 7;11:4458. doi: 10.1038/s41467-020-17720-5 (PMC7477234; doi:10.1038/s41467-020-17720-5)
Supplement: Supplementary file 10 — Supplementary Data 8 [file 41467_2020_17720_MOESM10_ESM.xlsx]

## Sheet: a.sc_astro_wgcna_genemods
id	gene	kme
sc-astro-M1	Cpe	0.673714
sc-astro-M1	Nnat	0.61152
sc-astro-M1	Mlc1	0.502082
sc-astro-M1	Sparcl1	0.500305
sc-astro-M1	Clu	0.498737
sc-astro-M1	Psap	0.45259
sc-astro-M1	Lamp1	0.422121
sc-astro-M1	Tmem47	0.395854
sc-astro-M1	Itm2c	0.361646
sc-astro-M1	Sparc	0.361282
sc-astro-M1	Itm2b	0.342888
sc-astro-M1	Gpm6b	0.33817
sc-astro-M1	Tmbim6	0.300008
sc-astro-M1	Gnai2	0.289118
sc-astro-M1	Canx	0.265433
sc-astro-M1	Plat	0.247725
sc-astro-M1	Cnp	0.235158
sc-astro-M1	Id4	0.226403
sc-astro-M1	Chpt1	0.221477
sc-astro-M1	Ppp1cb	0.22096
sc-astro-M1	Pea15a	0.215979
sc-astro-M1	Cnn3	0.203345
sc-astro-M1	Rtn3	0.199671
sc-astro-M1	Ctnnb1	0.193075
sc-astro-M1	Oat	0.189361
sc-astro-M1	Kcnj10	0.18921
sc-astro-M1	Nrxn2	0.187941
sc-astro-M1	Cat	0.187654
sc-astro-M1	Papss2	0.185327
sc-astro-M1	Dazap2	0.182658
sc-astro-M1	Itpkb	0.179836
sc-astro-M1	Eif4g2	0.173493
sc-astro-M1	Scg3	0.161974
sc-astro-M1	Gm2a	0.160549
sc-astro-M1	Selt	0.155617
sc-astro-M1	Gnas	0.15147
sc-astro-M1	Ncan	0.150298
sc-astro-M1	Epb41l2	0.121649
sc-astro-M10	Atp1a2	0.583792
sc-astro-M10	Gm3764	0.43858
sc-astro-M10	Atp1b2	0.417805
sc-astro-M10	Htra1	0.407506
sc-astro-M10	Gria2	0.384608
sc-astro-M10	Fgfr3	0.367659
sc-astro-M10	Slc6a1	0.347934
sc-astro-M10	Tril	0.317273
sc-astro-M10	Slc7a10	0.306687
sc-astro-M10	Camk2g	0.259638
sc-astro-M10	Ddhd1	0.215511
sc-astro-M10	Daam2	0.211847
sc-astro-M10	Syne1	0.200257
sc-astro-M10	Slc38a3	0.199559
sc-astro-M10	Lrig1	0.194453
sc-astro-M10	Acsl3	0.191171
sc-astro-M10	Pnisr	0.181633
sc-astro-M10	Slc39a12	0.169348
sc-astro-M10	Paqr7	0.155276
sc-astro-M10	Ntrk3	0.143942
sc-astro-M10	Srebf1	0.122875
sc-astro-M10	Slc20a1	0.113534
sc-astro-M10	Aldh1l1	0.107996
sc-astro-M11	Myoc	0.74524
sc-astro-M11	Gfap	0.683677
sc-astro-M11	Emb	0.613622
sc-astro-M11	4833423E24Rik	0.590106
sc-astro-M11	Slc36a2	0.358198
sc-astro-M11	Gpx3	0.224522
sc-astro-M11	Pbx1	0.198357
sc-astro-M11	Cntn1	0.184581
sc-astro-M11	Gsn	0.114063
sc-astro-M11	Pltp	0.10681
sc-astro-M11	Idi1	0.0937645
sc-astro-M11	Galnt16	0.072647
sc-astro-M11	Nrbp2	0.0435062
sc-astro-M11	Kif21a	0.0347443
sc-astro-M11	Ccdc112	0.0300795
sc-astro-M11	Hnrnpa2b1	0.0273079
sc-astro-M11	Cers4	0.0249669
sc-astro-M11	Uhmk1	0.0241366
sc-astro-M11	Ints1	0.0236313
sc-astro-M11	Nfkbil1	0.0197735
sc-astro-M11	9930021J03Rik	0.0196591
sc-astro-M11	Zfp740	0.019362
sc-astro-M11	Mkl2	0.0179163
sc-astro-M11	Ints4	0.0174749
sc-astro-M11	H2-DMb1	0.0170345
sc-astro-M11	Rnf10	0.0167546
sc-astro-M11	Nrn1l	0.0166617
sc-astro-M11	Kcnk2	0.0164126
sc-astro-M11	Serbp1	0.0156078
sc-astro-M11	Anapc10	0.0148635
sc-astro-M11	Surf1	0.0130314
sc-astro-M11	Zc3h12b	0.0115483
sc-astro-M11	Pcdh19	0.0106033
sc-astro-M11	Kcnma1	0.0102759
sc-astro-M11	Sec14l1	0.010213
sc-astro-M11	Agap2	0.00830712
sc-astro-M11	Slc39a3	0.00786831
sc-astro-M11	Heph	0.0073838
sc-astro-M11	Klhl26	-0.000808212
sc-astro-M11	Tmem150c	-0.00165037
sc-astro-M11	Cck	-0.00267775
sc-astro-M11	Trnau1ap	-0.00321451
sc-astro-M11	Prrt3	-0.00352137
sc-astro-M11	Adgre1	-0.00444553
sc-astro-M11	A930009A15Rik	-0.00562257
sc-astro-M11	Larp1	-0.00595942
sc-astro-M11	Osbp2	-0.00922169
sc-astro-M11	Psmf1	-0.00997524
sc-astro-M11	Trh	-0.0103936
sc-astro-M11	Fam19a2	-0.010714
sc-astro-M11	Nek3	-0.0129046
sc-astro-M11	Mrm1	-0.0138274
sc-astro-M11	Trim47	-0.0143243
sc-astro-M11	Necab2	-0.0145289
sc-astro-M11	Pgs1	-0.0146146
sc-astro-M11	Pip5k1c	-0.0167513
sc-astro-M11	Crabp1	-0.0175793
sc-astro-M11	Irf2bpl	-0.0191121
sc-astro-M11	Fjx1	-0.0314834
sc-astro-M12	Bst2	0.488231
sc-astro-M12	Iigp1	0.483145
sc-astro-M12	B2m	0.450158
sc-astro-M12	Serpina3n	0.44951
sc-astro-M12	Igtp	0.429734
sc-astro-M12	Gbp2	0.420249
sc-astro-M12	Cxcl10	0.407654
sc-astro-M12	C4b	0.394645
sc-astro-M12	Lcn2	0.374547
sc-astro-M12	H2-K1	0.364928
sc-astro-M12	Ifitm3	0.364758
sc-astro-M12	Psmb8	0.348312
sc-astro-M12	Isg15	0.330321
sc-astro-M12	Gbp3	0.31192
sc-astro-M12	Irgm1	0.297503
sc-astro-M12	Stat1	0.293324
sc-astro-M12	H2-D1	0.291469
sc-astro-M12	Oasl2	0.28779
sc-astro-M12	Ifit1	0.279292
sc-astro-M12	C3	0.277866
sc-astro-M12	Tap1	0.276345
sc-astro-M12	Gm4951	0.275469
sc-astro-M12	Ifi27l2a	0.271813
sc-astro-M12	Ifi47	0.268634
sc-astro-M12	Serping1	0.266614
sc-astro-M12	Cd74	0.259895
sc-astro-M12	Psmb9	0.249276
sc-astro-M12	Xaf1	0.244804
sc-astro-M12	H2-Aa	0.238568
sc-astro-M12	Ifit3	0.233445
sc-astro-M12	Ddx60	0.232857
sc-astro-M12	Ifi44	0.226926
sc-astro-M12	Gbp7	0.216134
sc-astro-M12	Ifit3b	0.212013
sc-astro-M12	H2-Ab1	0.211719
sc-astro-M12	Rnf213	0.211709
sc-astro-M12	F830016B08Rik	0.208284
sc-astro-M12	Irgm2	0.200684
sc-astro-M12	Nlrc5	0.185374
sc-astro-M12	Rtp4	0.176186
sc-astro-M12	Gbp6.1	0.175009
sc-astro-M12	Trim30a	0.171221
sc-astro-M12	Tapbp	0.168424
sc-astro-M12	Rsad2	0.150599
sc-astro-M12	Slfn8	0.148844
sc-astro-M12	Ifi35	0.142444
sc-astro-M13	Rps29	0.568427
sc-astro-M13	Rpl41	0.527105
sc-astro-M13	Rps27	0.50391
sc-astro-M13	Rpl37	0.500928
sc-astro-M13	Rpl37a	0.481771
sc-astro-M13	Rpl39	0.456565
sc-astro-M13	Rps21	0.456092
sc-astro-M13	Rpl38	0.44656
sc-astro-M13	Rpl35a	0.425136
sc-astro-M13	Rps24	0.409406
sc-astro-M13	Rpl13a	0.405862
sc-astro-M13	Rps23	0.404202
sc-astro-M13	Rps19	0.387802
sc-astro-M13	Rpl26	0.383719
sc-astro-M13	Fau	0.376178
sc-astro-M13	Rps27a	0.371761
sc-astro-M13	Rps15	0.347
sc-astro-M13	Rpl9	0.344275
sc-astro-M13	Rps25	0.339964
sc-astro-M13	Rpl32	0.339871
sc-astro-M13	Rpl27a	0.330705
sc-astro-M13	Rpl23	0.314334
sc-astro-M13	Rpl17	0.311029
sc-astro-M13	Rpl36	0.309743
sc-astro-M13	Rps11	0.309414
sc-astro-M13	Rpl11	0.309194
sc-astro-M13	Rpl21	0.303217
sc-astro-M13	Rpl31	0.302538
sc-astro-M13	Rpl10	0.297881
sc-astro-M13	Rps6	0.296412
sc-astro-M13	Rpl18a	0.293025
sc-astro-M13	Rpl14	0.280979
sc-astro-M13	Rps17	0.267892
sc-astro-M13	Rps18	0.266567
sc-astro-M13	Rps4x	0.25949
sc-astro-M13	Rpl19	0.257539
sc-astro-M13	Rps3a1	0.251062
sc-astro-M13	Rpl22l1	0.247703
sc-astro-M13	Rps26	0.23658
sc-astro-M13	Rps10	0.234189
sc-astro-M13	Rpsa	0.227459
sc-astro-M13	Rps27rt	0.164566
sc-astro-M14	Cst3	0.665366
sc-astro-M14	Cd81	0.533694
sc-astro-M14	Nkain4	0.524646
sc-astro-M14	Cd63	0.493668
sc-astro-M14	Cldn10	0.484964
sc-astro-M14	Ldhb	0.461654
sc-astro-M14	Ubb	0.426023
sc-astro-M14	Gapdh	0.403508
sc-astro-M14	Tecr	0.351385
sc-astro-M14	Ppia	0.34196
sc-astro-M14	Prdx4	0.315423
sc-astro-M14	Slc25a4	0.308757
sc-astro-M14	Atp6v0e	0.279381
sc-astro-M14	Slc25a5	0.278887
sc-astro-M14	Ctsl	0.278131
sc-astro-M14	Tmem59	0.275086
sc-astro-M14	Ndufc2	0.26658
sc-astro-M14	Tmem176b	0.257261
sc-astro-M14	Tmem176a	0.256506
sc-astro-M14	Rabac1	0.254461
sc-astro-M14	Mgst1	0.25366
sc-astro-M14	Emc7	0.243123
sc-astro-M14	Tmbim4	0.24186
sc-astro-M14	Lxn	0.240942
sc-astro-M14	Dhrs7	0.227073
sc-astro-M14	Cml1	0.21268
sc-astro-M14	Phgdh	0.202987
sc-astro-M14	Psmb2	0.200553
sc-astro-M14	Eno1	0.189282
sc-astro-M14	Ndufs7	0.173627
sc-astro-M14	Tlcd1	0.167864
sc-astro-M14	Sec62	0.15914
sc-astro-M14	Msmo1	0.157824
sc-astro-M14	Vdac2	0.141349
sc-astro-M14	Eci2	0.138265
sc-astro-M14	Smpd2	0.12793
sc-astro-M14	Ubc	0.127746
sc-astro-M14	Atp5b	0.0998413
sc-astro-M14	Fdft1	0.0673926
sc-astro-M14	Sqle	0.0490969
sc-astro-M15	1810037I17Rik	0.304331
sc-astro-M15	Gng5	0.303166
sc-astro-M15	Meg3	0.299881
sc-astro-M15	Marcksl1	0.294347
sc-astro-M15	S100a1	0.290659
sc-astro-M15	Sec61g	0.286182
sc-astro-M15	Sepw1	0.285153
sc-astro-M15	Ubl5	0.258404
sc-astro-M15	Tomm7	0.254808
sc-astro-M15	Kcne1l	0.228357
sc-astro-M15	Uqcr11	0.224653
sc-astro-M15	Romo1	0.22425
sc-astro-M15	Ghitm	0.222549
sc-astro-M15	S100a13	0.21571
sc-astro-M15	Hmgcs1	0.213474
sc-astro-M15	Pink1	0.198337
sc-astro-M15	Uqcrq	0.187879
sc-astro-M15	Snhg11	0.179631
sc-astro-M15	Aldh1a1	0.177401
sc-astro-M15	Fxyd6	0.173882
sc-astro-M15	Calm1	0.147482
sc-astro-M15	Cyba	0.131996
sc-astro-M15	Serinc5	0.131818
sc-astro-M15	Fkbp1a	0.129691
sc-astro-M15	Arpp19	0.129325
sc-astro-M15	Bex4	0.125182
sc-astro-M15	Catsperg1	0.115543
sc-astro-M15	Atp6v1a	0.11521
sc-astro-M15	Odc1	0.110614
sc-astro-M15	Hsp90aa1	0.108133
sc-astro-M15	Sept3	0.107136
sc-astro-M15	Nudc	0.0876619
sc-astro-M15	Gosr2	0.0876085
sc-astro-M15	Npm1	0.0873613
sc-astro-M15	Cpne7	0.0845916
sc-astro-M15	Cd34	0.0841675
sc-astro-M15	Nsg2	0.0819954
sc-astro-M15	Stk32b	0.0726634
sc-astro-M15	Unc80	0.06448
sc-astro-M15	Crkl	0.0619788
sc-astro-M15	Khnyn	0.0492605
sc-astro-M15	Dtd1	0.0294381
sc-astro-M15	Tnrc6c	0.0264385
sc-astro-M15	Ifrd2	0.0213658
sc-astro-M15	Akr1c19	0.0160896
sc-astro-M15	Rps6ka2	0.0138623
sc-astro-M16	Plp1	0.625649
sc-astro-M16	Cldn11	0.531769
sc-astro-M16	Mag	0.48257
sc-astro-M16	Trf	0.414188
sc-astro-M16	Mal	0.348986
sc-astro-M16	Cntn2	0.289623
sc-astro-M16	Sgk1	0.281555
sc-astro-M16	Ptgds	0.275234
sc-astro-M16	Myrf	0.269932
sc-astro-M16	Galnt6	0.24433
sc-astro-M16	Tspan2	0.210808
sc-astro-M16	Lgi3	0.196903
sc-astro-M16	Elovl7	0.187769
sc-astro-M16	Edil3	0.187272
sc-astro-M16	Opalin	0.183524
sc-astro-M16	Snai2	0.174844
sc-astro-M16	Abca8a	0.164184
sc-astro-M16	Sulf2	0.148971
sc-astro-M16	Gatm	0.124649
sc-astro-M16	Ablim2	0.119522
sc-astro-M16	Dock10	0.113455
sc-astro-M16	Atp1a1	0.10483
sc-astro-M16	Chn2	0.103107
sc-astro-M16	Cryab	0.102227
sc-astro-M16	Sv2a	0.0999336
sc-astro-M16	Srcin1	0.0996985
sc-astro-M16	Tmem151a	0.0934205
sc-astro-M16	Bche	0.0929495
sc-astro-M16	Sox10	0.0900016
sc-astro-M16	Aplp1	0.0861829
sc-astro-M16	Col11a2	0.0844068
sc-astro-M16	Samd4	0.084024
sc-astro-M16	BC005537	0.077571
sc-astro-M16	Tmeff2	0.0760145
sc-astro-M16	Agap1	0.0759128
sc-astro-M16	Ywhag	0.0742148
sc-astro-M16	Snx30	0.0741824
sc-astro-M16	Scd1	0.0691965
sc-astro-M16	Dpysl2	0.066563
sc-astro-M16	Elavl3	0.0643336
sc-astro-M16	Pcsk1n	0.0643233
sc-astro-M16	Arpc1a	0.063927
sc-astro-M16	Ly6g6f	0.0638296
sc-astro-M16	Tns3	0.0621697
sc-astro-M16	RP24-236C17.2	0.060995
sc-astro-M16	Slc16a2	0.0602183
sc-astro-M16	Rpl35	0.0586821
sc-astro-M16	Pitpnm1	0.0584166
sc-astro-M16	Ywhae	0.0579098
sc-astro-M16	Phf6	0.0563728
sc-astro-M16	Rlbp1	0.0563476
sc-astro-M16	Il6st	0.056228
sc-astro-M16	Atp1b1	0.0540027
sc-astro-M16	Begain	0.0539005
sc-astro-M16	Cdk14	0.0527044
sc-astro-M16	Rapgef4	0.0522996
sc-astro-M16	Neat1	0.0522342
sc-astro-M16	Stat3	0.0517723
sc-astro-M16	Grin1	0.0508801
sc-astro-M16	Basp1	0.0502689
sc-astro-M16	Hap1	0.0485423
sc-astro-M16	Tmem110	0.0484339
sc-astro-M16	Ncdn	0.0480518
sc-astro-M16	Pcsk2	0.0476174
sc-astro-M16	Ltbp4	0.0469946
sc-astro-M16	Six3	0.0455248
sc-astro-M16	Faim2	0.0454367
sc-astro-M16	Tmsb10	0.0452884
sc-astro-M16	Pja2	0.0444042
sc-astro-M16	Pcdh15	0.044356
sc-astro-M16	Pdxk	0.0442831
sc-astro-M16	Hpcal4	0.0434196
sc-astro-M16	Fam179a	0.0430543
sc-astro-M16	Smim5	0.0424883
sc-astro-M16	Mark1	0.0423081
sc-astro-M16	Selm	0.0421824
sc-astro-M16	Efcab10	0.0421411
sc-astro-M16	Fmod	0.0420909
sc-astro-M16	Itih5	0.0413898
sc-astro-M16	Pbx3	0.0410863
sc-astro-M16	Dmxl1	0.0400644
sc-astro-M16	Bmpr2	0.039644
sc-astro-M16	Reep3	0.0387845
sc-astro-M16	Nsg1	0.0383934
sc-astro-M16	Scn2a1	0.0378308
sc-astro-M16	Ssbp4	0.0374174
sc-astro-M16	Vamp2	0.037295
sc-astro-M16	Dnajc6	0.0372582
sc-astro-M16	Fbln1	0.0371046
sc-astro-M16	Myeov2	0.0364968
sc-astro-M16	2310030G06Rik	0.0364301
sc-astro-M16	Meig1	0.0363217
sc-astro-M16	Dynlrb2	0.0353264
sc-astro-M16	Frmd4b	0.0350956
sc-astro-M16	Znhit3	0.0345556
sc-astro-M16	Akr1a1	0.0340365
sc-astro-M16	Cdk11b	0.0338008
sc-astro-M16	Pithd1	0.0337761
sc-astro-M16	Casp12	0.0330103
sc-astro-M16	0610009L18Rik	0.0328058
sc-astro-M16	Taok1	0.0327706
sc-astro-M16	Plagl1	0.0325134
sc-astro-M16	Pid1	0.032498
sc-astro-M16	Gm2000	0.0322608
sc-astro-M16	Ppp2r5a	0.0321531
sc-astro-M16	Ankrd54	0.0307568
sc-astro-M16	Zbtb10	0.0304016
sc-astro-M16	Egln1	0.0303019
sc-astro-M16	Gnaq	0.0302261
sc-astro-M16	Irf7	0.0302028
sc-astro-M16	Mmd	0.0300792
sc-astro-M16	Zfp746	0.0298516
sc-astro-M16	Camkv	0.0296707
sc-astro-M16	Btg1	0.0296603
sc-astro-M16	Eme2	0.0293541
sc-astro-M16	Hnrnpa0	0.0293172
sc-astro-M16	Aspg	0.0293052
sc-astro-M16	Tigd4	0.0291855
sc-astro-M16	Fam92a	0.0285455
sc-astro-M16	Nfatc2	0.028354
sc-astro-M16	Hrasls	0.0283153
sc-astro-M16	Egf	0.0282322
sc-astro-M16	Fance	0.0280665
sc-astro-M16	Gpr153	0.0280138
sc-astro-M16	Pcdh9	0.0279626
sc-astro-M16	Lhfpl3	0.027773
sc-astro-M16	Sult4a1	0.0274748
sc-astro-M16	Tmcc2	0.0273201
sc-astro-M16	Tulp4	0.0272659
sc-astro-M16	Nptxr	0.0268541
sc-astro-M16	Fasn	0.026809
sc-astro-M16	Iqca	0.0267051
sc-astro-M16	Fhod3	0.0265674
sc-astro-M16	Cdkl5	0.0261103
sc-astro-M16	Jakmip1	0.0259759
sc-astro-M16	Kif1c	0.0256063
sc-astro-M16	A2m	0.025532
sc-astro-M16	E130012A19Rik	0.0254565
sc-astro-M16	Scg2	0.0254273
sc-astro-M16	Camk2a	0.025416
sc-astro-M16	Pdgfra	0.0250085
sc-astro-M16	Ipo5	0.0244656
sc-astro-M16	Gm1673	0.024412
sc-astro-M16	Carhsp1	0.0243636
sc-astro-M16	Dazap1	0.0242172
sc-astro-M16	1500015O10Rik	0.0240357
sc-astro-M16	Map3k5	0.0238871
sc-astro-M16	Gnai3	0.0238263
sc-astro-M16	1190005I06Rik	0.0237709
sc-astro-M16	Atp13a3	0.0236326
sc-astro-M16	Ttbk1	0.0236318
sc-astro-M16	Sept6	0.0235356
sc-astro-M16	Tbkbp1	0.0234232
sc-astro-M16	Smarcc1	0.0233363
sc-astro-M16	Cp	0.0231665
sc-astro-M16	Tenm1	0.0230517
sc-astro-M16	Plxnb1	0.0230273
sc-astro-M16	Senp3	0.022996
sc-astro-M16	Shisa4	0.0229741
sc-astro-M16	Emid1	0.022781
sc-astro-M16	Zfp36l1	0.0227221
sc-astro-M16	Kras	0.0226618
sc-astro-M16	Rap1gap	0.0223711
sc-astro-M16	Esr1	0.0223342
sc-astro-M16	Slc32a1	0.0220735
sc-astro-M16	Nog	0.0218817
sc-astro-M16	Cdkn2b	0.02184
sc-astro-M16	Pcgf2	0.0217365
sc-astro-M16	Ift57	0.0215095
sc-astro-M16	Slc12a5	0.0214066
sc-astro-M16	Sik2	0.0213477
sc-astro-M16	Dzip1	0.0212205
sc-astro-M16	Hdac5	0.0211363
sc-astro-M16	Dscam	0.0211115
sc-astro-M16	Calb2	0.0210028
sc-astro-M16	Gfer	0.0208356
sc-astro-M16	Ube2o	0.0207711
sc-astro-M16	Bex1	0.0205969
sc-astro-M16	Cdk18	0.0204376
sc-astro-M16	Eri1	0.0203594
sc-astro-M16	Stox2	0.0200291
sc-astro-M16	Calb1	0.0198572
sc-astro-M16	Tmem28	0.0198402
sc-astro-M16	Ankrd28	0.0195791
sc-astro-M16	Bcor	0.0194641
sc-astro-M16	Rgp1	0.0190696
sc-astro-M16	Rab3a	0.0190658
sc-astro-M16	Atcay	0.0189975
sc-astro-M16	Asun	0.0187976
sc-astro-M16	Ogfrl1	0.0187849
sc-astro-M16	Hdgfrp3	0.0185304
sc-astro-M16	Cggbp1	0.0182973
sc-astro-M16	Npas4	0.0182889
sc-astro-M16	Gm15834	0.0179681
sc-astro-M16	Usf2	0.0179503
sc-astro-M16	Cgnl1	0.0177918
sc-astro-M16	1700086L19Rik	0.0176809
sc-astro-M16	Cd200	0.0175831
sc-astro-M16	Zkscan17	0.0175321
sc-astro-M16	Bcl11a	0.0174394
sc-astro-M16	Kif11	0.0174237
sc-astro-M16	Ptpn5	0.0173172
sc-astro-M16	Trim5	0.0173144
sc-astro-M16	Ms4a6c	0.0172851
sc-astro-M16	Mllt6	0.0171721
sc-astro-M16	Fam207a	0.0171324
sc-astro-M16	Arrb1	0.0171116
sc-astro-M16	Map2k2	0.0167853
sc-astro-M16	Zfp958	0.0167345
sc-astro-M16	Ankrd34c	0.0166504
sc-astro-M16	Fgf1	0.0166452
sc-astro-M16	Bend6	0.0166295
sc-astro-M16	Ecel1	0.0166168
sc-astro-M16	Nmu	0.0163801
sc-astro-M16	Trim2	0.0163484
sc-astro-M16	Plxna2	0.0161517
sc-astro-M16	2810474O19Rik	0.0161306
sc-astro-M16	Fabp3	0.0161226
sc-astro-M16	Sergef	0.0157817
sc-astro-M16	Sltm	0.0155064
sc-astro-M16	Hist1h1c	0.0154654
sc-astro-M16	Sobp	0.0154325
sc-astro-M16	Cd68	0.0153363
sc-astro-M16	Map1a	0.0153261
sc-astro-M16	Khdrbs2	0.015266
sc-astro-M16	Ppp4r2	0.0151362
sc-astro-M16	Amph	0.0150912
sc-astro-M16	Ms4a7	0.0150562
sc-astro-M16	Slc25a36	0.014969
sc-astro-M16	Elavl1	0.014792
sc-astro-M16	Sh3gl3	0.0146809
sc-astro-M16	Hotairm1	0.0145968
sc-astro-M16	Acbd6	0.0144988
sc-astro-M16	Rab22a	0.0143921
sc-astro-M16	Calm2	0.0143749
sc-astro-M16	1810043H04Rik	0.0142782
sc-astro-M16	Nes	0.0142482
sc-astro-M16	Sulf1	0.014221
sc-astro-M16	Klhl40	0.0142079
sc-astro-M16	Slain2	0.0142003
sc-astro-M16	Txndc11	0.0141333
sc-astro-M16	A330102I10Rik	0.0140749
sc-astro-M16	Cds2	0.0140438
sc-astro-M16	Fgl2	0.0140195
sc-astro-M16	Ppp1r9a	0.0139432
sc-astro-M16	Brdt	0.0138915
sc-astro-M16	Cbx6	0.0137872
sc-astro-M16	Nsf	0.0137806
sc-astro-M16	Inadl	0.0136743
sc-astro-M16	Ppp1r3c	0.01367
sc-astro-M16	Gtf2ird2	0.013392
sc-astro-M16	Esrra	0.0131426
sc-astro-M16	Rragc	0.0130696
sc-astro-M16	Slc35a4	0.0130614
sc-astro-M16	Car14	0.0129936
sc-astro-M16	Myrip	0.0129309
sc-astro-M16	Lama4	0.0127482
sc-astro-M16	Ly6h	0.0127018
sc-astro-M16	Ap2a2	0.0126492
sc-astro-M16	Slc7a8	0.0125216
sc-astro-M16	Ipmk	0.0124234
sc-astro-M16	Slc22a3	0.0123672
sc-astro-M16	Trp53i11	0.0122865
sc-astro-M16	Rictor	0.0121884
sc-astro-M16	Proscos	0.0121398
sc-astro-M16	Sytl4	0.0121285
sc-astro-M16	Hecw2	0.0121233
sc-astro-M16	Slc40a1	0.0120476
sc-astro-M16	Ehhadh	0.012029
sc-astro-M16	Pcid2	0.0119339
sc-astro-M16	Vwf	0.0118747
sc-astro-M16	Iqsec1	0.0117686
sc-astro-M16	Lrsam1	0.011732
sc-astro-M16	Pvalb	0.0117266
sc-astro-M16	Wnt4	0.0116404
sc-astro-M16	Ephb2	0.0114807
sc-astro-M16	Smyd1	0.0114536
sc-astro-M16	Psd	0.0114534
sc-astro-M16	Prkar1b	0.0114385
sc-astro-M16	9930111J21Rik2	0.0113152
sc-astro-M16	Myo5a	0.0112893
sc-astro-M16	Adcy1	0.0112258
sc-astro-M16	Lbh	0.0112116
sc-astro-M16	Gm12166	0.0111044
sc-astro-M16	Tmem194b	0.0110159
sc-astro-M16	Btbd17	0.0109755
sc-astro-M16	Bod1l	0.0109388
sc-astro-M16	1810041H14Rik	0.0109355
sc-astro-M16	Gm16867	0.0108842
sc-astro-M16	Gm9844	0.0108063
sc-astro-M16	Nyap2	0.0106028
sc-astro-M16	Sh3pxd2a	0.0102598
sc-astro-M16	Wdr45b	0.0102326
sc-astro-M16	Ncs1	0.0102042
sc-astro-M16	Ttc9b	0.010045
sc-astro-M16	Spen	0.0099325
sc-astro-M16	Tarbp2	0.00990206
sc-astro-M16	Gm3696	0.00987328
sc-astro-M16	Fam71a	0.00978685
sc-astro-M16	Mib1	0.00971164
sc-astro-M16	Fstl4	0.00958102
sc-astro-M16	Lef1	0.00951836
sc-astro-M16	Smim18	0.00938848
sc-astro-M16	RP23-78N8.4	0.00934581
sc-astro-M16	Tgfbr1	0.00927154
sc-astro-M16	Atp10a	0.00926157
sc-astro-M16	Cfap126	0.00910326
sc-astro-M16	Smc2os	0.00907793
sc-astro-M16	Itgam	0.0088635
sc-astro-M16	Snip1	0.00884521
sc-astro-M16	N4bp2	0.00881304
sc-astro-M16	Gm29427	0.00880296
sc-astro-M16	Eps15l1	0.00872056
sc-astro-M16	Nlk	0.00869874
sc-astro-M16	Zmat2	0.00857566
sc-astro-M16	Polr2l	0.0084557
sc-astro-M16	Fam189a1	0.0081283
sc-astro-M16	Adam32	0.00810191
sc-astro-M16	Haus8	0.00793855
sc-astro-M16	1110015O18Rik	0.00762815
sc-astro-M16	Hunk	0.00747376
sc-astro-M16	Gm20707	0.0074714
sc-astro-M16	Pnck	0.0074569
sc-astro-M16	Swsap1	0.00742529
sc-astro-M16	Vps41	0.00735298
sc-astro-M16	P2ry6	0.00707926
sc-astro-M16	Tro	0.00704927
sc-astro-M16	Klf5	0.00703848
sc-astro-M16	Me1	0.00690284
sc-astro-M16	Usp50	0.00674327
sc-astro-M16	Pcdhb21	0.0066809
sc-astro-M16	Ogfod2	0.00663173
sc-astro-M16	Ly6e	0.00663026
sc-astro-M16	Plcxd2	0.00660379
sc-astro-M16	Psen1	0.00652438
sc-astro-M16	Amd2	0.00628333
sc-astro-M16	Eif2b3	0.00614108
sc-astro-M16	Xpot	0.00604464
sc-astro-M16	Pcdh20	0.00603627
sc-astro-M16	Irs4	0.00599845
sc-astro-M16	Gm42997	0.00599298
sc-astro-M16	AU020206	0.00594464
sc-astro-M16	Mid2	0.00592395
sc-astro-M16	Ntng1	0.00591613
sc-astro-M16	Scn9a	0.00581348
sc-astro-M16	RP24-274B19.1	0.00579909
sc-astro-M16	Npr1	0.00550338
sc-astro-M16	Tmem229b	0.00537602
sc-astro-M16	A430046D13Rik	0.0053446
sc-astro-M16	Notch4	0.00521971
sc-astro-M16	Gm13205	0.00518614
sc-astro-M16	Prlh	0.00518354
sc-astro-M16	Uchl4	0.00510451
sc-astro-M16	Rabl6	0.00508043
sc-astro-M16	Scn1a	0.00493727
sc-astro-M16	Pum3	0.00492613
sc-astro-M16	Trappc9	0.00488616
sc-astro-M16	Thap8	0.00479485
sc-astro-M16	Trmt10a	0.00478085
sc-astro-M16	Nxph4	0.00476741
sc-astro-M16	Cdk16	0.00476228
sc-astro-M16	Calcr	0.00475572
sc-astro-M16	Mtf2	0.0046833
sc-astro-M16	Gdf10	0.00450735
sc-astro-M16	Sgcz	0.004465
sc-astro-M16	Car3	0.0044593
sc-astro-M16	Snhg6	0.00435004
sc-astro-M16	Clec5a	0.00431063
sc-astro-M16	Rgs16	0.00422446
sc-astro-M16	Gpc3	0.00416809
sc-astro-M16	Syngr3	0.00394297
sc-astro-M16	C1galt1	0.00389174
sc-astro-M16	Irx1	0.00386566
sc-astro-M16	Letm1	0.00386075
sc-astro-M16	Ncoa5	0.00385581
sc-astro-M16	Hells	0.00383934
sc-astro-M16	Lrrc46	0.00380981
sc-astro-M16	C1qbp	0.00380937
sc-astro-M16	Gm12689	0.00374718
sc-astro-M16	Ppm1k	0.00371497
sc-astro-M16	Nup214	0.00358422
sc-astro-M16	Gm29095	0.00351766
sc-astro-M16	Crhbp	0.00351452
sc-astro-M16	Frat2	0.00335195
sc-astro-M16	Tubgcp3	0.00334934
sc-astro-M16	Idh2	0.00331685
sc-astro-M16	Cul1	0.00330749
sc-astro-M16	Ier5l	0.00317955
sc-astro-M16	Serp2	0.00312383
sc-astro-M16	Abcf1	0.0028332
sc-astro-M16	Gnal	0.00261918
sc-astro-M16	Lrrc75b	0.00259409
sc-astro-M16	Dhx37	0.0025925
sc-astro-M16	Uap1	0.00254853
sc-astro-M16	Polr2k	0.00253497
sc-astro-M16	Dnah10	0.00222807
sc-astro-M16	Arhgap36	0.00209861
sc-astro-M16	Arhgef9	0.00200917
sc-astro-M16	Tcf24	0.00197388
sc-astro-M16	Notch3	0.00196974
sc-astro-M16	Lin9	0.00179982
sc-astro-M16	Card10	0.00177427
sc-astro-M16	Gm16638	0.00177418
sc-astro-M16	N4bp1	0.0017577
sc-astro-M16	Usp10	0.0017133
sc-astro-M16	RP23-60P18.10	0.00152634
sc-astro-M16	Rasl12	0.00151713
sc-astro-M16	Eda	0.00149366
sc-astro-M16	Ankrd29	0.00143482
sc-astro-M16	Rbm38	0.00125378
sc-astro-M16	Hspa5	0.00110576
sc-astro-M16	Pop5	0.00102999
sc-astro-M16	Hivep3	0.000833338
sc-astro-M16	Man2c1os	0.000785467
sc-astro-M16	Csrnp3	0.000766896
sc-astro-M16	Zfyve27	0.000571795
sc-astro-M16	A130014A01Rik	0.000459227
sc-astro-M16	Gpc4	0.000451261
sc-astro-M16	Acta2	0.000411714
sc-astro-M16	Slc46a3	0.000330451
sc-astro-M16	Slamf9	0.000283874
sc-astro-M16	Tbx3os1	0.000203431
sc-astro-M16	Cage1	0.0001057
sc-astro-M16	St6galnac6	0.000101076
sc-astro-M16	Vegfb	8.68757e-05
sc-astro-M16	Blm	7.22078e-05
sc-astro-M16	Tpx2	3.82115e-05
sc-astro-M16	Peg12	-0.00012615
sc-astro-M16	Zfp51	-0.000143935
sc-astro-M16	Zfp53	-0.000150455
sc-astro-M16	B4galt6	-0.000183426
sc-astro-M16	Cfb	-0.000472384
sc-astro-M16	Aurka	-0.000689165
sc-astro-M16	Rnd1	-0.000690502
sc-astro-M16	Ctgf	-0.000701675
sc-astro-M16	Bloc1s4	-0.000771359
sc-astro-M16	Ptpn9	-0.000945451
sc-astro-M16	Shank2	-0.00100072
sc-astro-M16	Gpbp1	-0.00100184
sc-astro-M16	Hspa2	-0.00102038
sc-astro-M16	Psmb10	-0.0010404
sc-astro-M16	Adarb1	-0.00105904
sc-astro-M16	Tnfrsf8	-0.00107529
sc-astro-M16	Ccdc109b	-0.00108285
sc-astro-M16	Teddm2	-0.00117313
sc-astro-M16	Rwdd1	-0.0011747
sc-astro-M16	Sdhc	-0.00126555
sc-astro-M16	Impdh1	-0.00126656
sc-astro-M16	Pde10a	-0.0013165
sc-astro-M16	Dio2	-0.00133045
sc-astro-M16	Gm26522	-0.00138028
sc-astro-M16	Eif4enif1	-0.00151567
sc-astro-M16	Stat5a	-0.0015932
sc-astro-M16	Hapln4	-0.00166966
sc-astro-M16	Fam184b	-0.00193309
sc-astro-M16	Dapk3	-0.00204052
sc-astro-M16	Ptprs	-0.00206835
sc-astro-M16	Chd3	-0.00208957
sc-astro-M16	Mylk	-0.00218462
sc-astro-M16	Susd3	-0.0022459
sc-astro-M16	Pdk4	-0.00233128
sc-astro-M16	Pcdhgc5	-0.0026404
sc-astro-M16	Sntn	-0.00264398
sc-astro-M16	Abhd12	-0.00270215
sc-astro-M16	Chrnb2	-0.00274147
sc-astro-M16	A330033J07Rik	-0.00284481
sc-astro-M16	Tagap	-0.0028492
sc-astro-M16	Tmem266	-0.0028834
sc-astro-M16	Snap91	-0.00289007
sc-astro-M16	Sfxn3	-0.00299909
sc-astro-M16	C1rl	-0.00301362
sc-astro-M16	Hspa14	-0.00302487
sc-astro-M16	Crocc2	-0.00307106
sc-astro-M16	Upf1	-0.00310951
sc-astro-M16	Fchsd1	-0.00318415
sc-astro-M16	Sim1	-0.00320894
sc-astro-M16	Kazald1	-0.00321142
sc-astro-M16	Cacng8	-0.00335423
sc-astro-M16	RP24-259P13.2	-0.00340244
sc-astro-M16	Gdpd1	-0.0034071
sc-astro-M16	Grina	-0.00356801
sc-astro-M16	Gm38165	-0.00362391
sc-astro-M16	Thy1	-0.0038758
sc-astro-M16	Vsig10	-0.00391773
sc-astro-M16	Gm43455	-0.00396686
sc-astro-M16	Klf16	-0.00403498
sc-astro-M16	Gabpb2	-0.00418925
sc-astro-M16	Tepp	-0.00419288
sc-astro-M16	Nrip2	-0.00423503
sc-astro-M16	Pgp	-0.00424823
sc-astro-M16	Zfp428	-0.00431078
sc-astro-M16	Ube4b	-0.00444355
sc-astro-M16	Ddx54	-0.00451018
sc-astro-M16	C730034F03Rik	-0.00465693
sc-astro-M16	Cnksr2	-0.00467663
sc-astro-M16	Kmt2c	-0.00470812
sc-astro-M16	Ptpn22	-0.00497728
sc-astro-M16	Ankrd13b	-0.00499355
sc-astro-M16	Hcls1	-0.00501008
sc-astro-M16	Npffr1	-0.00502158
sc-astro-M16	Dpp6	-0.00514972
sc-astro-M16	Slc37a4	-0.00520757
sc-astro-M16	Mir124-2hg	-0.00521458
sc-astro-M16	Fam126b	-0.00528342
sc-astro-M16	Ide	-0.00535662
sc-astro-M16	Farp2	-0.00572078
sc-astro-M16	Rgag4	-0.00576543
sc-astro-M16	Cpeb4	-0.00579155
sc-astro-M16	Slc4a3	-0.00591249
sc-astro-M16	Prkab1	-0.00610344
sc-astro-M16	Ddx59	-0.00611037
sc-astro-M16	Adamts5	-0.00621408
sc-astro-M16	Glra1	-0.00626699
sc-astro-M16	Ttf1	-0.00644541
sc-astro-M16	Gprasp2	-0.00646025
sc-astro-M16	Gm17224	-0.00647528
sc-astro-M16	Gm26982	-0.00649737
sc-astro-M16	Gm13404	-0.0065574
sc-astro-M16	Rbbp6	-0.00655801
sc-astro-M16	1600002H07Rik	-0.00656597
sc-astro-M16	E230001N04Rik	-0.00671652
sc-astro-M16	Syt17	-0.00672001
sc-astro-M16	Npas2	-0.00678436
sc-astro-M16	Zbtb48	-0.00692182
sc-astro-M16	Tnfsf13b	-0.00692242
sc-astro-M16	St6gal2	-0.00694353
sc-astro-M16	Ppara	-0.00729122
sc-astro-M16	Cyb5d1	-0.00753082
sc-astro-M16	Lrrc48	-0.0076365
sc-astro-M16	Rab3b	-0.00771842
sc-astro-M16	Wbp5	-0.00787074
sc-astro-M16	Ppil2	-0.00801711
sc-astro-M16	Cdk5rap1	-0.00803775
sc-astro-M16	Pdgfb	-0.00807553
sc-astro-M16	Serpinb5	-0.00808086
sc-astro-M16	Coro1a	-0.00837755
sc-astro-M16	P2ry13	-0.00851023
sc-astro-M16	RP24-185P7.1	-0.00876123
sc-astro-M16	Pfkl	-0.00885956
sc-astro-M16	Zfp575	-0.00897594
sc-astro-M16	Pcdhb8	-0.00922875
sc-astro-M16	Slc24a5	-0.00935777
sc-astro-M16	Galnt9	-0.00936118
sc-astro-M16	Gm3739	-0.0094981
sc-astro-M16	Ciao1	-0.00961994
sc-astro-M16	3300002A11Rik	-0.00963788
sc-astro-M16	Prelp	-0.00975463
sc-astro-M16	Depdc7	-0.00982291
sc-astro-M16	Gm16279	-0.00982759
sc-astro-M16	Gm16183	-0.00982802
sc-astro-M16	2810049E08Rik	-0.00984911
sc-astro-M16	Sox9	-0.00990403
sc-astro-M16	Gprasp1	-0.0100061
sc-astro-M16	Neu2	-0.010269
sc-astro-M16	Gm15445	-0.0103294
sc-astro-M16	Rgs2	-0.0104124
sc-astro-M16	4632428C04Rik	-0.0105173
sc-astro-M16	Pirb	-0.0107005
sc-astro-M16	Pagr1a	-0.0107092
sc-astro-M16	Ddost	-0.010757
sc-astro-M16	Traf3	-0.0108257
sc-astro-M16	Efnb2	-0.0108843
sc-astro-M16	Sntb2	-0.0110093
sc-astro-M16	Pus10	-0.0112345
sc-astro-M16	Fam212b	-0.0112646
sc-astro-M16	Bbs2	-0.0113703
sc-astro-M16	Kdm6b	-0.0114087
sc-astro-M16	D030068K23Rik	-0.0114557
sc-astro-M16	Mtbp	-0.0114807
sc-astro-M16	Unc45a	-0.0116812
sc-astro-M16	Lrrc55	-0.0120542
sc-astro-M16	Prpf31	-0.0121554
sc-astro-M16	Xxylt1	-0.0121772
sc-astro-M16	Ctsk	-0.0123047
sc-astro-M16	Dbp	-0.0123523
sc-astro-M16	Hhex	-0.0123894
sc-astro-M16	Slc19a2	-0.0124096
sc-astro-M16	Zcchc6	-0.0125617
sc-astro-M16	Col7a1	-0.0127642
sc-astro-M16	H2afz	-0.0128002
sc-astro-M16	Zfyve28	-0.0128368
sc-astro-M16	Ift74	-0.0128622
sc-astro-M16	Spry3	-0.0130605
sc-astro-M16	Gm10269	-0.0131111
sc-astro-M16	Ephx2	-0.0131768
sc-astro-M16	Col9a2	-0.0132521
sc-astro-M16	P4ha1	-0.0133836
sc-astro-M16	Cpa2	-0.0133945
sc-astro-M16	Sall2	-0.0136626
sc-astro-M16	Fen1	-0.0138101
sc-astro-M16	Mical1	-0.0138177
sc-astro-M16	Gramd1a	-0.0138669
sc-astro-M16	Ncapd2	-0.0140519
sc-astro-M16	Tigar	-0.0141403
sc-astro-M16	Ghrh	-0.0141594
sc-astro-M16	Rab35	-0.0142617
sc-astro-M16	Magi1	-0.014367
sc-astro-M16	Mapk11	-0.0144969
sc-astro-M16	Gem	-0.0146492
sc-astro-M16	Mettl25	-0.0146756
sc-astro-M16	Narfl	-0.0148061
sc-astro-M16	Nub1	-0.014896
sc-astro-M16	Sp110	-0.0148972
sc-astro-M16	Caskin1	-0.0149591
sc-astro-M16	A330074K22Rik	-0.0149901
sc-astro-M16	Nme1	-0.0150698
sc-astro-M16	4930589L23Rik	-0.0152283
sc-astro-M16	Gm42788	-0.01543
sc-astro-M16	Gm2694	-0.0157927
sc-astro-M16	Il10rb	-0.0158424
sc-astro-M16	Uba1y	-0.0158451
sc-astro-M16	Gm29666	-0.0162999
sc-astro-M16	0610040F04Rik	-0.0164585
sc-astro-M16	Vcam1	-0.0166445
sc-astro-M16	Gm3604	-0.0166577
sc-astro-M16	Sst	-0.0167312
sc-astro-M16	Ddb2	-0.0168294
sc-astro-M16	Gm20512	-0.0169098
sc-astro-M16	Brwd1	-0.0169887
sc-astro-M16	Wdr25	-0.0170519
sc-astro-M16	Plpp5	-0.0175679
sc-astro-M16	Gm27184	-0.0176376
sc-astro-M16	Hmgcs2	-0.0179258
sc-astro-M16	Prkra	-0.0180435
sc-astro-M16	A430110L20Rik	-0.0183372
sc-astro-M16	Ddx42	-0.0186643
sc-astro-M16	Ticam1	-0.0188088
sc-astro-M16	Thap1	-0.0189525
sc-astro-M16	Mat2a	-0.0189947
sc-astro-M16	Fcgr3	-0.0190511
sc-astro-M16	Ufsp2	-0.0196706
sc-astro-M16	Tcf7l2	-0.0200712
sc-astro-M16	Kif17	-0.0200771
sc-astro-M16	Ms4a6b	-0.0200834
sc-astro-M16	Gm26760	-0.0201021
sc-astro-M16	Dhx58	-0.0202826
sc-astro-M16	Cxcl1	-0.0205535
sc-astro-M16	Stk10	-0.0205692
sc-astro-M16	4933407L21Rik	-0.0208063
sc-astro-M16	Zbtb20	-0.0209632
sc-astro-M16	Tpbgl	-0.021327
sc-astro-M16	Lpar4	-0.021638
sc-astro-M16	Zbed5	-0.022479
sc-astro-M16	Chmp2a	-0.0225007
sc-astro-M16	Ric3	-0.0225149
sc-astro-M16	Utp3	-0.0233286
sc-astro-M16	Dek	-0.0236816
sc-astro-M16	Ppp3ca	-0.0239155
sc-astro-M16	Gm13305	-0.0245201
sc-astro-M16	Trak1	-0.0245614
sc-astro-M16	Atp6v1d	-0.0246429
sc-astro-M16	Fam107a	-0.0248474
sc-astro-M16	Zmat1	-0.0248511
sc-astro-M16	Skida1	-0.0253727
sc-astro-M16	Mpg	-0.0254071
sc-astro-M16	Pou2f1	-0.025775
sc-astro-M16	Bzrap1	-0.0258437
sc-astro-M16	Tor2a	-0.0264504
sc-astro-M16	Plrg1	-0.0267141
sc-astro-M16	Boc	-0.02793
sc-astro-M16	A730020M07Rik	-0.0291225
sc-astro-M16	Fam19a1	-0.0293696
sc-astro-M16	Higd1a	-0.0293844
sc-astro-M16	Pygm	-0.0294321
sc-astro-M16	Wdhd1	-0.0308648
sc-astro-M16	Trip11	-0.0312461
sc-astro-M16	Phka1	-0.0318926
sc-astro-M16	Snx32	-0.0319723
sc-astro-M16	Chfr	-0.0323259
sc-astro-M16	Rbm26	-0.0328925
sc-astro-M16	A830082K12Rik	-0.033173
sc-astro-M16	Ech1	-0.0560761
sc-astro-M17	Rps12	0.486004
sc-astro-M17	Rps15a	0.380624
sc-astro-M17	Rps12-ps3	0.349155
sc-astro-M17	Rpl34	0.3449
sc-astro-M17	Rps16	0.342743
sc-astro-M17	Rps9	0.342578
sc-astro-M17	Rpl36a	0.334786
sc-astro-M17	Rps20	0.330986
sc-astro-M17	Rpl23a	0.330252
sc-astro-M17	Eef1a1	0.327279
sc-astro-M17	Rpl30	0.320041
sc-astro-M17	Rpl8	0.320033
sc-astro-M17	Rpl24	0.318508
sc-astro-M17	Rpl3	0.308693
sc-astro-M17	Pfdn5	0.269613
sc-astro-M17	Rpl7	0.247091
sc-astro-M17	Rpl22	0.235654
sc-astro-M17	Rplp0	0.231914
sc-astro-M17	Rpl15	0.182258
sc-astro-M18	Saa3	0.491287
sc-astro-M18	Zbp1	0.477375
sc-astro-M18	Steap4	0.466046
sc-astro-M18	AW112010	0.453905
sc-astro-M18	Uba7	0.405105
sc-astro-M18	Irf8	0.357352
sc-astro-M18	Tnfsf10	0.336719
sc-astro-M18	Stat2	0.329267
sc-astro-M18	Fxyd7	0.118164
sc-astro-M18	Zfp317	0.116868
sc-astro-M18	A230006K03Rik	0.0929256
sc-astro-M18	Ccl2	0.0621114
sc-astro-M18	Tprn	0.0523088
sc-astro-M18	D430036J16Rik	0.050488
sc-astro-M18	Gm7967	0.0468486
sc-astro-M18	Rimbp2	0.0466194
sc-astro-M18	Adcy2	0.0436588
sc-astro-M18	Chdh	0.0419754
sc-astro-M18	Foxj1	0.0378446
sc-astro-M18	Nos3	0.0368737
sc-astro-M18	Gbp5	0.0353792
sc-astro-M18	Jade1	0.0327037
sc-astro-M18	Chn1os3	0.0319115
sc-astro-M18	Vat1l	0.0313182
sc-astro-M18	Mtus2	0.0302937
sc-astro-M18	Hapln2	0.0287919
sc-astro-M18	Unc119	0.0283174
sc-astro-M18	Pld5	0.0282202
sc-astro-M18	Acss1	0.027539
sc-astro-M18	Hnrnph3	0.027247
sc-astro-M18	Pcdh10	0.0234094
sc-astro-M18	Aida	0.0226176
sc-astro-M18	Shkbp1	0.0221334
sc-astro-M18	Mad2l1bp	0.02194
sc-astro-M18	Smc6	0.021383
sc-astro-M18	Malsu1	0.0149219
sc-astro-M18	Gm4724	0.0120837
sc-astro-M18	Tnfaip6	0.00955257
sc-astro-M18	Metrn	0.0093391
sc-astro-M18	Akap11	0.00904653
sc-astro-M18	Tmem109	0.00868766
sc-astro-M18	Slitrk3	0.00864978
sc-astro-M18	Mapk3	0.00697252
sc-astro-M18	Pax6	0.00648361
sc-astro-M18	Il4ra	0.00618283
sc-astro-M18	Mrps34	0.00468409
sc-astro-M18	Plekhb1	0.00430749
sc-astro-M18	A830008E24Rik	0.00387114
sc-astro-M18	2310033P09Rik	0.00348615
sc-astro-M18	Tuba1b	0.0023043
sc-astro-M18	Fbxl16	0.00224054
sc-astro-M18	Prkg2	0.00210958
sc-astro-M18	Pik3c2b	0.00123619
sc-astro-M18	Fam221a	0.000946011
sc-astro-M18	Prox2os	-0.000155256
sc-astro-M18	Gm11744	-0.00020146
sc-astro-M18	Cnih3	-0.000237091
sc-astro-M18	Las1l	-0.000784886
sc-astro-M18	Zfp219	-0.00146975
sc-astro-M18	Ubqln4	-0.00191094
sc-astro-M18	Ccdc158	-0.00193139
sc-astro-M18	Cd59b	-0.00267582
sc-astro-M18	Rrp12	-0.00312479
sc-astro-M18	Epb41l1	-0.00326951
sc-astro-M18	Ttll11	-0.00401259
sc-astro-M18	Abce1	-0.00425262
sc-astro-M18	Ydjc	-0.00435203
sc-astro-M18	Slc7a6	-0.00488022
sc-astro-M18	Fam60a	-0.00534788
sc-astro-M18	Gm14306	-0.00539576
sc-astro-M18	Rpl13-ps3	-0.00587097
sc-astro-M18	Tpd52	-0.00722682
sc-astro-M18	Plin4	-0.00757932
sc-astro-M18	D630023F18Rik	-0.00773833
sc-astro-M18	Nkapl	-0.00971305
sc-astro-M18	Efna4	-0.0100046
sc-astro-M18	Camk2n2	-0.0113438
sc-astro-M18	Ttr	-0.0131399
sc-astro-M18	Zfat	-0.0134519
sc-astro-M18	Unc5b	-0.0139436
sc-astro-M18	S1pr3	-0.0145715
sc-astro-M18	Pcolce	-0.0146671
sc-astro-M18	Gm12976	-0.0146769
sc-astro-M18	Oxtr	-0.014843
sc-astro-M18	Crtac1	-0.0151423
sc-astro-M18	4930539J05Rik	-0.0152816
sc-astro-M18	9130221H12Rik	-0.015529
sc-astro-M18	Ttf2	-0.0157856
sc-astro-M18	Dio3	-0.0160906
sc-astro-M18	Anxa9	-0.0167353
sc-astro-M18	Wif1	-0.0171225
sc-astro-M18	Dcx	-0.0173853
sc-astro-M18	Zfp341	-0.0181094
sc-astro-M18	Fam227a	-0.0188937
sc-astro-M18	Hook3	-0.0190981
sc-astro-M18	Zyg11b	-0.0203749
sc-astro-M18	Paqr3	-0.021563
sc-astro-M18	Taco1	-0.0220841
sc-astro-M18	Cntrl	-0.0232787
sc-astro-M18	Unc13b	-0.0234765
sc-astro-M18	1700003E16Rik	-0.0245285
sc-astro-M18	Steap2	-0.0276769
sc-astro-M18	Ecm1	-0.0288184
sc-astro-M18	Dapk1	-0.0294542
sc-astro-M18	Slc25a51	-0.0359535
sc-astro-M18	Jund	-0.0366158
sc-astro-M18	Ssx2ip	-0.0406342
sc-astro-M18	Mphosph6	-0.045486
sc-astro-M18	0610012G03Rik	-0.0492086
sc-astro-M19	Actb	0.745515
sc-astro-M19	Insig1	0.487932
sc-astro-M19	Notch2	0.472959
sc-astro-M19	Spry2	0.471763
sc-astro-M19	Slc39a1	0.408009
sc-astro-M19	Lrrc8a	0.356513
sc-astro-M19	Sfxn5	0.352931
sc-astro-M19	Nfia	0.329573
sc-astro-M19	Clasp2	0.318429
sc-astro-M19	Abhd2	0.308745
sc-astro-M19	Cbx3	0.306727
sc-astro-M19	Pam	0.303052
sc-astro-M19	Bhlhe41	0.29442
sc-astro-M19	Ttyh2	0.268052
sc-astro-M19	Sdc4	0.258473
sc-astro-M19	Kdelr2	0.258145
sc-astro-M19	Ncam1	0.257594
sc-astro-M19	Wtap	0.246534
sc-astro-M19	Rpgrip1	0.246343
sc-astro-M19	Arglu1	0.244232
sc-astro-M19	Slitrk2	0.239119
sc-astro-M19	Sema4b	0.230952
sc-astro-M19	Amt	0.228612
sc-astro-M19	Zscan26	0.21912
sc-astro-M19	Marf1	0.207767
sc-astro-M19	Dctn4	0.207316
sc-astro-M19	Igsf11	0.203968
sc-astro-M19	Srrm2	0.195017
sc-astro-M19	Hsf2	0.182444
sc-astro-M19	Pdcd4	0.17053
sc-astro-M19	Mcmbp	0.165358
sc-astro-M19	Jag1	0.159961
sc-astro-M19	Med25	0.0516579
sc-astro-M19	Kansl1	0.0393099
sc-astro-M19	Npas3	0.0329444
sc-astro-M19	Scml2	0.0221159
sc-astro-M19	Bin2	0.0204044
sc-astro-M19	AI480526	0.020269
sc-astro-M19	Ndel1	0.0181496
sc-astro-M19	Fas	0.0175245
sc-astro-M19	Ankrd66	0.015838
sc-astro-M19	Foxo1	0.014929
sc-astro-M19	Paf1	0.0126149
sc-astro-M19	Plekhn1	0.0123435
sc-astro-M19	Wdr95	0.0115132
sc-astro-M19	Gm10146	0.0111166
sc-astro-M19	Lsm7	0.0109006
sc-astro-M19	Sar1a	0.00989157
sc-astro-M19	Klhl3	0.00952185
sc-astro-M19	Cbx4	0.00928381
sc-astro-M19	Arhgap35	0.00873269
sc-astro-M19	Syt11	0.00830294
sc-astro-M19	Dclk2	0.00803069
sc-astro-M19	Gm43062	0.00764146
sc-astro-M19	Chka	0.00740815
sc-astro-M19	Gm11827	0.00713062
sc-astro-M19	Ube2j2	0.00686216
sc-astro-M19	Lrp2bp	0.00664949
sc-astro-M19	Aspscr1	0.0062856
sc-astro-M19	Cebpb	0.00588742
sc-astro-M19	Spin4	0.00556981
sc-astro-M19	Gm27239	0.00529558
sc-astro-M19	Wnt8b	0.00502083
sc-astro-M19	Nsrp1	0.00490718
sc-astro-M19	Cyp4f15	0.00454627
sc-astro-M19	Nob1	0.00426627
sc-astro-M19	Foxp2	0.00424262
sc-astro-M19	Mcph1	0.00382504
sc-astro-M19	Cables2	0.00340133
sc-astro-M19	Pttg1ip	0.0031478
sc-astro-M19	Tecpr1	0.00271079
sc-astro-M19	Stau2	0.00129701
sc-astro-M19	Zc3h7a	0.00109566
sc-astro-M19	Gm8281	0.000640628
sc-astro-M19	Spata2l	0.000314461
sc-astro-M19	Zfp804a	0.000238371
sc-astro-M19	Itpk1	-0.00171271
sc-astro-M19	Ccdc163	-0.00234407
sc-astro-M19	Lman1	-0.00254996
sc-astro-M19	1700003M07Rik	-0.00274583
sc-astro-M19	Zcrb1	-0.00310462
sc-astro-M19	Rassf10	-0.00393894
sc-astro-M19	Prex2	-0.00470453
sc-astro-M19	Phf21a	-0.00578875
sc-astro-M19	Lamp5	-0.00579332
sc-astro-M19	Zfp322a	-0.00594081
sc-astro-M19	Lingo2	-0.00714025
sc-astro-M19	Fam159a	-0.00742445
sc-astro-M19	Lrrc71	-0.00808002
sc-astro-M19	Arid4a	-0.00849401
sc-astro-M19	Trnp1	-0.00887448
sc-astro-M19	Gm3252	-0.00982923
sc-astro-M19	Ogt	-0.0102624
sc-astro-M19	Tgfbr3l	-0.012523
sc-astro-M19	Kank1	-0.0138435
sc-astro-M19	Arxes2	-0.0139547
sc-astro-M19	Gm3488	-0.0141512
sc-astro-M19	Serpinf1	-0.0146075
sc-astro-M19	Vcp	-0.0185544
sc-astro-M19	Cacna1s	-0.0193603
sc-astro-M19	Vldlr	-0.0200799
sc-astro-M19	Chodl	-0.0207378
sc-astro-M2	Dbi	0.532723
sc-astro-M2	Fxyd1	0.460328
sc-astro-M2	Mt3	0.452629
sc-astro-M2	Vim	0.432597
sc-astro-M2	Prdx6	0.39619
sc-astro-M2	Id3	0.393756
sc-astro-M2	Sema3b	0.372462
sc-astro-M2	Cidea	0.315703
sc-astro-M2	Aebp1	0.273792
sc-astro-M2	Hspb8	0.263953
sc-astro-M2	Nbl1	0.25451
sc-astro-M2	Anxa5	0.251988
sc-astro-M2	Tuba1a	0.239876
sc-astro-M2	Crip2	0.23279
sc-astro-M2	Id1	0.22834
sc-astro-M2	Fbxo2	0.219985
sc-astro-M2	Cd9	0.217925
sc-astro-M2	Id2	0.203632
sc-astro-M2	Arl6ip1	0.19601
sc-astro-M2	H3f3b	0.14767
sc-astro-M2	Rpn2	0.137175
sc-astro-M2	Calr	0.106271
sc-astro-M20	Gbp4	0.715137
sc-astro-M20	Ung	0.6634
sc-astro-M20	Efemp1	0.483698
sc-astro-M20	Dlx6	0.203661
sc-astro-M20	Sept11	0.145134
sc-astro-M20	Fcnaos	0.113417
sc-astro-M20	Rbks	0.0234195
sc-astro-M20	Ccdc85b	0.022465
sc-astro-M20	4933406P04Rik	0.0100866
sc-astro-M20	Arhgap11a	0.0080663
sc-astro-M20	Gm13530	0.00521323
sc-astro-M20	Gm4419	0.00423265
sc-astro-M20	L1cam	0.0040106
sc-astro-M20	Srpk3	0.00336556
sc-astro-M20	Serpine1	0.00288056
sc-astro-M20	Mdfi	0.0020336
sc-astro-M20	Cacna1g	-0.00334654
sc-astro-M20	Ebf2	-0.00346778
sc-astro-M20	Efcc1	-0.00364519
sc-astro-M20	Pou3f1	-0.00618852
sc-astro-M20	Calcrl	-0.00831134
sc-astro-M21	Dscaml1	0.595804
sc-astro-M21	Pdlim1	0.568314
sc-astro-M21	4930532G15Rik	0.489633
sc-astro-M21	Gria3	0.382243
sc-astro-M21	Nphs1	0.264641
sc-astro-M21	Chrm2	0.221902
sc-astro-M21	Gm10306	0.204616
sc-astro-M21	Chpf2	0.177552
sc-astro-M21	Gm694	0.0174622
sc-astro-M21	Fbln7	0.014163
sc-astro-M21	Rims4	0.0130846
sc-astro-M21	9030612E09Rik	0.00975156
sc-astro-M21	Abcb1b	-0.00684504
sc-astro-M21	Kcnj9	-0.00896101
sc-astro-M21	4930524O07Rik	-0.0141075
sc-astro-M22	Fv1	0.587627
sc-astro-M22	Xkr4	0.55895
sc-astro-M22	Cenpp	0.535276
sc-astro-M22	Fam217a	0.535091
sc-astro-M22	Pip4k2b	0.273679
sc-astro-M22	Maats1	0.0821076
sc-astro-M22	St8sia3	0.073226
sc-astro-M22	Gm43403	0.0377762
sc-astro-M22	Gm3636	0.0212831
sc-astro-M22	Htr2c	0.0209372
sc-astro-M22	Ccdc24	0.0197094
sc-astro-M22	4833418N02Rik	0.0159765
sc-astro-M22	Wscd2	0.0114379
sc-astro-M22	B3galnt1	0.010364
sc-astro-M22	Tagln	0.00908332
sc-astro-M22	Hint3	-0.00607308
sc-astro-M22	Nppc	-0.0136844
sc-astro-M22	S100a3	-0.0204286
sc-astro-M22	Irx3os	-0.0266247
sc-astro-M22	Gm9008	-0.0272448
sc-astro-M23	mt-Nd2	0.647364
sc-astro-M23	mt-Atp6	0.602728
sc-astro-M23	Vps8	0.533757
sc-astro-M23	mt-Atp8	0.48098
sc-astro-M23	mt-Nd5	0.420767
sc-astro-M23	Rps28	0.414182
sc-astro-M23	mt-Nd3	0.406331
sc-astro-M23	mt-Nd4l	0.385421
sc-astro-M23	Cnot3	0.32067
sc-astro-M23	Hbb-bs	0.291146
sc-astro-M23	Hba-a1	0.243143
sc-astro-M23	Hba-a2	0.230811
sc-astro-M23	Rpl27	0.172317
sc-astro-M23	Bcas1	0.171584
sc-astro-M23	Kif5b	0.163353
sc-astro-M23	Map2	0.153674
sc-astro-M23	Kif5c	0.116617
sc-astro-M23	Dynll2	0.110052
sc-astro-M23	Hbb-bt	0.0900756
sc-astro-M23	Stmn1	0.0871147
sc-astro-M23	Ank3	0.0828472
sc-astro-M23	Dzank1	0.0820964
sc-astro-M23	2900052N01Rik	0.0769975
sc-astro-M23	Qdpr	0.0720391
sc-astro-M23	Sncb	0.0695846
sc-astro-M23	Tppp	0.0672045
sc-astro-M23	Stmn2	0.0655846
sc-astro-M23	Rpl12	0.0642874
sc-astro-M23	Wdr6	0.0340913
sc-astro-M23	Rpl4	0.0319764
sc-astro-M23	Lrfn5	0.0313687
sc-astro-M23	Evl	0.0242431
sc-astro-M23	Ahi1	0.0204265
sc-astro-M23	B630019K06Rik	0.0195318
sc-astro-M23	Wbscr17	0.00414933
sc-astro-M23	Arid3b	0.00125603
sc-astro-M23	Vcan	-0.0116354
sc-astro-M24	Lat	0.569076
sc-astro-M24	Rnf43	0.546579
sc-astro-M24	Zap70	0.54201
sc-astro-M24	Pim1	0.34035
sc-astro-M24	Shtn1	0.293178
sc-astro-M24	Rap2b	0.158092
sc-astro-M24	RP23-4H17.3	0.10991
sc-astro-M24	Gm26521	0.094916
sc-astro-M24	Stoml2	0.0826151
sc-astro-M24	Zbbx	0.0756598
sc-astro-M24	Zmynd19	0.0716424
sc-astro-M24	Fbn1	0.062551
sc-astro-M24	Chrna1os	0.0564071
sc-astro-M24	Adat1	0.0537793
sc-astro-M24	Synj1	0.0529723
sc-astro-M24	Arap3	0.0527439
sc-astro-M24	Arhgef19	0.0517058
sc-astro-M24	Ar	0.0507049
sc-astro-M24	Cfap157	0.0495434
sc-astro-M24	B230354K17Rik	0.0488977
sc-astro-M24	Foxp1	0.0487915
sc-astro-M24	Lzts1	0.0454979
sc-astro-M24	Fermt3	0.0437454
sc-astro-M24	Smg9	0.039341
sc-astro-M24	Hr	0.038293
sc-astro-M24	Kif24	0.0377587
sc-astro-M24	Lrrc3b	0.0336673
sc-astro-M24	Kctd3	0.0327224
sc-astro-M24	Pi16	0.0318302
sc-astro-M24	Lpxn	0.0295332
sc-astro-M24	Nat6	0.0276584
sc-astro-M24	AU040320	0.0273566
sc-astro-M24	Leng9	0.0272114
sc-astro-M24	Pcdhb7	0.0266543
sc-astro-M24	Cryba4	0.0250561
sc-astro-M24	Galntl6	0.0243158
sc-astro-M24	Sh2d5	0.0225659
sc-astro-M24	Kctd2	0.0216312
sc-astro-M24	Gnb2	0.0215805
sc-astro-M24	Rabggta	0.016543
sc-astro-M24	Mlf2	0.0147499
sc-astro-M24	Cadm2	0.0147252
sc-astro-M24	Zfp41	0.0144206
sc-astro-M24	Pdrg1	0.0136177
sc-astro-M24	Myo1d	0.0120726
sc-astro-M24	Dimt1	0.0119994
sc-astro-M24	B930082K07Rik	0.0118596
sc-astro-M24	Pcdhb12	0.0116106
sc-astro-M24	Gpr162	0.0114677
sc-astro-M24	Gm10126	0.0111504
sc-astro-M24	Il15ra	0.0105905
sc-astro-M24	2810030D12Rik	0.0100217
sc-astro-M24	Gpr12	0.00974347
sc-astro-M24	Piezo1	0.00868105
sc-astro-M24	Doc2a	0.00853828
sc-astro-M24	Trp53bp1	0.00674355
sc-astro-M24	Slc6a13	0.0063236
sc-astro-M24	Rpp40	0.00422212
sc-astro-M24	Whamm	0.00420764
sc-astro-M24	Ptk2b	0.00110955
sc-astro-M24	Ctnna3	0.000451771
sc-astro-M24	Gak	-0.000400893
sc-astro-M24	Gm38393	-0.000980631
sc-astro-M24	1700040D17Rik	-0.00218839
sc-astro-M24	Hcn2	-0.00231404
sc-astro-M24	Ccdc115	-0.00260138
sc-astro-M24	Zeb2os	-0.0028405
sc-astro-M24	RP24-136L4.5	-0.00310018
sc-astro-M24	Pak1	-0.00386706
sc-astro-M24	Ldah	-0.00443277
sc-astro-M24	Tmod1	-0.00518769
sc-astro-M24	Tcerg1l	-0.0061647
sc-astro-M24	Agk	-0.00681246
sc-astro-M24	Minos1	-0.00693238
sc-astro-M24	Zcchc8	-0.00734696
sc-astro-M24	Btbd19	-0.00740293
sc-astro-M24	Aaas	-0.00786224
sc-astro-M24	Smyd3	-0.00789572
sc-astro-M24	Kcnh1	-0.00914511
sc-astro-M24	Rai2	-0.00965932
sc-astro-M24	Trib2	-0.0104515
sc-astro-M24	Cdh19	-0.01138
sc-astro-M24	Pstk	-0.011437
sc-astro-M24	Crlf2	-0.0122745
sc-astro-M24	Mov10	-0.01268
sc-astro-M24	Elovl6	-0.0128627
sc-astro-M24	Lama5	-0.0129075
sc-astro-M24	Ptn	-0.0133857
sc-astro-M24	Ahcyl1	-0.0134074
sc-astro-M24	Bhlhe22	-0.0135956
sc-astro-M24	Rab11fip4	-0.0138944
sc-astro-M24	Tmem69	-0.0142299
sc-astro-M24	H1fx	-0.0148012
sc-astro-M24	Dmrtc1a	-0.0156035
sc-astro-M24	Gpr88	-0.015777
sc-astro-M24	Ier3ip1	-0.0167476
sc-astro-M24	Trim44	-0.0167568
sc-astro-M24	Gm28535	-0.0187374
sc-astro-M24	Csf3r	-0.0189032
sc-astro-M24	Hrh1	-0.0200792
sc-astro-M24	Slc35a2	-0.0214384
sc-astro-M24	Wnk2	-0.0223453
sc-astro-M24	Oscp1	-0.0224318
sc-astro-M24	Sfrp2	-0.0245207
sc-astro-M24	Slitrk4	-0.0245798
sc-astro-M24	Qk	-0.0246107
sc-astro-M24	Apoc1	-0.0246492
sc-astro-M24	Pld3	-0.0248076
sc-astro-M24	Adgrb3	-0.0265708
sc-astro-M24	Gm26512	-0.026825
sc-astro-M24	Pard3	-0.0272425
sc-astro-M24	Mgst2	-0.0275845
sc-astro-M24	Rnmt	-0.028059
sc-astro-M24	Pde9a	-0.0284498
sc-astro-M24	Ap3b2	-0.0293537
sc-astro-M24	Cspg5	-0.0298386
sc-astro-M24	Fut9	-0.0310575
sc-astro-M24	Ptprr	-0.0322101
sc-astro-M24	Zfp786	-0.0330622
sc-astro-M24	Pgr	-0.0348364
sc-astro-M24	Gzmm	-0.0352995
sc-astro-M24	Bcl2	-0.0367724
sc-astro-M24	Zfyve1	-0.0371659
sc-astro-M24	Slc25a44	-0.0376309
sc-astro-M24	Entpd2	-0.037974
sc-astro-M24	Sox2	-0.0380293
sc-astro-M24	Klhl2	-0.0404267
sc-astro-M24	Aven	-0.0411068
sc-astro-M24	Eml2	-0.0413678
sc-astro-M24	Dlgap2	-0.0427443
sc-astro-M24	Gria1	-0.0432579
sc-astro-M24	Slc9a3r1	-0.0435814
sc-astro-M24	Ddx3y	-0.044008
sc-astro-M24	Mfge8	-0.0449915
sc-astro-M24	Tmcc3	-0.0453048
sc-astro-M24	Zfp383	-0.0476516
sc-astro-M24	Abhd16a	-0.0509211
sc-astro-M24	Kctd18	-0.0515591
sc-astro-M24	Fam213a	-0.0520116
sc-astro-M24	Vstm2a	-0.0540925
sc-astro-M24	Mid1ip1	-0.0553911
sc-astro-M24	Selenbp1	-0.0559247
sc-astro-M24	Egfr	-0.0562787
sc-astro-M24	Tubb2b	-0.0589653
sc-astro-M24	Hint2	-0.0674692
sc-astro-M24	Mras	-0.0798362
sc-astro-M24	Ddx5	-0.0801194
sc-astro-M24	Dok7	-0.091732
sc-astro-M24	Adk	-0.0946413
sc-astro-M24	Comt	-0.0981873
sc-astro-M24	Dgcr6	-0.102005
sc-astro-M25	C1qa	0.514653
sc-astro-M25	Tmsb4x	0.501098
sc-astro-M25	C1qb	0.500954
sc-astro-M25	Tyrobp	0.451213
sc-astro-M25	Ctss	0.43739
sc-astro-M25	Fcer1g	0.404207
sc-astro-M25	C1qc	0.402077
sc-astro-M25	Aif1	0.290621
sc-astro-M25	Cd52	0.268747
sc-astro-M25	Ftl1	0.266615
sc-astro-M25	Laptm5	0.262964
sc-astro-M25	Ly86	0.261426
sc-astro-M25	Csf1r	0.258754
sc-astro-M25	Ccl4	0.256899
sc-astro-M25	Trem2	0.246265
sc-astro-M25	Rgs10	0.236309
sc-astro-M25	Lst1	0.235969
sc-astro-M25	Ccl12	0.193581
sc-astro-M25	Ccl3	0.189811
sc-astro-M25	Rac2	0.16705
sc-astro-M25	Gpr34	0.149853
sc-astro-M25	Ccl5	0.144356
sc-astro-M25	H2-DMa	0.134452
sc-astro-M25	Ppfia4	0.124854
sc-astro-M25	Cd86	0.124425
sc-astro-M26	Aldoc	0.557918
sc-astro-M26	Ckb	0.548659
sc-astro-M26	Pla2g7	0.501423
sc-astro-M26	Agt	0.454413
sc-astro-M26	Gpr37l1	0.423399
sc-astro-M26	Prnp	0.31331
sc-astro-M26	Gstm1	0.257869
sc-astro-M26	Abhd3	0.24913
sc-astro-M26	Tst	0.248264
sc-astro-M26	Pmm1	0.238624
sc-astro-M26	Hist1h2bc	0.161898
sc-astro-M26	Car2	0.160403
sc-astro-M26	S100b	0.120167
sc-astro-M26	Ephx1	0.088672
sc-astro-M26	Abhd18	0.0617839
sc-astro-M27	1700022N22Rik	0.609945
sc-astro-M27	Plxdc1	0.550941
sc-astro-M27	Gprc5c	0.550431
sc-astro-M27	Slc6a20a	0.527782
sc-astro-M27	Vtn	0.325505
sc-astro-M27	Engase	0.260892
sc-astro-M27	Dnm1	0.142781
sc-astro-M27	Timm50	0.0861674
sc-astro-M27	Gm16894	0.0219224
sc-astro-M27	Ypel2	0.0174047
sc-astro-M27	Pdzrn4	0.0123496
sc-astro-M27	Ldb3	0.00904714
sc-astro-M27	Uaca	0.00785019
sc-astro-M27	AV099323	0.00655234
sc-astro-M27	Brd1	0.00286642
sc-astro-M27	Als2	0.00240928
sc-astro-M27	Rbm47	-0.000211962
sc-astro-M27	2810417H13Rik	-0.00482549
sc-astro-M28	Slco1a4	0.468364
sc-astro-M28	Flt1	0.438366
sc-astro-M28	Ptprb	0.436986
sc-astro-M28	Ly6c1	0.401321
sc-astro-M28	Itm2a	0.398513
sc-astro-M28	Ly6a	0.398176
sc-astro-M28	Cdh5	0.383686
sc-astro-M28	Adgrf5	0.374512
sc-astro-M28	Adgrl4	0.364299
sc-astro-M28	Abcb1a	0.358957
sc-astro-M28	Cxcl12	0.358953
sc-astro-M28	Cldn5	0.347131
sc-astro-M28	Fn1	0.287309
sc-astro-M28	Hspb1	0.284083
sc-astro-M28	Podxl	0.270647
sc-astro-M28	Kdr	0.261688
sc-astro-M28	Pglyrp1	0.234066
sc-astro-M28	Bsg	0.224566
sc-astro-M28	Rgs5	0.213491
sc-astro-M28	Ctla2a	0.206386
sc-astro-M28	Hspa1a	0.199924
sc-astro-M28	Spock2	0.176692
sc-astro-M28	Fli1	0.143053
sc-astro-M28	Degs2	0.125481
sc-astro-M28	Ets1	0.117692
sc-astro-M28	Car5a	0.113219
sc-astro-M28	Icam2	0.109954
sc-astro-M28	Cav1	0.088784
sc-astro-M28	Nfkbia	0.0842091
sc-astro-M28	BC028528	0.0645612
sc-astro-M28	Lmo2	0.0595099
sc-astro-M28	Map3k8	0.0529725
sc-astro-M28	Acer2	0.0528812
sc-astro-M28	Adgra2	0.0509972
sc-astro-M28	Tns2	0.0503786
sc-astro-M28	2210408I21Rik	0.0458042
sc-astro-M28	Eef2	0.0446569
sc-astro-M28	Cnih2	0.0444957
sc-astro-M28	Sdpr	0.0420623
sc-astro-M28	Ddx3x	0.042035
sc-astro-M28	Cdc7	0.041048
sc-astro-M28	Lyz2	0.0406828
sc-astro-M28	Adora2a	0.0400007
sc-astro-M28	AI593442	0.0387467
sc-astro-M28	Notch1	0.0373721
sc-astro-M28	Phf1	0.0360972
sc-astro-M28	Prrg4	0.0354237
sc-astro-M28	Npb	0.0344107
sc-astro-M28	Zfp472	0.0333329
sc-astro-M28	Nagpa	0.0328188
sc-astro-M28	Ift43	0.0327025
sc-astro-M28	Fam196b	0.032302
sc-astro-M28	Il6ra	0.0297886
sc-astro-M28	Thumpd2	0.0290686
sc-astro-M28	Btk	0.0282378
sc-astro-M28	Dusp12	0.0264292
sc-astro-M28	Golga3	0.0258294
sc-astro-M28	Plvap	0.0242447
sc-astro-M28	Ptpn3	0.0239722
sc-astro-M28	Nhsl2	0.0238121
sc-astro-M28	Cds1	0.0235809
sc-astro-M28	Zfand6	0.0233281
sc-astro-M28	Coro2a	0.0227266
sc-astro-M28	Syne2	0.0225924
sc-astro-M28	Lrp4	0.0223722
sc-astro-M28	Tchh	0.0223243
sc-astro-M28	D030056L22Rik	0.021734
sc-astro-M28	Ccdc124	0.0214576
sc-astro-M28	Dlc1	0.0213255
sc-astro-M28	Lhx5	0.0208442
sc-astro-M28	Bcr	0.0201094
sc-astro-M28	H1f0	0.0197998
sc-astro-M28	Sox3	0.0194453
sc-astro-M28	Far2	0.0186853
sc-astro-M28	Cks2	0.0175665
sc-astro-M28	Tac2	0.0173646
sc-astro-M28	Rnf125	0.0173474
sc-astro-M28	Cenpw	0.0168045
sc-astro-M28	Kdm4a	0.016491
sc-astro-M28	Polr2i	0.016315
sc-astro-M28	AA474408	0.015572
sc-astro-M28	Gm14167	0.0154264
sc-astro-M28	Cwf19l1	0.0153689
sc-astro-M28	Akap2	0.0150413
sc-astro-M28	Btbd8	0.0147576
sc-astro-M28	Rprm	0.0141396
sc-astro-M28	Ola1	0.0141362
sc-astro-M28	Lysmd3	0.0140184
sc-astro-M28	Frrs1l	0.0139272
sc-astro-M28	Cnnm1	0.0138132
sc-astro-M28	Rnf113a1	0.0137777
sc-astro-M28	Skap1	0.0136341
sc-astro-M28	Nts	0.0132599
sc-astro-M28	Gm27199	0.0132456
sc-astro-M28	Mbnl2	0.0131088
sc-astro-M28	Vps16	0.0127437
sc-astro-M28	Lpcat2	0.0126568
sc-astro-M28	Paox	0.0123819
sc-astro-M28	Ehd3	0.0122658
sc-astro-M28	A930001A20Rik	0.0122517
sc-astro-M28	Relb	0.0120536
sc-astro-M28	Bbs10	0.0117949
sc-astro-M28	Grasp	0.0112104
sc-astro-M28	Sbds	0.0111343
sc-astro-M28	2700094K13Rik	0.0106093
sc-astro-M28	Tmem191c	0.0101756
sc-astro-M28	Pdpk1	0.0099872
sc-astro-M28	Armcx4	0.00984509
sc-astro-M28	Pcdhga3	0.00960207
sc-astro-M28	Rgs8	0.00933833
sc-astro-M28	C1ql2	0.00926279
sc-astro-M28	Nemf	0.00882904
sc-astro-M28	Fam132a	0.00855655
sc-astro-M28	Smdt1	0.00840839
sc-astro-M28	Gm10654	0.0083983
sc-astro-M28	Arrdc2	0.0083614
sc-astro-M28	Aldh3b2	0.00823773
sc-astro-M28	Nup153	0.00814365
sc-astro-M28	Gm29019	0.00799636
sc-astro-M28	Dixdc1	0.00782076
sc-astro-M28	Vwc2l	0.00779961
sc-astro-M28	Gm26737	0.00716845
sc-astro-M28	Ikzf1	0.00712771
sc-astro-M28	Ttc13	0.00691955
sc-astro-M28	Cd14	0.0067286
sc-astro-M28	Rcor2	0.00661114
sc-astro-M28	Gm16230	0.00657672
sc-astro-M28	Oxsr1	0.0065543
sc-astro-M28	Pan3	0.00642824
sc-astro-M28	Tmem130	0.00637222
sc-astro-M28	Tpm3	0.00602766
sc-astro-M28	Satb1	0.00571982
sc-astro-M28	Ccne2	0.00534914
sc-astro-M28	Kcng2	0.00532039
sc-astro-M28	4933413G19Rik	0.00478383
sc-astro-M28	Kdm5c	0.00470198
sc-astro-M28	Wdr13	0.00467024
sc-astro-M28	Ccdc149	0.00451403
sc-astro-M28	Pvrl4	0.00427322
sc-astro-M28	Ubqln1	0.00424412
sc-astro-M28	Ankrd11	0.00413243
sc-astro-M28	Smim10l2a	0.00405032
sc-astro-M28	Rab6b	0.00389771
sc-astro-M28	Gm20342	0.00383031
sc-astro-M28	Rhoh	0.00368511
sc-astro-M28	D930015E06Rik	0.00357555
sc-astro-M28	Kcnq2	0.00353644
sc-astro-M28	Rif1	0.00329027
sc-astro-M28	Cd164l2	0.0029831
sc-astro-M28	Parvg	0.00296664
sc-astro-M28	Vasn	0.00280897
sc-astro-M28	Ankrd12	0.00280888
sc-astro-M28	Armc7	0.00276017
sc-astro-M28	Usp13	0.00271832
sc-astro-M28	Fam208b	0.00259209
sc-astro-M28	Brd9	0.00251968
sc-astro-M28	Gal	0.00241261
sc-astro-M28	Zfp300	0.0022589
sc-astro-M28	Ackr1	0.00216923
sc-astro-M28	Rnf150	0.00187833
sc-astro-M28	Reps2	0.00152162
sc-astro-M28	Dck	0.00151699
sc-astro-M28	Gpr83	0.00140108
sc-astro-M28	Zim1	0.00138177
sc-astro-M28	Nck2	0.00138041
sc-astro-M28	Dnajc17	0.00122681
sc-astro-M28	Upf3b	0.00113683
sc-astro-M28	1700049G17Rik	0.00108929
sc-astro-M28	Dna2	0.00104629
sc-astro-M28	Glipr1	0.00103819
sc-astro-M28	Pmvk	0.000997847
sc-astro-M28	Isl1	0.000728912
sc-astro-M28	Ccdc67	0.000505116
sc-astro-M28	Zc3h6	0.000369199
sc-astro-M28	Rragb	0.00018911
sc-astro-M28	Uchl3	0.000132603
sc-astro-M28	Rab26	9.5727e-05
sc-astro-M28	D930020B18Rik	4.97908e-05
sc-astro-M28	Bag4	3.1847e-05
sc-astro-M28	Cacnb4	-4.93265e-05
sc-astro-M28	Dgat1	-0.000149052
sc-astro-M28	Tmed8	-0.000154936
sc-astro-M28	Pycr2	-0.00016862
sc-astro-M28	Syn2	-0.00025272
sc-astro-M28	Arhgef40	-0.000518046
sc-astro-M28	Krt28	-0.000537422
sc-astro-M28	Gap43	-0.000804092
sc-astro-M28	Ccdc57	-0.000873061
sc-astro-M28	Wdr83	-0.000878935
sc-astro-M28	Usp54	-0.000942498
sc-astro-M28	Ak1	-0.000986589
sc-astro-M28	Parp6	-0.00102468
sc-astro-M28	Vmn1r4	-0.00103098
sc-astro-M28	Auts2	-0.00105874
sc-astro-M28	Prss43	-0.00144032
sc-astro-M28	Cpm	-0.00146561
sc-astro-M28	Kcnip2	-0.00167699
sc-astro-M28	Exoc7	-0.00172657
sc-astro-M28	Tagln3	-0.00183357
sc-astro-M28	Hk2	-0.00191721
sc-astro-M28	Mill2	-0.00192623
sc-astro-M28	Fry	-0.00192729
sc-astro-M28	Tnfaip8l2	-0.00194397
sc-astro-M28	Klhl18	-0.00195355
sc-astro-M28	Pkd1	-0.00224423
sc-astro-M28	A330050F15Rik	-0.00225491
sc-astro-M28	Insm2	-0.00251773
sc-astro-M28	Cd180	-0.00269789
sc-astro-M28	Ccnb1	-0.00270231
sc-astro-M28	Ift81	-0.00281681
sc-astro-M28	Adamtsl1	-0.00281943
sc-astro-M28	Sp3	-0.00282714
sc-astro-M28	Tbc1d17	-0.00290259
sc-astro-M28	Zcchc18	-0.00330448
sc-astro-M28	Ntn1	-0.00333326
sc-astro-M28	Shank1	-0.00334605
sc-astro-M28	Cep170b	-0.00341271
sc-astro-M28	Usp27x	-0.00347471
sc-astro-M28	Magel2	-0.00374341
sc-astro-M28	Arv1	-0.00403614
sc-astro-M28	1700109H08Rik	-0.00410477
sc-astro-M28	Srsf4	-0.00422971
sc-astro-M28	Rapgef1	-0.0043662
sc-astro-M28	Crcp	-0.00441431
sc-astro-M28	1700029J07Rik	-0.00453038
sc-astro-M28	Bend3	-0.00454378
sc-astro-M28	Slc11a1	-0.00488838
sc-astro-M28	Oprl1	-0.00507529
sc-astro-M28	Wfdc17	-0.00510967
sc-astro-M28	Adamts4	-0.00527139
sc-astro-M28	Col1a1	-0.00531288
sc-astro-M28	Fa2h	-0.00549504
sc-astro-M28	Spop	-0.00551111
sc-astro-M28	Lurap1	-0.00551705
sc-astro-M28	Creg1	-0.00555515
sc-astro-M28	Zfp930	-0.00556097
sc-astro-M28	Kif20b	-0.00556292
sc-astro-M28	Bdnf	-0.00557245
sc-astro-M28	Ndufaf7	-0.00565604
sc-astro-M28	Kcnq5	-0.00565932
sc-astro-M28	Arf3	-0.00577028
sc-astro-M28	Armc8	-0.00597315
sc-astro-M28	Cd1d1	-0.00603225
sc-astro-M28	Plxna4	-0.00603263
sc-astro-M28	Myom1	-0.00616832
sc-astro-M28	Erdr1	-0.00644607
sc-astro-M28	Il34	-0.00651086
sc-astro-M28	Rgcc	-0.00654356
sc-astro-M28	Spin2c	-0.00680748
sc-astro-M28	Tmx4	-0.00692005
sc-astro-M28	Ubap2	-0.00707829
sc-astro-M28	Ccnl2	-0.00709099
sc-astro-M28	Mrap2	-0.00715792
sc-astro-M28	Sdf2l1	-0.00722038
sc-astro-M28	Traf3ip2	-0.00736681
sc-astro-M28	1700028J19Rik	-0.00739256
sc-astro-M28	Vgf	-0.00743006
sc-astro-M28	Rcan2	-0.00757918
sc-astro-M28	Tnnc1	-0.00766788
sc-astro-M28	Xkr8	-0.00771403
sc-astro-M28	Nrg1	-0.00776552
sc-astro-M28	Aloxe3	-0.00789362
sc-astro-M28	Disp2	-0.00800397
sc-astro-M28	Slc25a13	-0.00810202
sc-astro-M28	Arf5	-0.00819104
sc-astro-M28	Rpp25	-0.00835363
sc-astro-M28	Zfp882	-0.00841299
sc-astro-M28	Fcrls	-0.00848611
sc-astro-M28	Cacng5	-0.00854069
sc-astro-M28	Ctnnbip1	-0.0086962
sc-astro-M28	Slc6a7	-0.00885532
sc-astro-M28	Gm26549	-0.00889928
sc-astro-M28	Abcd2	-0.00904951
sc-astro-M28	Fsbp	-0.00919443
sc-astro-M28	Pja1	-0.00920709
sc-astro-M28	Fgd2	-0.00950632
sc-astro-M28	4931440F15Rik	-0.00952693
sc-astro-M28	Slamf1	-0.00956938
sc-astro-M28	Atrx	-0.00971796
sc-astro-M28	Ina	-0.00977664
sc-astro-M28	Ssc5d	-0.00984399
sc-astro-M28	Slit3	-0.00986521
sc-astro-M28	4921506M07Rik	-0.00994807
sc-astro-M28	Dda1	-0.00997418
sc-astro-M28	Alg1	-0.0100655
sc-astro-M28	BC051077	-0.0101233
sc-astro-M28	Erbb3	-0.0104582
sc-astro-M28	Nup107	-0.0108787
sc-astro-M28	Scn3a	-0.0108942
sc-astro-M28	Ppp1r17	-0.0109806
sc-astro-M28	Pole	-0.0110049
sc-astro-M28	Efcab5	-0.0111837
sc-astro-M28	Adck1	-0.0113011
sc-astro-M28	Gm26775	-0.0113674
sc-astro-M28	Enho	-0.0114277
sc-astro-M28	Lrfn1	-0.0114376
sc-astro-M28	Rdh14	-0.0118931
sc-astro-M28	Slc24a2	-0.0121114
sc-astro-M28	Adcy10	-0.0121374
sc-astro-M28	Gfm2	-0.0122806
sc-astro-M28	Pdia5	-0.0123613
sc-astro-M28	Zfp146	-0.0124773
sc-astro-M28	Pcdh1	-0.0130383
sc-astro-M28	Stk16	-0.0137351
sc-astro-M28	Fgf9	-0.0139039
sc-astro-M28	Rad54l	-0.0140948
sc-astro-M28	Lpin1	-0.0142653
sc-astro-M28	Slc23a2	-0.014448
sc-astro-M28	Car10	-0.0145437
sc-astro-M28	Kcnb1	-0.0147228
sc-astro-M28	1700019G17Rik	-0.0150242
sc-astro-M28	Nhs	-0.0150513
sc-astro-M28	Guca1a	-0.0153446
sc-astro-M28	Prep	-0.0155078
sc-astro-M28	Lrfn4	-0.0158052
sc-astro-M28	Vcl	-0.0159759
sc-astro-M28	Mdn1	-0.0160278
sc-astro-M28	Gm7293	-0.0160567
sc-astro-M28	Slc2a6	-0.0162568
sc-astro-M28	Gart	-0.0163473
sc-astro-M28	Irx2	-0.0176053
sc-astro-M28	Megf10	-0.0180421
sc-astro-M28	1810062G17Rik	-0.0182977
sc-astro-M28	Gpld1	-0.0185406
sc-astro-M28	Asap2	-0.0192102
sc-astro-M28	Gm11627	-0.0195635
sc-astro-M28	Ttc27	-0.0197379
sc-astro-M28	AI854517	-0.0203028
sc-astro-M28	Napa	-0.0219549
sc-astro-M28	Slc5a11	-0.0220073
sc-astro-M28	Fdps	-0.0222881
sc-astro-M28	Tuba4a	-0.022395
sc-astro-M28	B3gat1	-0.0233539
sc-astro-M28	Hid1	-0.0234284
sc-astro-M28	Chil1	-0.0239805
sc-astro-M28	Omg	-0.0249591
sc-astro-M28	Chgb	-0.0255949
sc-astro-M28	Cyp46a1	-0.0261326
sc-astro-M28	Matk	-0.0266558
sc-astro-M28	Pcyt2	-0.0318471
sc-astro-M28	Kin	-0.0326568
sc-astro-M28	Gabrb1	-0.038398
sc-astro-M28	Pcdh7	-0.0442931
sc-astro-M29	Dach2	0.618579
sc-astro-M29	Asprv1	0.610908
sc-astro-M29	Gm29480	0.609134
sc-astro-M29	Ret	0.526721
sc-astro-M29	Cacnb3	0.142608
sc-astro-M29	Dynlt1b	0.102027
sc-astro-M29	Zfhx3	0.0685136
sc-astro-M29	Nr4a2	0.0668328
sc-astro-M29	Myo19	0.0516627
sc-astro-M29	Angel2	0.0294177
sc-astro-M29	Havcr2	0.0196327
sc-astro-M29	Ebi3	0.0100978
sc-astro-M29	Cecr5	0.00992637
sc-astro-M29	Gpr165	0.00770894
sc-astro-M29	Adra2c	0.00682712
sc-astro-M29	Sowahb	0.00616303
sc-astro-M29	Gm26870	0.00371413
sc-astro-M29	Hspb3	0.0032904
sc-astro-M29	BC089491	0.0032319
sc-astro-M29	Slco2b1	0.00109525
sc-astro-M29	Gucy1a2	0.000491083
sc-astro-M29	FRMPD2	0.000273977
sc-astro-M29	Gm15816	-0.00157889
sc-astro-M29	Cgref1	-0.00186827
sc-astro-M29	1700095J03Rik	-0.00356782
sc-astro-M29	Figf	-0.00357766
sc-astro-M29	Zfand4	-0.00475166
sc-astro-M29	Rspo1	-0.00521292
sc-astro-M29	Atp6v0c	-0.00536805
sc-astro-M29	Fam227b	-0.00549306
sc-astro-M29	Gm26908	-0.00559749
sc-astro-M29	9130011E15Rik	-0.00616646
sc-astro-M29	Gm13054	-0.00698228
sc-astro-M29	Serpinb1a	-0.00811302
sc-astro-M29	Prkch	-0.00827348
sc-astro-M29	Gm15601	-0.00908081
sc-astro-M29	Gm29562	-0.0096441
sc-astro-M29	Cast	-0.0110716
sc-astro-M3	Slc1a2	0.502496
sc-astro-M3	Scd2	0.481763
sc-astro-M3	Ntrk2	0.449386
sc-astro-M3	Mt1	0.411308
sc-astro-M3	Slc6a11	0.409254
sc-astro-M3	Aqp4	0.406073
sc-astro-M3	Slc1a3	0.391538
sc-astro-M3	Ttyh1	0.38866
sc-astro-M3	Slc4a4	0.377174
sc-astro-M3	Luzp2	0.374985
sc-astro-M3	Marcks	0.347426
sc-astro-M3	Mt2	0.336167
sc-astro-M3	Glul	0.334088
sc-astro-M3	Gpm6a	0.332248
sc-astro-M3	Tspan3	0.329053
sc-astro-M3	Mmd2	0.320144
sc-astro-M3	Abat	0.306682
sc-astro-M3	2310022B05Rik	0.299479
sc-astro-M3	Ptprz1	0.294543
sc-astro-M3	Plpp3	0.287032
sc-astro-M3	Rcn2	0.286381
sc-astro-M3	Glud1	0.272868
sc-astro-M3	Sepp1	0.264335
sc-astro-M3	Pygb	0.249784
sc-astro-M3	Fabp7	0.243633
sc-astro-M3	Kctd5	0.235926
sc-astro-M3	Adcyap1r1	0.23576
sc-astro-M3	Ntsr2	0.226207
sc-astro-M3	Acsbg1	0.213732
sc-astro-M3	Abca1	0.206644
sc-astro-M3	Gabbr2	0.20487
sc-astro-M3	Bcan	0.188395
sc-astro-M3	Igsf1	0.180582
sc-astro-M3	Ctsb	0.179967
sc-astro-M3	Pbxip1	0.166044
sc-astro-M3	Ptpra	0.154566
sc-astro-M3	Gabbr1	0.151609
sc-astro-M3	Paqr8	0.135028
sc-astro-M3	Cadm4	0.11664
sc-astro-M3	Sash1	0.109451
sc-astro-M3	Trio	0.0810511
sc-astro-M4	Laptm4a	0.399721
sc-astro-M4	Slc7a11	0.393083
sc-astro-M4	Rarres2	0.3909
sc-astro-M4	Ednrb	0.361221
sc-astro-M4	Gja1	0.346297
sc-astro-M4	Ifi27	0.318323
sc-astro-M4	Scara3	0.299936
sc-astro-M4	Pdzph1	0.280052
sc-astro-M4	Serpine2	0.269806
sc-astro-M4	Ttll3	0.254615
sc-astro-M4	Mdk	0.232457
sc-astro-M4	Tprkb	0.22493
sc-astro-M4	Dynll1	0.188887
sc-astro-M4	Lgi1	0.173238
sc-astro-M4	Lpcat3	0.121046
sc-astro-M4	Adra2a	0.115613
sc-astro-M4	Cd320	0.102369
sc-astro-M4	Gpc1	0.0968957
sc-astro-M4	Nudt10	0.0902362
sc-astro-M4	Lap3	0.0846093
sc-astro-M4	Rarres1	0.0771844
sc-astro-M4	Ucp2	0.0615736
sc-astro-M4	Phip	0.0536279
sc-astro-M4	PISD	0.046134
sc-astro-M4	Asap3	0.0439281
sc-astro-M4	Smad4	0.0424564
sc-astro-M4	Gfpt2	0.0388439
sc-astro-M4	Hs3st5	0.0370286
sc-astro-M4	Rbm25	0.032462
sc-astro-M4	Car11	0.027393
sc-astro-M4	BC030336	0.0185373
sc-astro-M4	Zfp711	0.0175688
sc-astro-M4	Plcb3	0.0171974
sc-astro-M4	Gm26682	0.0167151
sc-astro-M4	Cfp	0.0165573
sc-astro-M4	Gm17249	0.0107692
sc-astro-M4	Phf21b	-0.0150192
sc-astro-M4	Mef2d	-0.0201288
sc-astro-M4	Rad23b	-0.0204416
sc-astro-M4	Gpatch2l	-0.0422359
sc-astro-M4	Hsf4	-0.0429616
sc-astro-M4	Nop58	-0.0469244
sc-astro-M4	Fstl5	-0.0498494
sc-astro-M5	Gstm5	0.430729
sc-astro-M5	Fabp5	0.362235
sc-astro-M5	Prdx1	0.362095
sc-astro-M5	Atp5h	0.350914
sc-astro-M5	Atp5j	0.345956
sc-astro-M5	Ndufa12	0.330225
sc-astro-M5	Atp5l	0.30928
sc-astro-M5	Ddt	0.30471
sc-astro-M5	Ndufs5	0.289316
sc-astro-M5	Cox7b	0.283723
sc-astro-M5	Ndufb4	0.279919
sc-astro-M5	Ndufb10	0.27484
sc-astro-M5	Ndufb6	0.270192
sc-astro-M5	Uqcrb	0.267079
[truncated: 542 more rows]

## Sheet: b.sc_astro_linmod
id	contrast	estimate	SE	df	z.ratio	p.value
sc-astro-M1	FGF - PF	0.0116264	0.00149462	Inf	7.77882	7.32025e-15
sc-astro-M10	FGF - PF	-0.00287351	0.000956296	Inf	-3.00483	0.00265729
sc-astro-M11	FGF - PF	0.00241024	0.000827768	Inf	2.91173	0.00359428
sc-astro-M12	FGF - PF	0.00429731	0.0022382	Inf	1.91999	0.0548595
sc-astro-M13	FGF - PF	-0.00371796	0.00181431	Inf	-2.04924	0.0404385
sc-astro-M14	FGF - PF	-0.00261989	0.00119119	Inf	-2.19939	0.02785
sc-astro-M15	FGF - PF	0.00217716	0.00137552	Inf	1.58279	0.113469
sc-astro-M16	FGF - PF	0.00120435	0.000882841	Inf	1.36418	0.172512
sc-astro-M17	FGF - PF	-0.00141277	0.00117214	Inf	-1.20529	0.228091
sc-astro-M18	FGF - PF	0.00153825	0.00139985	Inf	1.09887	0.271826
sc-astro-M19	FGF - PF	-0.000886107	0.00074051	Inf	-1.19662	0.231456
sc-astro-M2	FGF - PF	0.00681428	0.000930214	Inf	7.32549	2.38024e-13
sc-astro-M20	FGF - PF	0.000457368	0.000262996	Inf	1.73907	0.0820229
sc-astro-M21	FGF - PF	-0.000328121	0.000161998	Inf	-2.02546	0.04282
sc-astro-M22	FGF - PF	-0.000237948	0.000156079	Inf	-1.52453	0.127376
sc-astro-M23	FGF - PF	-0.00134131	0.00360892	Inf	-0.371666	0.710141
sc-astro-M24	FGF - PF	-0.000325221	0.00029308	Inf	-1.10967	0.267142
sc-astro-M25	FGF - PF	0.000578968	0.00101206	Inf	0.572066	0.567277
sc-astro-M26	FGF - PF	0.000162223	0.000751571	Inf	0.215845	0.829109
sc-astro-M27	FGF - PF	-6.97733e-05	0.000157079	Inf	-0.444192	0.656904
sc-astro-M28	FGF - PF	0.000113688	0.000403452	Inf	0.281787	0.778107
sc-astro-M29	FGF - PF	3.75794e-05	0.00016796	Inf	0.22374	0.82296
sc-astro-M3	FGF - PF	0.00901708	0.00144282	Inf	6.24964	4.11409e-10
sc-astro-M4	FGF - PF	0.00470453	0.000853484	Inf	5.51215	3.54484e-08
sc-astro-M5	FGF - PF	-0.00506403	0.00102077	Inf	-4.96097	7.01426e-07
sc-astro-M6	FGF - PF	-0.00725397	0.00186547	Inf	-3.88855	0.000100846
sc-astro-M7	FGF - PF	0.00407349	0.000761351	Inf	5.35035	8.77861e-08
sc-astro-M8	FGF - PF	-0.00458512	0.00112862	Inf	-4.0626	4.85292e-05
sc-astro-M9	FGF - PF	-0.00562289	0.00157397	Inf	-3.57242	0.000353698

## Sheet: c.sc_astro_wgcna_goterms
id	query.number	significant	p.value	term.size	query.size	overlap.size	precision	recall	term.id	domain	subgraph.number	term.name	relative.depth	intersection
sc-astro-M1	gene	TRUE	0.00293	159	24	8	0.333	0.05	GO:0097190	BP	3	apoptotic signaling pathway	1	CTNNB1,PEA15A,CLU,ITM2B,TMBIM6,ITM2C,LAMP1,GNAI2
sc-astro-M1	gene	TRUE	0.00293	42	26	5	0.192	0.119	GO:0048709	BP	4	oligodendrocyte differentiation	1	CNP,CTNNB1,ID4,CLU,KCNJ10
sc-astro-M1	gene	TRUE	0.00446	90	14	4	0.286	0.044	REAC:R-MMU-76002	rea	1	Platelet activation, signaling and aggregation	1	PSAP,SPARC,CLU,GNAI2
sc-astro-M1	gene	TRUE	0.00526	21	11	3	0.273	0.143	GO:0042982	BP	14	amyloid precursor protein metabolic process	1	CLU,ITM2B,ITM2C
sc-astro-M1	gene	TRUE	0.0103	15	24	3	0.125	0.2	GO:0010559	BP	9	regulation of glycoprotein biosynthetic process	1	CTNNB1,ITM2B,ITM2C
sc-astro-M1	gene	TRUE	0.0138	18	24	3	0.125	0.167	GO:0030850	BP	19	prostate gland development	1	PSAP,CTNNB1,ID4
sc-astro-M1	gene	TRUE	0.0138	35	34	4	0.118	0.114	GO:0045778	BP	6	positive regulation of ossification	1	CTNNB1,ID4,GNAS,GPM6B
sc-astro-M1	gene	TRUE	0.0183	18	34	3	0.088	0.167	GO:0097306	BP	18	cellular response to alcohol	1	CTNNB1,GNAS,MLC1
sc-astro-M1	gene	TRUE	0.0183	144	27	6	0.222	0.042	GO:0051259	BP	21	protein complex oligomerization	1	CTNNB1,CLU,CAT,OAT,MLC1,KCNJ10
sc-astro-M1	gene	TRUE	0.0228	186	34	7	0.206	0.038	GO:0042493	BP	7	response to drug	1	PSAP,CTNNB1,TMBIM6,CAT,GNAS,GNAI2,KCNJ10
sc-astro-M1	gene	TRUE	0.0378	289	30	8	0.267	0.028	GO:0060548	BP	15	negative regulation of cell death	1	PSAP,CTNNB1,PEA15A,CLU,TMBIM6,CAT,GNAI2,ITPKB
sc-astro-M1	gene	TRUE	0.0396	128	2	2	1	0.016	GO:0010817	BP	5	regulation of hormone levels	1	CPE,NNAT
sc-astro-M1	gene	TRUE	0.0415	35	6	2	0.333	0.057	GO:0071236	BP	10	cellular response to antibiotic	1	PSAP,CLU
sc-astro-M1	gene	TRUE	0.0418	16	13	2	0.154	0.125	GO:1905897	BP	22	regulation of response to endoplasmic reticulum stress	1	CLU,TMBIM6
sc-astro-M2	gene	TRUE	0.000221	23	18	4	0.222	0.174	KEGG:04350	keg	41	TGF-beta signaling pathway	1	ID3,ID2,NBL1,ID1
sc-astro-M2	gene	TRUE	0.00705	79	15	4	0.267	0.051	GO:0007178	BP	6	transmembrane receptor protein serine/threonine kinase signaling pathway	1	CIDEA,VIM,NBL1,ID1
sc-astro-M2	gene	TRUE	0.00705	11	8	2	0.25	0.182	GO:0050994	BP	12	regulation of lipid catabolic process	1	CIDEA,DBI
sc-astro-M2	gene	TRUE	0.00705	61	20	4	0.2	0.066	GO:0001649	BP	1	osteoblast differentiation	1	ID3,H3F3B,ID2,ID1
sc-astro-M2	gene	TRUE	0.00705	175	3	3	1	0.017	GO:0055065	BP	15	metal ion homeostasis	1	DBI,MT3,FXYD1
sc-astro-M2	gene	TRUE	0.00705	19	4	2	0.5	0.105	GO:0014009	BP	13	glial cell proliferation	1	DBI,VIM
sc-astro-M2	gene	TRUE	0.00705	213	3	3	1	0.014	GO:0030001	BP	9	metal ion transport	1	DBI,MT3,FXYD1
sc-astro-M2	gene	TRUE	0.0113	41	3	2	0.667	0.049	GO:0044282	BP	43	small molecule catabolic process	1	DBI,MT3
sc-astro-M2	gene	TRUE	0.0116	107	8	3	0.375	0.028	GO:1901361	BP	5	organic cyclic compound catabolic process	1	CIDEA,VIM,MT3
sc-astro-M2	gene	TRUE	0.0145	42	18	3	0.167	0.071	GO:0043433	BP	17	negative regulation of DNA-binding transcription factor activity	1	ID3,ID2,ID1
sc-astro-M2	gene	TRUE	0.0154	11	17	2	0.118	0.182	GO:0030195	BP	3	negative regulation of blood coagulation	1	ANXA5,CD9
sc-astro-M2	gene	TRUE	0.0159	87	11	3	0.273	0.034	GO:0051235	BP	30	maintenance of location	1	CIDEA,DBI,NBL1
sc-astro-M2	gene	TRUE	0.02	13	18	2	0.111	0.154	GO:0043392	BP	7	negative regulation of DNA binding	1	ID2,ID1
sc-astro-M2	gene	TRUE	0.0201	55	18	3	0.167	0.055	GO:0007623	BP	32	circadian rhythm	1	ID3,ID2,ID1
sc-astro-M2	gene	TRUE	0.0261	38	22	3	0.136	0.079	KEGG:04141	keg	8	Protein processing in endoplasmic reticulum	1	CALR,RPN2,FBXO2
sc-astro-M2	gene	TRUE	0.0261	43	18	3	0.167	0.07	KEGG:04550	keg	33	Signaling pathways regulating pluripotency of stem cells	1	ID3,ID2,ID1
sc-astro-M2	gene	TRUE	0.0268	285	22	6	0.273	0.021	GO:0045892	BP	18	negative regulation of transcription, DNA-templated	1	CALR,ID3,AEBP1,ID2,MT3,ID1
sc-astro-M2	gene	TRUE	0.0268	283	22	6	0.273	0.021	GO:0051270	BP	28	regulation of cellular component movement	1	CALR,VIM,ANXA5,CD9,FXYD1,NBL1
sc-astro-M2	gene	TRUE	0.0275	145	18	4	0.222	0.028	GO:0030855	BP	24	epithelial cell differentiation	1	ID3,ID2,VIM,ID1
sc-astro-M2	gene	TRUE	0.0276	109	3	2	0.667	0.018	GO:0055114	BP	19	oxidation-reduction process	1	DBI,MT3
sc-astro-M2	gene	TRUE	0.0293	23	15	2	0.133	0.087	GO:0032963	BP	14	collagen metabolic process	1	VIM,ID1
sc-astro-M2	gene	TRUE	0.0293	15	22	2	0.091	0.133	GO:0090398	BP	21	cellular senescence	1	CALR,ID2
sc-astro-M2	gene	TRUE	0.0299	17	20	2	0.1	0.118	GO:0007338	BP	38	single fertilization	1	H3F3B,CD9
sc-astro-M2	gene	TRUE	0.03	71	18	3	0.167	0.042	GO:0010038	BP	22	response to metal ion	1	ID2,ANXA5,MT3
sc-astro-M2	gene	TRUE	0.033	34	12	2	0.167	0.059	GO:0050709	BP	23	negative regulation of protein secretion	1	CIDEA,ANXA5
sc-astro-M2	gene	TRUE	0.0334	121	20	5	0.25	0.041	REAC:R-MMU-8953897	rea	31	Cellular responses to external stimuli	1	H3F3B,PRDX6,MT3,HSPB8,ID1
sc-astro-M2	gene	TRUE	0.0348	21	19	2	0.105	0.095	GO:0032892	BP	37	positive regulation of organic acid transport	1	ARL6IP1,FXYD1
sc-astro-M2	gene	TRUE	0.041	72	21	3	0.143	0.042	GO:0009100	BP	36	glycoprotein metabolic process	1	RPN2,MT3,FBXO2
sc-astro-M2	gene	TRUE	0.0439	27	18	2	0.111	0.074	GO:0001656	BP	45	metanephros development	1	ID3,ID2
sc-astro-M2	gene	TRUE	0.0447	232	15	4	0.267	0.017	GO:0048812	BP	40	neuron projection morphogenesis	1	VIM,MT3,NBL1,ID1
sc-astro-M2	gene	TRUE	0.0459	27	19	2	0.105	0.074	GO:0043154	BP	10	negative regulation of cysteine-type endopeptidase activity involved in apoptotic process	1	ARL6IP1,MT3
sc-astro-M2	gene	TRUE	0.0462	75	22	3	0.136	0.04	GO:0031647	BP	35	regulation of protein stability	1	CALR,MT3,ID1
sc-astro-M2	gene	TRUE	0.0465	83	8	2	0.25	0.024	GO:0051052	BP	44	regulation of DNA metabolic process	1	ID3,CIDEA
sc-astro-M2	gene	TRUE	0.0494	28	22	2	0.091	0.071	GO:0071156	BP	4	regulation of cell cycle arrest	1	CALR,ID2
sc-astro-M2	gene	TRUE	0.0494	267	22	5	0.227	0.019	GO:0008284	BP	29	positive regulation of cell proliferation	1	CALR,CRIP2,ID2,VIM,ID1
sc-astro-M3	gene	TRUE	7.67e-05	14	22	4	0.182	0.286	GO:0008652	BP	6	cellular amino acid biosynthetic process	1	SLC1A3,GLUD1,GLUL,ABAT
sc-astro-M3	gene	TRUE	9.58e-05	64	7	4	0.571	0.062	GO:0001101	BP	56	response to acid chemical	1	SLC1A2,SLC1A3,SCD2,NTRK2
sc-astro-M3	gene	TRUE	0.000101	121	9	5	0.556	0.041	GO:0006820	BP	7	anion transport	1	SLC1A2,SLC1A3,TTYH1,NTRK2,SLC4A4
sc-astro-M3	gene	TRUE	0.000152	80	7	4	0.571	0.05	GO:0006836	BP	26	neurotransmitter transport	1	SLC1A2,SLC1A3,SLC6A11,NTRK2
sc-astro-M3	gene	TRUE	0.000596	24	17	4	0.235	0.167	REAC:R-MMU-112310	rea	14	Neurotransmitter release cycle	1	SLC1A2,SLC1A3,SLC6A11,ABAT
sc-astro-M3	gene	TRUE	0.000663	175	9	6	0.667	0.034	REAC:R-MMU-382551	rea	40	Transport of small molecules	1	SLC1A2,SLC1A3,AQP4,SLC6A11,TTYH1,SLC4A4
sc-astro-M3	gene	TRUE	0.00159	10	22	3	0.136	0.3	KEGG:00250	keg	58	Alanine, aspartate and glutamate metabolism	1	GLUD1,GLUL,ABAT
sc-astro-M3	gene	TRUE	0.00272	32	36	4	0.111	0.125	GO:0090277	BP	18	positive regulation of peptide hormone secretion	1	GLUD1,GABBR1,GLUL,ABAT
sc-astro-M3	gene	TRUE	0.00313	14	7	2	0.286	0.143	GO:0006855	BP	13	drug transmembrane transport	1	SLC1A2,SLC1A3
sc-astro-M3	gene	TRUE	0.00371	79	17	4	0.235	0.051	GO:0050806	BP	3	positive regulation of synaptic transmission	1	SLC1A3,GLUL,NTRK2,ABAT
sc-astro-M3	gene	TRUE	0.00458	117	22	5	0.227	0.043	GO:0010035	BP	39	response to inorganic substance	1	SLC1A3,GLUD1,MT2,MT1,ABAT
sc-astro-M3	gene	TRUE	0.00555	11	12	2	0.167	0.182	GO:0007263	BP	16	nitric oxide mediated signal transduction	1	MT2,MT1
sc-astro-M3	gene	TRUE	0.00731	13	12	2	0.167	0.154	GO:0098754	BP	43	detoxification	1	MT2,MT1
sc-astro-M3	gene	TRUE	0.013	19	12	2	0.167	0.105	GO:0046916	BP	32	cellular transition metal ion homeostasis	1	MT2,MT1
sc-astro-M3	gene	TRUE	0.0133	81	3	2	0.667	0.025	GO:0021537	BP	21	telencephalon development	1	SLC1A2,NTRK2
sc-astro-M3	gene	TRUE	0.014	17	14	2	0.143	0.118	GO:0046847	BP	55	filopodium assembly	1	TTYH1,GPM6A
sc-astro-M3	gene	TRUE	0.0154	64	4	2	0.5	0.031	GO:0043524	BP	1	negative regulation of neuron apoptotic process	1	MT1,NTRK2
sc-astro-M3	gene	TRUE	0.0182	56	19	3	0.158	0.054	GO:0001764	BP	62	neuron migration	1	GPM6A,NTRK2,PTPRZ1
sc-astro-M3	gene	TRUE	0.0194	118	20	4	0.2	0.034	GO:0009611	BP	9	response to wounding	1	SLC1A2,SLC1A3,PLPP3,ABAT
sc-astro-M3	gene	TRUE	0.0204	90	13	3	0.231	0.033	GO:0051260	BP	36	protein homooligomerization	1	SLC1A2,GLUL,MARCKS
sc-astro-M3	gene	TRUE	0.0209	13	22	2	0.091	0.154	KEGG:04964	keg	48	Proximal tubule bicarbonate reclamation	1	GLUD1,SLC4A4
sc-astro-M3	gene	TRUE	0.0209	26	28	3	0.107	0.115	KEGG:03320	keg	41	PPAR signaling pathway	1	FABP7,SCD2,ACSBG1
sc-astro-M3	gene	TRUE	0.0209	17	12	2	0.167	0.118	KEGG:04978	keg	8	Mineral absorption	1	MT2,MT1
sc-astro-M3	gene	TRUE	0.0209	49	13	3	0.231	0.061	KEGG:04724	keg	11	Glutamatergic synapse	1	SLC1A2,SLC1A3,GLUL
sc-astro-M3	gene	TRUE	0.0209	23	9	2	0.222	0.087	KEGG:04976	keg	22	Bile secretion	1	AQP4,SLC4A4
sc-astro-M3	gene	TRUE	0.0209	38	23	3	0.13	0.079	KEGG:04217	keg	4	Necroptosis	1	GLUD1,GLUL,PYGB
sc-astro-M3	gene	TRUE	0.0209	39	36	4	0.111	0.103	KEGG:04727	keg	35	GABAergic synapse	1	GABBR1,GLUL,GABBR2,ABAT
sc-astro-M3	gene	TRUE	0.0248	61	7	2	0.286	0.033	GO:0009416	BP	44	response to light stimulus	1	SLC1A2,SLC1A3
sc-astro-M3	gene	TRUE	0.0248	240	19	5	0.263	0.021	GO:0007610	BP	42	behavior	1	SLC1A2,SLC1A3,NTRK2,ABAT,PTPRZ1
sc-astro-M3	gene	TRUE	0.0266	11	36	2	0.056	0.182	GO:0007214	BP	45	gamma-aminobutyric acid signaling pathway	1	GABBR1,GABBR2
sc-astro-M3	gene	TRUE	0.0304	12	28	2	0.071	0.167	KEGG:01212	keg	23	Fatty acid metabolism	1	SCD2,ACSBG1
sc-astro-M3	gene	TRUE	0.0311	51	29	3	0.103	0.059	GO:0051056	BP	54	regulation of small GTPase mediated signal transduction	1	ABCA1,ADCYAP1R1,MMD2
sc-astro-M3	gene	TRUE	0.0329	13	22	2	0.091	0.154	REAC:R-MMU-70614	rea	25	Amino acid synthesis and interconversion (transamination)	1	GLUD1,GLUL
sc-astro-M3	gene	TRUE	0.0337	13	36	2	0.056	0.154	GO:0051953	BP	57	negative regulation of amine transport	1	GABBR1,ABAT
sc-astro-M3	gene	TRUE	0.0341	28	17	2	0.118	0.071	GO:0042136	BP	37	neurotransmitter biosynthetic process	1	SLC1A3,ABAT
sc-astro-M3	gene	TRUE	0.0355	183	3	2	0.667	0.011	GO:0033993	BP	61	response to lipid	1	SCD2,NTRK2
sc-astro-M3	gene	TRUE	0.0355	14	36	2	0.056	0.143	GO:2001024	BP	31	negative regulation of response to drug	1	GABBR1,ABAT
sc-astro-M3	gene	TRUE	0.0368	38	14	2	0.143	0.053	GO:0060041	BP	12	retina development in camera-type eye	1	GPM6A,NTRK2
sc-astro-M3	gene	TRUE	0.0379	27	20	2	0.1	0.074	GO:0034109	BP	60	homotypic cell-cell adhesion	1	PLPP3,ABAT
sc-astro-M3	gene	TRUE	0.0411	293	27	6	0.222	0.02	GO:0045937	BP	19	positive regulation of phosphate metabolic process	1	NTSR2,PLPP3,ADCYAP1R1,MMD2,NTRK2,PTPRZ1
sc-astro-M3	gene	TRUE	0.0416	70	36	4	0.111	0.057	KEGG:04080	keg	2	Neuroactive ligand-receptor interaction	1	NTSR2,GABBR1,ADCYAP1R1,GABBR2
sc-astro-M3	gene	TRUE	0.0425	14	36	2	0.056	0.143	KEGG:04742	keg	49	Taste transduction	1	GABBR1,GABBR2
sc-astro-M3	gene	TRUE	0.0434	12	28	2	0.071	0.167	REAC:R-MMU-75105	rea	51	Fatty acyl-CoA biosynthesis	1	SCD2,ACSBG1
sc-astro-M3	gene	TRUE	0.0479	32	20	2	0.1	0.062	GO:0061041	BP	52	regulation of wound healing	1	PLPP3,ABAT
sc-astro-M3	gene	TRUE	0.0493	175	12	3	0.25	0.017	GO:0030003	BP	38	cellular cation homeostasis	1	MT2,MT1,SLC4A4
sc-astro-M5	gene	TRUE	7.78e-13	33	13	8	0.615	0.242	REAC:R-MMU-163200	rea	3	Respiratory electron transport, ATP synthesis by chemiosmotic coupling, and heat production by uncoupling proteins.	1	NDUFA12,NDUFB4,ATP5J,NDUFS5,ATP5H,ATP5L,NDUFB10,NDUFB6
sc-astro-M5	gene	TRUE	7.31e-12	63	14	10	0.714	0.159	KEGG:00190	keg	15	Oxidative phosphorylation	1	NDUFA12,UQCRB,NDUFB4,ATP5J,NDUFS5,COX7B,ATP5H,ATP5L,NDUFB10,NDUFB6
sc-astro-M5	gene	TRUE	5.93e-11	73	17	10	0.588	0.137	KEGG:05016	keg	1	Huntington disease	1	SOD2,NDUFA12,UQCRB,NDUFB4,ATP5J,NDUFS5,COX7B,ATP5H,NDUFB10,NDUFB6
sc-astro-M5	gene	TRUE	8.27e-11	88	14	10	0.714	0.114	KEGG:04714	keg	25	Thermogenesis	1	NDUFA12,UQCRB,NDUFB4,ATP5J,NDUFS5,COX7B,ATP5H,ATP5L,NDUFB10,NDUFB6
sc-astro-M5	gene	TRUE	3.05e-10	68	14	9	0.643	0.132	KEGG:05012	keg	11	Parkinson disease	1	NDUFA12,UQCRB,NDUFB4,ATP5J,NDUFS5,COX7B,ATP5H,NDUFB10,NDUFB6
sc-astro-M5	gene	TRUE	5.41e-10	74	14	9	0.643	0.122	KEGG:05010	keg	9	Alzheimer disease	1	NDUFA12,UQCRB,NDUFB4,ATP5J,NDUFS5,COX7B,ATP5H,NDUFB10,NDUFB6
sc-astro-M5	gene	TRUE	1.3e-07	58	14	7	0.5	0.121	KEGG:04932	keg	8	Non-alcoholic fatty liver disease (NAFLD)	1	NDUFA12,UQCRB,NDUFB4,NDUFS5,COX7B,NDUFB10,NDUFB6
sc-astro-M5	gene	TRUE	5.44e-07	12	17	4	0.235	0.333	REAC:R-MMU-1592230	rea	16	Mitochondrial biogenesis	1	SOD2,ATP5J,ATP5H,ATP5L
sc-astro-M5	gene	TRUE	3.69e-06	17	13	4	0.308	0.235	GO:0032981	BP	2	mitochondrial respiratory chain complex I assembly	1	NDUFB4,NDUFS5,NDUFB10,NDUFB6
sc-astro-M5	gene	TRUE	1.58e-05	62	13	5	0.385	0.081	GO:0046034	BP	7	ATP metabolic process	1	NDUFA12,ATP5J,ATP5H,ATP5L,NDUFB6
sc-astro-M5	gene	TRUE	8.3e-05	62	13	5	0.385	0.081	KEGG:04723	keg	17	Retrograde endocannabinoid signaling	1	NDUFA12,NDUFB4,NDUFS5,NDUFB10,NDUFB6
sc-astro-M5	gene	TRUE	0.000158	13	17	3	0.176	0.231	GO:0098754	BP	18	detoxification	1	GSTM5,SOD2,PRDX1
sc-astro-M5	gene	TRUE	0.00399	19	7	2	0.286	0.105	GO:1902600	BP	10	proton transmembrane transport	1	ATP5H,ATP5L
sc-astro-M5	gene	TRUE	0.0096	14	17	2	0.118	0.143	GO:0006749	BP	21	glutathione metabolic process	1	GSTM5,SOD2
sc-astro-M5	gene	TRUE	0.0159	19	17	2	0.118	0.105	KEGG:04146	keg	14	Peroxisome	1	SOD2,PRDX1
sc-astro-M5	gene	TRUE	0.0162	21	17	2	0.118	0.095	GO:0006801	BP	5	superoxide metabolic process	1	SOD2,PRDX1
sc-astro-M5	gene	TRUE	0.0306	103	17	3	0.176	0.029	GO:0006979	BP	13	response to oxidative stress	1	SOD2,NDUFA12,PRDX1
sc-astro-M5	gene	TRUE	0.0313	258	7	3	0.429	0.012	GO:0055085	BP	23	transmembrane transport	1	FABP5,ATP5H,ATP5L
sc-astro-M5	gene	TRUE	0.0367	39	17	2	0.118	0.051	GO:0034614	BP	27	cellular response to reactive oxygen species	1	SOD2,PRDX1
sc-astro-M5	gene	TRUE	0.0369	37	14	2	0.143	0.054	KEGG:04260	keg	24	Cardiac muscle contraction	1	UQCRB,COX7B
sc-astro-M6	gene	TRUE	6.62e-11	68	25	10	0.4	0.147	KEGG:05012	keg	32	Parkinson disease	1	COX6C,COX7C,NDUFB9,NDUFA5,UCHL1,NDUFA4,COX4I1,COX7A2,COX6A1,MT-ND6
sc-astro-M6	gene	TRUE	9.54e-10	63	25	9	0.36	0.143	KEGG:00190	keg	16	Oxidative phosphorylation	1	COX6C,COX7C,NDUFB9,NDUFA5,NDUFA4,COX4I1,COX7A2,COX6A1,MT-ND6
sc-astro-M6	gene	TRUE	2.65e-09	58	20	8	0.4	0.138	KEGG:04932	keg	29	Non-alcoholic fatty liver disease (NAFLD)	1	COX6C,COX7C,NDUFB9,NDUFA5,NDUFA4,COX4I1,COX7A2,COX6A1
sc-astro-M6	gene	TRUE	1.01e-08	74	20	8	0.4	0.108	KEGG:05010	keg	4	Alzheimer disease	1	COX6C,COX7C,NDUFB9,NDUFA5,NDUFA4,COX4I1,COX7A2,COX6A1
sc-astro-M6	gene	TRUE	1.01e-08	88	25	9	0.36	0.102	KEGG:04714	keg	20	Thermogenesis	1	COX6C,COX7C,NDUFB9,NDUFA5,NDUFA4,COX4I1,COX7A2,COX6A1,MT-ND6
sc-astro-M6	gene	TRUE	1.01e-08	73	20	8	0.4	0.11	KEGG:05016	keg	28	Huntington disease	1	COX6C,COX7C,NDUFB9,NDUFA5,NDUFA4,COX4I1,COX7A2,COX6A1
sc-astro-M6	gene	TRUE	2.35e-06	37	16	5	0.312	0.135	KEGG:04260	keg	3	Cardiac muscle contraction	1	COX6C,COX7C,COX4I1,COX7A2,COX6A1
sc-astro-M6	gene	TRUE	0.0018	23	25	3	0.12	0.13	REAC:R-MMU-611105	rea	22	Respiratory electron transport	1	NDUFB9,NDUFA5,MT-ND6
sc-astro-M6	gene	TRUE	0.00195	132	32	7	0.219	0.053	GO:0051640	BP	8	organelle localization	1	SNAP25,UCHL1,MOBP,RIMS3,DYNC1LI2,NDRG4,KIF5A
sc-astro-M6	gene	TRUE	0.00314	62	25	4	0.16	0.065	KEGG:04723	keg	18	Retrograde endocannabinoid signaling	1	NDUFB9,NDUFA5,NDUFA4,MT-ND6
sc-astro-M6	gene	TRUE	0.00459	11	38	3	0.079	0.273	GO:0097120	BP	19	receptor localization to synapse	1	DLG4,SNAP25,KIF5A
sc-astro-M6	gene	TRUE	0.00459	23	17	3	0.176	0.13	GO:0022900	BP	17	electron transport chain	1	COX7C,NDUFA5,COX4I1
sc-astro-M6	gene	TRUE	0.0255	11	38	2	0.053	0.182	REAC:R-MMU-442982	rea	5	Ras activation upon Ca2+ influx through NMDA receptor	1	DLG4,RASGRF2
sc-astro-M6	gene	TRUE	0.0255	89	39	4	0.103	0.045	REAC:R-MMU-112315	rea	30	Transmission across Chemical Synapses	1	DLG4,RASGRF2,SNAP25,GAD1
sc-astro-M6	gene	TRUE	0.0273	122	2	2	1	0.016	GO:1903532	BP	6	positive regulation of secretion by cell	1	MBP,PCP4
sc-astro-M6	gene	TRUE	0.028	113	38	4	0.105	0.035	REAC:R-MMU-194315	rea	15	Signaling by Rho GTPases	1	DLG4,RASGRF2,DYNC1LI2,KIF5A
sc-astro-M6	gene	TRUE	0.028	12	39	2	0.051	0.167	REAC:R-MMU-888590	rea	10	GABA synthesis, release, reuptake and degradation	1	SNAP25,GAD1
sc-astro-M6	gene	TRUE	0.0392	17	17	2	0.118	0.118	GO:0032981	BP	11	mitochondrial respiratory chain complex I assembly	1	NDUFB9,NDUFA5
sc-astro-M6	gene	TRUE	0.0453	12	29	2	0.069	0.167	GO:0048791	BP	25	calcium ion-regulated exocytosis of neurotransmitter	1	SNAP25,RIMS3
sc-astro-M6	gene	TRUE	0.0487	78	8	2	0.25	0.026	KEGG:03010	keg	21	Ribosome	1	RPL6,RPS8
sc-astro-M9	gene	TRUE	0.0219	67	23	4	0.174	0.06	GO:0006066	BP	1	alcohol metabolic process	1	SOAT1,NSDHL,ADRBK2,DHCR7
