# Supplementary material for: Transcriptomic analysis links diverse hypothalamic cell types to fibroblast growth factor 1-induced sustained diabetes remission
Source: Nat Commun. 2020 Sep 7;11:4458. doi: 10.1038/s41467-020-17720-5 (PMC7477234; doi:10.1038/s41467-020-17720-5)
Supplement: Supplementary file 11 — Supplementary Data 9 [file 41467_2020_17720_MOESM11_ESM.xlsx]

## Sheet: agrp_d1_deg
baseMean	log2FoldChange	lfcSE	stat	pvalue	padj	gene
156.687	1.74205	0.278959	6.24484	4.24241e-10	7.3818e-07	Pcdh15
39.2422	1.91525	0.36874	5.19403	2.05788e-07	0.000179036	Kcnq3
37.1952	2.08503	0.415091	5.02306	5.08542e-07	0.000294954	Wbscr17
50.8453	1.96975	0.40971	4.80766	1.52708e-06	0.000664278	Kcnq5
179.968	1.41233	0.306749	4.60419	4.14082e-06	0.00120084	Ncam2
18.8446	2.63075	0.570852	4.60847	4.05651e-06	0.00120084	Gal
22.4813	1.99276	0.459524	4.33657	1.44726e-05	0.00359747	Sema6d
667.765	1.06255	0.248643	4.27341	1.92509e-05	0.00418707	Nrg3
73.7339	1.31043	0.324416	4.03934	5.36008e-05	0.0103628	Hcn1
49.0856	-1.42551	0.363923	-3.91707	8.96335e-05	0.0141784	Pcsk2
31.6005	1.8203	0.46317	3.9301	8.49112e-05	0.0141784	Fam19a1
151.009	1.20904	0.313057	3.86205	0.000112441	0.016304	Galntl6
36.0776	1.49051	0.39575	3.76629	0.000165692	0.0221772	Spock1
43.9623	-1.48901	0.402456	-3.69981	0.000215759	0.0244424	Vwc2l
21.4603	1.64187	0.448805	3.65831	0.000253879	0.0244424	Hs2st1
24.2352	1.63439	0.448065	3.64766	0.000264636	0.0244424	Nxph1
52.9449	1.23672	0.338094	3.65793	0.00025426	0.0244424	Exoc6b
36.1683	-1.36049	0.370113	-3.67589	0.000237022	0.0244424	RP23-407N2.2
26.4636	1.52106	0.417245	3.64547	0.0002669	0.0244424	Arl15
39.1956	1.49555	0.413863	3.61363	0.000301944	0.0250182	Lcorl
121.496	1.0288	0.284001	3.6225	0.000291768	0.0250182	Ppfia2
16.871	2.02298	0.569429	3.55264	0.000381389	0.0288529	Cd63
24.0853	1.56515	0.439343	3.56248	0.000367367	0.0288529	Cntnap5c
814.973	-1.24484	0.352579	-3.53068	0.000414497	0.030051	Kcnip4
21.0687	-1.68576	0.479399	-3.5164	0.000437436	0.0304456	Lrrc1
49.8293	1.57104	0.451656	3.47839	0.000504432	0.0337458	Mt2
53.356	-1.21537	0.350415	-3.46836	0.000523642	0.0337458	Gpc5
23.0223	-1.63361	0.477997	-3.41763	0.0006317	0.0392556	Syndig1
21.6148	1.48622	0.452785	3.2824	0.00102928	0.0580509	Pid1
21.2321	1.51229	0.463329	3.26396	0.00109865	0.0580509	Cacnb4
141.114	-0.982911	0.301195	-3.26337	0.00110097	0.0580509	Snap25
35.7315	-1.32239	0.403278	-3.27911	0.00104135	0.0580509	Gria3
55.0807	1.23543	0.376641	3.28012	0.00103763	0.0580509	Nkain3
32.2667	-1.83858	0.56896	-3.23148	0.00123152	0.0595235	Gm28928
18.9588	1.62364	0.500991	3.24086	0.00119171	0.0595235	Robo2
16.4425	-1.59834	0.494134	-3.23463	0.00121798	0.0595235	Sema6a
24.1595	1.40368	0.438048	3.2044	0.00135345	0.0636486	Stat3
21.8411	1.36769	0.429639	3.18334	0.00145587	0.0666636	Csgalnact1
91.5782	-1.10348	0.357048	-3.09056	0.00199781	0.085129	Dclk1
19.1585	1.4228	0.458458	3.10344	0.00191283	0.085129	Map6
24.6971	1.35505	0.43862	3.08936	0.00200591	0.085129	Grin2a
175.529	-0.895045	0.290648	-3.07948	0.00207361	0.0859067	Nrg1
20.9216	1.69883	0.556874	3.05065	0.00228344	0.0923997	Hsd17b4
98.8793	0.863998	0.285533	3.02591	0.00247888	0.093865	Ppp1r9a
29.8725	-1.23199	0.407191	-3.02559	0.00248149	0.093865	Syne1
99.7781	0.962796	0.317109	3.03617	0.00239606	0.093865	Efna5
48.6583	1.10034	0.365253	3.01253	0.00259084	0.0959162	Tmem108
25.0756	1.21527	0.405991	2.99333	0.00275951	0.0973348	Magi3
51.4945	1.08704	0.362232	3.00094	0.00269146	0.0973348	Sdk1
17.3058	1.47319	0.493836	2.98316	0.00285292	0.0973348	Arid5b
53.8302	1.00917	0.338033	2.98543	0.00283176	0.0973348	Phactr1
32.5944	1.189	0.405534	2.93193	0.00336858	0.112718	Zdhhc14
94.5749	-0.950151	0.325329	-2.92059	0.00349374	0.1147	Ctnna3
20.4836	1.35091	0.463734	2.9131	0.00357856	0.115309	Gm15398
16.6749	1.66933	0.577141	2.89242	0.0038229	0.118783	Zmym1
79.4511	1.30821	0.452016	2.89418	0.00380154	0.118783	Mt1
39.9811	-1.05499	0.36994	-2.85177	0.0043476	0.132716	Fndc3a
232.47	0.815231	0.286515	2.84533	0.00443649	0.133095	Pde4d
25.2964	-2.30702	0.837827	-2.75358	0.00589482	0.1578	Nnat
82.1037	-0.84331	0.304062	-2.77348	0.00554602	0.1578	5330434G04Rik
25.601	1.25919	0.454459	2.77074	0.00559287	0.1578	Chrm3
26.6191	1.10248	0.400277	2.75428	0.00588216	0.1578	Arhgef28
60.3681	-1.03829	0.375835	-2.76263	0.00573377	0.1578	Pde10a
30.5276	-1.10364	0.399039	-2.76575	0.00567915	0.1578	Dmxl1
16.761	1.27172	0.460329	2.76264	0.00573365	0.1578	Setbp1
52.3039	-1.03301	0.376902	-2.74078	0.00612928	0.16159	Dync1i1
20.4556	-1.22288	0.453057	-2.69917	0.00695131	0.180527	Phkb
105.931	-0.84112	0.312855	-2.68853	0.0071767	0.183639	Mgat4c
46.7164	0.923546	0.347745	2.65581	0.00791173	0.199513	Sorbs2
40.9517	0.993081	0.374959	2.6485	0.00808488	0.200967	App
26.1925	1.10782	0.425147	2.60573	0.00916789	0.224678	Dlg1
151.295	0.747752	0.288727	2.58982	0.00960252	0.232061	36951
17.1453	1.18269	0.460048	2.57079	0.0101466	0.235371	Ptpn12
13.886	1.5392	0.600815	2.56184	0.0104118	0.235371	Hs3st4
23.6911	-1.11123	0.433785	-2.56171	0.0104159	0.235371	Slc35f4
63.1386	0.965121	0.375655	2.56917	0.0101943	0.235371	Enox1
57.5787	-0.902453	0.349822	-2.57975	0.00988727	0.235371	Nalcn
20.4797	-1.13362	0.448168	-2.52945	0.0114241	0.254846	AW554918
59.2501	0.837623	0.334202	2.50634	0.0121988	0.266879	Galnt13
18.8013	-1.22387	0.488714	-2.50427	0.0122703	0.266879	Col25a1
35.8115	0.931805	0.372746	2.49984	0.0124251	0.266909	Pitpnc1
21.1005	-1.09017	0.438526	-2.48598	0.0129197	0.267622	Chic1
43.0601	-0.914244	0.367022	-2.49098	0.0127392	0.267622	Frmpd4
120.813	0.680939	0.2736	2.48882	0.0128169	0.267622	Rmst
32.2969	-1.01208	0.408428	-2.47798	0.0132128	0.270473	Dpyd
14.2364	1.34473	0.546352	2.46129	0.0138439	0.280097	St8sia4
16.6662	1.18702	0.485641	2.44423	0.014516	0.29032	Fnbp1l
14.4886	1.2967	0.536389	2.41746	0.015629	0.301285	Npdc1
36.7329	0.877673	0.361844	2.42556	0.015285	0.301285	Nrcam
142.277	-0.801888	0.331453	-2.41931	0.0155499	0.301285	Cdh18
82.0561	0.844499	0.349762	2.4145	0.0157569	0.301285	Prune2
129.012	0.861203	0.358741	2.40063	0.0163669	0.308758	Dnm3
28.0247	1.14956	0.479461	2.39761	0.0165026	0.308758	Gm20642
44.5306	-1.07374	0.448603	-2.39351	0.0166879	0.308903	Sf3b1
342.526	0.700918	0.294112	2.38316	0.0171646	0.314383	Unc5d
44.2585	-0.836853	0.35285	-2.37169	0.0177068	0.317627	Fgfr2
25.4322	1.2781	0.53836	2.37406	0.0175935	0.317627	Pcp4
24.3286	1.00573	0.426409	2.3586	0.0183441	0.325701	Nudcd3
18.9889	-1.09354	0.464842	-2.35251	0.0186474	0.325788	Ammecr1
447.732	0.656662	0.279754	2.34729	0.0189107	0.325788	Grid2
105.184	-0.869083	0.37015	-2.34792	0.0188787	0.325788	Csmd3
51.341	-0.970989	0.414574	-2.34214	0.0191736	0.327079	Trpm3
35.8512	-0.994636	0.427473	-2.32678	0.019977	0.328281	Tmeff2
27.6774	-0.913348	0.393062	-2.32367	0.020143	0.328281	Grin1
46.0968	-0.995941	0.4286	-2.32371	0.0201412	0.328281	Zcchc16
84.8576	0.850104	0.365975	2.32285	0.0201874	0.328281	Grm7
21.6724	-0.986496	0.422297	-2.33602	0.0194901	0.328281	Ppm1h
75.4146	0.715958	0.309819	2.31089	0.0208391	0.332771	Macf1
77.9428	-0.789786	0.341786	-2.31076	0.020846	0.332771	Grm5
27.6919	1.12943	0.490448	2.30286	0.0212866	0.336716	Zfp804a
27.6639	-1.01644	0.44223	-2.29844	0.0215369	0.337606	Olfm3
18.6494	1.14585	0.49938	2.29455	0.0217588	0.338038	Clstn2
37.7746	-0.831263	0.365731	-2.27288	0.0230335	0.354675	Peg3
21.9325	-1.11794	0.49278	-2.26864	0.0232903	0.355484	Map7
16.3236	-2.37776	1.05097	-2.26245	0.0236696	0.356359	Sec61a1
200.053	0.704462	0.311566	2.26103	0.0237572	0.356359	Dlgap1
73.0296	-0.793383	0.352495	-2.25076	0.0244005	0.362879	Cep112
117.272	0.678469	0.301992	2.24665	0.0246625	0.363668	Xkr4
58.3294	0.793248	0.354679	2.23652	0.0253177	0.365872	Arhgap6
29.4385	0.841359	0.376512	2.23461	0.0254428	0.365872	Spop
23.6746	-1.03266	0.461492	-2.23767	0.0252428	0.365872	Alcam
17.5078	0.989008	0.448808	2.20363	0.0275502	0.392929	Evi5
13.7753	-1.09127	0.49714	-2.19509	0.0281569	0.395274	Kansl1l
19.7277	-1.04584	0.476479	-2.19493	0.0281689	0.395274	1700024P16Rik
138.553	0.688985	0.3147	2.18934	0.0285721	0.397723	Gabrg3
18.1424	1.06669	0.488186	2.185	0.0288892	0.398946	Pcnx
14.559	1.17658	0.539683	2.18014	0.0292472	0.40071	Arpc2
29.8869	0.850171	0.391188	2.1733	0.0297575	0.404516	Inpp4b
55.9613	0.779442	0.360774	2.16047	0.0307361	0.409669	Tnr
18.1715	1.14623	0.530883	2.15909	0.0308429	0.409669	Sdk2
21.629	0.9383	0.434243	2.16077	0.030713	0.409669	Ldlrad4
18.1037	-0.994221	0.462762	-2.14845	0.031678	0.417573	Cit
32.9711	0.938269	0.43874	2.13855	0.0324718	0.424819	Tcf4
48.3497	0.854716	0.40799	2.09494	0.036176	0.4549	Ncoa2
17.6362	-1.26182	0.602051	-2.09588	0.0360932	0.4549	Gm32250
19.3052	-0.96475	0.46352	-2.08135	0.0374015	0.4549	Trpc5
15.7065	-1.04105	0.496929	-2.09496	0.0361742	0.4549	2810403A07Rik
26.3472	-0.898979	0.436571	-2.05918	0.039477	0.4549	Ptbp2
36.7376	-0.764423	0.370666	-2.0623	0.0391794	0.4549	Zranb2
68.6054	-0.81277	0.389839	-2.08489	0.0370795	0.4549	Zfp804b
20.5622	1.03794	0.5014	2.07008	0.0384444	0.4549	Plxna4
14.0226	1.00924	0.489927	2.05998	0.0394002	0.4549	Adck4
13.889	1.10409	0.525159	2.1024	0.0355181	0.4549	Pgm2l1
51.4475	0.797705	0.385663	2.0684	0.0386025	0.4549	Jmjd1c
17.3255	1.01063	0.484453	2.08612	0.0369673	0.4549	Pard3
32.3556	0.78554	0.379255	2.07127	0.0383334	0.4549	Cul5
24.7594	-0.84047	0.406861	-2.06574	0.038853	0.4549	Gkap1
41.1427	0.835299	0.399643	2.09011	0.0366078	0.4549	Myt1l
36.8971	0.806433	0.386462	2.08671	0.0369146	0.4549	Pdzrn4
34.5856	1.05302	0.506342	2.07966	0.0375565	0.4549	Sst
111.445	-0.644905	0.311262	-2.0719	0.0382744	0.4549	Zbtb20
28.9384	0.933321	0.454545	2.05331	0.0400427	0.458075	Phip
29.6027	0.879689	0.428933	2.05088	0.040279	0.458075	Srsf5
34.584	-0.783775	0.382955	-2.04665	0.0406925	0.459772	Tmcc3
17.029	1.01213	0.500332	2.02291	0.0430822	0.47706	Ldb2
14.6464	-1.0349	0.511532	-2.02314	0.0430587	0.47706	Usp15
67.3757	0.644239	0.31778	2.02731	0.0426306	0.47706	Map1b
23.4013	-0.842789	0.417094	-2.02062	0.0433193	0.47706	Kdm2a
14.046	-0.991281	0.492253	-2.01376	0.0440345	0.477317	Tpp2
21.0108	0.903897	0.44819	2.01677	0.0437192	0.477317	4933406I18Rik
7857.91	-0.555608	0.276076	-2.01252	0.0441655	0.477317	Malat1
15.9519	-0.966782	0.484725	-1.9945	0.046098	0.486124	Wdfy1
102.245	0.726969	0.36424	1.99585	0.0459499	0.486124	Dab1
16.8344	1.08676	0.544201	1.99699	0.0458264	0.486124	Ppp4r4
32.4713	0.801732	0.400935	1.99965	0.0455377	0.486124	Pacs1
117.151	-0.567213	0.28495	-1.99057	0.046528	0.487703	Strbp
41.549	0.73679	0.373059	1.975	0.0482682	0.499921	Ccnt2
52.4928	-0.761277	0.385159	-1.97653	0.0480952	0.499921	Rora
38.9907	-0.93879	0.4785	-1.96194	0.0497693	0.512417	Il1rapl2
13.7467	1.08825	0.555636	1.95857	0.0501632	0.513436	Nedd8
34.5705	-0.765336	0.391329	-1.95574	0.0504963	0.513822	Prkcb
26.5243	0.769976	0.394234	1.95309	0.0508084	0.513992	Tra2a
23.634	0.901049	0.462377	1.94873	0.0513274	0.516241	Sox5
21.2295	-0.8611	0.4431	-1.94335	0.0519737	0.516767	Svop
26.0052	-0.82811	0.425804	-1.94481	0.0517973	0.516767	Cog5
14.5286	1.0502	0.541271	1.94025	0.0523492	0.517544	Supt3
21.544	-0.841559	0.434868	-1.93521	0.0529648	0.520671	Cwf19l2
15.7967	0.970934	0.503921	1.92676	0.0540097	0.522794	Tead1
85.2231	0.747428	0.388671	1.92304	0.0544755	0.522794	Nrg3os
133.61	-0.56574	0.293479	-1.9277	0.0538923	0.522794	Gria4
35.9407	-0.729926	0.380367	-1.91901	0.0549835	0.522794	Nktr
24.6531	0.872844	0.454679	1.91969	0.0548968	0.522794	Pdlim7
30.146	-0.77749	0.404468	-1.92225	0.0545739	0.522794	Greb1l
21.2547	0.869775	0.454085	1.91544	0.0554358	0.52423	Jazf1
20.4967	-0.843191	0.44217	-1.90694	0.0565282	0.531671	Scn1a
25.2873	0.846771	0.447348	1.89287	0.0583755	0.546093	Sipa1l1
26.4841	0.87293	0.461925	1.88977	0.058789	0.547021	Hdlbp
26.9774	0.893516	0.477374	1.87173	0.0612438	0.560864	Kcnj3
77.1673	0.627694	0.335355	1.87173	0.0612438	0.560864	Fgf13
19.1111	0.970011	0.518179	1.87196	0.0612121	0.560864	Pde8b
24.8158	-0.878729	0.47081	-1.86642	0.0619827	0.564659	2310035C23Rik
15.7767	0.880698	0.476825	1.847	0.0647466	0.583726	Hsd17b12
171.548	-0.58928	0.31874	-1.84878	0.0644899	0.583726	Dmd
22.7185	0.821478	0.445529	1.84383	0.0652082	0.584857	Fto
13.828	0.945227	0.51445	1.83736	0.0661574	0.590327	Ube2d3
18.5963	-0.89313	0.488169	-1.82955	0.0673172	0.597612	Tial1
176.908	-0.587225	0.324625	-1.80893	0.0704616	0.598065	Lrp1b
36.0463	0.769674	0.422128	1.82332	0.0682553	0.598065	Naaladl2
31.2686	0.717162	0.396442	1.809	0.0704514	0.598065	Fut9
16.836	-0.872572	0.479385	-1.82019	0.0687302	0.598065	Srsf10
16.2464	-0.870301	0.478634	-1.8183	0.069018	0.598065	Gm15800
19.2312	0.827616	0.455931	1.81522	0.0694898	0.598065	Amn1
17.6271	0.914436	0.503699	1.81544	0.0694562	0.598065	Rps5
14.0425	0.919009	0.508005	1.80905	0.0704426	0.598065	Samd4
32.7112	0.701972	0.38527	1.82203	0.0684508	0.598065	Farp1
27.4871	-0.784286	0.434705	-1.80418	0.0712032	0.598971	Gad2
30.8085	0.821293	0.45641	1.79946	0.0719454	0.598971	Actb
28.2981	-0.699163	0.388415	-1.80004	0.0718539	0.598971	Grm8
23.1201	0.807852	0.448458	1.8014	0.0716402	0.598971	Gpr137c
52.6407	-1.41118	0.792674	-1.78028	0.0750308	0.600603	Scg2
20.5107	0.856051	0.478329	1.78967	0.0735068	0.600603	Dnajc1
13.7245	0.921719	0.518126	1.77895	0.075248	0.600603	Bcl2l1
99.4935	-0.593936	0.333178	-1.78264	0.074645	0.600603	Pak3
261.319	-0.494411	0.27781	-1.77967	0.0751297	0.600603	Magi2
47.8979	0.627887	0.352603	1.78072	0.0749582	0.600603	Magi1
410.644	0.511759	0.286959	1.78339	0.0745228	0.600603	Pcdh9
14.3977	0.889495	0.499519	1.7807	0.074961	0.600603	Myo1d
15.5966	0.870709	0.485087	1.79496	0.0726607	0.600603	Dgkg
188.772	-0.491355	0.276579	-1.77655	0.0756428	0.600998	Ube3a
103.462	0.59239	0.33459	1.7705	0.0766442	0.603443	Cacnb2
26.6459	0.729175	0.411429	1.7723	0.0763451	0.603443	Rap1gds1
65.316	0.581651	0.330028	1.76243	0.0779967	0.611326	Kcnq1ot1
27.9898	-0.795839	0.453852	-1.75352	0.0795124	0.615665	Tenm1
244.66	0.496563	0.283607	1.75089	0.0799653	0.615665	Ctnna2
20.1223	0.775672	0.443536	1.74884	0.0803195	0.615665	Znrf1
18.5223	-0.814037	0.464937	-1.75085	0.0799712	0.615665	Hacd3
42.601	-0.68046	0.387428	-1.75635	0.0790281	0.615665	Gm11418
16.3273	-0.90352	0.518381	-1.74297	0.0813394	0.618255	Mblac2
35.8153	0.707082	0.405716	1.7428	0.0813681	0.618255	Camk4
15.9456	0.87123	0.501952	1.73568	0.0826196	0.624743	Pkp4
17.1033	-1.02512	0.591229	-1.73388	0.0829401	0.624743	Gm12027
13.815	-0.835576	0.483224	-1.72917	0.0837792	0.628344	Rab3gap2
33.1665	-0.698444	0.404475	-1.72679	0.0842046	0.628824	Smyd3
26.823	-0.737109	0.431892	-1.7067	0.0878782	0.629348	Setx
75.5627	-0.60434	0.354114	-1.70663	0.0878917	0.629348	Tnik
15.3194	-0.881625	0.516492	-1.70695	0.0878315	0.629348	Mbnl1
16.8718	0.857581	0.500689	1.7128	0.086749	0.629348	Rps6
14.6272	0.89188	0.517969	1.72188	0.0850914	0.629348	5031425E22Rik
57.1902	0.614872	0.35705	1.72209	0.0850531	0.629348	Cacna1a
51.7597	-0.63725	0.372436	-1.71103	0.0870754	0.629348	Dock3
91.598	-0.598781	0.349866	-1.71146	0.0869969	0.629348	Mast4
24.206	-1.46574	0.856058	-1.7122	0.0868604	0.629348	Gm26917
78.3646	0.625204	0.365701	1.7096	0.0873391	0.629348	Sorcs3
36.7654	-0.685939	0.407435	-1.68355	0.0922679	0.644764	Lhfpl3
21.1731	-0.733708	0.435494	-1.68477	0.0920329	0.644764	Arhgap18
90.8009	-0.603788	0.358351	-1.68491	0.0920068	0.644764	Opcml
19.0671	-0.831251	0.491258	-1.69209	0.0906294	0.644764	Elmod1
40.2787	0.645693	0.382678	1.6873	0.0915455	0.644764	Adcy2
14.7401	0.840228	0.497303	1.68957	0.0911102	0.644764	Plcl2
141.246	-0.49085	0.292713	-1.6769	0.0935619	0.648597	Lrrc4c
18.1508	0.841548	0.501517	1.678	0.0933464	0.648597	Parp8
176.302	0.5164	0.310492	1.66317	0.0962792	0.664785	Sgcz
17.9901	-0.787907	0.47482	-1.65938	0.097039	0.667383	Atp2b1
16.4919	0.822754	0.496948	1.65562	0.0977995	0.669965	Pkia
26.0181	-0.723914	0.439507	-1.6471	0.0995368	0.679192	Map7d2
33.6814	-0.626673	0.383411	-1.63447	0.102161	0.691673	Osbpl6
19.4239	0.720557	0.440734	1.6349	0.10207	0.691673	Dtx3
187.098	0.463029	0.284975	1.62481	0.104204	0.702769	Ank2
819.053	-0.436141	0.269579	-1.61786	0.105693	0.703981	Snhg11
35.2989	-0.771554	0.480414	-1.60602	0.10827	0.703981	Ntng1
46.7531	0.568036	0.35436	1.60299	0.108937	0.703981	Camk2d
19.5156	-0.747592	0.464586	-1.60916	0.107582	0.703981	Gm26691
15.497	0.825878	0.512249	1.61226	0.106906	0.703981	Zfp462
49.8676	-0.578275	0.363475	-1.59096	0.111618	0.703981	Srpk2
19.1318	-0.839722	0.527431	-1.5921	0.111363	0.703981	Slit2
47.708	-0.557038	0.350234	-1.59047	0.111728	0.703981	N4bp2l2
13.8301	0.799031	0.501824	1.59225	0.111328	0.703981	Reep1
19.9681	-0.75409	0.475117	-1.58717	0.112475	0.703981	9530026P05Rik
32.2791	-0.706534	0.444656	-1.58895	0.112072	0.703981	A230006K03Rik
58.4375	0.577101	0.356959	1.61671	0.10594	0.703981	Fus
27.2409	0.703734	0.438894	1.60343	0.10884	0.703981	Hivep2
17.8609	0.72555	0.451243	1.60789	0.107859	0.703981	Hs3st5
40.8242	-0.605164	0.37801	-1.60092	0.109394	0.703981	Gpm6a
23.1735	-0.692745	0.436425	-1.58732	0.112441	0.703981	Pcca
26.7948	-0.650486	0.403698	-1.61132	0.10711	0.703981	Map2k4
22.1074	-0.66722	0.419105	-1.59201	0.111382	0.703981	Ube2g1
185.796	0.509364	0.320722	1.58818	0.112246	0.703981	Dgkb
28.4689	0.776575	0.478898	1.62159	0.104892	0.703981	Lpp
40.1884	0.579304	0.366327	1.58138	0.11379	0.706804	Rapgef4
17.5322	-0.89856	0.56947	-1.57789	0.114591	0.706804	Pgrmc1
26.0117	-0.674579	0.426413	-1.58199	0.113653	0.706804	Kdm4c
24.4838	0.665752	0.421416	1.5798	0.114153	0.706804	Snd1
36.5963	-0.585548	0.371471	-1.5763	0.114957	0.706804	Dtnb
33.085	0.67072	0.426196	1.57374	0.115548	0.707935	Zfhx3
58.0771	0.514859	0.328583	1.56691	0.117136	0.715146	Dst
14.1578	0.813036	0.52209	1.55727	0.119406	0.716435	Ube2r2
16.0214	0.816833	0.522824	1.56235	0.118206	0.716435	Ftl1
28.1525	0.653312	0.419317	1.55804	0.119224	0.716435	Rtn4
15.8237	0.749097	0.480956	1.55752	0.119348	0.716435	Erbb2ip
18.2313	0.683485	0.437932	1.56071	0.118592	0.716435	Zfp148
16.9743	-0.788638	0.507049	-1.55535	0.119863	0.716709	Ryr3
14.289	0.752757	0.485029	1.55198	0.120666	0.718157	Snapc3
15.2827	0.751953	0.484856	1.55088	0.120931	0.718157	Rpl27-ps3
25.9717	-0.682179	0.442447	-1.54183	0.123114	0.720084	Atp1b1
16.299	0.796774	0.516482	1.5427	0.122905	0.720084	Maml3
30.7664	-0.655702	0.423888	-1.54687	0.121894	0.720084	Gm28905
15.6841	-0.79426	0.513799	-1.54586	0.122139	0.720084	Srr
23.8533	-0.739657	0.479995	-1.54097	0.123325	0.720084	Acp1
23.5144	-0.681654	0.443996	-1.53527	0.124717	0.723361	Atp6v1b2
40.5663	0.604691	0.39375	1.53572	0.124607	0.723361	Gnaq
14.0484	-0.790147	0.517178	-1.5278	0.126561	0.731617	Pkd1
31.5172	-0.668327	0.439143	-1.52189	0.128037	0.737698	Gm19710
22.0845	0.859765	0.570903	1.50598	0.132074	0.755947	Itm2b
17.3578	-0.824456	0.547186	-1.50672	0.131882	0.755947	Oxct1
17.6076	0.740076	0.494291	1.49725	0.134329	0.766335	Fam120b
25.6841	-0.586894	0.392939	-1.4936	0.13528	0.769238	Glg1
54.2658	-0.55866	0.378564	-1.47573	0.140015	0.770283	Csrnp3
28.7651	0.572867	0.388661	1.47395	0.140495	0.770283	Syt11
25.0719	0.64142	0.436449	1.46963	0.141661	0.770283	Wdfy3
62.0461	0.519063	0.34895	1.4875	0.136883	0.770283	Exoc4
161.299	-0.456614	0.310619	-1.47001	0.141558	0.770283	Usp29
23.4477	-0.634519	0.431505	-1.47048	0.141432	0.770283	Ddx50
18.6864	0.68261	0.461008	1.48069	0.138689	0.770283	Sarnp
14.3207	-0.698535	0.472985	-1.47687	0.139712	0.770283	Rasa2
20.655	-0.658524	0.445903	-1.47683	0.13972	0.770283	Ppp2r3a
19.7445	-0.683569	0.462704	-1.47734	0.139585	0.770283	Cpeb4
24.4063	-0.62371	0.420918	-1.48178	0.138398	0.770283	Arhgap5
15.4939	0.771128	0.524227	1.47098	0.141296	0.770283	Galnt16
100.064	-0.521878	0.352921	-1.47874	0.13921	0.770283	Kctd16
14.9626	0.772845	0.518953	1.48924	0.136424	0.770283	Cfl1
16.608	-0.702684	0.479324	-1.46599	0.142651	0.773249	Lin7a
25.5015	-0.580376	0.397722	-1.45925	0.144496	0.773925	Atrx
80.1971	-0.500523	0.342865	-1.45982	0.144338	0.773925	Pclo
18.8719	-0.677379	0.464448	-1.45846	0.144714	0.773925	Clip1
1130.93	0.618465	0.422865	1.46256	0.143588	0.773925	Agrp
16.8977	-0.693873	0.476096	-1.45742	0.145	0.773925	Rorb
15.3884	0.704259	0.485255	1.45132	0.146692	0.780564	Gabbr2
14.4375	-0.731033	0.507239	-1.4412	0.149528	0.786037	Tet2
38.2938	-0.535247	0.370154	-1.44601	0.148174	0.786037	Plekha5
30.3087	0.569651	0.394527	1.44388	0.148772	0.786037	Srsf2
45.6225	-0.554675	0.384829	-1.44136	0.149484	0.786037	Elmo1
23.706	0.6194	0.434691	1.42492	0.15418	0.796065	Nbeal1
45.0749	0.596636	0.418633	1.4252	0.154099	0.796065	Maged1
18.6096	0.675372	0.472927	1.42807	0.153273	0.796065	Psip1
21.6619	0.622098	0.434579	1.4315	0.152288	0.796065	9330159F19Rik
58.5857	-0.480629	0.336506	-1.42829	0.153208	0.796065	Nsd1
24.398	0.626583	0.439148	1.42682	0.153633	0.796065	Ext1
109.972	0.44618	0.316193	1.4111	0.158215	0.797243	Lrrc7
15.3719	0.711367	0.502284	1.41626	0.156698	0.797243	Mdn1
19.2925	-0.642056	0.454077	-1.41398	0.157368	0.797243	Gm2163
14.0632	-0.709315	0.50379	-1.40796	0.159144	0.797243	Lmbr1
27.1998	0.717101	0.505863	1.41758	0.156313	0.797243	Upk3bl
14.7559	0.864192	0.608037	1.42128	0.155235	0.797243	Rps11
24.4082	-0.649117	0.459502	-1.41265	0.157758	0.797243	Kcnq1
194.423	0.392774	0.278855	1.40852	0.158977	0.797243	Ank3
23.1699	0.712742	0.505117	1.41104	0.158232	0.797243	Hsp90aa1
37.5016	-0.574323	0.405541	-1.41619	0.15672	0.797243	Tnrc6b
38.1673	0.521071	0.370361	1.40693	0.159449	0.797243	Srrm2
18.3955	-0.63016	0.450408	-1.39909	0.161786	0.798803	Yme1l1
18.4434	0.64444	0.460706	1.39881	0.16187	0.798803	Kif5c
28.337	-0.564486	0.402166	-1.40361	0.160434	0.798803	Pum1
37.3378	-0.592128	0.423875	-1.39694	0.162432	0.798803	Dgki
64.2237	-0.487318	0.348854	-1.39691	0.16244	0.798803	Ahi1
32.8516	-0.53657	0.38418	-1.39666	0.162515	0.798803	Usp32
14.7368	0.671412	0.483434	1.38884	0.164882	0.800859	Rgs20
105.011	-0.458167	0.330168	-1.38768	0.165235	0.800859	Sntg1
25.6053	-0.600114	0.431928	-1.38938	0.164716	0.800859	Odf2
22.9116	-0.629583	0.452634	-1.39093	0.164246	0.800859	Clcn3
58.0636	0.454074	0.327015	1.38854	0.164972	0.800859	Dip2c
15.6282	-0.729573	0.527922	-1.38197	0.166981	0.804838	4930555F03Rik
44.9437	-0.496534	0.359147	-1.38254	0.166807	0.804838	Cpeb3
42.9639	-0.532206	0.386238	-1.37792	0.168228	0.808607	Scn2a1
22.2417	-1.2372	0.899407	-1.37557	0.168955	0.809867	Xlr5a
19.5633	-0.588271	0.429589	-1.36938	0.17088	0.813788	Hook3
17.7632	0.632606	0.462285	1.36843	0.171176	0.813788	Ktn1
82.0531	-0.549834	0.40132	-1.37006	0.170667	0.813788	Ntm
20.3903	-0.661172	0.484891	-1.36355	0.17271	0.816619	Adarb2
18.5908	-0.600102	0.440015	-1.36382	0.172623	0.816619	Pced1b
39.4103	0.517563	0.380038	1.36187	0.173239	0.816898	Ccdc88a
76.4083	0.449235	0.332786	1.34992	0.177041	0.817113	R3hdm1
19.9564	-0.614778	0.454392	-1.35297	0.176066	0.817113	Slc4a10
25.7778	-0.591193	0.437903	-1.35006	0.176998	0.817113	Herc2
17.8161	0.643465	0.476443	1.35056	0.176836	0.817113	Sh3rf1
17.9576	0.614343	0.455087	1.34995	0.177033	0.817113	Hnrnpc
18.9897	-0.618112	0.457755	-1.35031	0.176916	0.817113	Fnip1
32.5891	-0.505908	0.37402	-1.35262	0.176176	0.817113	Nsf
18.8038	0.642191	0.475173	1.35149	0.176539	0.817113	Ano6
13.8958	0.679349	0.504724	1.34598	0.178308	0.820784	Rab6a
17.6747	-0.610701	0.456689	-1.33724	0.181146	0.821659	Stxbp1
17.8901	-0.648805	0.485391	-1.33667	0.181332	0.821659	Tmem91
32.5167	0.619028	0.461133	1.34241	0.179465	0.821659	Rasgrf2
42.2826	0.500103	0.373953	1.33734	0.181112	0.821659	Trim9
14.2023	0.749904	0.560209	1.33861	0.180697	0.821659	2010107E04Rik
16.4792	0.678701	0.506499	1.33999	0.18025	0.821659	Fkbp2
40.3894	-0.563099	0.422237	-1.33361	0.182332	0.824045	Plcxd3
24.2522	-0.554926	0.416579	-1.3321	0.182826	0.824138	Acadsb
29.0527	-0.503654	0.379505	-1.32713	0.184465	0.825114	Tmem130
52.2437	0.523814	0.394212	1.32876	0.183927	0.825114	Dlgap2
19.747	0.635218	0.478243	1.32823	0.184101	0.825114	Ptprm
19.4392	0.608571	0.459072	1.32566	0.184954	0.825178	Ppp1r12a
18.1428	0.604084	0.457289	1.32101	0.186497	0.828092	Eif4e
35.6564	0.53256	0.403924	1.31846	0.187348	0.828092	Clvs1
35.0825	0.591852	0.448423	1.31985	0.186885	0.828092	Pde4b
15.0385	1.38949	1.05425	1.31798	0.18751	0.828092	Ppfia3
29.0488	-0.524661	0.399741	-1.3125	0.189351	0.832023	Trpm7
16.01	-0.613703	0.468094	-1.31107	0.189835	0.832023	Vwa8
67.1011	-0.411303	0.313642	-1.31138	0.18973	0.832023	Rab3c
16.8034	-0.614053	0.469844	-1.30693	0.191237	0.833966	Adam23
21.4452	0.654176	0.500538	1.30694	0.191232	0.833966	Eef1a1
16.3472	0.712277	0.546448	1.30347	0.192415	0.835634	Dynll1
50.9929	-0.434955	0.333814	-1.30298	0.19258	0.835634	Cacna1d
166.803	-0.33094	0.258908	-1.27822	0.201173	0.837637	Map2
28.0901	0.49247	0.387276	1.27163	0.203506	0.837637	Nav1
13.851	-0.65387	0.511059	-1.27944	0.200741	0.837637	Esf1
90.9227	-0.376966	0.296686	-1.27059	0.203875	0.837637	Astn2
29.1522	-0.52497	0.410674	-1.27831	0.201139	0.837637	Dnajc6
17.4796	0.606945	0.471714	1.28668	0.198206	0.837637	C530008M17Rik
63.5341	-0.389867	0.30629	-1.27287	0.203065	0.837637	Lncpint
32.6354	0.517766	0.398684	1.29869	0.194051	0.837637	Hnrnpa2b1
23.214	0.61318	0.482518	1.27079	0.203802	0.837637	Tmsb10
31.856	-0.476906	0.371945	-1.28219	0.199775	0.837637	Zfp638
48.6972	-0.431667	0.33882	-1.27403	0.202653	0.837637	Bicd1
19.4523	0.603122	0.472287	1.27702	0.201594	0.837637	Mef2a
26.8237	-0.540844	0.423949	-1.27573	0.202051	0.837637	Gm26804
31.5759	-0.482255	0.37499	-1.28605	0.198427	0.837637	Pcm1
15.1835	0.690985	0.542384	1.27398	0.202671	0.837637	Cfdp1
51.0248	0.416207	0.325583	1.27834	0.201128	0.837637	Myo9a
20.3591	-0.62159	0.482759	-1.28758	0.197893	0.837637	Gm27241
16.8307	-0.614779	0.482212	-1.27492	0.202339	0.837637	Akap10
65.8415	0.409677	0.322601	1.26992	0.204114	0.837637	Ssh2
20.7567	-0.557744	0.430448	-1.29573	0.195069	0.837637	Med13
15.7773	-0.593261	0.459802	-1.29025	0.196963	0.837637	2610037D02Rik
19.3092	0.65056	0.50268	1.29418	0.195603	0.837637	Rpl24
24.3114	0.57131	0.443996	1.28675	0.198183	0.837637	Rps18
15.325	0.590325	0.470363	1.25504	0.209464	0.837855	Zfp385b
17.3938	-0.601689	0.474365	-1.26841	0.204652	0.837855	Ubr1
15.6187	-0.702416	0.557885	-1.25907	0.208005	0.837855	Tmem255a
17.3311	0.698272	0.555154	1.2578	0.208465	0.837855	Prdx1
85.5231	-0.467166	0.371578	-1.25725	0.208664	0.837855	Tmem178b
21.9912	0.528011	0.420509	1.25565	0.209244	0.837855	Erc1
21.2156	0.566664	0.448034	1.26478	0.20595	0.837855	Rpl27a
18.8543	0.671152	0.533021	1.25915	0.207977	0.837855	Cacna2d3
35.1084	0.518876	0.412011	1.25938	0.207895	0.837855	Kirrel3
34.5778	-0.468864	0.371479	-1.26215	0.206894	0.837855	2410089E03Rik
14.5212	0.64741	0.515176	1.25668	0.20887	0.837855	Atad1
20.3204	-0.577046	0.462855	-1.24671	0.212504	0.847996	Spag16
14.9161	0.640234	0.514614	1.2441	0.213461	0.847996	Elavl2
25.7334	0.532699	0.427887	1.24495	0.21315	0.847996	Wsb1
22.9123	0.655197	0.528887	1.23882	0.215411	0.851854	Cox6b1
25.4578	0.670784	0.540914	1.24009	0.214941	0.851854	Ndn
21.7474	0.516058	0.418886	1.23198	0.217958	0.856086	Fam189a1
69.0752	-0.436777	0.354355	-1.2326	0.217726	0.856086	Lrrtm3
30.0526	0.499269	0.405226	1.23208	0.217921	0.856086	Csnk1g1
38.6733	-0.465975	0.38088	-1.22342	0.221172	0.859017	Astn1
31.9032	0.491915	0.401506	1.22517	0.220509	0.859017	Rsrp1
44.4219	0.462794	0.377231	1.22682	0.21989	0.859017	Camta1
13.7977	-0.619394	0.505802	-1.22458	0.220734	0.859017	Gm26551
26.7604	0.594695	0.485029	1.2261	0.22016	0.859017	Npas3
16.853	0.602913	0.494466	1.21932	0.222722	0.859281	Gm38304
17.7711	-0.58783	0.481737	-1.22023	0.222378	0.859281	Tbce
42.2815	0.462929	0.379287	1.22052	0.222266	0.859281	Arid4b
17.5549	0.594498	0.48856	1.21684	0.223666	0.861015	Rps9
20.5308	-0.522781	0.430644	-1.21395	0.224767	0.863343	Hivep3
20.3916	-0.552684	0.456389	-1.21099	0.225899	0.863975	Mtf2
14.1232	-0.619866	0.511895	-1.21092	0.225925	0.863975	Gabra5
16.3607	-0.643295	0.53194	-1.20934	0.226533	0.864401	Mdm4
16.0791	-0.604533	0.50082	-1.20709	0.227399	0.865807	Dennd4c
16.0938	-0.59252	0.492632	-1.20276	0.229067	0.86836	Tsc1
19.3606	0.54432	0.452203	1.20371	0.228703	0.86836	Ttc14
14.8434	-0.595761	0.495866	-1.20146	0.229575	0.868391	Lnp
28.018	-0.594309	0.49519	-1.20016	0.230076	0.8684	Gm28198
67.3922	-0.418674	0.349317	-1.19855	0.230703	0.868883	Grid1
47.894	-0.422281	0.353385	-1.19496	0.232103	0.872265	Mllt10
277.117	-0.339173	0.284427	-1.19248	0.233073	0.874025	Fgf14
26.4495	-0.496791	0.41756	-1.18975	0.234145	0.876157	Csnk1a1
19.2215	-0.52506	0.44271	-1.18601	0.235617	0.878143	Fnbp1
43.9703	0.433922	0.36592	1.18584	0.235685	0.878143	Ccdc85a
52.8688	-0.423416	0.35755	-1.18422	0.236328	0.878655	Rbm26
83.0204	0.399596	0.340667	1.17298	0.240802	0.880244	Erbb4
25.9197	-0.518262	0.441008	-1.17518	0.239925	0.880244	Arhgef9
13.9572	1.05425	0.894554	1.17852	0.23859	0.880244	Cited1
16.8938	0.557718	0.475364	1.17324	0.240698	0.880244	Elavl4
21.4169	-0.562335	0.476415	-1.18035	0.237862	0.880244	Thap3
16.867	-0.611123	0.518967	-1.17758	0.238966	0.880244	Jakmip1
21.9603	0.511894	0.435538	1.17531	0.23987	0.880244	Ascc3
32.564	0.424045	0.361132	1.17421	0.24031	0.880244	Atp6v0a1
29.0546	-0.522809	0.446463	-1.171	0.241598	0.881301	Tspan7
40.5277	0.43751	0.375066	1.16649	0.243418	0.883365	Vat1l
19.378	-0.541533	0.464508	-1.16582	0.243687	0.883365	Sik2
44.3686	0.448134	0.383751	1.16777	0.242898	0.883365	Samd12
32.2653	-0.439188	0.377406	-1.1637	0.244545	0.884634	RP24-274B19.1
19.5832	-0.547121	0.471141	-1.16127	0.245532	0.886362	Etl4
21.3064	-0.503954	0.435339	-1.15761	0.247022	0.889167	Sh3kbp1
16.6907	-0.558704	0.482951	-1.15686	0.247331	0.889167	Map2k1
25.2226	-0.479487	0.425603	-1.12661	0.259909	0.890959	Xpr1
45.461	-0.402747	0.357331	-1.1271	0.259701	0.890959	Akt3
25.4584	-0.480881	0.426211	-1.12827	0.259207	0.890959	Nckap1
28.6185	0.46891	0.406838	1.15257	0.249086	0.890959	Syn1
19.5903	-0.532352	0.46866	-1.1359	0.255997	0.890959	Kcnd3
15.7306	0.54106	0.478598	1.13051	0.258261	0.890959	Usp45
32.7018	0.41378	0.368143	1.12397	0.261028	0.890959	Eif4g3
182.159	0.394942	0.347293	1.1372	0.255453	0.890959	Lrrtm4
36.9951	0.465035	0.411081	1.13125	0.25795	0.890959	Ptpro
16.2107	-0.554587	0.486602	-1.13972	0.254405	0.890959	Spcs2
15.357	-0.540349	0.477342	-1.132	0.257636	0.890959	Shprh
19.6596	0.520102	0.459013	1.13309	0.257177	0.890959	Syn3
187.518	0.345904	0.300969	1.1493	0.250433	0.890959	Nav3
97.8839	0.364846	0.318743	1.14464	0.252358	0.890959	Kcnc2
151.012	-0.360015	0.318016	-1.13207	0.257607	0.890959	Gm20388
16.379	0.542006	0.475737	1.1393	0.254579	0.890959	Dpysl2
26.2557	-0.457056	0.396808	-1.15183	0.249391	0.890959	Dync2h1
29.0356	0.472151	0.415037	1.13761	0.255282	0.890959	Ptpn9
67.7482	-0.394918	0.349712	-1.12927	0.258785	0.890959	Rasgrf1
16.4606	-0.544394	0.4838	-1.12525	0.260485	0.890959	Lyrm4
14.2468	0.584562	0.510027	1.14614	0.251738	0.890959	Simc1
29.8084	-0.483376	0.429507	-1.12542	0.260411	0.890959	2210408I21Rik
20.653	0.515824	0.450622	1.14469	0.252336	0.890959	Ssbp2
24.1938	0.503359	0.44591	1.12884	0.258967	0.890959	Adamts6
15.4048	0.585323	0.511893	1.14345	0.252853	0.890959	Spag6l
19.1356	0.52096	0.463615	1.12369	0.261143	0.890959	Kif5b
20.3201	-0.569562	0.50765	-1.12196	0.26188	0.891725	Cnksr2
22.5688	0.468164	0.418843	1.11776	0.263671	0.894839	Fryl
16.9191	-0.516259	0.462018	-1.1174	0.263823	0.894839	Nin
31.9871	-0.442412	0.397771	-1.11223	0.266041	0.897114	Pnn
23.6961	0.468445	0.420854	1.11308	0.265673	0.897114	Mirg
15.3013	-0.543551	0.487966	-1.11391	0.265317	0.897114	Fam178a
35.9697	-0.388932	0.350398	-1.10997	0.267011	0.898645	Itch
15.9495	-0.522659	0.473215	-1.10449	0.269382	0.899335	Psmc4
23.5909	0.486283	0.439121	1.1074	0.26812	0.899335	Sltm
18.7035	-0.600208	0.543902	-1.10352	0.269801	0.899335	Vsnl1
16.8773	-0.521812	0.471957	-1.10564	0.268884	0.899335	Pura
32.2109	-0.440824	0.398852	-1.10523	0.269059	0.899335	Jakmip2
16.8479	0.529817	0.480806	1.10193	0.270491	0.899911	Fmn1
21.6301	-0.456477	0.416516	-1.09594	0.273104	0.903947	Prkacb
56.2468	-0.345799	0.315296	-1.09674	0.272754	0.903947	Cpe
74.7772	-0.4535	0.414361	-1.09446	0.273755	0.903947	Tecr
53.1138	-0.380056	0.347275	-1.0944	0.273782	0.903947	Gpatch8
15.6886	-0.556944	0.514557	-1.08237	0.279086	0.908881	Hnrnpa3
26.2382	0.474489	0.436659	1.08663	0.277198	0.908881	Nhs
17.6736	0.526698	0.486936	1.08166	0.279406	0.908881	Pcmt1
16.1383	-0.562759	0.516881	-1.08876	0.27626	0.908881	Matk
16.0578	-0.544634	0.502717	-1.08338	0.278639	0.908881	Sfmbt1
62.2783	-0.342632	0.31572	-1.08524	0.277815	0.908881	Usp34
22.9604	0.48173	0.443322	1.08664	0.277198	0.908881	Dapk1
17.0391	-0.552306	0.510664	-1.08154	0.279455	0.908881	4430402I18Rik
13.8808	0.535065	0.498143	1.07412	0.282769	0.912835	Rc3h1
41.7652	-0.421147	0.391097	-1.07684	0.281554	0.912835	Prrc2c
18.0536	0.524056	0.487461	1.07507	0.282343	0.912835	Phf6
14.3914	0.545169	0.506724	1.07587	0.281986	0.912835	Ttc37
122.773	0.467109	0.436056	1.07121	0.284074	0.91535	Znhit1
15.6739	-0.499123	0.466809	-1.06922	0.28497	0.916538	Atp1a3
14.6573	0.49225	0.46413	1.06059	0.288878	0.919723	Fam135a
21.4899	-0.461645	0.4336	-1.06468	0.287022	0.919723	Usp37
14.4734	-0.553709	0.521815	-1.06112	0.288635	0.919723	Elovl6
15.727	0.613611	0.578862	1.06003	0.289131	0.919723	Pebp1
38.3962	-0.378426	0.355323	-1.06502	0.286867	0.919723	Snrnp70
17.981	-0.521897	0.491363	-1.06214	0.288171	0.919723	Nr3c1
15.7929	-0.50756	0.479943	-1.05754	0.290264	0.919964	Ralgps1
18.1535	-0.499949	0.472586	-1.0579	0.2901	0.919964	Fam120c
14.8151	-0.574916	0.546684	-1.05164	0.292963	0.926019	Disp2
169.202	0.330615	0.315601	1.04757	0.294836	0.926019	Macrod2
20.4243	-0.510222	0.486329	-1.04913	0.294119	0.926019	Senp8
22.1473	-0.452554	0.431588	-1.04858	0.294372	0.926019	Hmgcll1
34.3777	-0.398945	0.380254	-1.04916	0.294106	0.926019	Asap1
27.2129	0.420405	0.411025	1.02282	0.306392	0.931569	Stau2
35.1879	0.37315	0.366447	1.01829	0.30854	0.931569	Rasal2
35.1062	-0.424612	0.409006	-1.03816	0.299198	0.931569	Nebl
23.384	0.420901	0.413663	1.0175	0.308917	0.931569	Chm
18.3647	0.565105	0.545708	1.03554	0.300415	0.931569	Ngfrap1
33.2573	-0.467068	0.457689	-1.02049	0.307496	0.931569	Egfem1
58.2279	0.353077	0.33924	1.04079	0.297974	0.931569	Pex5l
33.8619	-0.416543	0.405812	-1.02644	0.304684	0.931569	Med12l
24.0544	-0.43175	0.420507	-1.02674	0.304545	0.931569	Mllt3
17.6216	-0.621669	0.598089	-1.03943	0.298607	0.931569	Rabac1
47.3636	-0.420483	0.413221	-1.01757	0.30888	0.931569	Sbf2
13.8031	0.53999	0.523898	1.03072	0.302674	0.931569	Grik4
32.6601	-0.446008	0.432976	-1.0301	0.302964	0.931569	Fstl4
16.3394	0.471193	0.461169	1.02173	0.306907	0.931569	Zzef1
27.5631	-0.437127	0.421554	-1.03694	0.299763	0.931569	Npepps
16.622	-0.495878	0.482476	-1.02778	0.304055	0.931569	Rgs9
21.4618	0.474105	0.46405	1.02167	0.306938	0.931569	Sub1
15.0115	0.585115	0.565534	1.03462	0.300844	0.931569	Zfpm2
25.8301	0.883064	0.861388	1.02516	0.305286	0.931569	Tuba1a
16.0575	0.503984	0.487272	1.0343	0.300997	0.931569	Qk
20.8938	-0.444122	0.433886	-1.02359	0.306029	0.931569	Usp14
58.1108	-0.356645	0.349443	-1.02061	0.30744	0.931569	Dtna
20.0058	-0.451543	0.441076	-1.02373	0.305962	0.931569	Pten
16.4919	0.600042	0.591164	1.01502	0.310097	0.93351	Mprip
34.9558	0.372795	0.368558	1.0115	0.311779	0.936952	Acaca
51.89	0.374777	0.37102	1.01013	0.312434	0.937303	Vmp1
15.7615	0.504312	0.502171	1.00426	0.315251	0.944126	Rpl3
108.808	-0.313125	0.312564	-1.0018	0.316442	0.946064	Adgrl3
36.2806	0.390236	0.39109	0.997816	0.318368	0.946674	Scn3a
54.3278	-0.335973	0.337025	-0.996881	0.318822	0.946674	Herc1
15.1585	0.488681	0.489882	0.997548	0.318499	0.946674	Evl
52.5573	-0.369826	0.370557	-0.998028	0.318266	0.946674	Kalrn
19.5274	-0.44692	0.448825	-0.995756	0.319368	0.94668	Rnf216
16.5999	-0.456118	0.498857	-0.914327	0.360545	0.950379	Atp6v1h
46.5725	-0.314413	0.372525	-0.844004	0.398667	0.950379	Nyap2
16.7979	-0.43008	0.470851	-0.91341	0.361027	0.950379	Copa
45.9769	0.359491	0.381972	0.941145	0.34663	0.950379	Rgs7
19.2779	-0.48692	0.505015	-0.964171	0.33496	0.950379	Gm16432
23.0529	0.394879	0.414488	0.952689	0.340747	0.950379	Desi2
19.5797	-0.454313	0.462195	-0.982948	0.325633	0.950379	Esrrg
16.5008	-0.499794	0.509533	-0.980887	0.326648	0.950379	Lpgat1
15.3626	-0.451488	0.500804	-0.901526	0.367309	0.950379	Arhgap21
30.0655	-0.393116	0.413463	-0.950788	0.341712	0.950379	Cacna1b
20.2224	-0.437161	0.490473	-0.891305	0.372766	0.950379	Mrpl41
17.6054	0.431136	0.458539	0.940237	0.347096	0.950379	Pbx3
19.8907	0.434291	0.488342	0.889317	0.373833	0.950379	Gapvd1
15.5697	-0.458307	0.527554	-0.868739	0.38499	0.950379	Hspa5
29.961	0.369287	0.424763	0.869395	0.384631	0.950379	Nr6a1
91.6286	-0.262339	0.309879	-0.846587	0.397225	0.950379	Mbd5
39.5978	-0.32293	0.370929	-0.870598	0.383973	0.950379	Ubr3
14.5435	-0.426909	0.499561	-0.854568	0.39279	0.950379	Ttc17
14.0113	-0.479716	0.513289	-0.934593	0.349998	0.950379	D430041D05Rik
17.093	0.401512	0.453849	0.88468	0.376329	0.950379	Elp4
18.3613	0.414049	0.472847	0.87565	0.38122	0.950379	Pak7
37.4386	0.333143	0.358802	0.928487	0.353155	0.950379	Zmynd8
14.1163	-0.451963	0.531497	-0.850358	0.395126	0.950379	Atp9a
97.4382	0.326477	0.339855	0.960637	0.336735	0.950379	Gnas
18.1292	0.388729	0.443535	0.876434	0.380794	0.950379	Mecp2
128.88	-0.310233	0.353468	-0.877683	0.380116	0.950379	Il1rapl1
53.9884	-0.323241	0.338551	-0.954778	0.33969	0.950379	Ogt
18.7544	-0.450656	0.479459	-0.939927	0.347255	0.950379	Kcnab1
105.889	-0.25883	0.280091	-0.924093	0.355438	0.950379	Gria2
21.3519	0.395344	0.438273	0.902049	0.367031	0.950379	Dclk2
26.3376	-0.330678	0.386924	-0.854633	0.392754	0.950379	Gon4l
50.2037	-0.337597	0.350811	-0.962333	0.335882	0.950379	Gm43713
18.8593	0.416845	0.455552	0.915032	0.360175	0.950379	Gatad2b
13.9809	0.483137	0.488841	0.988332	0.32299	0.950379	Ilf2
16.8992	-0.476266	0.538884	-0.8838	0.376804	0.950379	Rpl34
14.3892	0.482362	0.516233	0.934387	0.350104	0.950379	Usp33
16.1943	-0.414255	0.475463	-0.871266	0.383609	0.950379	Palm2
19.4138	-0.430711	0.464236	-0.927785	0.353519	0.950379	Focad
53.7289	-0.395146	0.443757	-0.890456	0.373221	0.950379	Lepr
20.3719	0.510564	0.560007	0.91171	0.361921	0.950379	Cdc42
16.3027	-0.401578	0.467685	-0.85865	0.390533	0.950379	Ube4b
20.2155	0.446753	0.456703	0.978214	0.327968	0.950379	Atxn2
15.9011	0.415665	0.477934	0.869712	0.384458	0.950379	Rfc2
13.7149	0.405501	0.474447	0.854681	0.392728	0.950379	Ywhag
18.4129	0.411406	0.4503	0.913626	0.360913	0.950379	Pds5b
19.6761	0.414885	0.429492	0.965991	0.334049	0.950379	Thsd7a
14.6353	0.473231	0.499005	0.94835	0.342951	0.950379	Lrrc4
43.1027	-0.385721	0.392774	-0.982043	0.326079	0.950379	Gm26699
15.0009	0.471684	0.557321	0.846342	0.397362	0.950379	Iqsec1
15.9392	0.456314	0.528565	0.863307	0.387969	0.950379	Foxp1
40.4969	0.338032	0.396373	0.852815	0.393762	0.950379	Cntn4
28.3169	0.348107	0.393475	0.8847	0.376318	0.950379	Syn2
31.8348	0.403963	0.413452	0.977048	0.328545	0.950379	Cacna1c
14.4571	0.469211	0.545854	0.859591	0.390014	0.950379	Rpl28
16.2495	0.473644	0.484779	0.977033	0.328553	0.950379	4931406P16Rik
21.7287	-0.403654	0.445404	-0.906265	0.364796	0.950379	Uri1
17.4313	0.45825	0.479623	0.955438	0.339356	0.950379	Atp10a
18.1456	-0.439305	0.483961	-0.907729	0.364022	0.950379	Chd2
23.1048	-0.406548	0.434905	-0.934796	0.349893	0.950379	Acer3
16.085	-0.470903	0.478259	-0.984618	0.324812	0.950379	Usp47
35.3997	-0.429066	0.462039	-0.928637	0.353077	0.950379	Caly
18.5625	0.503285	0.549724	0.915524	0.359917	0.950379	Plekhg1
32.8917	-0.336237	0.393715	-0.854011	0.393099	0.950379	Rev3l
24.3932	0.376281	0.397761	0.945999	0.344149	0.950379	Sobp
22.0123	-0.352414	0.418825	-0.841434	0.400105	0.950379	Lims1
13.7533	0.489261	0.577313	0.84748	0.396728	0.950379	Hsp90b1
113.862	-0.313479	0.336108	-0.932672	0.350989	0.950379	Syt1
22.7499	0.470622	0.502323	0.936891	0.348815	0.950379	Myl6
37.3494	-0.33887	0.392065	-0.864319	0.387413	0.950379	Arglu1
16.1143	-0.465952	0.529222	-0.880449	0.378616	0.950379	Myo16
62.5555	-0.330859	0.342391	-0.966317	0.333885	0.950379	Gm21092
14.3066	-0.489621	0.512385	-0.955572	0.339289	0.950379	Wdr17
18.6075	0.464928	0.5123	0.907531	0.364126	0.950379	Prdx2
13.7182	0.470877	0.532486	0.884298	0.376535	0.950379	Cnot1
35.137	0.720947	0.816755	0.882698	0.3774	0.950379	Gm38250
19.2441	-0.433402	0.467002	-0.928052	0.353381	0.950379	Cdh13
24.0387	0.452535	0.48372	0.935531	0.349515	0.950379	Selk
26.1401	-0.371202	0.404408	-0.917892	0.358676	0.950379	Pbrm1
14.3414	0.449285	0.489959	0.916984	0.359151	0.950379	Uggt2
24.5601	0.376547	0.408853	0.920984	0.357059	0.950379	Arhgef12
16.121	0.456057	0.470006	0.970322	0.331886	0.950379	Kmt2a
26.9151	-0.405319	0.418507	-0.968489	0.3328	0.950379	U2surp
19.7916	0.470756	0.503063	0.935779	0.349387	0.950379	Tma7
69.277	0.344861	0.36725	0.939037	0.347712	0.950379	Rbms3
39.6944	-0.364195	0.398258	-0.914471	0.360469	0.950379	Drg1
24.8527	0.471728	0.530272	0.889596	0.373683	0.950379	Ppia
13.7078	0.43505	0.497088	0.875197	0.381466	0.950379	Actr2
22.0587	-0.405631	0.445534	-0.910438	0.362592	0.950379	Asb3
14.8437	-0.446643	0.514422	-0.868242	0.385262	0.950379	Erlec1
20.0735	0.493258	0.548964	0.898525	0.368906	0.950379	Gpx3
16.2485	-0.40941	0.452981	-0.903813	0.366095	0.950379	Ttc19
26.851	0.350487	0.41414	0.846301	0.397385	0.950379	Taok1
55.3488	0.393347	0.402362	0.977595	0.328275	0.950379	Nf1
30.9872	0.37278	0.397953	0.936742	0.348891	0.950379	Mettl23
23.8553	-0.441981	0.453348	-0.974926	0.329597	0.950379	Gaa
16.1406	0.43844	0.504961	0.868264	0.38525	0.950379	Rptor
17.6835	0.415768	0.46469	0.89472	0.370937	0.950379	Pcyt2
30.5489	-0.329732	0.391542	-0.842136	0.399712	0.950379	Hecw1
19.6695	-0.396317	0.458413	-0.864541	0.387291	0.950379	Lrrc16a
16.4651	-0.4374	0.488536	-0.895329	0.370612	0.950379	Jarid2
239.911	0.401909	0.429938	0.934806	0.349888	0.950379	Mylip
44.2278	0.353678	0.402475	0.878759	0.379532	0.950379	Atxn1
14.5017	-0.44988	0.514473	-0.874448	0.381874	0.950379	2010111I01Rik
17.2346	0.455401	0.504815	0.902115	0.366996	0.950379	Uqcrb
25.7815	-0.42429	0.429899	-0.986953	0.323666	0.950379	Edil3
23.5476	0.424981	0.47525	0.894227	0.3712	0.950379	Rps23
16.7541	0.449275	0.487695	0.92122	0.356936	0.950379	Ap3b1
14.0533	-0.496447	0.512988	-0.967755	0.333167	0.950379	Cdk7
21.0165	0.427697	0.439263	0.973668	0.330221	0.950379	Asxl2
18.6622	-0.427738	0.478459	-0.893991	0.371327	0.950379	Efr3b
18.3654	0.409081	0.486362	0.841104	0.40029	0.950379	Klhl29
20.3867	-0.381529	0.444859	-0.857641	0.391091	0.950379	Dock4
34.0345	-0.326746	0.372631	-0.876861	0.380562	0.950379	Scfd1
46.9506	-0.3112	0.346831	-0.897267	0.369576	0.950379	Strn3
17.043	0.518592	0.525945	0.98602	0.324123	0.950379	Rps29
24.036	-0.462826	0.51729	-0.894714	0.37094	0.950379	Ddx24
13.8286	0.459569	0.494085	0.930142	0.352297	0.950379	Klc1
16.4318	-0.415215	0.49373	-0.840977	0.400361	0.950379	Cdh12
29.4667	-0.319952	0.377429	-0.847715	0.396597	0.950379	Ptk2
17.5084	0.39285	0.443065	0.886665	0.375259	0.950379	Ddx17
14.0626	0.488113	0.56998	0.856368	0.391795	0.950379	St13
14.1654	-0.417814	0.490898	-0.851121	0.394702	0.950379	Glyr1
66.1891	-0.288838	0.343017	-0.842049	0.39976	0.950379	Rbfox1
13.7254	-0.505015	0.518434	-0.974116	0.329999	0.950379	Abat
16.8769	0.455755	0.473584	0.962353	0.335872	0.950379	2900011O08Rik
26.8126	0.36778	0.394028	0.933385	0.350621	0.950379	Gap43
19.1743	-0.388271	0.457398	-0.848869	0.395954	0.950379	Tmem181a
13.9994	0.457746	0.498055	0.919066	0.358061	0.950379	Lnpep
42.5124	-0.362511	0.381453	-0.950343	0.341938	0.950379	Gm26694
15.576	-0.448923	0.510693	-0.879046	0.379377	0.950379	Mapk14
14.777	0.512792	0.536401	0.955988	0.339078	0.950379	Rcan2
21.5477	-0.436274	0.44172	-0.98767	0.323314	0.950379	Tbc1d5
40.0567	0.355884	0.361367	0.984828	0.324708	0.950379	Birc6
14.2324	0.4782	0.526294	0.908619	0.363552	0.950379	Crim1
30.9802	0.307366	0.364305	0.843706	0.398834	0.950379	Fbxo11
300.115	0.266918	0.283937	0.94006	0.347187	0.950379	Nrxn1
33.8275	-0.320087	0.370225	-0.864575	0.387272	0.950379	Uty
22.3495	-0.45049	0.464413	-0.97002	0.332037	0.950379	Impact
29.9378	-0.334318	0.385557	-0.867103	0.385886	0.950379	Wdr33
20.7988	-0.399648	0.444979	-0.898128	0.369117	0.950379	Atp9b
13.9001	0.426672	0.506824	0.841854	0.39987	0.950379	Eef1g
25.7252	0.419562	0.468378	0.895777	0.370372	0.950379	Rpl9-ps6
35.9456	-0.347032	0.370518	-0.936611	0.348959	0.950379	Gbf1
86.2355	-0.332861	0.358146	-0.929399	0.352682	0.950379	Sorcs1
17.6193	0.405963	0.478127	0.84907	0.395842	0.950379	Ablim1
18.9236	0.395082	0.466311	0.847251	0.396855	0.950379	Zfp950
42.2858	-0.33148	0.41127	-0.80599	0.420249	0.950723	Khdrbs2
13.6746	0.467599	0.580024	0.806172	0.420144	0.950723	Aff3
90.6372	-0.242507	0.30154	-0.804226	0.421267	0.950723	Pam
19.3775	0.387407	0.479164	0.808507	0.418799	0.950723	Kdm5b
110.223	-0.265749	0.32007	-0.830284	0.406378	0.950723	Frmd4a
33.802	-0.299085	0.358026	-0.835373	0.403508	0.950723	Garnl3
35.2419	0.324938	0.399323	0.813721	0.415805	0.950723	Fmnl2
23.6492	0.389975	0.468754	0.83194	0.405443	0.950723	Rapgef4os1
29.9454	0.338205	0.40461	0.835881	0.403222	0.950723	Chn1
85.983	0.260568	0.311608	0.836204	0.40304	0.950723	Tshz2
17.937	0.392749	0.489825	0.801814	0.42266	0.950723	Heph
14.4636	0.454814	0.545278	0.834096	0.404227	0.950723	Mysm1
15.7448	-0.387883	0.479106	-0.809597	0.418172	0.950723	Stx12
17.3591	-0.380738	0.47399	-0.803261	0.421824	0.950723	Gm26573
66.8156	-0.282854	0.351012	-0.805826	0.420343	0.950723	Rere
23.0007	0.365351	0.444145	0.822595	0.410738	0.950723	Limch1
69.714	-0.259053	0.320489	-0.808306	0.418915	0.950723	Mapk10
14.2965	-0.400683	0.491143	-0.815816	0.414605	0.950723	Ergic2
18.0504	0.386994	0.473226	0.817777	0.413484	0.950723	Rps16
16.1946	0.400441	0.495165	0.808701	0.418687	0.950723	Rpl18
27.9381	-0.334605	0.410115	-0.815881	0.414568	0.950723	Otud7a
38.6408	0.305565	0.371599	0.822298	0.410907	0.950723	Fam168a
14.1057	-0.456201	0.569145	-0.801554	0.422811	0.950723	Ap2a2
17.5841	0.382251	0.464137	0.823573	0.410182	0.950723	Soga3
18.379	0.373319	0.459512	0.812424	0.416548	0.950723	Polb
91.2104	-0.272384	0.339227	-0.802955	0.422001	0.950723	Cadps
23.5605	-0.397021	0.483491	-0.821156	0.411558	0.950723	Klhl1
58.3637	-0.280422	0.349368	-0.802655	0.422174	0.950723	Gria1
29.1073	-0.343319	0.417658	-0.822008	0.411072	0.950723	Bcas3
36.7498	-0.366593	0.44456	-0.824621	0.409587	0.950723	Mbtd1
26.1521	-0.329791	0.406415	-0.811464	0.4171	0.950723	Cdk12
40.9076	-0.296434	0.369901	-0.801387	0.422908	0.950723	Ddx5
22.2038	-0.348817	0.423244	-0.82415	0.409854	0.950723	Ryr2
14.7656	-0.407788	0.500236	-0.815191	0.414963	0.950723	Xrcc4
22.77	-0.339192	0.416874	-0.813656	0.415842	0.950723	Kidins220
21.2729	-0.377276	0.467988	-0.806165	0.420148	0.950723	Fgf12
16.5828	-0.401031	0.497688	-0.805787	0.420366	0.950723	Tbc1d23
64.5727	-0.564762	0.688734	-0.82	0.412216	0.950723	Asxl3
16.4377	-0.41687	0.515767	-0.808253	0.418945	0.950723	Sil1
17.2675	0.378201	0.452869	0.835123	0.403648	0.950723	Matr3
56.6392	-0.256017	0.317607	-0.806081	0.420196	0.950723	Rtn3
17.0811	0.425271	0.532927	0.797991	0.424875	0.953914	Nr1d2
17.4863	-0.350527	0.439816	-0.796985	0.42546	0.953994	Slc35b1
20.07	0.341479	0.430737	0.792777	0.427908	0.955788	Casc4
28.1747	0.318795	0.401906	0.793208	0.427657	0.955788	Mat2a
23.5166	0.327597	0.412865	0.793473	0.427502	0.955788	Ubr5
37.9827	-0.300993	0.38199	-0.787961	0.430719	0.957227	Dock10
116.179	-0.291896	0.372161	-0.784327	0.432849	0.957227	Lingo2
14.276	0.412402	0.525604	0.784624	0.432674	0.957227	Invs
21.9964	-0.367609	0.465309	-0.790033	0.429508	0.957227	Sfpq
16.3726	0.37599	0.478611	0.785585	0.432111	0.957227	Cers4
18.1313	0.397198	0.50714	0.783211	0.433503	0.957227	Rps24
15.369	-0.463377	0.591617	-0.783239	0.433487	0.957227	Manf
28.5643	-0.316803	0.402345	-0.787391	0.431053	0.957227	Tom1l2
29.2098	-0.342527	0.435429	-0.786644	0.43149	0.957227	Fkbp5
17.7434	0.353421	0.451834	0.782192	0.434102	0.957335	Gdi1
14.4308	0.514574	0.658928	0.780926	0.434846	0.957762	Stmn1
41.5484	-0.311686	0.403424	-0.772602	0.439758	0.958939	Slc24a3
16.6973	-0.379259	0.487412	-0.778108	0.436506	0.958939	Tbl1x
15.6463	-0.364676	0.472042	-0.772549	0.439789	0.958939	Tro
25.0964	0.322907	0.416559	0.775175	0.438236	0.958939	Gm37240
18.3971	-0.361322	0.465971	-0.775418	0.438093	0.958939	Amy1
90.425	0.244548	0.315689	0.774648	0.438548	0.958939	Dpp6
27.8424	-0.658696	0.8515	-0.773571	0.439184	0.958939	Cd81
27.4493	-0.313369	0.402994	-0.777602	0.436804	0.958939	Ankhd1
23.6898	0.3384	0.439389	0.770162	0.441204	0.96082	Bmpr2
20.3643	-0.336491	0.438877	-0.766708	0.443255	0.961629	Rc3h2
19.3647	0.367984	0.481257	0.764631	0.444491	0.961629	Rpl21
17.0823	-0.423124	0.551117	-0.767758	0.442631	0.961629	Rps25
18.3368	-0.403814	0.526641	-0.766774	0.443216	0.961629	Cnrip1
368.42	-0.242004	0.316718	-0.764098	0.444809	0.961629	Asic2
14.0854	-0.387966	0.509071	-0.762105	0.445997	0.961629	Nsmce2
31.8978	0.300478	0.393812	0.762999	0.445464	0.961629	Btbd9
17.9939	0.338446	0.443783	0.762639	0.445679	0.961629	Vti1a
35.63	-0.301579	0.39719	-0.759281	0.447685	0.964074	Dhx30
14.0612	-0.389715	0.514281	-0.757787	0.448579	0.964805	Cask
23.4785	-0.367534	0.486709	-0.755142	0.450164	0.965208	Slc24a5
20.7856	0.373043	0.49322	0.756341	0.449444	0.965208	Gm10073
19.7566	-0.410787	0.544307	-0.754698	0.45043	0.965208	Selm
23.2185	0.33025	0.438408	0.753293	0.451274	0.965826	Rock2
13.7321	0.387318	0.515024	0.752038	0.452028	0.966251	Mapkap1
28.9494	0.299297	0.400015	0.748216	0.45433	0.969981	Hmgn3
60.2891	0.273841	0.373584	0.73301	0.463552	0.971884	Kcnb2
21.5257	0.320296	0.433245	0.739295	0.459728	0.971884	Carf
17.4226	-0.350036	0.488852	-0.716036	0.473969	0.971884	Armc9
59.5514	0.257121	0.348642	0.737493	0.460823	0.971884	Rabgap1l
15.06	0.344413	0.476004	0.723552	0.469341	0.971884	39142
21.0264	-0.3115	0.424774	-0.73333	0.463357	0.971884	Tmx4
15.2845	-0.371071	0.50131	-0.740202	0.459178	0.971884	Rprd2
33.0464	-0.27439	0.37473	-0.732232	0.464027	0.971884	Kmt2e
23.8386	0.340596	0.458149	0.743416	0.45723	0.971884	Rimbp2
19.5569	-0.323293	0.436814	-0.740117	0.459229	0.971884	St7
135.19	0.243158	0.330543	0.735632	0.461955	0.971884	Kcnd2
25.9786	-0.286001	0.400448	-0.714203	0.475102	0.971884	Ahcyl2
16.9855	0.330948	0.452103	0.732019	0.464157	0.971884	Klhdc10
60.7425	-0.238256	0.321738	-0.740527	0.458981	0.971884	Ubn2
19.8984	0.352493	0.491739	0.716829	0.47348	0.971884	Sepw1
18.2088	-0.331443	0.464777	-0.713122	0.47577	0.971884	Adgra1
16.9649	0.393359	0.54366	0.723539	0.469349	0.971884	Mif
60.2086	0.293179	0.404584	0.724643	0.468671	0.971884	Rpl41
36.1076	-0.272558	0.37888	-0.719378	0.471908	0.971884	Nfat5
93.4082	-0.23015	0.319607	-0.720101	0.471463	0.971884	Erc2
14.1389	-0.37364	0.523794	-0.713334	0.475639	0.971884	Ireb2
47.4943	-0.280936	0.384437	-0.730772	0.464919	0.971884	Scaper
17.7108	-0.313004	0.439038	-0.712932	0.475888	0.971884	Snx1
17.5084	-0.337526	0.473165	-0.713338	0.475637	0.971884	Mtmr3
14.0083	0.358747	0.484374	0.740641	0.458911	0.971884	Cnot6
22.2163	0.398147	0.5457	0.729607	0.465631	0.971884	Hint1
29.568	0.291515	0.408625	0.713404	0.475596	0.971884	Gmds
19.6739	-0.364798	0.49917	-0.730809	0.464896	0.971884	Tmed9
17.6731	0.377204	0.529049	0.712985	0.475855	0.971884	Odc1
92.7726	0.260432	0.357431	0.728623	0.466232	0.971884	Akap6
18.1578	-0.342576	0.460953	-0.74319	0.457366	0.971884	Spata7
17.0065	0.352285	0.485164	0.726115	0.467768	0.971884	Dlk1
17.6731	0.395488	0.551618	0.716959	0.473399	0.971884	Gm10250
17.1599	0.343488	0.473727	0.725075	0.468406	0.971884	Ppil2
142.744	-0.257484	0.351991	-0.731506	0.46447	0.971884	Arhgap26
15.9631	-0.359258	0.493646	-0.727764	0.466758	0.971884	Zfp532
53.1316	-0.278737	0.375018	-0.743264	0.457322	0.971884	Rbm4b
22.97	0.338023	0.481202	0.702457	0.482394	0.972157	Plcl1
43.1868	0.302041	0.426429	0.708303	0.478757	0.972157	Cntnap5a
20.9915	0.325841	0.464804	0.701029	0.483285	0.972157	Gm15261
16.403	0.370991	0.525206	0.706372	0.479957	0.972157	Stmn2
18.2231	0.307043	0.437072	0.7025	0.482367	0.972157	Celf3
33.9292	0.268624	0.380616	0.705759	0.480338	0.972157	Krit1
15.0134	0.369726	0.520106	0.710866	0.477167	0.972157	Chd4
40.888	-0.27106	0.382588	-0.708492	0.47864	0.972157	Tmem126a
26.7394	0.31383	0.445647	0.704212	0.481301	0.972157	Mt3
13.9361	0.368925	0.523052	0.705331	0.480605	0.972157	Trpc1
73.0982	-0.240189	0.338514	-0.709538	0.47799	0.972157	Dscam
51.834	-0.242167	0.343889	-0.704202	0.481307	0.972157	Nol4
55.8319	0.242225	0.34539	0.701311	0.483109	0.972157	Rit2
38.7367	0.262788	0.37643	0.698105	0.485111	0.974704	Apex2
18.0569	0.318777	0.460155	0.692759	0.488461	0.975799	Dner
16.1603	-0.325631	0.467778	-0.696122	0.486352	0.975799	Nfx1
31.2335	0.271717	0.391495	0.694049	0.487651	0.975799	Braf
19.6467	0.299794	0.432358	0.693393	0.488063	0.975799	Dennd4a
16.0786	-0.32727	0.470961	-0.694898	0.487119	0.975799	Tmem117
23.1639	-0.296337	0.430337	-0.688617	0.491064	0.977604	Clk1
22.8204	-0.288766	0.421039	-0.685842	0.492813	0.977604	Rab3gap1
55.1052	-0.244157	0.35572	-0.686375	0.492477	0.977604	Cacna1e
27.2416	-0.27648	0.415947	-0.664701	0.506242	0.977604	Psmd14
32.6217	0.272418	0.404051	0.674217	0.500173	0.977604	Scn9a
20.2566	-0.310333	0.456733	-0.679462	0.496845	0.977604	Myef2
23.4685	-0.294452	0.439679	-0.669699	0.50305	0.977604	Gm26883
15.3164	0.326057	0.486102	0.670758	0.502374	0.977604	Slc9a7
18.3399	-0.295551	0.443587	-0.666276	0.505235	0.977604	Rapgef2
29.3431	0.263293	0.384602	0.684586	0.493605	0.977604	Srrm1
196.353	0.224037	0.33371	0.671354	0.501995	0.977604	Pcdh7
35.2209	0.300378	0.440457	0.681969	0.495259	0.977604	Uchl1
1239.55	0.382318	0.572228	0.668121	0.504056	0.977604	Npy
15.1608	-0.366799	0.547	-0.670565	0.502497	0.977604	Cntn6
43.2705	-0.23591	0.352815	-0.66865	0.503719	0.977604	Grin2b
16.8683	-0.338517	0.496719	-0.681507	0.495551	0.977604	Sptbn4
39.4912	-0.260073	0.384149	-0.67701	0.4984	0.977604	Gab2
16.7695	-0.317574	0.47749	-0.66509	0.505993	0.977604	Stim1
15.115	-0.362415	0.546313	-0.663383	0.507086	0.977604	R3hdm2
18.9444	-0.564057	0.826511	-0.682456	0.494951	0.977604	Tmem59l
25.0943	-0.284826	0.425132	-0.66997	0.502877	0.977604	Xkr6
100.608	-0.218045	0.316641	-0.688621	0.491062	0.977604	Ncam1
20.9311	0.325007	0.49022	0.662981	0.507343	0.977604	Rplp1
27.9431	-0.26142	0.391703	-0.667393	0.504521	0.977604	Zfp609
14.0381	-0.312097	0.468225	-0.666552	0.505058	0.977604	Camk2b
65.0299	-0.208041	0.309225	-0.672783	0.501085	0.977604	Kansl1
24.9199	0.315202	0.470361	0.670128	0.502776	0.977604	Cox6c
62.7038	0.542848	0.804269	0.674957	0.499703	0.977604	Ly6h
17.1886	-0.343442	0.500058	-0.686805	0.492206	0.977604	Slc2a13
15.5933	-0.332609	0.49581	-0.67084	0.502323	0.977604	Lrrc58
41.201	-0.273232	0.39698	-0.688278	0.491278	0.977604	Srsf7
16.7772	-0.322301	0.47978	-0.671767	0.501732	0.977604	Ppp6r3
85.9474	-0.249457	0.382856	-0.651568	0.51468	0.978736	Rbm39
196.261	-0.195464	0.299757	-0.652075	0.514353	0.978736	Nlgn1
14.0713	0.335594	0.511524	0.656066	0.511781	0.978736	Zyg11b
22.4997	0.283347	0.432487	0.655157	0.512367	0.978736	Rufy3
18.3649	0.768316	1.16262	0.660851	0.508708	0.978736	Nap1l5
17.1058	0.320374	0.491155	0.652287	0.514216	0.978736	Map4
70.9243	-0.223801	0.340241	-0.657771	0.510685	0.978736	Tanc2
24.88	-0.282977	0.430081	-0.657961	0.510563	0.978736	Snrnp48
14.5168	0.312815	0.479571	0.652282	0.514219	0.978736	Numb
14.2398	-0.367654	0.558423	-0.658379	0.510294	0.978736	38777
75.7981	0.23121	0.354759	0.65174	0.514569	0.978736	Oxr1
16.9468	0.33374	0.512163	0.651628	0.514641	0.978736	9130011E15Rik
19.1153	-0.28643	0.441933	-0.648129	0.516901	0.981887	Neo1
16.2709	-0.325927	0.503584	-0.647216	0.517492	0.981937	RP23-54G8.4
13.901	-0.32994	0.513977	-0.641936	0.520915	0.983402	Reps2
15.3647	0.328282	0.510958	0.642482	0.52056	0.983402	Ddah1
26.6646	-0.251783	0.392177	-0.642016	0.520863	0.983402	AI314180
13.6587	-0.335526	0.521013	-0.643988	0.519583	0.983402	Izumo4
33.5137	-0.238066	0.371013	-0.641666	0.52109	0.983402	Rbfox2
16.9498	-0.304357	0.475133	-0.640572	0.521801	0.983677	Ndfip1
17.582	0.29252	0.458097	0.638555	0.523112	0.984017	Cenpc1
13.963	0.317366	0.496912	0.638677	0.523033	0.984017	Ntan1
15.6197	0.202714	0.475494	0.426323	0.669873	0.984531	Rb1cc1
23.7126	-0.0749388	0.417915	-0.179316	0.85769	0.984531	Cspp1
18.2405	-0.251822	0.433462	-0.580955	0.561271	0.984531	Ube2w
87.4836	-0.0576005	0.315283	-0.182694	0.855038	0.984531	Rims1
133.667	-0.208461	0.342869	-0.60799	0.543194	0.984531	Adgrb3
14.9248	0.10023	0.509235	0.196825	0.843964	0.984531	Rev1
28.2131	0.0647216	0.387622	0.166971	0.867393	0.984531	Gls
16.3486	0.112803	0.510776	0.220846	0.825212	0.984531	Orc2
21.5753	-0.0906381	0.448702	-0.202001	0.839916	0.984531	Sumo1
17.507	-0.194219	0.458041	-0.424021	0.671551	0.984531	Fam117b
24.6956	0.168865	0.401705	0.420372	0.674214	0.984531	Abi2
31.5689	-0.191844	0.425052	-0.451342	0.651743	0.984531	Raph1
13.9097	-0.131564	0.543089	-0.242251	0.808585	0.984531	Ndufs1
34.83	0.0761663	0.463946	0.16417	0.869597	0.984531	Rpl37a
55.7954	0.0542133	0.368934	0.146946	0.883175	0.984531	Ptprn
189.929	0.234787	0.730982	0.321193	0.748064	0.984531	Resp18
15.9778	0.158897	0.497626	0.31931	0.749492	0.984531	Agfg1
32.4193	-0.0600232	0.378962	-0.158388	0.874151	0.984531	Trip12
15.4816	0.127445	0.553572	0.230224	0.817918	0.984531	Itm2c
22.6118	0.275398	0.473008	0.582227	0.560414	0.984531	Dis3l2
14.5648	0.294259	0.516789	0.569399	0.569085	0.984531	Usp40
18.8021	0.2539	0.497502	0.51035	0.609806	0.984531	Agap1
17.5068	-0.138354	0.457488	-0.302422	0.76233	0.984531	Kif1a
22.0463	0.0676216	0.482076	0.140272	0.888445	0.984531	Cntnap5b
23.8937	0.178293	0.419083	0.425436	0.670519	0.984531	Clasp1
22.1205	-0.229068	0.49211	-0.465482	0.641587	0.984531	Ptpn4
17.7627	-0.206838	0.882559	-0.234362	0.814704	0.984531	Dbi
74.6607	-0.122188	0.329572	-0.370748	0.710826	0.984531	Dpp10
23.475	-0.249809	0.409611	-0.609868	0.541949	0.984531	Ubxn4
15.1636	0.126716	0.5021	0.252371	0.800754	0.984531	Thsd7b
17.5974	0.24489	0.472683	0.518084	0.6044	0.984531	Srgap2
18.5627	0.109865	0.463565	0.237001	0.812656	0.984531	Nfasc
13.6995	-0.124586	0.53363	-0.233468	0.815398	0.984531	Dennd1b
43.3845	-0.254476	0.48203	-0.527927	0.59755	0.984531	Brinp3
15.4945	0.246469	0.528244	0.466581	0.6408	0.984531	Tpr
24.2409	0.109237	0.424298	0.257453	0.796829	0.984531	Nmnat2
14.7512	0.053162	0.501627	0.105979	0.915599	0.984531	Cep350
19.7487	0.179795	0.456272	0.394051	0.693543	0.984531	Kifap3
22.792	0.211569	0.429054	0.493105	0.621938	0.984531	Dcaf6
48.8524	0.0963371	0.331676	0.290456	0.771468	0.984531	Pbx1
33.2447	-0.0494599	0.405257	-0.122046	0.902863	0.984531	Fmn2
14.8086	-0.183577	0.501102	-0.366347	0.714106	0.984531	Cep170
32.1042	-0.195875	0.423832	-0.462154	0.643971	0.984531	Cdc42bpa
32.0729	0.19779	0.367102	0.538787	0.590034	0.984531	Enah
18.8484	0.225626	0.469794	0.480266	0.631038	0.984531	Kcnk2
17.639	-0.236072	0.493376	-0.478483	0.632306	0.984531	Traf5
22.5748	-0.277693	0.458454	-0.605716	0.544703	0.984531	Sec61a2
57.2721	0.0465838	0.344413	0.135256	0.89241	0.984531	Celf2
106.81	-0.20088	0.337916	-0.594469	0.552199	0.984531	Gpr158
22.1452	-0.214691	0.408669	-0.525342	0.599345	0.984531	Ehmt1
24.15	-0.263691	0.815331	-0.323416	0.74638	0.984531	Ptgds
25.8296	-0.142774	0.40435	-0.353095	0.724017	0.984531	Sptan1
14.4846	0.269983	0.532557	0.506957	0.612185	0.984531	Prrc2b
38.1323	-0.0851068	0.361565	-0.235385	0.81391	0.984531	Rabgap1
52.3112	-0.0431565	0.350956	-0.122968	0.902132	0.984531	Dennd1a
23.5169	0.154097	0.493706	0.312123	0.754947	0.984531	Scai
16.0007	-0.168807	0.507799	-0.332429	0.739566	0.984531	Gtdc1
14.3291	-0.258801	0.558761	-0.463169	0.643244	0.984531	Rif1
25.2893	0.243805	0.412128	0.591576	0.554135	0.984531	Prpf40a
16.9806	0.0564394	0.484271	0.116545	0.907221	0.984531	Acvr1c
33.2455	-0.0990147	0.39044	-0.253598	0.799806	0.984531	Baz2b
35.6906	-0.0690793	0.364203	-0.189672	0.849566	0.984531	Kcnh7
82.0804	0.176661	0.326635	0.540852	0.588609	0.984531	B3galt1
18.5914	-0.258156	0.442906	-0.58287	0.559981	0.984531	Cers6
37.3036	-0.0756193	0.398682	-0.189673	0.849565	0.984531	Dync1i2
22.5676	-0.259938	0.466901	-0.55673	0.577712	0.984531	Slc25a12
24.9	-0.0627389	0.411238	-0.152561	0.878744	0.984531	Celf1
37.3798	0.124576	0.413476	0.30129	0.763193	0.984531	1110051M20Rik
47.2386	0.110352	0.356273	0.30974	0.756758	0.984531	Ambra1
15.3484	-0.0811068	0.490202	-0.165456	0.868585	0.984531	Trim44
20.4556	-0.182826	0.433385	-0.421856	0.67313	0.984531	Caprin1
38.2789	-0.170776	0.357368	-0.477873	0.632741	0.984531	Cstf3
13.8847	-0.30439	0.522862	-0.582162	0.560458	0.984531	Immp1l
34.322	-0.126062	0.467155	-0.26985	0.787276	0.984531	Scg5
17.5293	0.062187	0.467085	0.133139	0.894084	0.984531	Ino80
22.1901	0.09882	0.426404	0.231752	0.816731	0.984531	Mga
14.5321	0.0748772	0.494493	0.151422	0.879643	0.984531	Trp53bp1
18.0876	-0.201564	0.466769	-0.43183	0.665865	0.984531	Ctdspl2
39.3049	0.346459	0.795227	0.435673	0.663074	0.984531	Gm14009
23.2338	0.211562	0.468407	0.451663	0.651511	0.984531	Polr1b
23.6417	0.0575629	0.468004	0.122997	0.90211	0.984531	Nop56
75.5139	-0.173358	0.334842	-0.517731	0.604646	0.984531	4930402H24Rik
18.4743	-0.0834899	0.450699	-0.185245	0.853037	0.984531	Atrn
21.5106	0.249475	0.486144	0.513171	0.607832	0.984531	Plcb1
22.4906	0.0829781	0.451482	0.183791	0.854178	0.984531	Plcb4
21.3101	0.0987142	0.431935	0.228539	0.819227	0.984531	Tasp1
23.8254	-0.0506491	0.415693	-0.121842	0.903024	0.984531	Dtd1
16.033	-0.123987	0.461713	-0.268536	0.788287	0.984531	Ralgapa2
90.0043	-0.340051	0.761544	-0.446529	0.655215	0.984531	Cst3
17.237	-0.131615	0.559166	-0.235377	0.813916	0.984531	Nrsn2
18.7561	0.1331	0.489597	0.271856	0.785733	0.984531	Asxl1
17.9918	-0.155104	0.467902	-0.331489	0.740275	0.984531	Ggt7
15.821	0.234242	0.515948	0.454003	0.649826	0.984531	Cnbd2
14.2632	0.334809	0.538728	0.621482	0.534283	0.984531	Epb41l1
18.9388	-0.127854	0.438349	-0.291673	0.770537	0.984531	Ralgapb
23.5952	0.169739	0.406745	0.41731	0.676451	0.984531	Top1
23.7664	-0.130964	0.417784	-0.313473	0.753921	0.984531	Chd6
22.5035	0.22669	0.480788	0.471497	0.637286	0.984531	Ptprt
23.1211	0.161453	0.413003	0.390924	0.695853	0.984531	Stx16
15.2295	0.288262	0.555467	0.518954	0.603793	0.984531	Rps21
45.4627	0.111093	0.420346	0.264289	0.791557	0.984531	Stmn3
14.7951	-0.243746	0.537704	-0.453309	0.650326	0.984531	Syp
14.0119	-0.148489	0.541611	-0.274161	0.783961	0.984531	Atp6ap2
45.3863	-0.112167	0.373754	-0.300108	0.764095	0.984531	Usp9x
13.7008	-0.204211	0.497865	-0.410174	0.681678	0.984531	Kdm6a
30.4034	0.0732398	0.374449	0.195593	0.844929	0.984531	Araf
28.9972	-0.13302	0.444406	-0.299321	0.764695	0.984531	Dock11
14.5934	0.258912	0.486877	0.531781	0.594878	0.984531	Upf3b
28.016	0.102953	0.400514	0.257052	0.797139	0.984531	Thoc2
14.2535	-0.0762064	0.525979	-0.144885	0.884802	0.984531	Stag2
20.3663	-0.119855	0.477966	-0.25076	0.802	0.984531	Ocrl
14.876	-0.269474	0.500536	-0.538371	0.590321	0.984531	Hs6st2
16.615	0.0974832	0.476013	0.204791	0.837735	0.984531	Pnck
33.3311	-0.223969	0.502955	-0.445307	0.656098	0.984531	Ssr4
18.2001	0.139342	0.476069	0.292693	0.769756	0.984531	Pdzd4
16.8453	-0.141732	0.461946	-0.306816	0.758984	0.984531	Taz
15.2632	-0.289496	0.535854	-0.540252	0.589023	0.984531	Zc3h12b
14.3805	0.201325	0.52961	0.380139	0.703842	0.984531	Ar
26.3995	-0.236484	0.434762	-0.543939	0.586484	0.984531	Eda
59.9999	0.157577	0.35538	0.443405	0.657473	0.984531	Hdac8
32.8337	-0.0510699	0.38123	-0.133961	0.893434	0.984531	Ftx
47.477	-0.209407	0.360361	-0.581103	0.561171	0.984531	C77370
24.9819	0.166654	0.50247	0.33167	0.740139	0.984531	Cox7b
28.0035	-0.160872	0.414676	-0.387947	0.698056	0.984531	Atp7a
21.1882	-0.293272	0.509592	-0.575505	0.56495	0.984531	Pcdh11x
19.7983	0.202103	0.435906	0.463639	0.642906	0.984531	Diaph2
32.3972	0.0893677	0.861036	0.103791	0.917335	0.984531	Bex2
14.5692	0.0615739	0.576375	0.10683	0.914924	0.984531	Wbp5
20.2456	-0.242541	0.455746	-0.532185	0.594598	0.984531	Morf4l2
16.0309	-0.195584	0.540404	-0.361922	0.71741	0.984531	Tmem29
20.452	-0.0546166	0.471453	-0.115848	0.907773	0.984531	Phf8
42.1272	-0.0442055	0.368307	-0.120023	0.904465	0.984531	Kdm5c
16.5013	0.284074	0.474565	0.598598	0.549441	0.984531	Rbbp7
15.6995	0.284547	0.499298	0.569894	0.568749	0.984531	Glra2
19.5648	-0.131041	0.435495	-0.300902	0.763489	0.984531	Gpm6b
31.1861	0.245623	0.453941	0.541091	0.588445	0.984531	Tmsb4x
27.0726	0.0832204	0.453986	0.183311	0.854554	0.984531	1810022K09Rik
34.3303	0.251121	0.410424	0.611859	0.540631	0.984531	Sec62
17.62	0.125315	0.46504	0.269472	0.787567	0.984531	Slc7a14
16.0957	-0.238287	0.475171	-0.501477	0.616036	0.984531	Dnajc19
16.364	0.188671	0.470065	0.401373	0.688145	0.984531	4932438A13Rik
26.2483	-0.1474	0.409258	-0.360164	0.718724	0.984531	Abhd18
18.2694	-0.365552	0.610169	-0.599099	0.549107	0.984531	Lhfp
24.0581	0.291228	0.459407	0.63392	0.526133	0.984531	Trpc4
114.289	0.184769	0.363543	0.508244	0.611282	0.984531	Nbea
43.4506	0.161238	0.36992	0.435872	0.662929	0.984531	P2ry14
17.6635	0.0569461	0.497692	0.11442	0.908905	0.984531	Ppm1l
16.7288	-0.174162	0.508874	-0.34225	0.732163	0.984531	Fstl5
30.2315	0.198328	0.429947	0.461286	0.644594	0.984531	Trim2
26.8468	-0.127229	0.408417	-0.311517	0.755408	0.984531	Lrba
33.9742	0.212929	0.372208	0.57207	0.567275	0.984531	Ash1l
14.1239	0.122675	0.562862	0.217948	0.827469	0.984531	Psmd4
15.0526	-0.32351	0.543803	-0.594903	0.551908	0.984531	Mllt11
32.8913	0.0981495	0.357772	0.274335	0.783827	0.984531	Pde4dip
18.4623	0.244958	0.442829	0.553166	0.58015	0.984531	Csde1
21.6342	-0.0586218	0.42021	-0.139506	0.88905	0.984531	Trim33
15.4705	-0.0589062	0.471693	-0.124882	0.900617	0.984531	Lrig2
21.6444	-0.158479	0.423131	-0.374539	0.708003	0.984531	5330417C22Rik
15.6119	0.282531	0.473868	0.596223	0.551026	0.984531	Sec24b
46.6838	-0.205263	0.353291	-0.581004	0.561238	0.984531	Ppp3ca
67.5196	0.124969	0.336251	0.371654	0.71015	0.984531	Unc5c
13.8438	0.0654857	0.524414	0.124874	0.900623	0.984531	Sh3glb1
24.7317	0.127753	0.424684	0.30082	0.763552	0.984531	Fubp1
29.9847	-0.173237	0.392066	-0.441858	0.658592	0.984531	Ak5
105.821	0.0873712	0.320629	0.272499	0.785238	0.984531	Negr1
27.0261	0.0934936	0.376648	0.248225	0.80396	0.984531	Srsf11
49.6951	-0.182321	0.37929	-0.48069	0.630737	0.984531	Tox
25.4175	0.254941	0.442502	0.576136	0.564523	0.984531	Mmp16
22.201	-0.080011	0.46958	-0.170388	0.864705	0.984531	Rmdn1
47.9148	0.156937	0.342423	0.458312	0.646728	0.984531	Pnisr
13.7539	0.155505	0.550638	0.282409	0.77763	0.984531	Ankrd6
16.3151	-0.0544452	0.491819	-0.110702	0.911853	0.984531	Rngtt
18.3627	-0.104195	0.459426	-0.226793	0.820584	0.984531	Rars2
15.0535	0.157673	0.526507	0.29947	0.764582	0.984531	Zfp292
20.9427	0.201618	0.419409	0.48072	0.630716	0.984531	Fam219a
14.5017	0.199375	1.25271	0.159155	0.873547	0.984531	Dctn3
59.4415	-0.0922153	0.329994	-0.279445	0.779903	0.984531	Brinp1
214.939	-0.077111	0.272693	-0.282776	0.777348	0.984531	Ptprd
18.8416	0.210313	0.474512	0.443219	0.657607	0.984531	Slc24a2
32.3222	0.213902	0.408497	0.523632	0.600534	0.984531	Dock7
63.1394	0.0515206	0.336609	0.153058	0.878352	0.984531	Sgip1
17.7268	0.204138	0.527518	0.386978	0.698772	0.984531	Tmem59
45.5282	-0.210786	0.366016	-0.575894	0.564687	0.984531	Zcchc11
22.3097	0.124223	0.433112	0.286815	0.774254	0.984531	Zfyve9
15.2665	-0.275664	0.486889	-0.566174	0.571275	0.984531	Nrd1
35.2296	0.151269	0.37572	0.40261	0.687235	0.984531	Osbpl9
29.7569	0.0765408	0.406191	0.188435	0.850535	0.984531	Faf1
102.778	0.0339553	0.309614	0.10967	0.912671	0.984531	Agbl4
17.6687	-0.118342	0.519617	-0.227748	0.819842	0.984531	Cmpk1
15.2576	0.222801	0.579972	0.384158	0.700861	0.984531	Uqcrh
31.6065	0.069019	0.390412	0.176785	0.859677	0.984531	Mast2
29.0003	0.250308	0.423548	0.590978	0.554535	0.984531	Rps8
14.5457	-0.239118	0.495282	-0.482792	0.629243	0.984531	Eri3
23.656	0.137069	0.527275	0.259957	0.794897	0.984531	Atp6v0b
36.6589	-0.0737171	0.368091	-0.200269	0.84127	0.984531	Scmh1
15.0978	-0.270401	0.500535	-0.540224	0.589043	0.984531	Ppt1
29.5002	0.183256	0.404578	0.452956	0.650581	0.984531	Ago3
16.8169	-0.0788625	0.524627	-0.150321	0.880511	0.984531	Psmb2
36.8772	-0.137399	0.346842	-0.396142	0.692001	0.984531	Zmym4
19.3603	0.228762	0.45748	0.500049	0.61704	0.984531	Csmd2
13.8197	0.23028	0.508181	0.453146	0.650444	0.984531	Khdrbs1
41.7415	0.0635163	0.444007	0.143052	0.886249	0.984531	Atpif1
16.8261	-0.157208	0.555681	-0.282911	0.777245	0.984531	Rpl11
21.3981	-0.142131	0.43693	-0.325295	0.744958	0.984531	Hnrnpr
14.909	-0.131995	0.522629	-0.25256	0.800608	0.984531	Minos1
17.2375	-0.0566589	0.4596	-0.123279	0.901886	0.984531	Vps13d
17.4185	0.0654896	0.518024	0.126422	0.899398	0.984531	Gm26763
14.4887	-0.0875927	0.530024	-0.165262	0.868738	0.984531	Fam133b
15.1912	0.191567	0.473687	0.404417	0.685906	0.984531	Ankib1
18.0061	0.201257	0.443348	0.453947	0.649867	0.984531	Akap9
17.8492	-0.0747545	0.471646	-0.158497	0.874065	0.984531	Cdk14
27.4597	0.077851	0.428219	0.181802	0.855738	0.984531	Adam22
18.8822	-0.247834	0.473746	-0.523137	0.600879	0.984531	Tmem243
47.9537	0.0897718	0.391607	0.229239	0.818683	0.984531	Cacna2d1
27.6148	-0.11649	0.465485	-0.250255	0.80239	0.984531	Klhl7
22.4197	0.0749226	0.434548	0.172415	0.863111	0.984531	Kmt2c
28.2824	0.106274	0.377623	0.28143	0.778381	0.984531	Ube3c
14.1602	-0.278162	0.494238	-0.56281	0.573564	0.984531	Ppp1cb
18.5984	-0.124108	0.446236	-0.278122	0.780919	0.984531	Whsc1
24.0205	0.0590438	0.419267	0.140826	0.888007	0.984531	Fam193a
16.2023	-0.140841	0.521366	-0.270139	0.787053	0.984531	Htt
14.6051	-0.221794	0.565376	-0.392295	0.69484	0.984531	Lrpap1
30.5897	0.0693272	0.374425	0.185156	0.853106	0.984531	Ube2k
15.3081	-0.143854	0.467701	-0.307577	0.758404	0.984531	Pds5a
42.4344	0.206691	0.352999	0.585527	0.558193	0.984531	Apbb2
28.4198	-0.0594767	0.424445	-0.140128	0.888559	0.984531	Atp8a1
33.649	-0.176428	0.473239	-0.37281	0.70929	0.984531	Gm15478
20.2487	-0.162637	0.522891	-0.311034	0.755775	0.984531	Gabrg1
44.9	0.157429	0.338236	0.46544	0.641617	0.984531	Gabra2
169.532	0.140946	0.276649	0.509476	0.610419	0.984531	Gabrb1
22.0748	0.191092	0.430508	0.443875	0.657133	0.984531	Corin
17.8457	-0.120728	0.49954	-0.241679	0.809029	0.984531	Clock
19.0412	0.158299	0.485428	0.326102	0.744347	0.984531	Epha5
14.1236	0.0720106	0.488031	0.147553	0.882695	0.984531	Uba6
45.2191	0.1885	0.348199	0.541358	0.588261	0.984531	Ankrd17
19.3572	-0.0796136	0.460269	-0.172972	0.862674	0.984531	A930011G23Rik
14.7147	0.279098	0.519344	0.537404	0.590988	0.984531	Hnrnpdl
234.308	0.388487	0.717631	0.541346	0.588269	0.984531	Gm17660
14.4487	0.222675	0.480416	0.463504	0.643003	0.984531	Ep400
17.0679	0.217497	0.466354	0.466377	0.640946	0.984531	Ttc28
34.0375	0.220064	0.412808	0.53309	0.593971	0.984531	Sez6l
14.6188	0.0625937	0.47779	0.131007	0.89577	0.984531	Sgsm1
17.1989	-0.0852655	0.478284	-0.178274	0.858508	0.984531	Sppl3
22.5304	-0.142284	0.443577	-0.320766	0.748388	0.984531	Srrm4
24.2083	-0.259545	0.460801	-0.563249	0.573266	0.984531	Ksr2
16.5751	0.281767	0.470906	0.59835	0.549606	0.984531	Atp2a2
27.5788	0.231111	0.445223	0.519091	0.603697	0.984531	Rsrc2
23.499	-0.24633	0.4324	-0.569682	0.568894	0.984531	Sbno1
15.6036	0.312762	0.647958	0.482689	0.629316	0.984531	Ubc
14.7757	0.254033	0.507351	0.500705	0.616578	0.984531	Gbas
141.388	-0.201676	0.34048	-0.592327	0.553632	0.984531	Auts2
15.9607	-0.222167	0.501294	-0.443186	0.657631	0.984531	Gtf2i
15.7307	0.059864	0.488677	0.122502	0.902501	0.984531	Srrm3
20.2757	0.0944214	0.448215	0.210661	0.833152	0.984531	Cux1
20.9761	-0.129049	0.464914	-0.277576	0.781338	0.984531	Atp5j2
35.379	0.115521	0.393639	0.293468	0.769165	0.984531	Pan3
39.5569	-0.168329	0.36651	-0.459275	0.646037	0.984531	Fry
26.0459	0.0708033	0.453791	0.156026	0.876012	0.984531	N4bp2l1
22.5237	-0.0403925	0.396073	-0.101983	0.918771	0.984531	Calcr
20.1328	-0.144323	0.467094	-0.308981	0.757336	0.984531	Sgce
24.6373	-0.24155	0.4113	-0.587284	0.557013	0.984531	Ica1
27.2675	-0.202503	0.549954	-0.368219	0.71271	0.984531	Ndufa4
25.2475	0.163403	0.452119	0.361417	0.717788	0.984531	Phf14
14.385	0.0845778	0.49131	0.172147	0.863322	0.984531	B630005N14Rik
17.8481	-0.0732486	0.565541	-0.129519	0.896947	0.984531	Gm4876
18.7641	0.0496294	0.462954	0.107202	0.914629	0.984531	Cttnbp2
56.4096	-0.0651737	0.363623	-0.179234	0.857754	0.984531	Ptprz1
23.1634	-0.197936	0.411091	-0.48149	0.630168	0.984531	Cadps2
13.7014	0.274157	0.577718	0.474552	0.635106	0.984531	Ndufa5
23.2725	0.118155	0.451573	0.261652	0.79359	0.984531	Ube2h
27.8487	-0.200439	0.399582	-0.501621	0.615934	0.984531	Mkln1
22.4175	0.225912	0.406244	0.5561	0.578143	0.984531	Chchd3
18.2834	-0.0877904	0.44732	-0.196259	0.844408	0.984531	Hipk2
19.4537	-0.165179	0.449937	-0.367115	0.713533	0.984531	Cul1
186.815	-0.0822087	0.385499	-0.213253	0.83113	0.984531	Pde1c
159.29	-0.166579	0.290392	-0.573635	0.566215	0.984531	Ccser1
18.1257	0.17558	0.446772	0.392996	0.694322	0.984531	Smarcad1
54.22	-0.159034	0.791411	-0.20095	0.840738	0.984531	Rtkn
13.8959	-0.190713	0.54374	-0.350743	0.725781	0.984531	Add2
26.625	0.0416643	0.413854	0.100674	0.919809	0.984531	Tia1
33.9467	-0.0517078	0.39555	-0.130724	0.895994	0.984531	Aak1
14.2965	-0.223969	0.504138	-0.444262	0.656853	0.984531	Nr2c2
46.4219	-0.135382	0.368009	-0.367878	0.712965	0.984531	Prickle2
77.8698	-0.0762464	0.413015	-0.184609	0.853536	0.984531	Chl1
17.6285	0.221293	0.478204	0.462758	0.643538	0.984531	Sumf1
24.2467	-0.104533	0.465871	-0.224383	0.822459	0.984531	Itpr1
29.9696	0.204236	0.397127	0.514283	0.607054	0.984531	Srgap3
35.7391	-0.217081	0.373105	-0.581823	0.560686	0.984531	Setd5
21.2263	-0.149116	0.494669	-0.301445	0.763075	0.984531	Rpl32
39.553	0.101942	0.372336	0.273791	0.784245	0.984531	Tmcc1
28.047	-0.0951225	0.423466	-0.224628	0.822268	0.984531	Wnk1
15.6537	0.0778475	0.559121	0.139232	0.889267	0.984531	Kdm5a
18.1638	0.215245	0.472775	0.455279	0.648908	0.984531	Mical3
18.3679	-0.171791	0.482913	-0.355739	0.722036	0.984531	C2cd5
15.3949	-0.301274	0.503072	-0.598869	0.54926	0.984531	Far2
33.3948	-0.233133	0.373024	-0.62498	0.531984	0.984531	Dennd5b
15.0048	0.273335	0.523157	0.522471	0.601342	0.984531	Ndufa3
21.244	0.219723	0.49886	0.440449	0.659612	0.984531	Rps19
15.966	0.141461	0.485633	0.291292	0.770828	0.984531	4732471J01Rik
15.3008	0.0944979	0.516674	0.182896	0.854879	0.984531	Pld3
15.8878	0.176659	0.525759	0.336008	0.736865	0.984531	Aplp1
17.9926	-0.210314	0.48514	-0.433512	0.664643	0.984531	Gpi1
21.983	0.237352	0.499223	0.475444	0.634471	0.984531	Rpl13a
54.4322	0.181732	0.362668	0.501099	0.616302	0.984531	Nav2
27.2501	0.231105	0.434951	0.531335	0.595187	0.984531	Luzp2
118.768	-0.0673718	0.280005	-0.240609	0.809858	0.984531	Gabrb3
13.7841	0.174737	0.519691	0.336233	0.736696	0.984531	Gm38393
29.7323	0.0486659	0.37177	0.130903	0.895852	0.984531	Tjp1
47.5061	0.240458	0.423377	0.567953	0.570067	0.984531	Ntrk3
14.3309	0.292805	0.633988	0.461846	0.644192	0.984531	Rps17
13.8481	-0.229073	0.504475	-0.454081	0.649771	0.984531	Tmem135
300.672	0.167147	0.284142	0.588253	0.556363	0.984531	Dlg2
21.3045	-0.260938	0.540204	-0.483035	0.629071	0.984531	RP23-231J2.1
17.2896	0.142055	0.50686	0.280265	0.779275	0.984531	Tenm4
19.1136	-0.339385	0.819021	-0.414379	0.678597	0.984531	Ndufc2
20.2132	-0.253207	0.440591	-0.574698	0.565496	0.984531	Rsf1
18.0265	0.358195	0.566777	0.631987	0.527395	0.984531	Rps3
30.0337	-0.151056	0.394237	-0.383161	0.7016	0.984531	Fchsd2
19.5126	0.165977	0.459182	0.361463	0.717754	0.984531	Nup98
14.6961	-0.263672	0.521895	-0.505221	0.613404	0.984531	1600010M07Rik
15.3134	0.147947	0.466278	0.317293	0.751021	0.984531	Btbd10
25.3928	0.106113	0.461846	0.229759	0.818279	0.984531	Psma1
22.1901	-0.12415	0.539656	-0.230054	0.81805	0.984531	Arl6ip1
25.2456	-0.094425	0.395374	-0.238824	0.811242	0.984531	Smg1
35.1983	-0.143399	0.399184	-0.35923	0.719423	0.984531	Tnrc6a
25.8072	-0.230439	0.548432	-0.420178	0.674355	0.984531	Aldoa
21.1475	0.100225	0.485842	0.206292	0.836563	0.984531	Tacc2
25.5927	0.0397608	0.390996	0.101691	0.919002	0.984531	Rgs17
22.0742	-0.167236	0.469618	-0.356111	0.721758	0.984531	Stxbp5
14.7925	-0.152813	0.534118	-0.286104	0.774798	0.984531	Grm1
16.3803	0.326344	0.566357	0.576216	0.564469	0.984531	Gm26835
15.5308	-0.275255	0.478351	-0.575425	0.565004	0.984531	Arfgef3
28.4511	0.114132	0.402407	0.283624	0.776699	0.984531	Bclaf1
115.803	0.0417595	0.36932	0.113071	0.909974	0.984531	Ptprk
21.1618	0.207264	0.465497	0.445253	0.656137	0.984531	Ncoa7
173.199	0.135503	0.322295	0.420432	0.67417	0.984531	Nkain2
14.3155	-0.0567983	0.520972	-0.109024	0.913184	0.984531	Fyn
130.131	-0.185763	0.322651	-0.575739	0.564792	0.984531	Grik2
23.8666	-0.0572187	0.504822	-0.113344	0.909758	0.984531	Slc35f1
21.9301	-0.117912	0.46883	-0.251502	0.801426	0.984531	Psap
28.4516	-0.165037	0.37819	-0.436387	0.662556	0.984531	Ccar1
16.2819	0.198316	0.458668	0.432373	0.66547	0.984531	Herc4
35.3352	0.101105	0.402159	0.251406	0.801501	0.984531	Zwint
21.6177	0.122281	0.431255	0.283547	0.776758	0.984531	Prmt2
18.5276	0.177297	0.434854	0.407716	0.683482	0.984531	Pcbp3
17.4773	0.677161	1.08231	0.625661	0.531538	0.984531	Bsg
17.4501	0.209734	0.605075	0.346626	0.728872	0.984531	Rps15
27.3413	0.163286	0.448128	0.364374	0.715579	0.984531	Oaz1
18.3604	0.0591933	0.478244	0.123772	0.901496	0.984531	Atcay
167.423	0.133264	0.267495	0.498194	0.618348	0.984531	Anks1b
20.0557	0.258367	0.448528	0.576033	0.564593	0.984531	Vezt
15.7629	0.073563	0.503212	0.146187	0.883774	0.984531	Cnot2
16.7139	-0.224697	0.502472	-0.447184	0.654743	0.984531	Cpsf6
68.8354	0.169508	0.37235	0.455238	0.648938	0.984531	Grip1
48.4354	-0.145902	0.367589	-0.396916	0.69143	0.984531	Srgap1
14.45	-0.0966384	0.479496	-0.201542	0.840275	0.984531	Smarcc2
177.766	-0.0951883	0.33243	-0.286341	0.774617	0.984531	Csmd1
30.405	-0.140682	0.383151	-0.36717	0.713492	0.984531	Whsc1l1
14.8648	0.158089	0.477213	0.331276	0.740436	0.984531	Ddhd2
23.1509	-0.153048	0.433754	-0.352845	0.724205	0.984531	Dlc1
24.2115	-0.169294	0.432782	-0.391176	0.695667	0.984531	Tusc3
24.9376	-0.127224	0.493551	-0.257772	0.796583	0.984531	Slc25a4
28.5175	-0.0944918	0.411911	-0.229398	0.818559	0.984531	Stox2
28.4288	-0.0526331	0.444323	-0.118457	0.905706	0.984531	Tenm3
38.0112	0.213412	0.403198	0.5293	0.596598	0.984531	Spock3
25.0434	-0.0908199	0.393242	-0.230952	0.817352	0.984531	Psd3
17.3274	-0.273521	0.528732	-0.517315	0.604936	0.984531	Rpl18a
14.3879	-0.195245	0.4875	-0.400502	0.688787	0.984531	Eps15l1
40.7068	0.117009	0.39301	0.297724	0.765914	0.984531	Large
16.0413	0.206838	0.495313	0.417591	0.676246	0.984531	Nr3c2
27.9019	-0.144872	0.401751	-0.360603	0.718397	0.984531	Itfg1
15.4569	0.0654924	0.489753	0.133725	0.89362	0.984531	Lonp2
51.6897	0.187291	0.330101	0.567375	0.57046	0.984531	Chd9
14.7241	0.131804	0.493393	0.267138	0.789363	0.984531	Sf3b3
35.8582	-0.047838	0.421641	-0.113457	0.909669	0.984531	Wwox
27.1934	0.238714	0.405102	0.589268	0.555681	0.984531	Cmip
13.9887	-0.168347	0.487341	-0.34544	0.729764	0.984531	Pdhb
24.4821	-0.159449	0.498492	-0.319862	0.749073	0.984531	Fhit
21.2712	0.253749	0.431607	0.587917	0.556588	0.984531	Ptprg
49.4398	0.193423	0.345531	0.559785	0.575626	0.984531	Ube2e2
16.7685	0.244738	0.474754	0.515506	0.6062	0.984531	Gng2
14.5063	-0.102887	0.486484	-0.21149	0.832505	0.984531	Ppp3cb
16.0184	-0.297464	0.471376	-0.631056	0.528004	0.984531	Adk
75.369	0.0894441	0.353389	0.253104	0.800188	0.984531	Kcnma1
18.4495	-0.205573	0.453048	-0.453756	0.650004	0.984531	Arf4
15.3263	-0.144421	0.479942	-0.300913	0.76348	0.984531	Appl1
14.0712	0.196961	0.493517	0.399096	0.689823	0.984531	Fam208a
14.4519	0.333013	0.901746	0.369298	0.711906	0.984531	Spcs1
19.4035	-0.189163	0.445662	-0.424453	0.671235	0.984531	Nisch
15.0323	0.0871868	0.479712	0.181748	0.85578	0.984531	Mapk8
18.3751	-0.0601242	0.444144	-0.135371	0.892319	0.984531	Wapl
17.2273	0.0655448	0.488883	0.13407	0.893347	0.984531	Chd8
19.7589	0.330906	0.546617	0.605371	0.544932	0.984531	Dad1
16.9057	-0.0518547	0.520267	-0.0996694	0.920607	0.984531	Slc22a17
26.4675	0.0530289	0.413006	0.128397	0.897835	0.984531	Zmym2
23.6953	0.137016	0.435538	0.314591	0.753072	0.984531	Zdhhc20
15.7449	0.287917	0.47211	0.609853	0.541959	0.984531	Ints6
16.5373	0.357093	0.969727	0.368241	0.712694	0.984531	Clu
15.5638	0.145385	0.473079	0.307317	0.758602	0.984531	Ppp2r2a
29.9555	-0.113685	0.398807	-0.285064	0.775595	0.984531	Xpo7
15.6954	0.216397	0.4693	0.461105	0.644723	0.984531	Rb1
37.2771	0.24009	0.428174	0.560732	0.57498	0.984531	Lrch1
18.1273	-0.20655	0.4727	-0.436958	0.662142	0.984531	Tsc22d1
46.2091	0.213481	0.388532	0.549456	0.582693	0.984531	Pcdh17
18.205	0.202717	0.449111	0.451373	0.651721	0.984531	Pibf1
33.7927	-0.0480033	0.430381	-0.111537	0.911191	0.984531	Klf12
45.961	0.0388869	0.351715	0.110564	0.911962	0.984531	Mycbp2
18.3475	0.314317	0.514093	0.611401	0.540934	0.984531	Gm10076
45.2067	-0.0649197	0.423245	-0.153386	0.878094	0.984531	Gpc6
25.0055	-0.217031	0.406828	-0.53347	0.593708	0.984531	Hs6st3
45.0149	-0.116506	0.394147	-0.295589	0.767544	0.984531	Mbnl2
18.8335	0.322675	0.573101	0.563034	0.573412	0.984531	Ubac2
32.7938	-0.0589674	0.384809	-0.153238	0.87821	0.984531	Gucy1a2
183.936	-0.160142	0.386518	-0.41432	0.678639	0.984531	Cntn5
17.0097	-0.217171	0.479333	-0.453069	0.650499	0.984531	Taf1d
60.0157	-0.0631677	0.390036	-0.161954	0.871342	0.984531	Gm26733
17.0884	0.164663	0.462132	0.356311	0.721608	0.984531	Qtrt1
34.2372	0.124867	0.354496	0.352237	0.724661	0.984531	Elavl3
16.0882	-0.0782634	0.511611	-0.152974	0.878418	0.984531	39326
17.9129	-0.138679	0.507139	-0.273453	0.784505	0.984531	Arhgap32
40.9098	0.142388	0.913848	0.155812	0.876181	0.984531	Hspa8
19.2184	0.271641	0.505556	0.537312	0.591052	0.984531	Atp5l
52.3116	-0.201663	0.364225	-0.553678	0.579799	0.984531	Sik3
53.2174	0.0652064	0.33691	0.193543	0.846534	0.984531	Cadm1
16.0776	0.340524	0.572971	0.594313	0.552303	0.984531	Rab39
14.9629	-0.0935388	0.507337	-0.184372	0.853722	0.984531	Dmxl2
14.9077	-0.185537	0.486005	-0.38176	0.702639	0.984531	Hmg20a
31.8642	0.128475	0.41754	0.307696	0.758314	0.984531	Nptn
43.9264	0.0678331	0.350279	0.193654	0.846446	0.984531	Arih1
13.7317	0.266124	0.622492	0.427514	0.669005	0.984531	Pkm
22.6503	-0.234946	0.417874	-0.562242	0.573951	0.984531	Lrrc49
24.5326	0.154186	0.421364	0.365921	0.714424	0.984531	Pias1
14.9333	0.184005	0.533348	0.345	0.730094	0.984531	Rpl4
36.988	0.0414604	0.40263	0.102974	0.917984	0.984531	Tcf12
24.6151	-0.202671	0.396982	-0.510529	0.609681	0.984531	Zfp280d
37.926	-0.204591	0.353413	-0.578902	0.562655	0.984531	Rfx7
19.642	-0.17739	0.453385	-0.391257	0.695607	0.984531	Myo5a
15.9564	-0.238325	0.500556	-0.47612	0.633989	0.984531	Tmod2
14.1839	0.195024	0.606264	0.321681	0.747694	0.984531	Cox7a2
20.6179	-0.0671655	0.448629	-0.149713	0.880991	0.984531	Senp6
27.603	-0.167499	0.397706	-0.421163	0.673636	0.984531	Snap91
16.9697	-0.22539	0.456826	-0.493384	0.621741	0.984531	Morf4l1
22.003	0.0785221	0.446108	0.176016	0.860281	0.984531	Xrn1
18.9279	-0.255983	0.466234	-0.549043	0.582976	0.984531	Slc25a36
52.1386	-0.139694	0.35629	-0.392079	0.695	0.984531	Stag1
38.5487	-0.107606	0.361502	-0.297663	0.76596	0.984531	Rbm5
43.0382	0.132012	0.352787	0.374197	0.708258	0.984531	Rbm6
16.2146	0.209599	0.486945	0.430437	0.666878	0.984531	Setd2
44.9493	-0.0865382	0.349173	-0.247837	0.80426	0.984531	Clasp2
44.1703	-0.0758516	0.406731	-0.186491	0.85206	0.984531	Rps27rt
24.8325	-0.203685	0.413997	-0.491997	0.622721	0.984531	Myrip
26.1817	0.284267	0.450679	0.630753	0.528202	0.984531	Rpl14
14.0654	0.164117	0.597984	0.27445	0.783739	0.984531	Uqcr10
16.0608	0.232825	0.467093	0.498455	0.618164	0.984531	Urgcp
16.8947	0.142273	0.499239	0.28498	0.77566	0.984531	Ogdh
43.2471	-0.154083	0.362129	-0.425491	0.670478	0.984531	Grb10
44.8865	0.0780164	0.400482	0.194806	0.845545	0.984531	Ehbp1
25.8748	-0.0977577	0.452269	-0.21615	0.828871	0.984531	Mtif2
29.638	0.182476	0.493648	0.369649	0.711644	0.984531	Rps27a
43.8597	0.0893689	0.35969	0.248461	0.803778	0.984531	Eml6
36.6444	-0.124967	0.357409	-0.349648	0.726603	0.984531	Sptbn1
28.048	0.15225	0.394353	0.386075	0.699441	0.984531	Acyp2
43.791	-0.152666	0.388335	-0.39313	0.694223	0.984531	Psme4
44.7657	0.108462	0.389763	0.278277	0.7808	0.984531	Kcnip1
130.71	0.103201	0.419119	0.246233	0.805502	0.984531	Tenm2
17.0559	-0.191491	0.470875	-0.40667	0.68425	0.984531	Rnf130
16.1699	0.0582932	0.46828	0.124484	0.900932	0.984531	Tbc1d9b
19.5597	-0.116731	0.457103	-0.255372	0.798436	0.984531	Canx
38.2907	-0.0420274	0.402463	-0.104426	0.916832	0.984531	Aff4
32.0046	0.0771862	0.386298	0.19981	0.841629	0.984531	Rapgef6
31.0086	-0.212286	0.369033	-0.575249	0.565123	0.984531	Ulk2
34.7772	-0.0366792	0.364155	-0.100724	0.91977	0.984531	Ncor1
23.2455	0.089025	0.482535	0.184494	0.853626	0.984531	Rpl26
32.5688	-0.110407	0.370557	-0.297949	0.765742	0.984531	Rabep1
37.8045	-0.137511	0.408754	-0.336416	0.736557	0.984531	6330403K07Rik
13.9903	0.073569	0.503179	0.146208	0.883757	0.984531	Sgsm2
31.9738	-0.0966765	0.393797	-0.245498	0.806071	0.984531	Smg6
17.0738	-0.274434	0.459564	-0.597162	0.550399	0.984531	Pitpna
16.4874	0.308134	0.488858	0.630314	0.528489	0.984531	Gm26836
26.9431	0.222073	0.393357	0.564559	0.572373	0.984531	Abr
17.3458	-0.266376	0.49823	-0.534644	0.592896	0.984531	Ift20
21.9491	-0.0414449	0.414225	-0.100054	0.920301	0.984531	Zfp207
16.3665	-0.182573	0.486759	-0.375078	0.707602	0.984531	Psmd11
14.6639	0.327494	0.524994	0.623805	0.532756	0.984531	Gm11417
23.6383	0.142457	0.418798	0.340156	0.733739	0.984531	Ap2b1
19.8289	0.0860788	0.458311	0.187817	0.85102	0.984531	Taf15
20.1378	0.0721757	0.439599	0.164185	0.869585	0.984531	Ggnbp2
17.1647	-0.137129	0.449254	-0.305237	0.760186	0.984531	Rps6kb1
24.2013	-0.158206	0.417849	-0.37862	0.70497	0.984531	Ppm1e
43.7973	0.103635	0.406187	0.25514	0.798615	0.984531	Msi2
79.1728	0.117677	0.419851	0.280283	0.779261	0.984531	Car10
40.5342	-0.1514	0.347403	-0.435805	0.662978	0.984531	Luc7l3
25.2625	0.0569249	0.434512	0.131009	0.895768	0.984531	Atp5g1
18.1689	0.296969	0.516113	0.575395	0.565024	0.984531	Rpl23
23.5613	0.227033	0.475106	0.477858	0.632752	0.984531	Rpl19
13.8163	-0.0756128	0.536814	-0.140855	0.887985	0.984531	Fbxl20
19.5632	0.21775	0.553562	0.393362	0.694052	0.984531	Eif1
20.7606	0.183958	0.469003	0.392231	0.694888	0.984531	Hap1
38.9731	-0.218881	0.372713	-0.587266	0.557025	0.984531	Mapt
16.0669	-0.217387	0.455658	-0.477082	0.633303	0.984531	Bptf
26.4084	-0.108637	0.408614	-0.265868	0.790341	0.984531	Prkca
14.3568	0.0498057	0.501374	0.0993386	0.920869	0.984531	Abca5
18.7445	-0.248601	0.520779	-0.477364	0.633103	0.984531	Sumo2
22.0445	0.222329	0.447276	0.497074	0.619137	0.984531	H3f3b
27.1025	-0.256432	0.434032	-0.590814	0.554645	0.984531	Tnrc6c
15.782	0.0935554	0.474398	0.197209	0.843664	0.984531	Ggps1
17.6929	0.195933	0.466205	0.420273	0.674286	0.984531	Amph
14.4638	-0.209184	0.475757	-0.439686	0.660164	0.984531	Wnk2
46.303	0.0648869	0.362366	0.179064	0.857887	0.984531	Ntrk2
17.3976	0.0765139	0.485481	0.157604	0.874768	0.984531	Gm10263
16.9808	0.135938	0.461038	0.294852	0.768107	0.984531	Sdha
23.2204	-0.0794232	0.423513	-0.187534	0.851242	0.984531	Fam172a
21.6853	0.14755	0.492739	0.299449	0.764597	0.984531	Cox7c
14.3798	-0.115787	0.5434	-0.213079	0.831265	0.984531	Fcho2
19.1555	-0.172657	0.475568	-0.363054	0.716565	0.984531	Tnpo1
19.791	-0.167572	0.439782	-0.381033	0.703179	0.984531	Srek1
19.1285	-0.15138	0.475285	-0.318503	0.750103	0.984531	Cwc27
18.3596	0.271845	0.45934	0.591816	0.553974	0.984531	Kif2a
17.1483	0.0529302	0.456126	0.116043	0.907618	0.984531	Slc38a9
13.7489	0.244057	0.569269	0.428721	0.668127	0.984531	Dtnbos
26.4498	-0.196418	0.490112	-0.400762	0.688595	0.984531	Dnmt3a
34.2966	0.103853	0.40648	0.255495	0.798341	0.984531	Ncoa1
14.54	0.211192	0.497684	0.424349	0.671311	0.984531	Itsn2
19.8963	-0.226104	0.445129	-0.507952	0.611487	0.984531	Atad2b
31.996	-0.216864	0.410982	-0.527671	0.597727	0.984531	Smc6
13.8849	0.131567	0.517321	0.254323	0.799246	0.984531	Ywhaq
15.5222	0.112108	0.496648	0.22573	0.821412	0.984531	Atxn7l1
15.3248	0.0878058	0.560818	0.156567	0.875586	0.984531	Hdac9
19.8566	-0.0789943	0.436022	-0.18117	0.856234	0.984531	Ispd
19.3428	0.167362	0.45268	0.369713	0.711596	0.984531	Immp2l
13.9088	-0.156499	0.471666	-0.3318	0.74004	0.984531	Hectd1
14.5594	-0.351887	0.553579	-0.635659	0.524999	0.984531	Fkbp3
234.49	-0.0385916	0.272945	-0.14139	0.887562	0.984531	Mdga2
14.8485	-0.267814	0.526819	-0.50836	0.611201	0.984531	Nemf
30.3614	-0.213454	0.404712	-0.527422	0.5979	0.984531	Psma3
14.1716	-0.119223	0.528623	-0.225536	0.821563	0.984531	Daam1
70.5816	-0.169461	0.353241	-0.479732	0.631418	0.984531	Rtn1
37.1968	0.0755272	0.383677	0.196851	0.843944	0.984531	4930447C04Rik
15.9959	-0.0921315	0.472946	-0.194804	0.845547	0.984531	Mnat1
18.9706	0.262098	0.458674	0.571426	0.567711	0.984531	Syt16
18.8681	-0.173204	0.429101	-0.403645	0.686474	0.984531	Ppp2r5e
23.4439	0.223769	0.481756	0.464487	0.642299	0.984531	Wdr89
110.586	-0.143273	0.329732	-0.434514	0.663915	0.984531	Gphn
14.0259	-0.0633391	0.510366	-0.124105	0.901232	0.984531	Dcaf5
42.3496	0.116168	0.359024	0.323565	0.746267	0.984531	Rbm25
476.477	0.0341305	0.273964	0.12458	0.900856	0.984531	Nrxn3
29.7327	0.0713505	0.385354	0.185156	0.853107	0.984531	Eml5
22.237	0.160149	0.46864	0.341731	0.732553	0.984531	Ttc8
23.4726	0.147381	0.538796	0.273539	0.784439	0.984531	Calm1
13.92	0.217929	0.496572	0.438867	0.660758	0.984531	Trip11
15.0495	-0.0612407	0.480736	-0.127389	0.898632	0.984531	Btbd7
34.7456	0.184021	0.363389	0.506401	0.612575	0.984531	Unc79
23.24	-0.0846035	0.444824	-0.190195	0.849156	0.984531	Papola
984.756	0.128416	0.289302	0.443883	0.657127	0.984531	Meg3
14.3836	0.0516151	0.496126	0.104036	0.917141	0.984531	Ppp2r5c
20.3471	0.227409	0.481077	0.472708	0.636421	0.984531	Tecpr2
22.0037	0.231756	0.412755	0.561486	0.574466	0.984531	Mark3
14.5253	-0.3511	0.619013	-0.567194	0.570583	0.984531	Ckb
87.5119	0.141956	0.311589	0.455586	0.648687	0.984531	Ptprn2
326.149	-0.0951544	0.325837	-0.292031	0.770263	0.984531	Ghr
28.5264	0.234222	0.465653	0.502996	0.614967	0.984531	Rpl37
33.4979	-0.118459	0.386289	-0.30666	0.759102	0.984531	Nipbl
46.733	0.159298	0.339311	0.469475	0.63873	0.984531	Zfr
18.602	0.0802047	0.486176	0.16497	0.868967	0.984531	Trio
126.998	0.131217	0.336911	0.389471	0.696928	0.984531	Ctnnd2
25.2867	0.0436769	0.441296	0.0989741	0.921159	0.984531	Cpq
19.6614	-0.0586263	0.428887	-0.136694	0.891273	0.984531	Mtdh
36.8257	-0.0561475	0.3795	-0.147951	0.882381	0.984531	Vps13b
20.8157	-0.0895912	0.455476	-0.196698	0.844064	0.984531	Ncald
63.9967	-0.0840882	0.331093	-0.253971	0.799518	0.984531	Sybu
16.5888	-0.176701	0.488781	-0.361514	0.717715	0.984531	Trps1
41.9951	0.125198	0.397092	0.315287	0.752543	0.984531	Fam49b
31.1594	-0.166559	0.401005	-0.415353	0.677883	0.984531	Fam135b
13.8716	0.14913	0.509323	0.2928	0.769675	0.984531	Tonsl
14.3517	-0.199672	0.520685	-0.383479	0.701364	0.984531	Aco2
31.624	0.0373214	0.366288	0.101891	0.918843	0.984531	Tcf20
28.5168	-0.216268	0.413248	-0.523337	0.60074	0.984531	Atxn10
38.386	0.0719143	0.405169	0.177492	0.859122	0.984531	Cntn1
13.9237	-0.0643997	0.52353	-0.12301	0.902099	0.984531	Prickle1
14.7657	-0.0519242	0.470024	-0.110471	0.912036	0.984531	Slc38a1
13.759	0.169511	0.524543	0.323159	0.746575	0.984531	Ccnt1
14.8207	0.210634	0.590895	0.356466	0.721492	0.984531	Tuba1b
15.7382	0.172011	0.484993	0.354666	0.72284	0.984531	Lima1
13.6541	-0.186401	0.512656	-0.363598	0.716158	0.984531	Pcbp2
18.6562	0.290866	0.459094	0.633565	0.526365	0.984531	Cbx5
24.163	0.114728	0.398251	0.288078	0.773287	0.984531	Crebbp
18.5855	-0.142501	0.446695	-0.319012	0.749717	0.984531	Cdip1
19.7919	-0.296467	0.473266	-0.626428	0.531034	0.984531	Gm42477
20.6164	0.159399	0.456988	0.348804	0.727237	0.984531	Rogdi
19.1109	0.0988059	0.545462	0.181142	0.856256	0.984531	Shisa9
20.1278	-0.275177	0.452549	-0.60806	0.543147	0.984531	Mkl2
14.0341	-0.277273	0.490543	-0.565237	0.571913	0.984531	Dnm1l
16.155	-0.136899	0.472888	-0.289495	0.772203	0.984531	Fgd4
14.2212	-0.217217	0.489757	-0.44352	0.65739	0.984531	Mapk1
37.0324	-0.178902	0.358018	-0.499702	0.617285	0.984531	Pi4ka
39.5454	0.211834	0.716698	0.295569	0.767559	0.984531	Comt
19.3586	-0.205834	0.425372	-0.483892	0.628463	0.984531	Abcc5
17.9209	-0.202306	0.440369	-0.459401	0.645946	0.984531	Eif4g1
14.1905	0.312549	0.566619	0.551604	0.58122	0.984531	Gm16863
25.2337	-0.162043	0.415845	-0.389672	0.696779	0.984531	Tra2b
22.9579	0.148373	0.467155	0.31761	0.750781	0.984531	Eif4a2
14.2212	-0.185369	0.516602	-0.358824	0.719726	0.984531	Senp5
14.1955	0.181383	0.52266	0.347039	0.728562	0.984531	Fyttd1
17.5459	0.0651647	0.452712	0.143943	0.885546	0.984531	Lrch3
21.9437	0.107217	0.488813	0.219342	0.826384	0.984531	Rpl35a
22.8145	-0.228928	0.423171	-0.540983	0.58852	0.984531	Iqcb1
15.8999	-0.128341	0.508108	-0.252586	0.800589	0.984531	Golgb1
35.6034	0.143454	0.404563	0.354591	0.722896	0.984531	Stxbp5l
26.5478	0.231996	0.416113	0.557532	0.577164	0.984531	Gsk3b
18.046	-0.109547	0.46577	-0.235195	0.814057	0.984531	Atp6v1a
15.8978	0.0902041	0.467187	0.193079	0.846897	0.984531	Bbx
14.6652	0.221884	0.510186	0.434908	0.663629	0.984531	Zbtb11
31.3549	-0.129185	0.413834	-0.312166	0.754914	0.984531	Senp7
30.571	0.0799155	0.43476	0.183815	0.854159	0.984531	Epha6
24.7324	0.282224	0.461543	0.611479	0.540882	0.984531	Gm9843
18.6734	0.347606	0.598327	0.580963	0.561266	0.984531	Atp5j
17.8599	-0.192317	0.480009	-0.400653	0.688676	0.984531	Grik1
19.713	0.197356	0.434605	0.454105	0.649753	0.984531	Synj1
47.7304	-0.162132	0.35828	-0.452527	0.650889	0.984531	Son
83.5804	-0.0941158	0.317378	-0.296542	0.766817	0.984531	Ttc3
16.8959	-0.231083	0.458376	-0.504134	0.614168	0.984531	Brwd1
16.4766	0.116297	0.470991	0.246919	0.804971	0.984531	Scaf8
15.9518	-0.21251	0.476606	-0.445882	0.655682	0.984531	Arid1b
26.0846	-0.0996835	0.418642	-0.238112	0.811795	0.984531	Tulp4
85.6972	-0.15063	0.329137	-0.457652	0.647202	0.984531	Gm26848
70.2662	0.205449	0.355279	0.578275	0.563079	0.984531	Park2
13.7477	0.261316	0.572096	0.45677	0.647836	0.984531	Agpat4
16.1816	0.186968	0.488649	0.382622	0.702	0.984531	Mllt4
15.5249	0.208259	0.603913	0.34485	0.730207	0.984531	Tceb2
15.8458	-0.306751	0.505447	-0.60689	0.543924	0.984531	Rab40c
15.5836	-0.141133	0.473921	-0.297798	0.765857	0.984531	Rab11fip3
22.0176	0.152123	0.425055	0.35789	0.720425	0.984531	Pacsin1
22.6313	0.120994	0.468247	0.258397	0.7961	0.984531	Zfand3
20.243	-0.136882	0.471527	-0.290295	0.771591	0.984531	Brd4
23.6916	-0.25629	0.439846	-0.582682	0.560107	0.984531	Akap8l
21.546	0.255523	0.454117	0.562682	0.573652	0.984531	A930015D03Rik
14.5233	0.209526	0.498143	0.420615	0.674036	0.984531	Gabbr1
26.7412	0.35097	0.820568	0.427716	0.668858	0.984531	Hsp90ab1
26.4602	-0.259067	0.438817	-0.590378	0.554938	0.984531	Gm26904
15.3609	0.0694083	0.470104	0.147645	0.882623	0.984531	Ptprs
17.0913	-0.165366	0.500022	-0.330716	0.740859	0.984531	Rpl36
15.2004	-0.333145	0.576907	-0.577468	0.563624	0.984531	Ndufa11
34.8819	-0.067218	0.405289	-0.165852	0.868274	0.984531	Clpp
41.053	-0.209447	0.382355	-0.547781	0.583842	0.984531	Fbxl17
30.9232	-0.16999	0.398691	-0.42637	0.669838	0.984531	Ankrd12
13.7028	0.161888	0.585044	0.27671	0.782003	0.984531	Ndufv2
14.2074	-0.276473	0.520745	-0.530919	0.595475	0.984531	Mtcl1
15.0827	-0.0683672	0.514403	-0.132906	0.894268	0.984531	Epb41l3
13.8315	-0.119592	0.493663	-0.242254	0.808583	0.984531	Smchd1
61.1318	0.214041	0.378046	0.566177	0.571273	0.984531	Slc8a1
25.5758	0.049919	0.450955	0.110696	0.911857	0.984531	Prkce
53.642	0.142602	0.476405	0.29933	0.764688	0.984531	Calm2
36.8193	-0.124021	0.389429	-0.318468	0.75013	0.984531	Eif2s3y
14.1153	-0.089446	0.507028	-0.176412	0.85997	0.984531	Ddx3y
31.237	0.0767097	0.380854	0.201415	0.840374	0.984531	Zeb1
22.8785	-0.147235	0.422298	-0.348652	0.72735	0.984531	Wac
14.4264	-0.0548767	0.49679	-0.110462	0.912043	0.984531	Ccny
34.1272	-0.0877216	0.37079	-0.23658	0.812982	0.984531	Thoc1
26.3822	0.0442417	0.390626	0.113258	0.909826	0.984531	Rock1
14.856	-0.116933	0.487618	-0.239804	0.810482	0.984531	Mib1
15.5229	-0.226205	0.557099	-0.406042	0.684712	0.984531	Gm10036
24.567	-0.171471	0.449521	-0.381452	0.702868	0.984531	Cdh2
15.5605	-0.206545	0.462855	-0.44624	0.655424	0.984531	Rnf138
81.7119	0.0638609	0.34671	0.184191	0.853864	0.984531	Celf4
28.9704	-0.253249	0.401117	-0.631359	0.527806	0.984531	Apc
15.7255	0.100119	0.455372	0.219862	0.825979	0.984531	Fam13b
17.5911	-0.249348	0.504411	-0.494335	0.62107	0.984531	Paip2
14.8935	-0.107464	0.475566	-0.22597	0.821225	0.984531	Ube2d2a
13.7737	0.132948	0.59762	0.222462	0.823954	0.984531	Ndufa2
13.7829	-0.123892	0.559813	-0.22131	0.824851	0.984531	Hdac3
162.248	0.0362814	0.322908	0.112358	0.910539	0.984531	Ppp2r2b
13.657	-0.199274	0.538862	-0.369805	0.711528	0.984531	Ap3s1
13.8446	-0.256798	0.485893	-0.528507	0.597148	0.984531	Dctn4
24.8513	0.249477	0.485191	0.514184	0.607124	0.984531	Rps14
19.6763	-0.201674	0.49369	-0.408503	0.682904	0.984531	Wdr7
74.5001	0.0855022	0.388395	0.220143	0.82576	0.984531	Dcc
14.9799	-0.210727	0.511425	-0.412038	0.680311	0.984531	BC031181
17.2543	0.115335	0.467846	0.246523	0.805278	0.984531	Zfp407
32.5692	0.143696	0.434364	0.330819	0.740781	0.984531	Dok6
21.2438	-0.0728722	0.415023	-0.175586	0.860619	0.984531	Chka
16.0577	-0.268677	0.511241	-0.525539	0.599209	0.984531	Nrxn2
17.8689	-0.187546	1.40806	-0.133195	0.894039	0.984531	Cox8a
15.4681	0.238851	0.486921	0.490532	0.623757	0.984531	Stx5a
15.6291	-0.272236	0.505334	-0.538725	0.590076	0.984531	Bscl2
21.544	-0.153366	0.455593	-0.33663	0.736396	0.984531	Tle4
17.9858	-0.0644902	0.464929	-0.13871	0.889679	0.984531	Vps13a
20.3777	0.197414	0.433129	0.455784	0.648545	0.984531	Apba1
31.7865	-0.0390267	0.383015	-0.101893	0.918841	0.984531	Rfx3
23.8871	-0.20305	0.428494	-0.473869	0.635594	0.984531	9930021J03Rik
23.1952	0.156374	0.427598	0.365702	0.714587	0.984531	Uhrf2
74.8192	0.0524522	0.318919	0.164469	0.869362	0.984531	Prkg1
15.8322	0.0758754	0.482748	0.157174	0.875108	0.984531	Sgms1
14.44	-0.0689998	0.504409	-0.136793	0.891194	0.984531	Tnks2
24.9759	-0.0733888	0.438097	-0.167517	0.866963	0.984531	Btaf1
20.2021	-0.187505	0.458741	-0.408738	0.682732	0.984531	Plce1
15.4203	-0.275714	0.48991	-0.562785	0.573581	0.984531	Tbc1d12
16.3628	0.182749	0.475625	0.384228	0.700809	0.984531	Sorbs1
24.249	0.0927659	0.399728	0.232072	0.816482	0.984531	Btrc
19.8652	-0.173443	0.444296	-0.390378	0.696257	0.984531	Arl3
17.6538	-0.110986	0.52113	-0.212972	0.831349	0.984531	Nt5c2
19.6508	0.181882	0.531614	0.342132	0.732252	0.984531	Usmg5
16.5435	-0.126922	0.471271	-0.269319	0.787684	0.984531	Shoc2
36.7708	0.207264	0.421164	0.492122	0.622633	0.984531	PISD
31.9221	-0.0447838	0.464337	-0.0964467	0.923166	0.984861	Rpl22l1
27.6161	0.0372888	0.385225	0.0967977	0.922887	0.984861	Nedd4
22.8153	0.04444	0.459859	0.0966383	0.923014	0.984861	Ermard
15.7647	0.0348244	0.473596	0.073532	0.941383	0.985738	Arfgef1
23.7636	-0.0390877	0.421969	-0.0926316	0.926196	0.985738	Hecw2
31.9473	0.0284926	0.386496	0.0737202	0.941233	0.985738	Unc80
27.6915	-0.0295319	0.375979	-0.0785467	0.937393	0.985738	Gigyf2
14.914	0.0375601	0.484038	0.0775975	0.938148	0.985738	Acbd6
19.7071	-0.0360056	0.433315	-0.0830933	0.933777	0.985738	Rfwd2
14.2502	0.0448054	0.478847	0.0935693	0.925451	0.985738	Nvl
14.7577	0.0400957	0.504651	0.0794524	0.936673	0.985738	Upf2
24.0529	-0.0331599	0.413933	-0.0801093	0.93615	0.985738	Abi1
39.5642	-0.0284348	0.36937	-0.076982	0.938638	0.985738	Phf21a
37.945	0.0308892	0.367822	0.0839787	0.933073	0.985738	Frmd5
25.1705	-0.0415258	0.481197	-0.0862968	0.93123	0.985738	Zcchc18
15.5689	-0.0416903	0.469021	-0.088888	0.929171	0.985738	Tmem57
13.9665	0.0391439	0.480706	0.0814301	0.9351	0.985738	Luzp1
24.9492	-0.0367957	0.407833	-0.0902226	0.92811	0.985738	Gnb1
15.3788	-0.042292	0.500262	-0.0845398	0.932627	0.985738	Arhgap24
15.3279	0.048416	0.530826	0.0912088	0.927327	0.985738	Pik3c2a
352.869	0.0211361	0.283226	0.0746264	0.940512	0.985738	Fam155a
21.8784	0.0412239	0.474091	0.0869536	0.930708	0.985738	Gabarapl2
90.4657	0.0718517	0.840782	0.0854582	0.931897	0.985738	Ubb
16.5641	0.043965	0.501321	0.0876983	0.930116	0.985738	Smurf2
16.9724	0.0372135	0.499055	0.074568	0.940558	0.985738	Rpl38
17.6145	0.0401589	0.485927	0.0826439	0.934135	0.985738	Isl1
100.337	0.0257571	0.325515	0.0791271	0.936932	0.985738	Lrfn5
21.4329	0.0303293	0.413648	0.0733216	0.94155	0.985738	Phf20l1
19.8378	-0.0352745	0.443619	-0.0795154	0.936623	0.985738	Kif21a
17.3452	0.0380064	0.439878	0.0864023	0.931147	0.985738	Gm26518
23.033	0.0310286	0.421198	0.0736676	0.941275	0.985738	Dzip3
75.7327	0.0286439	0.357161	0.0801988	0.936079	0.985738	Cadm2
20.4558	-0.0429205	0.478877	-0.0896272	0.928583	0.985738	Fam173a
14.8967	0.038263	0.482726	0.0792645	0.936822	0.985738	Nedd4l
17.9888	-0.0324888	0.462409	-0.0702599	0.943987	0.987413	Prpf6
19.6568	-0.0361513	0.517294	-0.0698856	0.944285	0.987413	Atraid
18.7684	-0.0327379	0.480225	-0.0681721	0.945649	0.988245	Rpl8
16.6726	0.0316939	0.474476	0.0667976	0.946743	0.988795	Aig1
32.4712	0.029707	0.456241	0.0651126	0.948084	0.989602	Mdh1
33.1371	0.0246229	0.403268	0.0610583	0.951313	0.991902	Igf2bp3
14.2977	-0.0300105	0.502769	-0.0596903	0.952402	0.991902	Snrpn
20.4157	0.0273444	0.455282	0.0600603	0.952108	0.991902	Ylpm1
22.7358	0.0312639	0.525602	0.0594821	0.952568	0.991902	Gng3
22.8878	-0.02392	0.407056	-0.0587634	0.953141	0.991905	Psmd1
22.6961	-0.0235229	0.411258	-0.0571975	0.954388	0.991962	Atp6v0d1
13.7229	-0.0285808	0.505433	-0.0565471	0.954906	0.991962	Vps41
18.4775	-0.0252122	0.435145	-0.0579397	0.953797	0.991962	Ndufs4
17.7513	-0.0299915	0.537183	-0.055831	0.955476	0.991962	Tmem208
24.1181	-0.0224661	0.434652	-0.0516876	0.958778	0.992285	Ppig
26.367	-0.0223546	0.437067	-0.0511468	0.959209	0.992285	Atf2
17.6513	0.0238098	0.459646	0.0518003	0.958688	0.992285	Capza1
48.2981	-0.0190418	0.353757	-0.0538273	0.957073	0.992285	Zcchc7
55.3813	-0.0196785	0.371825	-0.052924	0.957792	0.992285	Kif1b
33.908	0.0219441	0.421939	0.0520078	0.958523	0.992285	Orc5
18.6932	-0.0231094	0.461987	-0.0500217	0.960105	0.992622	Gnao1
17.5134	-0.0225355	0.514352	-0.0438133	0.965053	0.993384	Fam126b
18.9271	0.0202659	0.55319	0.0366346	0.970776	0.993384	Nckap5
27.9418	-0.0180248	0.44523	-0.0404844	0.967707	0.993384	Upp2
21.4759	-0.01969	0.418185	-0.0470844	0.962446	0.993384	Ckap5
17.0642	-0.0209219	0.526533	-0.0397352	0.968304	0.993384	Rab3b
15.035	0.0158296	0.483634	0.0327306	0.973889	0.993384	Bre
15.713	0.0150437	0.469204	0.0320622	0.974422	0.993384	Chfr
69.2749	0.0125028	0.3308	0.0377958	0.969851	0.993384	Luc7l2
21.3928	-0.0162314	0.436213	-0.0372099	0.970318	0.993384	Qrich1
14.5064	0.0169626	0.473268	0.0358414	0.971409	0.993384	Smarcc1
15.3393	0.0189166	0.491828	0.0384618	0.969319	0.993384	Fbxw11
15.445	0.0231424	0.495094	0.0467434	0.962718	0.993384	Arhgap44
28.2408	-0.012961	0.388197	-0.0333878	0.973365	0.993384	Ywhae
33.8954	-0.0121633	0.370467	-0.0328323	0.973808	0.993384	Nlk
14.8301	-0.0159078	0.498525	-0.0319097	0.974544	0.993384	Trim37
15.7711	-0.0171632	0.482354	-0.0355822	0.971616	0.993384	Tlk2
13.9218	-0.0218283	0.4991	-0.0437354	0.965115	0.993384	Slf1
14.3036	-0.017741	0.553433	-0.0320563	0.974427	0.993384	Tbca
14.0594	-0.0213198	0.511077	-0.0417155	0.966725	0.993384	Esyt2
22.4165	0.020215	0.443047	0.0456272	0.963607	0.993384	Dip2b
15.4332	0.0192142	0.46248	0.041546	0.966861	0.993384	Tango2
25.69	0.0146507	0.417143	0.0351215	0.971983	0.993384	Atp5o
15.318	0.0159636	0.483388	0.0330244	0.973655	0.993384	Pfdn1
34.1193	0.0142614	0.38611	0.0369362	0.970536	0.993384	Lcor
23.8615	0.0125321	0.415887	0.0301335	0.975961	0.993859	Dzank1
33.9748	-0.0115777	0.387296	-0.0298937	0.976152	0.993859	Pja2
14.0931	0.0139543	0.487755	0.0286092	0.977176	0.994053	Rlf
15.7332	0.0147618	0.523069	0.0282214	0.977486	0.994053	Tnpo3
16.252	-0.0123951	0.477729	-0.0259458	0.979301	0.995317	Hnrnpk
16.4088	0.0125947	0.51344	0.0245301	0.98043	0.995569	Prkar1b
377.432	0.00670631	0.277117	0.0242003	0.980693	0.995569	Cntnap2
14.6922	-0.012023	0.536926	-0.0223922	0.982135	0.996225	Foxp2
38.4866	-0.00818424	0.372784	-0.0219544	0.982484	0.996225	Cnot4
957.307	0.00516665	0.248083	0.0208263	0.983384	0.996557	Lsamp
15.1926	0.00991786	0.577216	0.0171822	0.986291	0.996932	Serinc1
21.0878	0.00854879	0.446941	0.0191274	0.98474	0.996932	Kat6b
18.8202	-0.00863817	0.486431	-0.0177583	0.985832	0.996932	Ewsr1
24.6851	-0.0085881	0.465002	-0.018469	0.985265	0.996932	5730522E02Rik
17.9957	0.00783318	0.467046	0.0167717	0.986619	0.996932	Fam222b
26.2305	0.00614576	0.403719	0.0152229	0.987854	0.997022	Ubap2l
33.2364	0.00620127	0.391247	0.01585	0.987354	0.997022	Tcaf1
16.1264	0.00435889	0.50016	0.00871499	0.993047	0.997732	Inpp4a
34.6557	-0.00177351	0.382891	-0.00463189	0.996304	0.997732	Huwe1
22.947	0.00167502	0.470274	0.0035618	0.997158	0.997732	Rpl6
24.8309	-0.00425475	0.439853	-0.00967312	0.992282	0.997732	Copg2
19.9883	0.00339191	0.453734	0.00747555	0.994035	0.997732	Sec11a
16.5102	-0.00598849	0.516658	-0.0115908	0.990752	0.997732	Fat3
26.365	-0.00448277	0.440134	-0.010185	0.991874	0.997732	Sgcd
52.3183	-0.00146875	0.3373	-0.00435442	0.996526	0.997732	Pafah1b1
20.5886	0.00255422	0.451829	0.00565306	0.99549	0.997732	Cltc
43.8058	-0.00184023	0.396039	-0.00464659	0.996293	0.997732	Sv2c
52.2842	-0.0032701	0.326633	-0.0100115	0.992012	0.997732	Ralgapa1
103.673	-0.00345398	0.358851	-0.00962513	0.99232	0.997732	Rims2
15.5036	0.00188338	0.511859	0.0036795	0.997064	0.997732	Ep300
14.151	0.00371405	0.532296	0.00697741	0.994433	0.997732	Capn15
16.6609	-0.00424892	0.488339	-0.00870075	0.993058	0.997732	Camkmt
36.7232	-0.000883045	0.378341	-0.00233399	0.998138	0.998138	Spag9
