# Supplementary material for: Transcriptomic analysis links diverse hypothalamic cell types to fibroblast growth factor 1-induced sustained diabetes remission
Source: Nat Commun. 2020 Sep 7;11:4458. doi: 10.1038/s41467-020-17720-5 (PMC7477234; doi:10.1038/s41467-020-17720-5)
Supplement: Supplementary file 12 — Supplementary Data 10 [file 41467_2020_17720_MOESM12_ESM.xlsx]

## Sheet: agrp_pcgenes
pc4up	pc4down	pc5up	pc5down
Cst3	Pcdh15	Csmd1	Npy
Scg2	Wbscr17	Cntn5	Agrp
Ptgds	Sbno2	Kctd16	Snhg20
Sparcl1	Adam12	Lrfn5	Cox8a
Cd81	Ppfia2	Npas3	Cited1
Nnat	Sh3pxd2b	Nlgn1	Ppfia3
Dbi	Serpina3n	Cdh18	Gm15398
Ptn	P4ha3	Pde10a	Timp1
Agt	Lcorl	Slc4a4	Pcdh15
Sf3b1	Gm17660	Gm3764	Gm26917
Plp1	Sdk1	Sntg1	Bmyc
Gpc5	Sox5	Slc1a3	Hsd17b4
Glul	Pcdh17	Opcml	Cox5b
Gm12027	Prune2	B230323A14Rik	Rpl22l1
Kcnip4	Rnf152	Itih3	Ptgds
Sparc	Nkain3	Nhsl1	Apobec1
Gm28928	Pid1	Dbx2	Scn7a
Mog	Rbms3	Dkk2	Rpgrip1
Cldn11	Prkar2b	Slc1a2	Serpina3n
Cldn10	Grin2a	Grik2	Mrpl52
Hepacam	Kcnq3	Slc6a11	1700028P14Rik
Slc15a2	Gcnt2	Rora	Snhg6
Etnppl	Robo2	Pcdh7	Pomp
Gm32250	Phip	Il1rapl1	Gm21847
Lhfp	Galntl6	Ntm	Eef1b2
Gm26917	Socs2	Syne1	6330403K07Rik
Mobp	Ccbe1	Ednrb	Lgr6
Aldoc	Sdk2	Rgs6	Tuba1a
Lrrc4c	Sorbs2	Eda	Mt2
Prdx4	Rhoq	Agt	Rps3
Mbp	Cpne8	Gpc5	Setd4
Sepp1	Zfpm2	Pcsk5	Srp19
Ednrb	Arid5b	Lrrtm4	Gm38250
Snhg20	Col6a1	Csmd3	Lgr5
Scn7a	Clstn2	Cdk14	Rps25
Cox8a	Map3k1	Spon1	Cox5a
6330403K07Rik	Sema6d	Arpp21	Cox6a1
Rps25	Arhgef28	Adgrb3	Ccdc73
Ociad2	Gm15398	Rgs7bp	Trh
Cdh19	Cacng3	Gm20754	Sept1
Zeb2	Ldlrad4	Nudt6	Ranbp1
Dnajb9	Pcdh7	Gm10561	Camk1
Emc4	Pde3b	Fam19a1	Cd63
Chga	Smoc2	Tox	Gm17767
Sept4	Cntnap5c	Sparcl1	Socs2
Clu	Kcnq5	Dock4	Fam210b
Ammecr1	Nedd9	Lrrc4c	Npdc1
Gm28905	Sv2c	Rbfox1	Nudt8
Kcna1	Csmd2	Slco1c1	Osbpl3
mt-Nd1	Naaladl2	Alkbh5	Cxx1a
Nmb	Arl8a	Gli3	Arhgef3
Plpp3	Cul5	Ptprz1	Nup210l
Ndufa11	Ano6	Mapk4	Ric8
Alpk2	Nrcam	Aff2	Mt1
Cwc25	Dab1	Sepp1	Nmb
Gjb6	Serpine1	Trpm3	Rgs2
Nusap1	Vat1l	Cdh19	Arhgef28
Glp2r	Vav3	Cadm2	Col6a1
Tnfaip6	Grm7	Cdkal1	Alkbh1
Slc13a5	Sgcz	Prkg1	Gm10076
Calb2	Nhs	Bmpr1b	2010005H15Rik
Smyd4	Elovl1	Pde4b	Chchd1
Cir1	Syt2	Qk	Yjefn3
Gm26582	Hcn1	Pdlim5	2810029C07Rik
Matk	Cyyr1	1700108J01Rik	Naa20
9530026P05Rik	Timp1	Celf2	Rps27l
Runx2	Slc22a23	Chrm3	Tubb5
Gm44051	Hmgcs1	Cnksr2	Nme5
Dbndd2	Epha3	Negr1	Ap2s1
Cnp	Rps6ka3	Enkur	Ppdpf
Ivd	Mprip	Plpp3	Rpl17
Med28	Steap2	Itgav	Apex1
Mccc2	St8sia4	Tmem47	Fth1
Mal	Cobl	Slc8a1	Gpatch11
Cox6a1	Hs3st4	Itgb5	Rnf152
B2m	Khdrbs3	Ptch1	Tac1
RP23-407N2.2	Rmst	Pnpla7	Akap12
Aspa	Arhgap26	Nos1	Thap3
Gm26609	Galnt13	Trps1	Gm26582
Gm43192	Mirg	Itpkb	Mtch2
Tmem47	Alk	Tbc1d10a	Stub1
2900055J20Rik	Kcnc2	Zfp804b	Avp
Sema6a	Efna5	Cacna2d1	1700037C18Rik
Pde10a	Gfap	Sox5	Kcnt2
Slc1a3	Fads1	Shisa9	Pomc
Trpm3	Igsf21	Acss1	Col18a1
Ssb	Sema3a	Khdrbs2	Runx2
Setd4	Me3	Gnb4	Nnat
Ppib	Nrxn3	Meis1	Gfap
Stxbp3	Pbx3	Nxpe4	Grk4
Pbld2	Csgalnact1	Ston2	4930512B01Rik
Itih3	Fgf13	Cdkn2aipnl	4930590L20Rik
Cxx1a	Fut2	Nfia	Rplp0
Wdr17	Rhoj	Kcnj16	Sgk1
Gm12239	Sox11	Ptchd1	Fam110b
mt-Co3	Dgkg	Cntn4	Dlk1
mt-Co1	Ldb2	Cdh20	Ppib
Mdh2	Rgs2	Hepacam	Tnfrsf23
Rab3b	Cradd	St6gal2	Bet1l
Adipor2	Zfp804a	Man2a1	Lsm5
