# Supplementary material for: Transcriptomic analysis links diverse hypothalamic cell types to fibroblast growth factor 1-induced sustained diabetes remission
Source: Nat Commun. 2020 Sep 7;11:4458. doi: 10.1038/s41467-020-17720-5 (PMC7477234; doi:10.1038/s41467-020-17720-5)
Supplement: Supplementary file 13 — Supplementary Data 11 [file 41467_2020_17720_MOESM13_ESM.xlsx]

## Sheet: a.d1_deg
gene	baseMean	log2FoldChange	lfcSE	stat	pvalue	padj	entrez	order
S1pr3	664.651	3.33719	0.0961084	34.7232	3.51897e-264	4.99448e-260	13610	879.195
Serpina3n	4581.4	3.79246	0.129187	29.3564	1.97999e-189	1.4051e-185	20716	715.65
Nes	839.672	3.59996	0.127162	28.3101	2.59406e-176	1.22725e-172	18008	632.103
Cnn3	2230.14	1.63932	0.0584088	28.0664	2.52031e-173	8.94269e-170	71994	282.945
Tagln2	592.727	3.25925	0.123459	26.3995	1.38755e-153	3.9387e-150	21346	498.201
Dhrs1	1664.94	2.0986	0.0818852	25.6286	7.3214e-145	1.73188e-141	52585	302.483
S100a10	704.376	2.42844	0.0955255	25.4219	1.4457e-142	2.93125e-139	20194	344.449
Tubb6	231.387	4.83665	0.20157	23.9949	3.14508e-127	5.57977e-124	67951	611.847
Ccnd1	936.18	2.03854	0.0881131	23.1354	2.03752e-118	3.21317e-115	12443	239.917
Anxa2	1255.23	3.15877	0.138667	22.7795	7.31639e-115	1.03842e-111	12306	360.528
Cd9	1172.31	1.97009	0.0868771	22.6767	7.60279e-114	9.80967e-111	12527	222.855
Hbegf	620.14	2.83695	0.125235	22.653	1.30264e-113	1.5407e-110	15200	320.25
Socs3	282.698	4.44439	0.196561	22.6107	3.4018e-113	3.71399e-110	12702	499.853
Tnfrsf1a	453.905	2.72668	0.123921	22.0033	2.67721e-107	2.53318e-104	21937	290.588
Stat3	2098.6	1.64752	0.0754504	21.8358	1.06019e-105	9.40454e-103	20848	172.948
Vim	2921.29	3.25299	0.150015	21.6844	2.88062e-104	2.40498e-101	22352	336.817
Timp1	599.166	7.51013	0.34651	21.6736	3.63786e-104	2.86845e-101	21857	776.842
Msn	1480.01	2.35913	0.109496	21.5454	5.84143e-103	4.36355e-100	17698	241.182
S100a16	1198.5	2.1806	0.103636	21.0409	2.77071e-98	1.96623e-95	67860	212.734
Emp1	344.863	3.61606	0.176974	20.4327	8.55706e-93	5.78335e-90	13730	332.922
Layn	134.609	3.33937	0.164234	20.333	6.56924e-92	4.23805e-89	244864	304.492
Glipr2	292.304	2.84306	0.140158	20.2846	1.75745e-91	1.0845e-88	384009	258.022
Cd44	637.527	2.83353	0.140172	20.2147	7.26874e-91	4.29855e-88	12505	255.411
Flnc	317.783	3.692	0.185601	19.8921	4.76293e-88	2.70401e-85	68794	322.393
S100a6	801.239	3.0692	0.156126	19.6585	4.89381e-86	2.67145e-83	20200	261.835
Itga5	272.182	4.23018	0.218694	19.3429	2.33754e-83	1.22877e-80	16402	349.545
Mtmr11	587.711	2.62559	0.137244	19.1308	1.39956e-81	7.09427e-79	194126	212.289
Osmr	371.179	3.25449	0.173806	18.7248	3.10695e-78	1.52059e-75	18414	252.248
Hspb1	231.347	4.40427	0.239564	18.3845	1.7479e-75	8.26931e-73	15507	329.252
Fcgr2b	352.387	3.33765	0.184895	18.0516	7.66578e-73	3.50969e-70	14130	240.696
Tmbim1	1470.92	1.6378	0.0931115	17.5896	2.95715e-69	1.27184e-66	69660	112.237
Cd109	432.506	3.06049	0.175234	17.4652	2.63764e-68	1.01178e-65	235505	206.824
Lgals3	116.509	3.53564	0.202476	17.4621	2.78707e-68	1.04097e-65	16854	238.85
Serpine1	253.977	3.11688	0.180118	17.3047	4.33612e-67	1.57801e-64	18787	206.845
Gfap	10523.1	2.75714	0.159454	17.2911	5.48686e-67	1.94688e-64	14580	182.69
Trib1	517.536	2.85183	0.166483	17.1298	8.89022e-66	2.90083e-63	211770	185.514
Pdlim4	339.686	2.95987	0.172797	17.1292	8.99293e-66	2.90083e-63	30794	192.528
Mrps6	486.067	1.95593	0.115642	16.9137	3.56868e-64	1.12556e-61	121022	124.099
Ano6	945.055	1.40474	0.0839243	16.7382	6.90184e-63	2.12952e-60	105722	87.3203
Adgre5	291.133	1.84567	0.110708	16.6715	2.11259e-62	6.37956e-60	26364	113.832
Clic1	398.611	2.74796	0.165602	16.5938	7.72827e-62	2.28515e-59	114584	167.933
Arpc1b	346.834	2.44965	0.147886	16.5644	1.2594e-61	3.6479e-59	11867	149.183
Tm4sf1	702.096	2.50364	0.151394	16.5372	1.98022e-61	5.62106e-59	17112	151.979
Dbx2	317.599	1.36401	0.0826122	16.511	3.05822e-61	8.51085e-59	223843	82.5424
Ehd2	200.508	2.23838	0.136189	16.4359	1.05888e-60	2.83561e-58	259300	134.247
Tnfrsf12a	226.711	3.1663	0.197777	16.0094	1.09829e-57	2.88667e-55	27279	180.35
Akr1b8	129.77	3.47989	0.222926	15.6101	6.2176e-55	1.57583e-52	14187	188.632
Pvr	283.783	1.88094	0.122574	15.3454	3.80389e-53	9.4717e-51	52118	98.5985
Spry2	455.613	1.80513	0.118028	15.294	8.38273e-53	2.05131e-50	24064	94.0048
Lpo	101.841	2.27153	0.14907	15.238	1.97774e-52	4.75764e-50	76113	117.447
Oaf	149.741	2.58385	0.169633	15.232	2.16779e-52	5.12791e-50	102644	133.492
Mapkapk3	116.757	2.21961	0.145754	15.2285	2.2893e-52	5.32657e-50	102626	114.621
Jun	568.482	1.91423	0.126456	15.1375	9.15745e-52	2.09632e-49	16476	97.699
Nek6	674.47	1.19926	0.0794373	15.0969	1.69626e-51	3.82144e-49	59126	60.8871
Syt15	95.7295	4.72593	0.316234	14.9444	1.69309e-50	3.69692e-48	319508	235.216
Dock1	1147.82	1.21647	0.0818444	14.8632	5.71345e-50	1.22865e-47	330662	59.9028
Cd63	1153.68	1.36324	0.0922439	14.7786	2.01184e-49	4.26179e-47	12512	66.3849
Fzd1	490.986	1.57501	0.106935	14.7287	4.21861e-49	8.80511e-47	14362	76.1908
Capn2	2523.41	0.780315	0.053024	14.7163	5.06944e-49	1.04276e-46	12334	37.6853
Tmem198b	256.069	1.41828	0.0977048	14.516	9.60145e-48	1.91934e-45	73827	66.6841
Fosl1	78.1419	4.49813	0.309926	14.5135	9.9474e-48	1.96088e-45	14283	211.422
Sept11	1804.15	1.1692	0.0808321	14.4646	2.02894e-47	3.89145e-45	52398	54.5932
Slc39a14	959.787	1.35723	0.0941721	14.4122	4.33652e-47	8.20644e-45	213053	62.9249
Pttg1ip	1740.98	1.21073	0.0840661	14.4021	5.01822e-47	9.37152e-45	108705	56.0561
Lgals1	281.047	3.29726	0.231142	14.2651	3.61245e-46	6.57327e-44	16852	149.835
Adamts1	433.532	2.49927	0.17743	14.0859	4.63654e-45	8.22579e-43	11504	110.802
Tmem173	74.7515	2.20492	0.156936	14.0498	7.73063e-45	1.33806e-42	72512	97.2628
Il33	1886.4	2.2747	0.16527	13.7635	4.22309e-43	7.22149e-41	77125	96.3891
Wnt7b	481.402	1.53084	0.111384	13.7438	5.54904e-43	9.26559e-41	22422	64.687
Col5a3	602.762	2.68845	0.19579	13.7313	6.59544e-43	1.08848e-40	53867	113.401
Lrig1	2644.39	1.12178	0.0818604	13.7036	9.66186e-43	1.57622e-40	16206	47.1316
Sh3pxd2b	821.655	1.09857	0.0808815	13.5825	5.08511e-42	8.10932e-40	268396	45.3642
Rhoj	367.817	2.53333	0.188338	13.4509	3.03963e-41	4.74081e-39	80837	102.643
Hnrnpf	490.772	1.00935	0.0752739	13.409	5.35536e-41	8.17296e-39	98758	40.6477
Slc12a4	458.939	1.83432	0.138206	13.2724	3.34582e-40	5.05183e-38	20498	72.4108
Mfhas1	992.904	0.74608	0.0567207	13.1536	1.62299e-39	2.37475e-37	52065	28.9402
Sdc4	2706.84	1.22103	0.0929038	13.1429	1.86864e-39	2.70628e-37	20971	47.2885
A2m	731.972	1.99099	0.151652	13.1286	2.25727e-39	3.2361e-37	232345	76.9444
Ppp1r18	201.495	1.56068	0.118902	13.1258	2.34216e-39	3.32423e-37	76448	60.2898
Clic4	3210.05	1.24587	0.0951586	13.0926	3.62949e-39	5.10033e-37	29876	47.8916
Tgfbi	217.333	2.40421	0.185106	12.9883	1.42601e-38	1.96498e-36	21810	90.9893
Serpinh1	366.422	2.02875	0.15666	12.95	2.34983e-38	3.20684e-36	12406	76.3398
Slc5a3	2645.55	1.85858	0.14412	12.896	4.73974e-38	6.40678e-36	53881	69.3701
Cd151	754.801	1.33295	0.103627	12.8629	7.27754e-38	9.65328e-36	12476	49.503
Sept9	926.403	1.59837	0.124561	12.832	1.08497e-37	1.42584e-35	53860	59.0832
S100a13	321.749	1.41644	0.110405	12.8295	1.12097e-37	1.45963e-35	20196	52.3382
Mcm5	84.3661	1.99614	0.155984	12.7971	1.70176e-37	2.19574e-35	17218	73.3964
Anxa7	1930.61	0.611943	0.0478223	12.7962	1.72197e-37	2.20179e-35	11750	22.4975
Trim47	100.607	3.5272	0.276271	12.7672	2.50044e-37	3.16864e-35	217333	129.102
Stk40	559.925	1.95623	0.154097	12.6948	6.32172e-37	7.9402e-35	74178	70.8137
Pdpn	444.111	2.19885	0.173338	12.6853	7.13117e-37	8.87831e-35	14726	79.4814
Tpm3	2038.91	0.641573	0.0506931	12.656	1.03631e-36	1.27899e-34	59069	23.0867
Fam111a	84.4139	2.62412	0.207539	12.644	1.2073e-36	1.47717e-34	107373	94.2537
Mcm3	78.948	2.26533	0.179209	12.6407	1.25903e-36	1.52731e-34	17215	81.3251
Txnrd1	1719.05	0.795594	0.0630132	12.6258	1.52116e-36	1.82965e-34	50493	28.4964
Plat	1674.98	1.38015	0.109429	12.6123	1.80624e-36	2.15428e-34	18791	49.331
Ctnna1	1771.27	0.58944	0.0468465	12.5824	2.63966e-36	3.12206e-34	12385	20.9714
Ampd3	817.569	0.934944	0.0743307	12.5782	2.78443e-36	3.26606e-34	11717	33.2422
Capg	145.735	2.55501	0.204056	12.5211	5.72198e-36	6.65673e-34	12332	90.0448
Dusp5	125.502	3.25776	0.260839	12.4896	8.51181e-36	9.82179e-34	240672	114.25
Mmp19	111.661	3.36197	0.269775	12.4621	1.20122e-35	1.37492e-33	58223	117.401
Hmga1	536.623	1.99962	0.160893	12.4283	1.83559e-35	2.08421e-33	15361	69.4592
Plp2	68.8194	2.06898	0.166685	12.4125	2.23493e-35	2.51749e-33	18824	71.6918
Tubb2b	2431.84	1.63189	0.131791	12.3824	3.25643e-35	3.61082e-33	73710	56.2794
Slc14a1	664.039	1.21815	0.098554	12.3602	4.2891e-35	4.71901e-33	108052	41.865
Slc39a1	807.01	1.01907	0.0826468	12.3304	6.2115e-35	6.78152e-33	30791	34.8592
S1pr2	81.2501	2.11158	0.171364	12.3222	6.87893e-35	7.45287e-33	14739	72.1367
Nln	847.042	0.82703	0.0672024	12.3066	8.35093e-35	8.97915e-33	75805	28.1838
Odc1	1850.05	0.789125	0.0646643	12.2034	2.9805e-34	3.11045e-32	18263	26.456
Palld	311.218	1.17538	0.0965415	12.1748	4.23323e-34	4.35378e-32	72333	39.2262
Tgif1	104.581	1.87673	0.154273	12.165	4.77576e-34	4.87643e-32	21815	62.5345
Sall1	360.802	1.08912	0.0896689	12.146	6.02287e-34	6.1059e-32	58198	36.1808
Klf6	1234.56	1.26869	0.104719	12.1151	8.78065e-34	8.83857e-32	23849	41.9384
Mras	2563.09	1.03085	0.0863691	11.9354	7.74152e-33	7.52571e-31	17532	33.1017
Myd88	118.772	1.50786	0.126662	11.9046	1.12062e-32	1.07466e-30	17874	48.1769
Cdc42se1	1083.4	0.964471	0.0811763	11.8812	1.48234e-32	1.41201e-30	57912	30.6982
Tjp2	1070.44	0.629945	0.0530271	11.8797	1.5091e-32	1.42791e-30	21873	20.0457
Pfn1	1555.49	0.950263	0.0807245	11.7717	5.46233e-32	5.13423e-30	18643	29.7077
Itga7	450.316	1.75818	0.149487	11.7614	6.16817e-32	5.75953e-30	16404	54.8725
Vwa5a	648.744	1.28254	0.109052	11.7608	6.21438e-32	5.76475e-30	67776	40.0238
Myc	115.002	2.13088	0.183963	11.5832	5.01168e-31	4.53062e-29	17869	64.5658
Iffo2	503.256	1.03822	0.0900419	11.5304	9.26995e-31	8.32711e-29	212632	31.1808
Wwtr1	486.893	1.43307	0.124349	11.5246	9.91674e-31	8.85209e-29	97064	42.9972
Sdc1	88.2185	2.64863	0.230524	11.4896	1.48781e-30	1.31158e-28	20969	79.0018
Ctsc	267.149	1.9254	0.167618	11.4869	1.53602e-30	1.34572e-28	13032	57.4031
Smad3	839.081	1.48862	0.129637	11.483	1.60626e-30	1.39863e-28	17127	44.3523
Fcrls	216.549	1.78801	0.157307	11.3663	6.15231e-30	5.26023e-28	80891	52.2294
Pxdn	1089.74	0.890535	0.0783742	11.3626	6.42012e-30	5.45633e-28	69675	25.9969
Bag3	217.182	1.39885	0.123286	11.3463	7.73245e-30	6.49389e-28	29810	40.7228
Nfkb2	71.3711	2.35065	0.207686	11.3183	1.06487e-29	8.89039e-28	18034	68.1048
Angptl2	219.209	2.60189	0.23013	11.3062	1.22304e-29	1.01512e-27	26360	75.2274
Mamdc2	155.605	1.98937	0.176027	11.3015	1.29002e-29	1.0645e-27	71738	57.4717
Plod3	700.634	1.2641	0.112094	11.2771	1.70215e-29	1.39645e-27	26433	36.367
Tnfaip2	89.495	3.63912	0.323481	11.2499	2.31902e-29	1.88079e-27	21928	104.205
Bmp1	753.957	1.64083	0.146489	11.201	4.02944e-29	3.23107e-27	12153	46.5911
Frmd8	453.833	1.32498	0.119383	11.0986	1.27493e-28	1.00528e-26	67457	36.9596
Ier5l	77.2075	2.40318	0.216786	11.0855	1.47571e-28	1.15081e-26	72500	66.8829
Fam129b	586.03	1.70277	0.15372	11.0771	1.62077e-28	1.25702e-26	227737	47.3204
Sbno2	442.311	1.77518	0.160698	11.0467	2.27478e-28	1.74519e-26	216161	49.0713
Myo1e	313.071	1.19121	0.107939	11.0359	2.56374e-28	1.9563e-26	71602	32.8667
Tmem176a	651.517	0.965426	0.0877482	11.0022	3.7279e-28	2.82942e-26	66058	26.4802
Dusp6	520.046	1.92386	0.175261	10.9771	4.92379e-28	3.69753e-26	67603	52.5363
Gpd1	860.884	3.02787	0.276343	10.9569	6.154e-28	4.57297e-26	14555	82.391
Lix1l	743.87	0.699222	0.0638339	10.9538	6.37365e-28	4.71152e-26	280411	19.0158
Nfe2l2	538.115	1.20459	0.110002	10.9506	6.60209e-28	4.83313e-26	18024	32.741
Olfml3	367.101	1.37542	0.125857	10.9284	8.43175e-28	6.1057e-26	99543	37.2382
Chsy1	436.356	0.844127	0.0772799	10.923	8.95078e-28	6.41608e-26	269941	22.8321
Bdkrb2	133.756	2.73746	0.251932	10.8659	1.67618e-27	1.1895e-25	12062	73.2973
Pum3	569.291	0.863078	0.0794427	10.8642	1.7079e-27	1.20598e-25	52874	23.1025
Tes	84.5977	2.38272	0.219614	10.8495	2.00435e-27	1.4083e-25	21753	63.6138
Btc	51.0238	2.31332	0.214097	10.805	3.25941e-27	2.26769e-25	12223	61.2727
Ltv1	334.044	0.971098	0.0900602	10.7828	4.15219e-27	2.87473e-25	353258	25.6192
Epha2	52.1443	2.41645	0.225323	10.7244	7.81816e-27	5.36054e-25	13836	63.0861
Iqgap1	926.12	0.930368	0.0868532	10.712	8.94443e-27	6.10329e-25	29875	24.2346
Anxa5	1810.97	0.75896	0.0712069	10.6585	1.59113e-26	1.07538e-24	11747	19.5799
Fgf2	452.39	1.70857	0.160345	10.6556	1.64213e-26	1.10459e-24	14173	44.0549
Tor4a	70.8065	1.51826	0.14261	10.6462	1.81595e-26	1.21574e-24	227612	39.0814
Snx9	362.682	0.864532	0.081246	10.6409	1.92233e-26	1.28092e-24	66616	22.2324
Casp8	89.7576	1.67537	0.157649	10.6272	2.22713e-26	1.47709e-24	12370	42.9769
Nfkbiz	164.276	1.44278	0.136034	10.606	2.79316e-26	1.84388e-24	80859	36.8687
Nfya	320.699	1.13739	0.107294	10.6007	2.95652e-26	1.94268e-24	18044	29.0367
Shisa5	933.084	0.968423	0.0913868	10.597	3.07786e-26	2.01309e-24	66940	24.7062
Tnc	372.493	3.45705	0.326249	10.5963	3.09858e-26	2.01735e-24	21923	88.1853
Heatr5a	528.718	0.910117	0.086216	10.5562	4.75349e-26	3.06665e-24	320487	23.0469
Prc1	86.8254	2.04565	0.193935	10.5481	5.18269e-26	3.32841e-24	233406	51.7251
Gsr	626.522	0.572409	0.0543437	10.5331	6.07833e-26	3.88603e-24	14782	14.434
Etv4	168.788	1.63976	0.155798	10.5249	6.63248e-26	4.22129e-24	18612	41.2864
Lcp1	246.203	1.28531	0.122239	10.5148	7.3844e-26	4.67888e-24	18826	32.3021
Spry4	458.135	1.63873	0.156068	10.5001	8.63199e-26	5.39708e-24	24066	41.0729
Il6ra	152.414	1.39312	0.132892	10.4831	1.03308e-25	6.43093e-24	16194	34.8082
Tmem176b	980.474	0.985084	0.0940382	10.4754	1.12103e-25	6.94796e-24	65963	24.5782
Eif4g1	5799.56	0.467872	0.0448239	10.438	1.66271e-25	1.01282e-23	208643	11.5935
Sox9	549.883	1.05132	0.100883	10.4212	1.98523e-25	1.19899e-23	20682	25.9699
Pcdhgc5	494.641	1.95925	0.188329	10.4033	2.39427e-25	1.43383e-23	93708	48.2383
B3gnt5	43.027	2.54977	0.245799	10.3734	3.27699e-25	1.95421e-23	108105	62.4299
Axl	1296.34	0.71357	0.0688647	10.3619	3.69498e-25	2.18512e-23	26362	17.4342
Cela1	54.5804	2.39515	0.231609	10.3413	4.58074e-25	2.69769e-23	109901	58.2957
Hpgd	149.167	1.97691	0.191668	10.3142	6.07681e-25	3.53476e-23	15446	47.8735
Nubp1	239.658	1.0556	0.102369	10.3117	6.23946e-25	3.61455e-23	26425	25.5507
Elovl1	371.457	1.06767	0.104091	10.2571	1.09906e-24	6.26463e-23	54325	25.5803
Ttc9	1511.21	0.778813	0.076005	10.2469	1.22248e-24	6.94026e-23	69480	18.6236
Pros1	747.271	1.43976	0.140734	10.2303	1.45006e-24	8.19948e-23	19128	34.3218
Spp1	3758.89	5.11839	0.50084	10.2196	1.61994e-24	9.02323e-23	20750	121.769
Smim3	170.32	1.58264	0.155	10.2106	1.77753e-24	9.85489e-23	106878	37.588
Ptges	195.231	2.77234	0.2719	10.1962	2.06229e-24	1.13892e-22	64292	65.6647
Tpm4	1135.07	1.20166	0.117905	10.1918	2.15712e-24	1.18667e-22	326618	28.4387
Baz1a	49.4449	2.03638	0.200377	10.1628	2.90726e-24	1.58703e-22	217578	47.9293
Rhoc	237.904	1.41915	0.139799	10.1514	3.26708e-24	1.76983e-22	11853	33.33
Pik3r5	56.9964	2.45455	0.243109	10.0965	5.72558e-24	3.08985e-22	320207	57.0491
Midn	511.052	1.38393	0.137246	10.0836	6.52934e-24	3.48387e-22	59090	32.0866
Spred3	1294.56	0.999178	0.0995345	10.0385	1.03219e-23	5.48686e-22	101809	22.9673
Tspan4	375.237	1.51824	0.151373	10.0298	1.12755e-23	5.94918e-22	64540	34.8405
Vasp	338.119	1.02166	0.102039	10.0124	1.34471e-23	7.04259e-22	22323	23.3667
Impdh2	1040.06	0.610209	0.0612072	9.96956	2.0714e-23	1.06907e-21	23918	13.8418
Eif4a1	4258.48	0.679574	0.0683222	9.9466	2.60959e-23	1.3323e-21	13681	15.3471
Adipor1	1287.52	0.519891	0.0523347	9.93397	2.96234e-23	1.50697e-21	72674	11.7123
Spidr	109.623	1.44613	0.145894	9.91221	3.68402e-23	1.85416e-21	224008	32.4421
Plau	94.5981	4.09498	0.413568	9.90157	4.09774e-23	2.04786e-21	18792	91.6761
Fgfrl1	200.459	1.46959	0.148904	9.86939	5.65049e-23	2.775e-21	116701	32.6953
Kmt5a	612.952	0.764304	0.0778221	9.82118	9.12718e-23	4.42123e-21	67956	16.845
Cebpa	118.237	1.27529	0.129974	9.81195	1.00019e-22	4.81209e-21	12606	28.0564
Susd6	1109.71	0.746883	0.0762174	9.79938	1.1328e-22	5.43172e-21	217684	16.391
Plscr1	88.7458	1.40801	0.143692	9.79882	1.1391e-22	5.44353e-21	22038	30.8966
Ncan	1625.04	1.05379	0.107638	9.79013	1.24139e-22	5.91245e-21	13004	23.0845
Inka2	345.717	3.12883	0.319684	9.78726	1.2771e-22	6.06215e-21	109050	68.502
Ppp2r1b	376.449	0.705738	0.0722643	9.76607	1.57438e-22	7.40722e-21	73699	15.3871
Mars	926.161	0.61324	0.0627936	9.76596	1.57612e-22	7.40722e-21	216443	13.3701
Ltbr	220.671	1.64521	0.168492	9.76429	1.60235e-22	7.50565e-21	17000	35.8577
Pfkfb3	987.41	1.03594	0.106313	9.74425	1.95224e-22	9.08464e-21	170768	22.4897
Gjb1	326.745	2.15092	0.220794	9.74177	2.00048e-22	9.27869e-21	14618	46.6725
Mcl1	2230.14	0.956557	0.0983304	9.72799	2.29078e-22	1.05906e-20	17210	20.6999
Traf3ip3	33.1397	2.56689	0.264306	9.71181	2.68515e-22	1.23735e-20	215243	55.3704
Phlda1	113.912	1.5411	0.159077	9.68775	3.39918e-22	1.56131e-20	21664	33.0854
Tuba1c	45.2897	2.47407	0.255827	9.67089	4.0088e-22	1.82948e-20	22146	52.9377
Ecm1	196.121	1.71611	0.177523	9.667	4.16392e-22	1.88813e-20	13601	36.6913
Rabggta	724.756	0.865763	0.0896545	9.65667	4.60603e-22	2.08196e-20	56187	18.4725
Trf	241.591	2.18211	0.226082	9.65188	4.82608e-22	2.17449e-20	22041	46.5148
Col6a3	309.311	1.26765	0.131739	9.62247	6.42668e-22	2.87741e-20	12835	26.8641
Rbm28	1024.21	0.651269	0.0678892	9.59312	8.54633e-22	3.79056e-20	68272	13.7211
Ralb	351.467	0.785184	0.0822095	9.55102	1.28423e-21	5.60835e-20	64143	16.4036
Hspb8	534.834	1.06765	0.112128	9.52174	1.70311e-21	7.34717e-20	80888	22.1739
Npm3	103.362	1.3307	0.139784	9.5197	1.73672e-21	7.46949e-20	18150	27.6257
Sgpl1	1197.44	0.746993	0.0785275	9.5125	1.86136e-21	7.98135e-20	20397	15.4853
Txn1	1092.44	0.598752	0.0630582	9.49523	2.19719e-21	9.36476e-20	22166	12.3691
Kctd11	58.1698	1.64496	0.173528	9.47952	2.55451e-21	1.07905e-19	216858	33.8742
Ifitm3	270.894	2.28298	0.241463	9.45479	3.2367e-21	1.35512e-19	66141	46.7781
Rps10	1006.48	1.1287	0.119615	9.43606	3.87058e-21	1.61574e-19	67097	23.0392
Cmtm6	562.374	0.626205	0.0663748	9.43437	3.93337e-21	1.63713e-19	67213	12.7779
Nptx2	635.797	1.90491	0.202227	9.4197	4.52395e-21	1.86653e-19	53324	38.7545
Ggta1	301.308	1.32937	0.141562	9.39073	5.95884e-21	2.43028e-19	14594	26.8862
Ddx21	776.515	0.863626	0.0924679	9.33974	9.65746e-21	3.88296e-19	56200	17.2856
Stc1	245.983	2.86422	0.307576	9.31224	1.25162e-20	4.98994e-19	20855	57.0052
Dap	170.545	1.1016	0.118325	9.30996	1.27876e-20	5.08387e-19	223453	21.9144
Btbd16	43.7045	2.05926	0.221198	9.30957	1.28351e-20	5.08852e-19	330660	40.962
Rasa3	1611.18	0.568082	0.0610388	9.30691	1.31604e-20	5.20293e-19	19414	11.2939
Ptpn12	888.377	0.780872	0.0839825	9.29803	1.43072e-20	5.62501e-19	19248	15.496
Runx1	43.7184	2.53677	0.273074	9.28965	1.54793e-20	6.06901e-19	12394	50.254
Gng5	196.317	0.988487	0.106572	9.27532	1.77082e-20	6.90474e-19	14707	19.5244
Maff	93.1016	1.86409	0.201057	9.27145	1.83631e-20	7.14049e-19	17133	36.7898
Myh9	1182.62	1.30542	0.141251	9.24184	2.42302e-20	9.37056e-19	17886	25.6066
Unc5b	612.693	1.07754	0.116618	9.23989	2.46752e-20	9.51673e-19	107449	21.1281
Pclaf	34.9712	4.59631	0.498525	9.21983	2.97569e-20	1.14146e-18	68026	89.7495
Vsir	493.515	0.78644	0.085588	9.18867	3.97736e-20	1.50938e-18	74048	15.2572
Cttnbp2nl	783.883	0.767558	0.0836038	9.18089	4.27525e-20	1.6181e-18	80281	14.8669
Sec61a1	1276.2	0.670346	0.0731136	9.16855	4.79436e-20	1.80494e-18	53421	12.9506
Rflna	52.4992	1.58283	0.172832	9.15822	5.27597e-20	1.981e-18	73121	30.5134
Cttn	2669.19	0.56093	0.0612511	9.15787	5.29306e-20	1.98217e-18	13043	10.8126
Syde1	210.93	1.12482	0.122973	9.14694	5.85716e-20	2.18765e-18	71709	21.633
Gsap	264.913	0.899685	0.0984299	9.14036	6.22444e-20	2.30662e-18	212167	17.2793
Rgs20	352.055	1.12523	0.123397	9.11878	7.59726e-20	2.80802e-18	58175	21.5137
Ftsj3	952.676	0.581095	0.0637438	9.11611	7.78679e-20	2.8706e-18	56095	11.1039
Pabpc4	451.822	0.680664	0.0747824	9.10193	8.87434e-20	3.25461e-18	230721	12.9679
Heatr1	669.254	0.778693	0.0856242	9.09431	9.51858e-20	3.47294e-18	217995	14.8119
Rbpms2	63.5551	1.34025	0.147645	9.07756	1.11037e-19	4.04089e-18	71973	25.4039
Adamts4	475.076	1.7153	0.189195	9.06633	1.23095e-19	4.46825e-18	240913	32.4359
Oma1	190.38	0.825396	0.0911029	9.06004	1.30397e-19	4.72123e-18	67013	15.5874
Slc1a4	2471.5	0.510315	0.0564824	9.03493	1.6411e-19	5.91171e-18	55963	9.5862
Srsf9	617.748	0.644735	0.0714996	9.01732	1.9274e-19	6.90798e-18	108014	12.0662
Cdc42ep1	328.569	1.47033	0.163862	8.97295	2.88689e-19	1.02691e-17	104445	27.2592
Tspan31	931.707	0.549418	0.0614565	8.93994	3.89387e-19	1.36459e-17	67125	10.1146
Cd68	122.016	1.29531	0.145284	8.91573	4.8462e-19	1.68171e-17	12514	23.7232
Hrh1	481.829	1.0327	0.115876	8.91216	5.00493e-19	1.72834e-17	15465	18.8991
Nop9	197.41	0.920524	0.103383	8.90402	5.38578e-19	1.84604e-17	67842	16.8168
Hmox1	144.506	1.9781	0.222164	8.90378	5.39777e-19	1.84604e-17	15368	36.1356
Specc1	2175.19	0.680408	0.0765721	8.88585	6.34357e-19	2.1591e-17	432572	12.3818
Kcnip3	1205.31	0.966238	0.108943	8.86924	7.36499e-19	2.49478e-17	56461	17.5206
Nras	990.355	0.842647	0.0951331	8.85755	8.1789e-19	2.76389e-17	18176	15.2412
Aen	413.083	0.691378	0.0780897	8.85364	8.47099e-19	2.85579e-17	68048	12.4946
Synpo	706.243	1.65529	0.187239	8.84055	9.52479e-19	3.18083e-17	104027	29.8303
Tirap	97.1124	1.4186	0.160574	8.83458	1.00473e-18	3.34743e-17	117149	25.532
Loxl1	59.3905	2.17935	0.246757	8.83196	1.02854e-18	3.41077e-17	16949	39.2016
Ccdc190	437.94	0.99476	0.112761	8.82185	1.12588e-18	3.71621e-17	78465	17.8545
Bcs1l	297.416	0.724112	0.0821307	8.81658	1.18011e-18	3.88614e-17	66821	12.9819
Aspg	240.553	2.18148	0.247816	8.80281	1.33435e-18	4.37377e-17	104816	38.9934
Itga6	838.879	0.954256	0.108448	8.79925	1.37739e-18	4.4941e-17	16403	17.0439
Rrp8	324.59	0.776336	0.0883211	8.78993	1.49653e-18	4.84937e-17	101867	13.8381
Plxnd1	434.871	1.52417	0.173579	8.78081	1.62296e-18	5.24708e-17	67784	27.1145
Tead3	78.0209	1.43302	0.163446	8.76754	1.82609e-18	5.89037e-17	21678	25.4197
Bysl	314.913	1.02182	0.116598	8.76359	1.89122e-18	6.08663e-17	53414	18.11
Polr3d	356.963	0.753412	0.0860788	8.75259	2.08518e-18	6.6957e-17	67065	13.321
Ptgs2	76.4781	4.49116	0.513382	8.74819	2.16798e-18	6.94584e-17	19225	79.3317
Lap3	1184.19	0.474583	0.0542879	8.74197	2.29084e-18	7.32295e-17	66988	8.37165
Lxn	569.664	0.782119	0.0895552	8.73338	2.47176e-18	7.88352e-17	17035	13.7708
Tec	82.7491	1.89099	0.216621	8.72948	2.55841e-18	8.12337e-17	21682	33.2663
Pabpc1	1687.07	0.752017	0.0862077	8.72331	2.70188e-18	8.54071e-17	18458	13.2117
Ppl	42.9611	2.09446	0.24016	8.72111	2.75485e-18	8.68879e-17	19041	36.7786
Pprc1	489.665	1.14271	0.131188	8.71048	3.02592e-18	9.52259e-17	226169	20.0192
Cd14	40.1661	1.87652	0.215517	8.70705	3.11895e-18	9.79363e-17	12475	32.8503
Igfbp3	640.839	2.44046	0.280301	8.70655	3.13257e-18	9.8147e-17	16009	42.718
Phf23	714.192	0.857238	0.0986695	8.68798	3.68944e-18	1.1505e-16	78246	14.9443
Nop16	386.178	0.592365	0.0681838	8.68777	3.69637e-18	1.1505e-16	28126	10.3262
Peak1	792.543	1.35412	0.155997	8.68045	3.94212e-18	1.22163e-16	244895	23.5675
Myadm	639.751	0.625768	0.0723105	8.65391	4.97638e-18	1.53543e-16	50918	10.8277
Parp3	190.028	1.064	0.122974	8.65226	5.04904e-18	1.55447e-16	235587	18.4038
Meltf	24.1783	2.43115	0.28237	8.60983	7.31715e-18	2.24303e-16	30060	41.6594
Rrs1	327.514	0.654531	0.0761289	8.59766	8.13544e-18	2.47782e-16	59014	11.1857
Ticam1	119.267	1.40092	0.163297	8.57899	9.5709e-18	2.89637e-16	106759	23.8424
H6pd	228.345	1.08901	0.127144	8.56514	1.07947e-17	3.23911e-16	100198	18.477
Utp23	137.127	1.06649	0.124575	8.56104	1.11851e-17	3.34915e-16	78581	18.0784
Rnf122	148.436	1.19765	0.139948	8.55788	1.14962e-17	3.43508e-16	68867	20.2876
Gadd45a	143.861	0.93348	0.109091	8.55691	1.15936e-17	3.4569e-16	13197	15.8092
Tgfa	752.426	0.864968	0.101241	8.54362	1.30086e-17	3.87068e-16	21802	14.6056
Eef2kmt	93.2663	1.26068	0.148194	8.50695	1.78573e-17	5.27306e-16	70511	21.1141
P4ha1	949.763	0.824549	0.0969548	8.50447	1.82432e-17	5.3719e-16	18451	13.802
Rras	118.506	1.06537	0.125335	8.5002	1.89256e-17	5.56132e-16	20130	17.8162
Bhlhe40	1525.23	0.886646	0.104469	8.48716	2.11745e-17	6.20928e-16	20893	14.7841
Clu	14806.7	0.776202	0.0915684	8.47674	2.31594e-17	6.77735e-16	12759	12.9123
Fhdc1	247.838	1.54896	0.182762	8.47528	2.34506e-17	6.84844e-16	229474	25.759
Rgs19	369.389	0.630416	0.0743961	8.47377	2.37568e-17	6.92363e-16	56470	10.4802
Lrrc42	376.803	0.613971	0.0724854	8.47027	2.4482e-17	7.12036e-16	77809	10.1988
Eif4ebp1	35.2687	1.92472	0.227343	8.46616	2.53606e-17	7.36078e-16	13685	31.9424
Hck	50.6137	1.42927	0.168982	8.45815	2.71663e-17	7.85279e-16	15162	23.6773
Lcp2	88.4719	1.24817	0.147621	8.45518	2.78647e-17	8.03828e-16	16822	20.6633
Chrnb1	55.3075	1.57494	0.186594	8.4405	3.15988e-17	9.07858e-16	11443	25.9871
Phactr4	239.374	0.840802	0.0996631	8.43644	3.27142e-17	9.36116e-16	100169	13.8608
Sertad1	82.3239	2.22216	0.263454	8.4347	3.32061e-17	9.48278e-16	55942	36.6184
Tmem43	1265.46	0.499178	0.059413	8.40183	4.39564e-17	1.24775e-15	74122	8.16505
Pgm1	210.26	0.934966	0.111424	8.39108	4.81685e-17	1.36186e-15	66681	15.2561
Sgms2	202.162	1.09459	0.130498	8.38781	4.95301e-17	1.39758e-15	74442	17.8475
Plekhg2	153.59	1.29344	0.154552	8.36896	5.81274e-17	1.63367e-15	101497	20.9998
Glis3	231.006	1.10101	0.131595	8.36662	5.92921e-17	1.66311e-15	226075	17.866
Pld2	719.805	0.822253	0.0986534	8.33477	7.76507e-17	2.15674e-15	18806	13.2464
Msmo1	2735.4	0.838053	0.100659	8.32568	8.3843e-17	2.32419e-15	66234	13.473
Mboat1	91.9019	1.54399	0.185733	8.31298	9.33311e-17	2.57213e-15	218121	24.7501
Icam1	72.3141	1.76408	0.212333	8.30808	9.72659e-17	2.6702e-15	15894	28.2465
Il1r1	168.326	1.40433	0.169176	8.30099	1.03251e-16	2.82903e-15	16177	22.4497
Inppl1	540.185	0.657648	0.0793065	8.29249	1.10905e-16	3.0329e-15	16332	10.4928
Pla1a	75.3097	2.42311	0.292572	8.28209	1.21027e-16	3.29385e-15	85031	38.5689
Tmem252	34.6109	2.64453	0.319859	8.26782	1.36436e-16	3.69548e-15	226040	41.9557
Cflar	563.8	0.867487	0.105006	8.26133	1.44053e-16	3.89436e-15	12633	13.7423
Lemd1	219.91	0.916528	0.111137	8.24684	1.62639e-16	4.38847e-15	213409	14.4709
Flna	3009.28	0.825235	0.100168	8.23852	1.74352e-16	4.6867e-15	192176	13.0045
Itgav	1420.52	1.21262	0.147354	8.22931	1.88299e-16	5.03302e-15	16410	19.0686
Lpar6	161.8	1.13652	0.138165	8.22582	1.93853e-16	5.17171e-15	67168	17.8576
Ppp1r3g	34.886	3.02516	0.368331	8.21316	2.15443e-16	5.70483e-15	76487	47.3942
Trip10	124.096	1.27194	0.155058	8.20295	2.34555e-16	6.19934e-15	106628	19.88
Gadd45b	95.2427	1.92758	0.235358	8.19	2.61223e-16	6.86581e-15	17873	30.0375
Ptrh1	39.0897	1.55274	0.189813	8.18036	2.82985e-16	7.41035e-15	329384	24.1423
Tax1bp3	58.9747	1.59769	0.195398	8.17658	2.92011e-16	7.63261e-15	76281	24.8195
Trp53	427.257	0.688714	0.084271	8.17261	3.01788e-16	7.85922e-15	22059	10.689
Wdr1	4826.25	0.394486	0.0483701	8.15556	3.47562e-16	9.01817e-15	22388	6.09834
Itgb2	98.9353	1.37604	0.168848	8.14954	3.6532e-16	9.46166e-15	16414	21.2423
Cav2	604.319	1.02718	0.126092	8.14629	3.7527e-16	9.68402e-15	12390	15.8449
Gcnt2	334.387	1.2545	0.154002	8.14596	3.76298e-16	9.69293e-15	14538	19.35
Etv6	282.297	0.943285	0.115868	8.14103	3.91942e-16	1.00776e-14	14011	14.533
Has1	48.4479	2.38077	0.292485	8.13982	3.95863e-16	1.016e-14	15116	36.6697
Nipsnap3b	298.941	0.703428	0.0866671	8.11643	4.80086e-16	1.22331e-14	66536	10.7756
Riox2	210.342	0.80395	0.0990696	8.115	4.85791e-16	1.23563e-14	67014	12.3113
Nup93	668.165	0.508952	0.062723	8.11428	4.88665e-16	1.24072e-14	71805	7.79256
Tmem185b	392.047	0.565282	0.0696933	8.11099	5.02103e-16	1.27029e-14	226351	8.64836
Nid1	372.226	1.40888	0.173911	8.10117	5.44351e-16	1.37229e-14	18073	21.5053
Tmod3	779.715	0.732174	0.0907606	8.0671	7.1989e-16	1.79568e-14	50875	11.0871
Scara3	485.668	0.988943	0.122632	8.06429	7.36613e-16	1.83417e-14	219151	14.9654
Ccdc137	585.802	0.535391	0.0664547	8.05647	7.85278e-16	1.94511e-14	67291	8.08706
Atp6v0a2	1524.21	0.462525	0.0574289	8.05386	8.02202e-16	1.98011e-14	21871	6.98214
Cavin1	564.432	0.982546	0.122155	8.0434	8.73777e-16	2.14559e-14	19285	14.7958
Ybx1	1639.09	0.498647	0.0620509	8.03609	9.27488e-16	2.26963e-14	22608	7.496
Gbp2	149.497	1.64964	0.205443	8.02968	9.77295e-16	2.38739e-14	14469	24.7611
Jpt2	368.91	0.805213	0.100477	8.01389	1.11139e-15	2.70102e-14	52009	12.0413
Fgfr1	2062.56	0.825113	0.10298	8.01235	1.12536e-15	2.7303e-14	14182	12.3344
Gfpt2	154.395	0.902067	0.112771	7.99912	1.25311e-15	3.01958e-14	14584	13.4426
Atic	958.584	0.439583	0.0549661	7.99735	1.27121e-15	3.05803e-14	108147	6.54794
Snx1	1982.45	0.374168	0.0468185	7.99189	1.32887e-15	3.19132e-14	56440	5.56632
Mcmbp	740.671	0.527784	0.0662289	7.9691	1.59839e-15	3.83208e-14	210711	7.80927
Cap1	2737.14	0.591137	0.0743337	7.95248	1.82812e-15	4.34614e-14	12331	8.71218
Hadha	1622.55	0.424312	0.0533861	7.94798	1.89571e-15	4.49178e-14	97212	6.24682
Tle1	879.683	0.633354	0.0797876	7.93799	2.05483e-15	4.8607e-14	21885	9.30221
Aldh18a1	591.322	0.739996	0.0932828	7.93282	2.1422e-15	5.05893e-14	56454	10.8551
Irf3	379.412	0.935242	0.117975	7.92745	2.237e-15	5.27404e-14	54131	13.7016
Rasl11a	160.753	2.13562	0.269751	7.91703	2.43252e-15	5.71602e-14	68895	31.2099
Chtf8	994.364	0.710617	0.0900453	7.89178	2.97918e-15	6.95451e-14	214987	10.3224
Pxdc1	122.928	1.06701	0.1353	7.88621	3.11514e-15	7.25996e-14	66895	15.4785
Tgfb1	50.0387	2.26918	0.287749	7.88595	3.12143e-15	7.26271e-14	21803	32.9159
Ptbp1	743.183	0.892648	0.113285	7.87967	3.28258e-15	7.62514e-14	19205	12.9289
Ak2	351.874	0.634959	0.0805891	7.87897	3.30091e-15	7.65519e-14	11637	9.19507
Actn4	1205.71	0.90577	0.11518	7.86395	3.72202e-15	8.6037e-14	60595	13.0696
Sipa1	265.913	1.10663	0.140742	7.86285	3.75479e-15	8.66533e-14	20469	15.9637
Dph5	271.456	0.618326	0.0788126	7.84552	4.31157e-15	9.90195e-14	69740	8.88248
Afg3l1	470.358	0.664656	0.0847765	7.8401	4.50203e-15	1.03227e-13	114896	9.53555
Mrpl33	390.252	0.6952	0.0886762	7.83975	4.51441e-15	1.03344e-13	66845	9.97292
Hcls1	71.8877	1.12921	0.144322	7.82423	5.10773e-15	1.16176e-13	15163	16.1384
Lasp1	2030.43	0.529335	0.0676625	7.82317	5.15114e-15	1.16976e-13	16796	7.56319
Itpripl2	209.151	1.14449	0.146333	7.82112	5.23546e-15	1.18701e-13	319622	16.3445
Rbp1	249.481	1.75904	0.224981	7.81861	5.34093e-15	1.20899e-13	19659	25.1057
G3bp1	2102.03	0.36005	0.0461446	7.80264	6.06258e-15	1.36581e-13	27041	5.11895
Pdia4	1260.03	0.619838	0.0796439	7.78262	7.10367e-15	1.59782e-13	12304	8.76979
Cct3	3544.57	0.344713	0.0443155	7.77861	7.33256e-15	1.64409e-13	12462	4.87242
Fam84a	977.694	0.786685	0.101437	7.75544	8.80392e-15	1.95546e-13	105005	11.0571
Hk2	147.822	0.97158	0.125289	7.75469	8.85588e-15	1.96393e-13	15277	13.6534
Nab2	274.036	1.41612	0.183087	7.73465	1.03688e-14	2.28162e-13	17937	19.8033
Prelid3b	748.925	0.50211	0.0649378	7.73217	1.05729e-14	2.31934e-13	66390	7.01739
Chst2	1412.67	0.8526	0.110424	7.72117	1.15263e-14	2.52068e-13	54371	11.8838
Dab2	627.545	1.15615	0.149768	7.7196	1.16693e-14	2.54804e-13	13132	16.1086
Ddx11	57.5824	1.09686	0.142278	7.70928	1.26533e-14	2.7502e-13	320209	15.2439
Ckap4	492.848	0.636496	0.0827191	7.69466	1.41869e-14	3.06942e-13	216197	8.81427
Eepd1	160.774	1.11073	0.144438	7.69	1.47139e-14	3.17861e-13	67484	15.3639
Il17ra	183.481	1.1293	0.14694	7.68541	1.52508e-14	3.28958e-13	16172	15.6032
Chst11	1214.79	0.712978	0.0928404	7.67961	1.59575e-14	3.42639e-13	58250	9.83698
Tulp3	525.694	0.556354	0.0724847	7.67547	1.64814e-14	3.53354e-13	22158	7.66824
Ppp1r3c	1267.05	0.892528	0.116439	7.66518	1.7858e-14	3.8114e-13	53412	12.2706
Nckap1l	248.552	1.00552	0.131216	7.66309	1.81517e-14	3.86827e-13	105855	13.8169
Stn1	182.392	0.560836	0.0733093	7.65027	2.00557e-14	4.26123e-13	108689	7.6822
Fcgr3	251.926	1.12191	0.146819	7.64148	2.14736e-14	4.54887e-13	14131	15.3344
Tnfaip1	1000.16	0.341208	0.0446843	7.63597	2.24133e-14	4.74086e-13	21927	4.65732
Csf2rb	44.6169	1.47743	0.19351	7.63491	2.25981e-14	4.77283e-13	12983	20.161
Tgm2	323.84	1.07847	0.141797	7.60573	2.83294e-14	5.92164e-13	21817	14.6109
Sox4	279.96	0.797241	0.105021	7.59128	3.16764e-14	6.58247e-13	20677	10.7622
Golm1	366.254	1.06799	0.140803	7.58502	3.32436e-14	6.85794e-13	105348	14.3947
Arid5a	225.276	1.1931	0.157358	7.58208	3.40071e-14	6.99512e-13	214855	16.0692
Car2	2642.61	0.951277	0.125492	7.58036	3.44589e-14	7.07779e-13	12349	12.8068
Nop2	551.793	0.784131	0.103494	7.57659	3.54754e-14	7.25507e-13	110109	10.5466
Jak3	107.06	1.41545	0.186927	7.57223	3.66874e-14	7.49215e-13	16453	19.0173
Gnpda1	462.834	0.524527	0.0694614	7.55135	4.30785e-14	8.78467e-13	26384	7.01069
Igfbp7	337.268	1.1025	0.146028	7.54991	4.35561e-14	8.86932e-13	29817	14.7304
Zbtb40	244.675	0.76749	0.101814	7.53813	4.76743e-14	9.69401e-13	230848	10.2243
Tlr4	61.0944	1.6185	0.214967	7.52908	5.10992e-14	1.03756e-12	21898	21.5125
Spred2	832.549	0.711102	0.0948372	7.49813	6.47323e-14	1.30504e-12	114716	9.37864
Kdm5c	1160.38	0.599233	0.0800151	7.489	6.94015e-14	1.39521e-12	20591	7.88509
Ltbp1	207.885	1.12233	0.14997	7.48371	7.22529e-14	1.45047e-12	268977	14.7487
Fam83d	59.6512	1.71229	0.228907	7.48028	7.4163e-14	1.48672e-12	71878	22.482
Clpb	1018.19	0.398256	0.0532594	7.47768	7.56466e-14	1.51432e-12	20480	5.22561
Itgb1	2157.18	0.777976	0.104076	7.47506	7.71715e-14	1.53834e-12	16412	10.2012
Ripk1	271.379	0.702331	0.0940143	7.47047	7.99086e-14	1.58843e-12	19766	9.19872
Dnmt1	1418.43	0.586017	0.0786415	7.45175	9.21083e-14	1.82074e-12	13433	7.63915
Bin2	64.0168	1.46234	0.196403	7.4456	9.6506e-14	1.90237e-12	668218	19.033
Szrd1	742.93	0.728747	0.0979569	7.43947	1.01091e-13	1.98999e-12	213491	9.47028
Mcm7	296.495	0.58446	0.078871	7.41033	1.25987e-13	2.46639e-12	17220	7.53934
Mthfd2	233.879	0.689765	0.0931631	7.40384	1.32303e-13	2.57582e-12	17768	8.88308
P4ha3	211.195	0.754057	0.102235	7.37575	1.63427e-13	3.14724e-12	320452	9.64189
Ybx3	365	0.723358	0.0980774	7.37538	1.63882e-13	3.15173e-12	56449	9.24847
Ift43	179.883	0.775872	0.105633	7.345	2.05766e-13	3.93061e-12	76411	9.8432
Taf9	112.663	0.905656	0.123422	7.3379	2.16965e-13	4.13339e-12	108143	11.4689
Mki67	57.1901	2.84677	0.388506	7.32748	2.34526e-13	4.44409e-12	17345	35.9542
Lpin3	42.9943	1.64479	0.224679	7.32064	2.468e-13	4.65183e-12	64899	20.737
Elk3	191.595	0.919955	0.125794	7.31319	2.60872e-13	4.90537e-12	13713	11.5763
Ccr5	76.1573	1.75534	0.240025	7.31315	2.60943e-13	4.90537e-12	12774	22.0882
Ccnd2	452.652	1.08645	0.14876	7.3034	2.80575e-13	5.25356e-12	12444	13.6371
Pycard	93.2456	1.18602	0.162591	7.29454	2.99682e-13	5.59656e-12	66824	14.853
Fjx1	482.322	0.726665	0.0996584	7.29156	3.06385e-13	5.71423e-12	14221	9.09329
Aco1	866.88	0.454216	0.0624676	7.27122	3.56244e-13	6.60937e-12	11428	5.65419
Tead1	858.286	0.941819	0.129562	7.26927	3.61434e-13	6.69691e-12	21676	11.7181
Ccl6	51.48	2.24861	0.309385	7.26799	3.64889e-13	6.75211e-12	20305	27.9678
N4bp3	115.545	1.69947	0.233964	7.2638	3.76373e-13	6.95555e-12	212706	21.1148
Dnajc1	743.799	0.618536	0.0851982	7.25996	3.8721e-13	7.13723e-12	13418	7.6773
Mtrr	301.239	0.748236	0.103113	7.25649	3.97271e-13	7.31318e-12	210009	9.27881
Creb3l2	460.595	0.735072	0.101325	7.25461	4.02828e-13	7.40587e-12	208647	9.11113
4930523C07Rik	68.4064	1.03614	0.142955	7.24798	4.23043e-13	7.76747e-12	67647	12.8208
Pitrm1	950.454	0.38066	0.0525639	7.24185	4.42612e-13	8.1058e-12	69617	4.70266
Nrp1	846.053	0.865528	0.119555	7.23959	4.50027e-13	8.23096e-12	18186	10.6865
Cct5	3856.97	0.402003	0.0557501	7.21081	5.56205e-13	1.01208e-11	12465	4.92645
Egr1	840.737	2.32315	0.322398	7.20584	5.76889e-13	1.04837e-11	13653	28.4328
Mrpl52	276.379	0.784482	0.10912	7.18916	6.51906e-13	1.17567e-11	68836	9.55956
Ezr	886.784	1.26852	0.176716	7.1783	7.0584e-13	1.27132e-11	22350	15.4142
Ncf1	120.158	0.918466	0.12796	7.17775	7.08698e-13	1.27332e-11	17969	11.1589
Htr4	180.269	1.3233	0.184362	7.17774	7.08743e-13	1.27332e-11	15562	16.0775
Lama5	335.353	1.34178	0.187021	7.17448	7.25817e-13	1.30234e-11	16776	16.2881
Stt3b	2072.39	0.605202	0.0843654	7.17359	7.30583e-13	1.30924e-11	68292	7.34493
Capn3	126.488	1.38471	0.193192	7.16754	7.63589e-13	1.36322e-11	12335	16.7787
Cavin3	238.125	0.945857	0.13204	7.16338	7.87098e-13	1.39816e-11	109042	11.4486
Vps26c	1019.44	0.48727	0.0680487	7.1606	8.03226e-13	1.42324e-11	13185	5.89361
Lrp10	497.525	0.91717	0.128234	7.1523	8.53365e-13	1.50832e-11	65107	11.0692
Itga2b	88.0144	1.1168	0.156275	7.1464	8.90838e-13	1.56869e-11	16399	13.4577
Ier3	149.807	1.20961	0.169293	7.14505	8.99653e-13	1.58225e-11	15937	14.5709
Fzd8	116.736	0.964034	0.135075	7.13702	9.53753e-13	1.67325e-11	14370	11.5882
Eda2r	24.0411	1.91712	0.268627	7.13674	9.55714e-13	1.67462e-11	245527	23.0431
Anp32b	748.321	0.619881	0.086929	7.13089	9.97216e-13	1.74304e-11	67628	7.43933
Clint1	1021.03	0.386131	0.0541839	7.12631	1.03095e-12	1.79536e-11	216705	4.62847
Tcf19	37.0553	1.81297	0.254435	7.12549	1.03709e-12	1.80384e-11	106795	21.727
Piezo1	79.8685	1.43275	0.202044	7.09126	1.32894e-12	2.29182e-11	234839	17.016
Cyth4	181.112	1.1654	0.164541	7.08272	1.41351e-12	2.42587e-11	72318	13.8096
Zfp180	692.582	0.680022	0.0960762	7.07794	1.46313e-12	2.508e-11	210135	8.04787
Hip1	1420.28	0.609898	0.0861864	7.07651	1.47835e-12	2.53102e-11	215114	7.21524
Shc3	819.239	1.51268	0.213984	7.06912	1.55914e-12	2.65972e-11	20418	17.8604
Kremen1	357.432	0.756739	0.107081	7.06696	1.58367e-12	2.69509e-11	84035	8.92977
Emp3	55.8908	2.29361	0.324585	7.06629	1.59125e-12	2.70475e-11	13732	27.0606
Mcm2	100.963	1.18271	0.167383	7.06593	1.59544e-12	2.70862e-11	17216	13.9526
Lman2	1810.85	0.42125	0.0596207	7.0655	1.60041e-12	2.71381e-11	66890	4.96897
Mmp14	377.528	0.996921	0.141285	7.05608	1.71262e-12	2.89372e-11	17387	11.7301
Pde4b	3466.8	0.684765	0.097074	7.05405	1.73787e-12	2.93289e-11	18578	8.05282
Rab7b	43.3017	1.98394	0.281281	7.05321	1.74841e-12	2.94718e-11	226421	23.3258
P2rx7	256.093	0.624492	0.0887308	7.03805	1.94946e-12	3.27828e-11	18439	7.31286
Polr2l	167.832	0.927024	0.131763	7.03554	1.98496e-12	3.33403e-11	66491	10.8483
Gcnt4	74.898	1.77176	0.252199	7.02524	2.13703e-12	3.57675e-11	218476	20.6767
Lypla2	695.717	1.23795	0.176283	7.02252	2.17896e-12	3.64264e-11	26394	14.4367
Ttf2	84.6371	0.908632	0.129423	7.02063	2.20867e-12	3.68362e-11	74044	10.5909
Rab31	2264.21	0.490716	0.0699686	7.01337	2.32638e-12	3.87084e-11	106572	5.70866
Tspo	56.5181	1.72887	0.246772	7.00592	2.45374e-12	4.07799e-11	12257	20.0724
Ecd	808.542	0.301486	0.0430516	7.00291	2.50698e-12	4.16158e-11	70601	3.4975
Col12a1	364.291	0.996119	0.142537	6.9885	2.77849e-12	4.59617e-11	12816	11.5113
Tspan14	490.964	0.706746	0.101187	6.98455	2.85768e-12	4.71616e-11	52588	8.15867
Rrbp1	1156.57	0.567837	0.0813066	6.9839	2.87093e-12	4.73253e-11	81910	6.55397
Lyn	167.163	0.9239	0.132505	6.97258	3.11176e-12	5.10581e-11	17096	10.6313
Fer	587.754	0.724849	0.104118	6.96183	3.35876e-12	5.48571e-11	14158	8.31679
Rab5c	1943.57	0.702219	0.101086	6.94676	3.73765e-12	6.08354e-11	19345	8.02454
Lmna	596.077	1.19922	0.172753	6.94182	3.87084e-12	6.29311e-11	16905	13.6857
Ms4a6b	46.2948	1.99176	0.286963	6.94081	3.89872e-12	6.33118e-11	69774	22.7241
Akt2	704.127	0.81028	0.116825	6.93586	4.03754e-12	6.54106e-11	11652	9.23224
Arhgef40	1222.48	0.760078	0.109589	6.93571	4.04179e-12	6.54106e-11	268739	8.65989
Abtb2	344.685	0.787034	0.113835	6.9138	4.71827e-12	7.58397e-11	99382	8.91412
Ets1	291.19	0.757759	0.109685	6.90853	4.8969e-12	7.8533e-11	23871	8.57032
Diaph1	1034.81	0.471994	0.0683365	6.9069	4.95347e-12	7.93505e-11	13367	5.33593
Ccl9	42.3956	2.1233	0.307724	6.90002	5.19946e-12	8.31972e-11	20308	23.9594
Dhx29	673.873	0.547551	0.0794171	6.89462	5.40085e-12	8.60317e-11	218629	6.16955
Zdhhc18	443.19	0.984869	0.142863	6.8938	5.43206e-12	8.6335e-11	503610	11.0946
Lamb1	333.76	1.09138	0.158326	6.89329	5.45149e-12	8.6547e-11	16777	12.2928
Serpinb1b	167.237	1.07727	0.156332	6.8909	5.54388e-12	8.79154e-11	282663	12.1259
Gemin5	693.554	0.455363	0.0661224	6.88667	5.71128e-12	9.04689e-11	216766	5.11977
2700038G22Rik	40.4085	1.42071	0.206918	6.86605	6.60031e-12	1.04203e-10	67194	15.8842
Zbtb7b	314.901	0.962659	0.140215	6.86559	6.6219e-12	1.04427e-10	22724	10.7616
Sla	98.5039	1.43891	0.209711	6.86138	6.81992e-12	1.07312e-10	20491	16.0672
Mapk11	780.268	0.70612	0.102942	6.85938	6.91598e-12	1.08462e-10	19094	7.8804
Gm13889	117.854	1.16885	0.170482	6.85618	7.07263e-12	1.10675e-10	620695	13.0332
Zfp36l1	433.189	0.873931	0.127611	6.8484	7.468e-12	1.16476e-10	12192	9.72405
Notch1	614.657	0.626515	0.0915496	6.84345	7.7311e-12	1.20315e-10	18128	6.96168
Sec22c	678.887	0.551085	0.0806721	6.83117	8.42235e-12	1.305e-10	215474	6.10303
Banf1	381.954	0.689122	0.10097	6.825	8.79223e-12	1.35787e-10	23825	7.61886
Lrrc59	1499.64	0.456434	0.0668829	6.82438	8.83044e-12	1.3617e-10	98238	5.04543
Myl12a	234.887	0.819105	0.120093	6.82059	9.06665e-12	1.39569e-10	67268	9.04501
Ankrd27	562.025	0.599264	0.0878802	6.8191	9.16137e-12	1.40875e-10	245886	6.6147
Fkbp10	165.62	1.13911	0.167128	6.81576	9.37671e-12	1.4403e-10	14230	12.562
Adm	40.9877	2.17853	0.320703	6.79297	1.09849e-11	1.68005e-10	11535	23.8749
Sulf1	828.664	0.694181	0.102232	6.79028	1.11919e-11	1.70803e-10	240725	7.60204
Mafg	1501	0.559372	0.0824159	6.78718	1.14344e-11	1.74239e-10	17134	6.12053
Ptpn6	59.047	1.42851	0.210476	6.78705	1.14451e-11	1.74239e-10	15170	15.6299
Slc25a25	1610.82	0.634865	0.093593	6.78325	1.175e-11	1.7831e-10	227731	6.93905
Lipa	672.301	0.537385	0.0792568	6.78031	1.19922e-11	1.81473e-10	16889	5.86884
Smc1a	2042.66	0.362546	0.0535865	6.76563	1.32734e-11	1.99744e-10	24061	3.94342
Fcgr1	62.7791	1.39809	0.206985	6.75457	1.43262e-11	2.14258e-10	14129	15.1607
Npl	87.3977	0.894173	0.132492	6.7489	1.48972e-11	2.2233e-10	74091	9.68111
Cpne2	742.319	0.557301	0.0826131	6.74591	1.52067e-11	2.26235e-10	234577	6.02886
Lamc1	767.209	0.592932	0.0879185	6.74411	1.53971e-11	2.28828e-10	226519	6.41111
Tgfb3	190.074	0.909035	0.134795	6.74382	1.54271e-11	2.29034e-10	21809	9.82822
Cmtm3	278.347	0.650924	0.0967698	6.72652	1.73764e-11	2.56366e-10	68119	7.00397
Calu	2349.68	0.500184	0.0743635	6.7262	1.74153e-11	2.56672e-10	12321	5.38151
Ier2	30.5883	2.3827	0.354675	6.71799	1.84248e-11	2.69869e-10	15936	25.5774
Fbln2	140.527	1.13854	0.169597	6.71322	1.90378e-11	2.77701e-10	14115	12.2056
Cyr61	103.397	1.39114	0.207291	6.71107	1.93198e-11	2.81341e-10	16007	14.9047
Kcnj8	63.4549	1.05839	0.157818	6.70641	1.99468e-11	2.89473e-10	16523	11.3249
Pus7l	50.3555	1.22824	0.183158	6.70591	2.00159e-11	2.90179e-10	78895	13.1405
Sema4c	299.326	0.756283	0.112821	6.70337	2.03664e-11	2.94659e-10	20353	8.08548
Cnpy4	280.263	0.566051	0.0844604	6.70197	2.05624e-11	2.97191e-10	66455	6.04935
Lgi4	586.381	0.878966	0.131155	6.70176	2.05928e-11	2.97328e-10	243914	9.39288
Pola2	117.466	0.776998	0.115965	6.70026	2.08043e-11	3.00077e-10	18969	8.29977
Mrpl24	694.822	0.382561	0.0571197	6.69754	2.11959e-11	3.05415e-10	67707	4.08336
Naip2	40.4395	1.59773	0.238839	6.68957	2.23833e-11	3.21315e-10	17948	17.0159
Usp10	1075.93	0.427023	0.0639066	6.68198	2.35734e-11	3.36596e-10	22224	4.53822
Clec5a	36.7451	1.37618	0.206018	6.67991	2.3909e-11	3.41046e-10	23845	14.617
Capns1	2918.64	0.561886	0.0841378	6.67817	2.41949e-11	3.44086e-10	12336	5.96514
Tmem119	249.128	1.09622	0.164277	6.67299	2.50648e-11	3.56101e-10	231633	11.6209
Ncf2	93.8387	0.957827	0.143645	6.668	2.59319e-11	3.67683e-10	17970	10.1397
Txndc12	667.999	0.353341	0.053011	6.66542	2.63904e-11	3.73812e-10	66073	3.73784
Galnt4	129.509	0.975539	0.146382	6.66433	2.65871e-11	3.76222e-10	14426	10.3166
Igfbp5	4614.5	1.03604	0.155538	6.66097	2.72034e-11	3.83796e-10	16011	10.9461
Creld2	300.69	0.728942	0.109548	6.6541	2.85044e-11	4.00954e-10	76737	7.68676
Tjap1	244.691	1.10519	0.166298	6.64583	3.01511e-11	4.2286e-10	74094	11.6273
Mogs	542.664	0.780626	0.117466	6.64554	3.02116e-11	4.23291e-10	57377	8.21205
Sema4b	425.535	0.89614	0.134964	6.63985	3.14002e-11	4.38645e-10	20352	9.41222
Ptpn9	1092.23	0.592729	0.0892845	6.63865	3.16561e-11	4.41785e-10	56294	6.22338
Pcna	593.184	0.590518	0.0890441	6.63174	3.31755e-11	4.62534e-10	18538	6.18814
Rexo4	904.372	0.451921	0.0681906	6.62732	3.41843e-11	4.75436e-10	227656	4.72988
Cdc7	660.811	0.835848	0.126129	6.62691	3.42794e-11	4.76054e-10	12545	8.74712
Mob3a	263.968	0.755357	0.114145	6.61755	3.65206e-11	5.06189e-10	208228	7.88401
Ctla2a	61.725	1.45513	0.22013	6.61033	3.83463e-11	5.2994e-10	13024	15.1571
Eif4ebp2	1100.94	0.563857	0.0853306	6.60791	3.89773e-11	5.37092e-10	13688	5.8693
Klk6	139.505	2.54195	0.384952	6.60331	4.02079e-11	5.5244e-10	19144	26.4254
Rubcn	1992.9	0.402837	0.0610418	6.59936	4.12944e-11	5.66819e-10	100502698	4.1831
Myof	212.384	1.38513	0.209969	6.59682	4.20079e-11	5.76056e-10	226101	14.373
Cdk2	104.567	1.06685	0.161869	6.59082	4.37394e-11	5.98067e-10	12566	11.0517
Esm1	47.9928	2.61675	0.397228	6.58752	4.47235e-11	6.09761e-10	71690	27.0819
Tcof1	317.342	1.00666	0.15312	6.57432	4.88746e-11	6.64441e-10	21453	10.3796
B4galt5	1006.51	0.584762	0.0889936	6.57084	5.00339e-11	6.78727e-10	56336	6.02348
Rexo2	866.67	0.426068	0.0648764	6.56738	5.12072e-11	6.92835e-10	104444	4.38452
Thbs1	128.369	1.23128	0.187721	6.55908	5.41407e-11	7.31827e-10	21825	12.6409
Pcdhgc3	917.843	0.681978	0.104014	6.55657	5.50609e-11	7.4285e-10	93706	6.99652
Kcnj5	355.517	0.698698	0.106672	6.54998	5.7544e-11	7.74144e-10	16521	7.15466
Arhgdib	122.292	1.11449	0.170227	6.54707	5.86778e-11	7.88649e-10	11857	11.4029
Smox	933.806	0.963794	0.147455	6.53619	6.31058e-11	8.45307e-10	228608	9.83064
Samd4b	925.024	0.624045	0.0954975	6.53468	6.37471e-11	8.52059e-10	233033	6.36248
Crem	324.957	0.70049	0.107196	6.53466	6.37558e-11	8.52059e-10	12916	7.14183
Aqr	1100.7	0.467719	0.0715879	6.53349	6.42537e-11	8.57905e-10	11834	4.76704
Stau1	1304.73	0.36534	0.0559207	6.53318	6.43888e-11	8.58901e-10	20853	3.72325
Ngf	25.4224	2.80329	0.429118	6.53269	6.45986e-11	8.6089e-10	18049	28.5649
Tubd1	95.0614	1.12064	0.171597	6.53067	6.54745e-11	8.71744e-10	56427	11.4126
Map3k6	174.173	2.1079	0.323368	6.51856	7.09841e-11	9.42448e-10	53608	21.3927
Srxn1	2641.98	0.640894	0.0983834	6.51425	7.30515e-11	9.68086e-10	76650	6.49634
Slc25a5	2915.24	0.53235	0.0817309	6.51344	7.34479e-11	9.72432e-10	11740	5.39484
Efhd2	1551.82	1.11225	0.170786	6.51258	7.38711e-11	9.77122e-10	27984	11.2688
Ezh2	242.416	0.686422	0.105747	6.49119	8.51603e-11	1.12019e-09	14056	6.9121
Fbln7	58.789	1.1418	0.176012	6.4871	8.75044e-11	1.14889e-09	70370	11.4842
Slc41a1	1576.55	0.448475	0.0692033	6.48055	9.13894e-11	1.19548e-09	98396	4.50229
Eri1	303.3	0.855708	0.132087	6.47837	9.27158e-11	1.21059e-09	67276	8.58519
Adam8	75.998	1.38539	0.21407	6.47166	9.69303e-11	1.26446e-09	11501	13.8727
Strip1	1600.92	0.427565	0.0662001	6.45867	1.0563e-10	1.37056e-09	229707	4.26547
Klf10	208.502	1.36249	0.211157	6.4525	1.1002e-10	1.42474e-09	21847	13.5684
Rabif	709.554	0.513916	0.0797004	6.44809	1.13265e-10	1.46276e-09	98710	5.11136
Pacsin2	1060.6	0.50768	0.0787519	6.44657	1.14413e-10	1.4749e-09	23970	5.04711
Mettl1	298.046	0.566796	0.0879675	6.44324	1.16949e-10	1.50622e-09	17299	5.62942
Pml	155.381	0.911148	0.141445	6.44171	1.18132e-10	1.52007e-09	18854	9.04555
Mgme1	134.22	0.665303	0.103359	6.43681	1.22014e-10	1.56719e-09	74528	6.59555
Mettl3	513.284	0.565275	0.0879547	6.4269	1.30236e-10	1.66677e-09	56335	5.5879
Ptgfrn	521.125	0.544565	0.0847445	6.42597	1.31033e-10	1.67546e-09	19221	5.38173
Ly86	197.924	1.03222	0.160649	6.42532	1.31594e-10	1.68111e-09	17084	10.1991
Cebpd	60.5109	2.1078	0.328443	6.41754	1.38491e-10	1.76762e-09	12609	20.7799
Camkk2	1158.01	0.825365	0.128619	6.41712	1.38873e-10	1.77091e-09	207565	8.13594
Gba	695.758	0.411902	0.0642368	6.41224	1.43396e-10	1.82531e-09	14466	4.05454
Pak4	130.271	0.914182	0.142656	6.40829	1.47161e-10	1.87156e-09	70584	8.98843
Chd1l	217.981	0.523887	0.0817761	6.40636	1.49038e-10	1.89373e-09	68058	5.14808
Itpkb	1868.32	0.505202	0.0790113	6.39404	1.61557e-10	2.04183e-09	320404	4.94677
Smtn	118.557	1.39824	0.218909	6.3873	1.68845e-10	2.12826e-09	29856	13.6643
Manf	909.478	0.413054	0.0646817	6.38595	1.70334e-10	2.14321e-09	74840	4.035
Ctsz	546.228	0.722817	0.113246	6.3827	1.73992e-10	2.18537e-09	64138	7.05431
H2afj	185.104	0.685127	0.107465	6.37537	1.82525e-10	2.2885e-09	232440	6.67223
Chil1	324.341	0.929514	0.14601	6.36611	1.93882e-10	2.41808e-09	12654	9.02786
Gmppb	156.486	0.88783	0.139601	6.35976	2.02067e-10	2.51353e-09	331026	8.60708
Ldha	3476.25	0.639923	0.100774	6.35011	2.15157e-10	2.67167e-09	16828	6.1863
Micall1	868.317	0.548886	0.0864431	6.34968	2.15763e-10	2.67686e-09	27008	5.30554
Trim9	3744.24	0.537579	0.0846849	6.34798	2.18154e-10	2.70415e-09	94090	5.19368
Nhlrc2	272.201	0.740375	0.116696	6.34448	2.23178e-10	2.76401e-09	66866	7.14562
Acat3	74.5971	1.12374	0.177235	6.3404	2.29168e-10	2.83326e-09	224530	10.8327
Gmds	235.895	0.448623	0.0707718	6.33901	2.31239e-10	2.85637e-09	218138	4.32291
Atp1b2	8257.52	0.433175	0.0683828	6.33455	2.38031e-10	2.93517e-09	11932	4.1686
Snhg6	151.442	0.811799	0.128231	6.33076	2.43951e-10	3.00556e-09	73824	7.80358
Mob1a	845.63	0.601718	0.0952228	6.31905	2.63169e-10	3.23391e-09	232157	5.76432
Gas2l1	602.697	0.816449	0.129263	6.31619	2.68093e-10	3.28871e-09	78926	7.81482
Mcm6	313.401	0.643381	0.101934	6.31172	2.75945e-10	3.37629e-09	17219	6.15019
Emilin1	59.3826	2.02747	0.321299	6.31022	2.78647e-10	3.40347e-09	100952	19.3723
Ppp1r14b	220.457	0.919433	0.145722	6.30952	2.79898e-10	3.41581e-09	18938	8.78335
Surf4	1518.87	0.384889	0.0610748	6.30193	2.93961e-10	3.58128e-09	20932	3.66865
Slc16a1	1195.53	0.622038	0.0987315	6.3003	2.97066e-10	3.616e-09	20501	5.92625
Ccdc71l	441.217	0.815743	0.129532	6.29761	3.02275e-10	3.67311e-09	72123	7.76554
Gusb	399.511	0.404418	0.0642351	6.2959	3.0563e-10	3.70436e-09	110006	3.84795
Rhbdf1	236.8	1.14681	0.18226	6.29215	3.13103e-10	3.78847e-09	13650	10.8996
St3gal1	340.689	0.710153	0.11288	6.29121	3.15006e-10	3.79951e-09	20442	6.74765
Hs3st3b1	60.8065	1.23388	0.196128	6.29117	3.15086e-10	3.79951e-09	54710	11.7238
Hsp90ab1	26476	0.272952	0.0434089	6.28793	3.21723e-10	3.87625e-09	15516	2.591
Sardh	273.209	0.679668	0.108172	6.28323	3.31609e-10	3.9852e-09	192166	6.44283
Acsbg1	3565.24	0.646995	0.102993	6.28196	3.3433e-10	4.0145e-09	94180	6.13081
Cmklr1	56.8241	1.15898	0.184575	6.2792	3.40312e-10	4.07943e-09	14747	10.9734
Itpkc	168.66	0.823168	0.131218	6.27329	3.53492e-10	4.23385e-09	233011	7.78027
Mapkapk2	647.494	0.488869	0.0780028	6.26732	3.67317e-10	4.38463e-09	17164	4.61246
Pa2g4	1582.28	0.374901	0.0598825	6.2606	3.83493e-10	4.57004e-09	18813	3.53016
Ifitm1	51.4856	1.97908	0.316183	6.25927	3.86791e-10	4.60547e-09	68713	18.6281
Dtx2	136.664	1.0885	0.174039	6.25437	3.99118e-10	4.74827e-09	74198	10.2307
Prep	534.977	0.605677	0.0968729	6.25228	4.045e-10	4.80827e-09	19072	5.68917
Elfn1	280.189	1.05559	0.168885	6.25033	4.0958e-10	4.86457e-09	243312	9.90949
Pla2g4a	105.705	1.54469	0.247196	6.24885	4.1349e-10	4.90691e-09	18783	14.4947
Kcnk13	205.472	0.670666	0.107626	6.23147	4.62089e-10	5.45626e-09	217826	6.26085
Efl1	409.468	0.454323	0.0729126	6.23107	4.63266e-10	5.46561e-09	101592	4.24073
Wdcp	243.259	0.878112	0.140935	6.23062	4.64606e-10	5.4734e-09	238037	8.19535
Enpp1	222.882	1.57353	0.252848	6.22324	4.86985e-10	5.72166e-09	18605	14.6535
Utp20	852.227	0.492121	0.0792104	6.21283	5.20389e-10	6.09396e-09	70683	4.56869
Dcun1d2	830.116	0.464522	0.0747852	6.21141	5.25124e-10	6.13928e-09	102323	4.31064
Arf6	582.242	0.474602	0.0764869	6.20501	5.46948e-10	6.37866e-09	11845	4.39579
Lgals3bp	750.506	0.963545	0.155604	6.19227	5.93034e-10	6.8822e-09	19039	8.89055
Kctd10	808.885	0.489638	0.0790965	6.19039	6.00156e-10	6.94781e-09	330171	4.51531
Shc1	428.849	0.667507	0.10802	6.17946	6.43201e-10	7.42796e-09	20416	6.13549
Skap2	463.731	0.606829	0.0982206	6.17822	6.48271e-10	7.48042e-09	54353	5.57569
Cltb	3045.82	0.419898	0.0680792	6.16778	6.92551e-10	7.96546e-09	74325	3.84607
Itga2	72.1448	2.05547	0.333287	6.16726	6.94844e-10	7.98536e-09	16398	18.8242
Tiam2	308.316	1.26994	0.206119	6.1612	7.21973e-10	8.27703e-09	24001	11.6091
Pcyox1l	191.281	0.828712	0.134555	6.15893	7.32403e-10	8.38365e-09	240334	7.57049
Bop1	564.222	0.811368	0.131758	6.15803	7.36564e-10	8.42389e-09	12181	7.41005
Jagn1	457.986	0.445821	0.0724555	6.15303	7.60151e-10	8.67923e-09	67767	4.06549
Rpsa	6415.47	0.518513	0.0844264	6.1416	8.16963e-10	9.29099e-09	16785	4.71214
Rpain	309.895	0.423325	0.0689585	6.13884	8.31271e-10	9.4235e-09	69723	3.8439
Ing1	482.339	0.35305	0.0575467	6.13502	8.51508e-10	9.62984e-09	26356	3.2021
Oxnad1	394.986	0.431048	0.0702948	6.13201	8.67783e-10	9.79829e-09	218885	3.90598
Lrp5	149.975	0.965566	0.157505	6.13038	8.76704e-10	9.89114e-09	16973	8.74528
Nasp	520.24	0.555804	0.0909057	6.11408	9.71185e-10	1.09224e-08	50927	5.0093
Cdyl	612.09	0.570095	0.0932792	6.1117	9.85734e-10	1.10772e-08	12593	5.13441
Ubap2l	2375.83	0.249339	0.0409976	6.08181	1.18834e-09	1.327e-08	74383	2.22537
Ier5	326.081	1.21589	0.19994	6.0813	1.19213e-09	1.33018e-08	15939	10.8502
Tars	688.629	0.452598	0.0744813	6.07667	1.22702e-09	1.36696e-08	110960	4.03317
Tbxas1	62.9212	1.18475	0.194978	6.07635	1.22952e-09	1.36867e-08	21391	10.5565
Klhl21	304.764	0.725942	0.1195	6.07482	1.24123e-09	1.38063e-08	242785	6.46535
Cdca8	35.5659	1.91019	0.314477	6.07417	1.24627e-09	1.38514e-08	52276	17.0091
Csf1	673.097	0.584044	0.0961679	6.07318	1.25405e-09	1.39271e-08	12977	5.19898
Cebpg	933.234	0.633499	0.104451	6.06504	1.3192e-09	1.46277e-08	12611	5.62527
Oxtr	159.664	0.663559	0.109489	6.06049	1.35711e-09	1.49895e-08	18430	5.88403
Slc16a3	57.8468	1.4572	0.240587	6.05685	1.38817e-09	1.53206e-08	80879	12.9072
Nradd	77.059	0.954146	0.15763	6.05308	1.42099e-09	1.56585e-08	67169	8.44171
Slc25a37	574.911	0.82011	0.135576	6.04908	1.45672e-09	1.60273e-08	67712	7.247
Osbpl11	551.862	0.487787	0.0806542	6.04788	1.4676e-09	1.61346e-08	106326	4.30881
Trib2	1098.59	0.537378	0.0889501	6.04135	1.52834e-09	1.67633e-08	217410	4.73741
Mkks	311.785	0.756407	0.125288	6.03734	1.56674e-09	1.71713e-08	59030	6.66016
F2rl2	82.1194	1.29875	0.215181	6.03561	1.58361e-09	1.73427e-08	14064	11.4295
Pdia6	2421.1	0.402336	0.0666635	6.03532	1.58646e-09	1.73606e-08	71853	3.54038
Itgam	93.4918	1.17101	0.194199	6.02992	1.64038e-09	1.79367e-08	16409	10.2874
Kdm6b	501.24	0.920885	0.152751	6.02867	1.65313e-09	1.80622e-08	216850	8.08693
Ipo5	2963.87	0.310835	0.0516078	6.02304	1.71176e-09	1.86741e-08	70572	2.72496
Tk1	42.5414	1.42828	0.237482	6.01429	1.8068e-09	1.96958e-08	21877	12.4876
Zfp217	107.751	0.871323	0.145178	6.00177	1.95181e-09	2.12602e-08	228913	7.58884
Dag1	1949.05	0.378572	0.0630865	6.00084	1.963e-09	2.13574e-08	13138	3.29626
B3gnt7	38.3932	1.03688	0.172811	6.00006	1.97239e-09	2.1435e-08	227327	9.02602
Stc2	43.2692	0.988449	0.164756	5.99947	1.97961e-09	2.14806e-08	20856	8.60289
Spry1	180.724	0.697738	0.116357	5.99651	2.01604e-09	2.18425e-08	24063	6.06718
Polr1a	1211.37	0.366387	0.0611014	5.99638	2.01764e-09	2.18431e-08	20019	3.1858
Rack1	3494.6	0.542228	0.0904342	5.99583	2.02448e-09	2.18838e-08	14694	4.71396
Otud1	238.323	0.932771	0.155581	5.99538	2.03007e-09	2.19275e-08	71198	8.1081
Soga3	1043.73	0.651103	0.108675	5.99127	2.08203e-09	2.24717e-08	67412	5.65256
Mex3a	115.263	1.03715	0.173136	5.99034	2.09408e-09	2.25845e-08	72640	9.0014
Nrarp	503.868	0.570313	0.0952794	5.98569	2.15475e-09	2.3186e-08	67122	4.94268
Ints9	260.165	0.443245	0.0741396	5.97853	2.25164e-09	2.41518e-08	210925	3.83297
Flii	1982.24	0.49008	0.0819748	5.97843	2.25301e-09	2.41518e-08	14248	4.23784
Mt2	2050.34	1.76939	0.296022	5.97725	2.26937e-09	2.42905e-08	17750	15.2948
Mavs	333.839	0.609056	0.101951	5.974	2.31503e-09	2.47419e-08	228607	5.25947
Hsd17b10	431.43	0.513153	0.0859337	5.97149	2.35091e-09	2.51065e-08	15108	4.42787
Lrrc32	77.0234	1.76847	0.29679	5.95866	2.5432e-09	2.7075e-08	434215	15.1993
Shisa6	460.207	1.27946	0.214726	5.95855	2.54478e-09	2.7075e-08	380702	10.9961
Abcf1	1146.35	0.489866	0.0822591	5.95516	2.59818e-09	2.76018e-08	224742	4.20566
Kdelr2	597.143	0.35464	0.0596485	5.94549	2.75629e-09	2.91723e-08	66913	3.0356
Wdr55	175.684	0.66202	0.111376	5.94403	2.78096e-09	2.94114e-08	67936	5.66411
Samsn1	25.2235	1.29647	0.218139	5.9433	2.79343e-09	2.95214e-08	67742	11.0898
Ryk	675.16	0.332313	0.0560264	5.93136	3.00432e-09	3.16088e-08	20187	2.83206
Junb	146.464	2.4195	0.40803	5.9297	3.03496e-09	3.18839e-08	16477	20.6089
Hdlbp	3847.29	0.35579	0.0600197	5.92789	3.06861e-09	3.22136e-08	110611	3.02886
Ikbkb	822.335	0.335317	0.0566062	5.92367	3.1484e-09	3.30024e-08	16150	2.85083
Trmt61a	190.347	0.962867	0.162603	5.92159	3.18853e-09	3.33737e-08	328162	8.18091
Chordc1	1780.1	0.757307	0.127935	5.91946	3.22996e-09	3.37825e-08	66917	6.43014
Bicd2	1293.36	0.325801	0.0551236	5.91038	3.4132e-09	3.56465e-08	76895	2.75851
Wdfy4	58.1537	0.993988	0.168366	5.90373	3.5538e-09	3.70585e-08	545030	8.39851
Zdhhc14	375.508	0.655444	0.111025	5.90359	3.55674e-09	3.70585e-08	224454	5.53782
Ubash3b	1011.61	0.708968	0.12016	5.9002	3.63063e-09	3.77505e-08	72828	5.9837
Hic1	34.4847	2.17655	0.368966	5.89906	3.65581e-09	3.79568e-08	15248	18.3636
Irf2bpl	586.473	0.464044	0.0787169	5.8951	3.7445e-09	3.88492e-08	238330	3.91032
C1qb	535.785	1.00125	0.169896	5.89328	3.78611e-09	3.92236e-08	12260	8.43229
Gmpr2	327.304	0.405771	0.0690142	5.87954	4.11419e-09	4.25292e-08	105446	3.40268
Nudt5	386.838	0.492795	0.0838917	5.87419	4.24919e-09	4.38609e-08	53893	4.12553
Cchcr1	66.7268	1.11582	0.189963	5.87389	4.25692e-09	4.38891e-08	240084	9.34043
Slc10a3	84.0661	0.77615	0.132137	5.87384	4.2581e-09	4.38891e-08	214601	6.49698
Tstd2	316.378	0.618703	0.105416	5.86914	4.38061e-09	4.50444e-08	272027	5.17141
Pcdh1	1476.68	0.800677	0.136424	5.86905	4.38288e-09	4.50444e-08	75599	6.69225
Mest	781.474	0.890712	0.15182	5.86691	4.43999e-09	4.55653e-08	17294	7.43978
Hcrtr1	161.13	1.11995	0.190906	5.86648	4.45142e-09	4.56496e-08	230777	9.35324
Star	151.786	1.42619	0.243121	5.86618	4.45939e-09	4.56983e-08	20845	11.9098
Dctpp1	62.3407	1.29622	0.220998	5.8653	4.4833e-09	4.59101e-08	66422	10.8214
Irf9	366.035	0.870878	0.148486	5.86505	4.49002e-09	4.59458e-08	16391	7.26987
Armt1	353.302	0.477837	0.0815007	5.86298	4.54623e-09	4.64875e-08	73419	3.98629
Spred1	3905.05	0.760332	0.129732	5.8608	4.60634e-09	4.70682e-08	114715	6.33862
Zfp882	225.499	1.03923	0.177339	5.86012	4.62533e-09	4.71944e-08	382019	8.66182
Zfp579	145.055	0.762953	0.130285	5.85605	4.74017e-09	4.8329e-08	68490	6.35098
Kctd21	275.807	1.04013	0.17762	5.85593	4.74335e-09	4.8329e-08	622320	8.65795
Slc25a30	253.495	0.544419	0.0929753	5.85552	4.7553e-09	4.8416e-08	67554	4.5311
Eif5a	3234.18	0.458297	0.0782963	5.85336	4.81735e-09	4.90127e-08	276770	3.81174
Sdf2l1	130.196	0.801628	0.136965	5.85279	4.83394e-09	4.9111e-08	64136	6.6661
Sowahc	485.013	0.61632	0.105326	5.85154	4.87056e-09	4.94242e-08	268301	5.12311
Gna14	27.8343	1.59652	0.272934	5.84947	4.93141e-09	4.99939e-08	14675	13.2623
Slc39a10	2487.35	0.66357	0.113505	5.84619	5.02954e-09	5.09161e-08	227059	5.50661
Suox	301.374	0.47803	0.0818183	5.84258	5.13979e-09	5.1958e-08	211389	3.96242
Fmnl2	1466.73	0.651304	0.11157	5.83765	5.29434e-09	5.33304e-08	71409	5.39032
Fcer1g	105.76	0.732983	0.12584	5.82473	5.72043e-09	5.73782e-08	14127	6.04166
Cdca7	51.9531	1.20315	0.206583	5.82406	5.74338e-09	5.75676e-08	66953	9.91497
Flt1	1120.49	0.583384	0.100252	5.81915	5.91466e-09	5.91338e-08	14254	4.80013
Lum	139.849	2.15117	0.369674	5.81911	5.9163e-09	5.91338e-08	17022	17.6998
Kdelc1	204.173	0.637395	0.109598	5.81573	6.03682e-09	6.02113e-08	72050	5.23887
Galnt15	245.998	1.09024	0.187468	5.81561	6.04119e-09	6.02125e-08	78754	8.96054
Rnd3	894.739	0.625593	0.107613	5.81337	6.1229e-09	6.09841e-08	74194	5.13803
Svil	370.36	0.644585	0.11102	5.80603	6.39732e-09	6.3539e-08	225115	5.28173
Nhsl1	567.795	0.483099	0.08323	5.80438	6.46035e-09	6.40753e-08	215819	3.95646
Fndc4	1634.01	0.564716	0.0973499	5.80089	6.59641e-09	6.53334e-08	64339	4.61977
Csnk1d	2839.32	0.322908	0.0556693	5.80046	6.61328e-09	6.54549e-08	104318	2.64125
Ifnar1	930.305	0.409593	0.0706193	5.80001	6.63109e-09	6.55854e-08	15975	3.34982
Faap24	61.8963	0.75685	0.130507	5.79932	6.65834e-09	6.58091e-08	101831	6.18849
Apobec3	91.8109	0.824025	0.14217	5.79604	6.79002e-09	6.70173e-08	80287	6.73074
Psen1	1044.17	0.312529	0.0539233	5.7958	6.7997e-09	6.70661e-08	19164	2.55258
Tyrobp	184.256	0.808304	0.13953	5.79305	6.91208e-09	6.808e-08	22177	6.59607
Ecscr	44.7271	1.23602	0.213446	5.79078	7.00605e-09	6.89576e-08	68545	10.0792
Jag1	214.004	0.757403	0.13085	5.78834	7.10873e-09	6.98713e-08	16449	6.17148
Cep41	230.814	0.66848	0.115507	5.78738	7.14925e-09	7.0221e-08	83922	5.44527
Il10rb	119.549	0.785483	0.135826	5.78301	7.33776e-09	7.19729e-08	16155	6.38946
Plekhm1	398.989	0.68743	0.118889	5.78212	7.37666e-09	7.23045e-08	353047	5.59027
Mdfic	65.0741	1.16638	0.20173	5.78191	7.38582e-09	7.23443e-08	16543	9.48455
Mtap	342.037	0.544338	0.0941733	5.78018	7.46229e-09	7.30429e-08	66902	4.4239
Runx2	66.5471	1.18731	0.205456	5.77893	7.51776e-09	7.35352e-08	12393	9.64563
Pes1	770.262	0.335847	0.0581473	5.7758	7.65891e-09	7.48643e-08	64934	2.72568
Fads3	746.805	0.412073	0.0713535	5.77509	7.69116e-09	7.51277e-08	60527	3.34356
Hsd17b4	1334.5	0.241618	0.0418751	5.76998	7.92831e-09	7.73378e-08	15488	1.95731
Etv5	765.88	0.924632	0.160434	5.76331	8.24779e-09	8.02336e-08	104156	7.47442
Cd3eap	346.648	0.6382	0.110878	5.7559	8.61805e-09	8.34351e-08	70333	5.14682
Inhba	109.223	1.58523	0.275456	5.75495	8.66657e-09	8.38477e-08	16323	12.7804
Lbh	1417.98	0.330713	0.0574737	5.75417	8.707e-09	8.41815e-08	77889	2.66559
Col3a1	277.241	2.32262	0.403749	5.75264	8.78602e-09	8.47722e-08	12825	18.7115
Ctsh	269.234	0.84694	0.147325	5.74877	8.98932e-09	8.64803e-08	13036	6.81471
Cfap45	172.89	0.687994	0.119743	5.74558	9.16079e-09	8.77914e-08	71870	5.53014
Vgf	1861	0.960101	0.167148	5.744	9.24661e-09	8.85541e-08	381677	7.71347
Il6st	2748.4	0.487101	0.0848114	5.74334	9.2825e-09	8.88378e-08	16195	3.91256
Dusp11	2012.7	0.529372	0.0921794	5.74285	9.30967e-09	8.90378e-08	72102	4.25142
Gtf2e1	402.101	0.511338	0.0891064	5.7385	9.55162e-09	9.12108e-08	74197	4.10089
Pop1	192.258	0.68741	0.11979	5.73844	9.5551e-09	9.12108e-08	67724	5.51287
Actn1	988.335	0.578201	0.10076	5.73842	9.55615e-09	9.12108e-08	109711	4.63701
Vash1	198.574	0.77653	0.135332	5.73796	9.58264e-09	9.14022e-08	238328	6.22661
Il4ra	282.392	0.913687	0.159357	5.73358	9.83315e-09	9.36029e-08	16190	7.31617
Fam171a1	1083.53	0.353464	0.0616991	5.72883	1.01128e-08	9.60713e-08	269233	2.82599
Ddah2	121.745	1.10591	0.193091	5.72742	1.01969e-08	9.67409e-08	51793	8.83792
Fxyd5	263.956	0.960164	0.167658	5.72691	1.02277e-08	9.69686e-08	18301	7.67192
Ccm2	519.204	0.824359	0.144005	5.7245	1.03738e-08	9.81571e-08	216527	6.58174
Bcl10	301.595	0.460028	0.0803662	5.72415	1.03954e-08	9.82957e-08	12042	3.67248
Prg4	322.21	2.55481	0.446462	5.72234	1.05065e-08	9.92804e-08	96875	20.3836
Heatr5b	1133.81	0.52561	0.0919	5.71937	1.06918e-08	1.00897e-07	320473	4.18961
Rnf125	35.5515	1.88642	0.329971	5.71692	1.08471e-08	1.02294e-07	67664	15.0247
Rnf121	693.183	0.37024	0.0648407	5.70999	1.12984e-08	1.06409e-07	75212	2.94229
Egr3	111.816	2.78251	0.487839	5.70373	1.17212e-08	1.10098e-07	13655	22.0681
C1qc	471.703	1.04109	0.182575	5.70226	1.18232e-08	1.10983e-07	12262	8.25298
Pgghg	149.789	0.748782	0.131415	5.69785	1.21327e-08	1.13738e-07	212974	5.92739
Utp14a	372.976	0.500467	0.0879632	5.68951	1.27403e-08	1.19119e-07	72554	3.9511
Vav1	70.3434	0.985592	0.173248	5.6889	1.27863e-08	1.19392e-07	22324	7.77953
S100a1	770.686	0.439374	0.077262	5.6868	1.29439e-08	1.20784e-07	20193	3.46576
Katna1	317.949	0.498076	0.0876226	5.68434	1.31322e-08	1.2238e-07	23924	3.92567
Smarca4	2019.42	0.628406	0.110657	5.67885	1.35602e-08	1.26203e-07	20586	4.94413
Asb4	733.992	0.925556	0.163074	5.67567	1.38144e-08	1.28461e-07	65255	7.27456
Slc3a2	1962.1	0.428937	0.0755981	5.67392	1.3957e-08	1.29556e-07	17254	3.36939
Mrrf	359.247	0.456639	0.0806107	5.66474	1.47248e-08	1.35972e-07	67871	3.57637
Arpc2	2178.15	0.477786	0.0844053	5.66061	1.50835e-08	1.39103e-07	76709	3.737
Iars	1272.25	0.405907	0.0717134	5.66013	1.51262e-08	1.39316e-07	105148	3.1743
Tcf12	1945.09	0.529775	0.0936291	5.65822	1.52947e-08	1.40686e-07	21406	4.14043
Nr2f6	171.278	0.742232	0.13119	5.65769	1.5342e-08	1.41029e-07	13864	5.79989
Sqle	1810.65	0.402242	0.0712813	5.64303	1.67088e-08	1.529e-07	20775	3.12826
Stard13	411.777	0.601594	0.106728	5.63668	1.73361e-08	1.58538e-07	243362	4.669
Klhl25	198.366	0.809006	0.143633	5.63246	1.77659e-08	1.62156e-07	207952	6.27013
C1qa	501.072	1.0885	0.193278	5.63179	1.78354e-08	1.6258e-07	12259	8.43449
Arhgdia	3500.72	0.716094	0.127203	5.62955	1.8068e-08	1.64489e-07	192662	5.54478
Eif4e2	1046.56	0.35344	0.0627883	5.62907	1.81179e-08	1.64838e-07	26987	2.73629
Rplp0	2856.81	0.813346	0.144531	5.62748	1.82864e-08	1.66265e-07	11837	6.29356
Npy1r	369.228	0.596124	0.105955	5.6262	1.84221e-08	1.67284e-07	18166	4.61082
Cd93	233.429	0.753833	0.13409	5.62185	1.88927e-08	1.7112e-07	17064	5.82239
Eif3b	1265.5	0.392733	0.0698923	5.61912	1.91929e-08	1.73617e-07	27979	3.03067
Stra6	99.6841	1.90641	0.339419	5.6167	1.94637e-08	1.75841e-07	20897	14.6999
Fgd3	272.054	0.48988	0.0872572	5.61421	1.97467e-08	1.78059e-07	30938	3.77428
Ahnak	1998.46	0.855058	0.152575	5.60418	2.09248e-08	1.88203e-07	66395	6.56628
Alox5	42.2767	1.24308	0.221837	5.60359	2.09962e-08	1.88607e-07	11689	9.54423
Cd24a	700.659	0.759122	0.135494	5.60264	2.11115e-08	1.89523e-07	12484	5.82663
Nolc1	1301.4	0.303758	0.0542965	5.59443	2.21343e-08	1.97954e-07	70769	2.32525
Fam167a	248.355	0.706998	0.12643	5.592	2.24465e-08	2.00619e-07	219148	5.40772
Mybbp1a	1167.19	0.505103	0.0903623	5.58975	2.27398e-08	2.02985e-07	18432	3.86061
Metrnl	108.678	0.907794	0.16242	5.58918	2.2815e-08	2.03529e-07	210029	6.93716
Aplf	100.475	0.794082	0.1421	5.5882	2.29437e-08	2.04548e-07	72103	6.06626
Wsb2	2375.44	0.516014	0.092361	5.58693	2.31121e-08	2.0579e-07	59043	3.94037
Gpr89	549.855	0.356896	0.0639218	5.58333	2.35962e-08	2.09838e-07	67549	2.7221
Npy2r	517.904	0.865258	0.155023	5.58147	2.38499e-08	2.11696e-07	18167	6.59544
Ifnar2	252.385	0.577644	0.103524	5.5798	2.408e-08	2.13471e-07	15976	4.40069
Arpin	496.569	0.402763	0.0722482	5.57472	2.4793e-08	2.19295e-07	70420	3.06328
Thoc5	647.938	0.337056	0.060462	5.57468	2.47988e-08	2.19295e-07	107829	2.56351
Ccnb2	29.3763	0.971712	0.174519	5.56794	2.57774e-08	2.27242e-07	12442	7.37409
Plcb3	395.258	0.687155	0.12344	5.56673	2.59568e-08	2.2868e-07	18797	5.21259
Mt1	2969.88	1.42654	0.256309	5.56569	2.61119e-08	2.29762e-07	17748	10.8177
Hspd1	3439.68	0.406673	0.0732304	5.55333	2.80271e-08	2.45548e-07	15510	3.07136
Zcchc14	1263.33	0.295785	0.0532835	5.55117	2.83771e-08	2.48462e-07	142682	2.2323
Syngr2	165.557	0.94119	0.169647	5.54793	2.89076e-08	2.52639e-07	20973	7.09562
Styk1	46.0744	1.2454	0.224607	5.5448	2.94289e-08	2.57036e-07	243659	9.37938
Uck2	463.126	0.576143	0.103944	5.54282	2.97643e-08	2.59806e-07	80914	4.33623
Mrps25	595.828	0.330405	0.059631	5.54082	3.01059e-08	2.62465e-07	64658	2.48509
Slc31a2	241.808	0.671235	0.121268	5.53512	3.1102e-08	2.70817e-07	20530	5.0391
Tubb5	9455.57	0.520755	0.0940962	5.53428	3.12508e-08	2.71945e-07	22154	3.90834
Sorcs2	1444.76	0.543187	0.0982993	5.52585	3.279e-08	2.8499e-07	81840	4.06535
Tfeb	128.638	1.21042	0.219232	5.52117	3.36757e-08	2.9233e-07	21425	9.04506
St6gal1	486.216	0.629675	0.114111	5.51809	3.42711e-08	2.97317e-07	20440	4.70057
Ppt2	283.143	0.619701	0.112385	5.5141	3.50575e-08	3.03768e-07	54397	4.62001
Rhbdl3	473.569	0.510055	0.0925408	5.51168	3.5543e-08	3.07786e-07	246104	3.79953
Gpr68	257.081	0.57648	0.104603	5.51112	3.56567e-08	3.08583e-07	238377	4.29355
Fam13c	719.215	0.452963	0.0822392	5.50787	3.63207e-08	3.13564e-07	71721	3.36997
Arrdc4	226.56	0.629267	0.114572	5.49233	3.9666e-08	3.40955e-07	66412	4.65757
Socs5	1951.91	0.363716	0.0662321	5.49153	3.9847e-08	3.42135e-07	56468	2.69135
Myo19	189.856	0.620171	0.113091	5.48381	4.1627e-08	3.56126e-07	66196	4.57725
Rac2	37.5298	1.03381	0.188547	5.48303	4.18095e-08	3.57256e-07	19354	7.62819
Commd7	528.456	0.380073	0.069359	5.47979	4.2583e-08	3.63646e-07	99311	2.80143
Syne2	787.378	0.428115	0.0781779	5.47616	4.34652e-08	3.70734e-07	319565	3.15172
Nadk	1084.71	0.297616	0.05439	5.47189	4.45249e-08	3.7909e-07	192185	2.1879
Rps2	3442.77	0.519855	0.0950349	5.47015	4.49655e-08	3.82153e-07	16898	3.81944
Amz2	984.155	0.38403	0.0702269	5.46842	4.54077e-08	3.85449e-07	13929	2.81988
Efemp2	309.806	0.904667	0.165467	5.46735	4.56818e-08	3.87313e-07	58859	6.64049
Hexa	1016.23	0.321398	0.0587877	5.4671	4.57456e-08	3.87622e-07	15211	2.35895
Ubtd1	104.238	1.20124	0.219949	5.46147	4.7221e-08	3.99171e-07	226122	8.80015
Vmp1	2140.58	0.544684	0.0998082	5.45731	4.83404e-08	4.07904e-07	75909	3.98474
Lsm2	109.899	0.618046	0.113279	5.45598	4.87025e-08	4.10472e-07	27756	4.51943
Stat6	203.937	0.743664	0.136346	5.45425	4.91805e-08	4.14254e-07	20852	5.43485
Cdk4	910.032	0.488128	0.0895824	5.44892	5.06752e-08	4.26338e-07	12567	3.56099
Bbs12	174.727	0.824068	0.151283	5.4472	5.11682e-08	4.29977e-07	241950	6.00828
Prrx1	274.67	0.911079	0.167347	5.44425	5.20242e-08	4.36911e-07	18933	6.63611
Map4k4	2669.82	0.302949	0.0556576	5.44309	5.23645e-08	4.39249e-07	26921	2.20576
Ahnak2	60.6448	1.33402	0.245098	5.44283	5.24413e-08	4.39634e-07	100041194	9.71213
Dpy19l3	834.259	0.328882	0.0604439	5.44112	5.29469e-08	4.4361e-07	233115	2.393
Srm	412.406	0.865984	0.15922	5.4389	5.36091e-08	4.48364e-07	20810	6.29636
Rara	118.822	1.13923	0.209543	5.43673	5.42665e-08	4.53062e-07	19401	8.27705
Cog4	1033.65	0.336691	0.0619307	5.43658	5.43131e-08	4.53184e-07	102339	2.44609
Alox5ap	68.9841	0.804819	0.148124	5.43341	5.52866e-08	4.61036e-07	11690	5.84088
Senp8	284.974	0.957614	0.176346	5.4303	5.62583e-08	4.68863e-07	71599	6.94252
Rrp12	607.64	0.577983	0.106611	5.42142	5.9129e-08	4.9215e-07	107094	4.17778
Orai1	75.7772	1.21449	0.224239	5.41602	6.09397e-08	5.06096e-07	109305	8.76264
Shroom3	95.6056	0.783453	0.144934	5.40559	6.45955e-08	5.3458e-07	27428	5.63287
Nupr1	134.039	1.83722	0.340127	5.40157	6.60596e-08	5.4606e-07	56312	13.1914
Bcat2	209.289	0.597729	0.110679	5.40055	6.64382e-08	5.48863e-07	12036	4.29025
Zbtb1	385.644	0.653255	0.121022	5.3978	6.74637e-08	5.56047e-07	268564	4.68444
Galnt7	402.435	0.619996	0.11497	5.39266	6.94204e-08	5.70848e-07	108150	4.43825
Iqgap2	278.304	1.15997	0.215184	5.39062	7.02152e-08	5.77049e-07	544963	8.29795
Rap2a	1827.39	0.293387	0.054512	5.38205	7.36415e-08	6.03112e-07	76108	2.09269
Srfbp1	314.799	0.406876	0.0757342	5.37243	7.76838e-08	6.33659e-07	67222	2.89276
Ints3	1645.61	0.390215	0.0726528	5.37095	7.83248e-08	6.3852e-07	229543	2.7729
Rin1	234.75	1.79636	0.335367	5.3564	8.48969e-08	6.89326e-07	225870	12.7022
Col16a1	920.595	1.06352	0.198639	5.35407	8.59984e-08	6.9787e-07	107581	7.51434
Cad	351.919	0.814934	0.15238	5.34804	8.89128e-08	7.20285e-07	69719	5.74613
Rhoq	1265.85	0.591324	0.11063	5.34507	9.03805e-08	7.3134e-07	104215	4.16524
Med20	571.311	0.427572	0.08003	5.34264	9.16009e-08	7.40371e-07	56771	3.00929
Akr1b3	569.402	0.293596	0.0549625	5.34176	9.20493e-08	7.43572e-07	11677	2.06574
Top1	1701.04	0.598507	0.112079	5.34005	9.29228e-08	7.50201e-07	21969	4.20863
D17H6S53E	332.911	0.458057	0.0859909	5.3268	9.99561e-08	8.04239e-07	114585	3.20648
Kat2a	996.581	0.574112	0.107794	5.32604	1.00378e-07	8.07179e-07	14534	4.01785
Sulf2	1633.67	0.469224	0.0881273	5.32439	1.0129e-07	8.14049e-07	72043	3.28196
Sppl2b	428.063	0.87815	0.164938	5.32414	1.01434e-07	8.14743e-07	73218	6.14162
Lima1	290.921	0.682266	0.12818	5.32271	1.02234e-07	8.20244e-07	65970	4.76932
Hexim1	633.93	0.472841	0.0889699	5.31462	1.06882e-07	8.56084e-07	192231	3.29622
Dlst	2462.2	0.252663	0.0477226	5.29441	1.19402e-07	9.49396e-07	78920	1.74918
Ptprc	140.686	1.19116	0.225123	5.29113	1.21561e-07	9.63863e-07	19264	8.23709
Agpat4	926.599	0.523649	0.0991088	5.28357	1.26688e-07	1.00284e-06	68262	3.61174
Cdh5	248.986	1.07811	0.204231	5.27884	1.30004e-07	1.02851e-06	12562	7.42388
Eef1akmt1	265.919	0.488549	0.0925889	5.27654	1.31647e-07	1.04093e-06	68043	3.3615
Xbp1	2250.67	0.341764	0.0648139	5.273	1.3421e-07	1.05942e-06	22433	2.34867
Pold4	217.178	0.853647	0.161919	5.27207	1.34891e-07	1.06361e-06	69745	5.86457
Gart	967.774	0.331523	0.0629149	5.26939	1.36878e-07	1.07868e-06	14450	2.27546
Timm10	269.481	0.629844	0.119545	5.26868	1.37408e-07	1.08226e-06	30059	4.32198
Eif2s1	986.518	0.514446	0.0976873	5.26625	1.39241e-07	1.09509e-06	13665	3.52716
Casp1	33.8848	1.15671	0.219723	5.26438	1.40665e-07	1.10485e-06	12362	7.92554
Pcdh18	469.831	0.747672	0.142033	5.26408	1.40892e-07	1.10602e-06	73173	5.12239
Ccdc80	131.209	0.724062	0.137581	5.26279	1.41889e-07	1.11323e-06	67896	4.95841
Zdhhc5	1294.03	0.319738	0.0607611	5.26222	1.42329e-07	1.11607e-06	228136	2.18915
Ppa1	1479.78	0.311483	0.0592334	5.25857	1.45181e-07	1.13717e-06	67895	2.12995
Klhl5	1166.28	0.29941	0.0569416	5.25819	1.45479e-07	1.13888e-06	71778	2.04713
Ppp4c	553.146	0.383163	0.0729574	5.25187	1.50562e-07	1.17672e-06	56420	2.61405
Ethe1	179.047	0.599845	0.114315	5.24731	1.54337e-07	1.20556e-06	66071	4.08586
Sphk1	78.4868	2.19984	0.419515	5.24377	1.57329e-07	1.2269e-06	20698	14.9659
Ehd1	459.594	0.700031	0.133572	5.24084	1.59843e-07	1.24514e-06	13660	4.75762
Rsu1	463.654	0.356485	0.068052	5.23843	1.61949e-07	1.26016e-06	20163	2.42076
Rcc1	221.727	0.603487	0.115348	5.23188	1.67795e-07	1.29995e-06	100088	4.08876
Traf2	175.711	0.767061	0.146643	5.23081	1.68771e-07	1.30537e-06	22030	5.19508
Amotl1	3719.59	0.609818	0.116594	5.23028	1.69257e-07	1.30842e-06	75723	4.12935
Crtap	144.46	0.564703	0.108044	5.22658	1.72678e-07	1.33269e-06	56693	3.81895
Tyms	88.1763	0.633818	0.121336	5.22364	1.75438e-07	1.35326e-06	22171	4.28199
Eloa	990.971	0.386904	0.0741022	5.22122	1.77744e-07	1.3703e-06	27224	2.61168
Col4a6	98.8352	0.992877	0.19023	5.21935	1.7955e-07	1.38347e-06	94216	6.69776
Uaca	353.992	1.07162	0.205763	5.20804	1.90842e-07	1.46729e-06	72565	7.20059
Ddx54	489.549	0.787696	0.151552	5.19754	2.01943e-07	1.55013e-06	71990	5.27344
Prmt5	1116.85	0.37365	0.0719009	5.19673	2.02827e-07	1.55523e-06	27374	2.50079
Cyren	59.5283	0.830384	0.159961	5.19117	2.08981e-07	1.59982e-06	78412	5.54687
Ciao1	1077.71	0.337441	0.0650042	5.19106	2.091e-07	1.59987e-06	26371	2.25398
Mfap3	732.04	0.511561	0.0986178	5.18731	2.13357e-07	1.63068e-06	216760	3.41257
Map3k8	65.2155	0.874205	0.168567	5.18611	2.14735e-07	1.64033e-06	26410	5.82929
Coa7	247.762	0.491639	0.0948388	5.18395	2.17235e-07	1.65765e-06	69893	3.27583
Pea15a	12262.2	0.253434	0.0489239	5.18016	2.21696e-07	1.68805e-06	18611	1.68641
Vegfa	1217.33	0.485813	0.0937899	5.1798	2.22124e-07	1.6895e-06	22339	3.23231
Sh3pxd2a	634.326	0.60754	0.117341	5.17758	2.24786e-07	1.70883e-06	14218	4.03906
Cyb5r3	1727.71	0.517684	0.100047	5.17439	2.28658e-07	1.73455e-06	109754	3.43784
Ets2	1732.39	0.368789	0.0713065	5.17188	2.31753e-07	1.75709e-06	23872	2.4469
Kif18a	29.9727	1.37508	0.265907	5.17129	2.32487e-07	1.76171e-06	228421	9.12176
Cbfb	693.719	0.634611	0.122747	5.17009	2.33987e-07	1.77119e-06	12400	4.20798
Rell1	211.753	0.757625	0.146777	5.16175	2.44649e-07	1.84599e-06	100532	5.009
Triobp	138.938	0.918114	0.178171	5.15299	2.56363e-07	1.92823e-06	110253	6.05142
Sec24d	582.112	0.38634	0.0749772	5.15276	2.56675e-07	1.92955e-06	69608	2.54622
Tex261	703.088	0.277203	0.05383	5.1496	2.6104e-07	1.96132e-06	21766	1.82491
Ube3c	2259.99	0.401927	0.0781242	5.14472	2.67915e-07	2.00968e-06	100763	2.64147
Akap13	1109.18	0.340742	0.0662325	5.14463	2.68043e-07	2.00968e-06	75547	2.23929
Rrad	91.7711	1.12616	0.219115	5.1396	2.75319e-07	2.05988e-06	56437	7.38781
Nf2	1757.14	0.272958	0.0531145	5.13905	2.76126e-07	2.06266e-06	18016	1.7903
Dus2	309.803	0.447827	0.0871777	5.13695	2.79231e-07	2.08367e-06	66369	2.93508
Igf2r	1315.55	0.315214	0.0613839	5.13512	2.81961e-07	2.10011e-06	16004	2.06459
Slco2b1	321.95	0.5593	0.108917	5.13508	2.82027e-07	2.10011e-06	101488	3.66325
Nop10	655.454	0.293892	0.057275	5.13124	2.87835e-07	2.14224e-06	66181	1.9223
Plin2	227.105	0.866587	0.169124	5.12397	2.99171e-07	2.22143e-06	11520	5.65368
Fadd	76.6644	0.786092	0.153522	5.1204	3.04895e-07	2.25855e-06	14082	5.12206
Ruvbl1	495.55	0.373649	0.0730447	5.11535	3.1316e-07	2.31615e-06	56505	2.4303
Trmt1l	699.234	0.454768	0.0891152	5.10314	3.34058e-07	2.46557e-06	98685	2.94516
Limd1	410.46	0.360865	0.0707675	5.0993	3.40913e-07	2.51355e-06	29806	2.33384
Bcl2l1	2136.48	0.51251	0.100829	5.08298	3.71559e-07	2.72535e-06	12048	3.29543
Pomt1	359.892	0.584991	0.115225	5.07693	3.83582e-07	2.80918e-06	99011	3.75339
Gfod2	444.24	0.589988	0.116379	5.06954	3.98777e-07	2.91594e-06	70575	3.77549
Hnrnpab	1864.29	0.369512	0.0730448	5.0587	4.22128e-07	3.08034e-06	15384	2.35547
Umps	423.734	0.372877	0.0737666	5.05482	4.30807e-07	3.13722e-06	22247	2.37363
Tpx2	51.0705	1.12149	0.221888	5.05434	4.31892e-07	3.14351e-06	72119	7.13789
Numb	533.106	0.370539	0.0733636	5.05072	4.40143e-07	3.19864e-06	18222	2.3553
Slc52a2	209.611	0.676282	0.134375	5.03278	4.83413e-07	3.49342e-06	52710	4.27118
Rbm19	252.831	0.68799	0.136768	5.03032	4.8965e-07	3.5349e-06	74111	4.34129
Snx20	28.0554	1.77587	0.353086	5.02955	4.91632e-07	3.5474e-06	71607	11.2028
Phb	1041.48	0.416839	0.0828929	5.02865	4.93949e-07	3.5605e-06	18673	2.62872
Slc38a2	3167.97	0.690785	0.137403	5.02744	4.97079e-07	3.57943e-06	67760	4.35442
Angpt2	134.225	1.32921	0.264427	5.02677	4.98807e-07	3.58822e-06	11601	8.37679
Cdca4	155.197	0.65131	0.12976	5.01934	5.1848e-07	3.72032e-06	71963	4.09366
Podxl	645.714	0.527565	0.105203	5.01473	5.31082e-07	3.79922e-06	27205	3.31038
Wipf2	1430.98	0.236552	0.0471739	5.01447	5.3181e-07	3.80251e-06	68524	1.48418
Cstb	360.5	0.677525	0.135153	5.01304	5.35764e-07	3.82307e-06	13014	4.24878
Rab27a	397.455	0.55434	0.110652	5.00975	5.45013e-07	3.88322e-06	11891	3.47216
Cln8	472.437	0.457581	0.091342	5.00953	5.45627e-07	3.88564e-06	26889	2.86588
Yap1	385.183	0.564049	0.112603	5.0092	5.46573e-07	3.89043e-06	22601	3.53227
Arc	266.386	1.64214	0.328195	5.00357	5.6278e-07	4.00177e-06	11838	10.2628
Pgs1	939.685	0.53138	0.106378	4.99519	5.87782e-07	4.17537e-06	74451	3.31091
Psme2	583.243	0.307024	0.0615156	4.99099	6.00707e-07	4.25441e-06	19188	1.9101
Ctdsp1	431.795	0.56083	0.112387	4.99019	6.03211e-07	4.27001e-06	227292	3.4881
Ctbp2	818.035	0.385156	0.0772116	4.98832	6.0906e-07	4.30712e-06	13017	2.39388
Dpagt1	232.471	0.524199	0.105162	4.98469	6.20597e-07	4.38434e-06	13478	3.2538
Zfp511	199.576	0.411195	0.0825929	4.97858	6.40511e-07	4.51827e-06	69752	2.54673
Rhobtb2	1267.15	0.392061	0.0787889	4.97609	6.48805e-07	4.56997e-06	246710	2.42603
D17Wsu92e	2702.93	0.462176	0.0928889	4.97557	6.50549e-07	4.57998e-06	224647	2.85935
Samd1	250.552	0.5732	0.115232	4.97431	6.54808e-07	4.6054e-06	666704	3.54461
Dyrk3	160.513	0.572756	0.115243	4.96997	6.69625e-07	4.70728e-06	226419	3.53629
Ttll12	282.174	0.594265	0.119576	4.96977	6.70325e-07	4.70986e-06	223723	3.66882
F13a1	111.641	1.48002	0.297895	4.96826	6.75564e-07	4.74432e-06	74145	9.13222
Hsph1	4479.67	0.47171	0.094962	4.96735	6.78728e-07	4.76419e-06	15505	2.90965
Erc1	1212.43	0.396067	0.0797439	4.96674	6.80878e-07	4.77692e-06	111173	2.44252
Ttpal	1448.04	0.481123	0.0968853	4.96591	6.83809e-07	4.79274e-06	76080	2.96616
Tomm40l	675.8	0.373357	0.0752401	4.96221	6.96959e-07	4.88009e-06	641376	2.29868
Gpr4	79.2201	1.08295	0.218331	4.96011	7.04534e-07	4.92584e-06	319197	6.66239
Tubgcp4	770.897	0.457286	0.0922203	4.95863	7.09922e-07	4.96106e-06	51885	2.81176
Parp1	1051.27	0.477994	0.0964244	4.95719	7.15192e-07	4.99297e-06	11545	2.93755
Stip1	4068.66	0.310162	0.062579	4.95632	7.184e-07	5.00798e-06	20867	1.90552
Hdac1	485.058	0.270591	0.0546137	4.95463	7.24673e-07	5.04675e-06	433759	1.66139
Mcc	551.329	0.507601	0.102639	4.94552	7.59426e-07	5.2681e-06	328949	3.10627
Polr1b	436.249	0.396573	0.0802623	4.94096	7.77395e-07	5.38485e-06	20017	2.4228
Ptpn2	440.162	0.620148	0.125551	4.93939	7.83665e-07	5.42299e-06	19255	3.78654
Hyal2	198.626	0.879106	0.177982	4.93929	7.84081e-07	5.42323e-06	15587	5.36751
Snapc2	389.946	0.595573	0.120718	4.9336	8.07264e-07	5.5673e-06	102209	3.62882
Wdr46	179.022	0.782816	0.158676	4.93341	8.08043e-07	5.56997e-06	57315	4.76936
Gch1	105.855	0.913325	0.185184	4.93198	8.13982e-07	5.60818e-06	14528	5.56159
Leprot	509.808	0.389424	0.0790307	4.9275	8.32885e-07	5.73007e-06	230514	2.36747
Plcg2	141.922	0.480967	0.0977557	4.92009	8.65034e-07	5.93973e-06	234779	2.91609
U2af2	1918.61	0.459677	0.0934537	4.91877	8.70881e-07	5.97699e-06	22185	2.78566
2810006K23Rik	184.785	0.514915	0.104692	4.91836	8.72703e-07	5.9866e-06	72650	3.11994
Tmem120a	181.779	0.635869	0.129309	4.91746	8.76757e-07	6.01151e-06	215210	3.85154
Adam17	482.94	0.417002	0.084823	4.91615	8.82649e-07	6.04627e-06	11491	2.52462
Med14	1411.54	0.506007	0.102956	4.91478	8.88821e-07	6.0854e-06	26896	3.06194
Stab1	244.712	0.806533	0.164209	4.91162	9.03291e-07	6.17256e-06	192187	4.87483
Crlf3	397.847	0.35079	0.0714684	4.90832	9.18587e-07	6.26803e-06	54394	2.11768
Pabpn1	719.235	0.399831	0.0814909	4.90646	9.27364e-07	6.32185e-06	54196	2.41208
Ptpn1	568.151	0.497469	0.101402	4.90591	9.29941e-07	6.33333e-06	19246	3.00051
Spata13	489.707	0.51774	0.105555	4.90494	9.34562e-07	6.35869e-06	219140	3.12166
Pygo2	678.14	0.402294	0.0820232	4.90463	9.36016e-07	6.36249e-06	68911	2.42531
Pomp	1514.56	0.272131	0.0555128	4.90213	9.48007e-07	6.43475e-06	66537	1.6391
Tln1	1204.75	0.577926	0.117945	4.89996	9.58552e-07	6.497e-06	21894	3.47818
Srsf5	6450.08	0.206934	0.0422352	4.89955	9.60567e-07	6.50756e-06	20384	1.24522
Lbhd2	130.115	1.15863	0.236517	4.89872	9.64614e-07	6.53186e-06	380787	6.96991
Ap1s1	1548.6	0.446516	0.0912615	4.8927	9.94606e-07	6.72212e-06	11769	2.68014
Entr1	1769.52	0.265152	0.0542158	4.89068	1.00488e-06	6.78511e-06	68112	1.59035
Ints5	278.047	0.694978	0.142201	4.8873	1.02228e-06	6.88948e-06	109077	4.16321
Timmdc1	354.986	0.395235	0.0808964	4.8857	1.03065e-06	6.94255e-06	76916	2.36623
Tgif2	75.8457	0.810963	0.166184	4.87992	1.0613e-06	7.13552e-06	228839	4.84483
Nfkb1	679.951	0.34365	0.0704611	4.87717	1.07621e-06	7.22203e-06	18033	2.05094
Itprid2	1188.73	0.360962	0.0741037	4.87104	1.1101e-06	7.42839e-06	70599	2.1494
Gskip	737.403	0.424427	0.0873375	4.85962	1.17613e-06	7.84803e-06	66787	2.51666
Adat1	200.394	0.520326	0.107074	4.8595	1.17683e-06	7.84904e-06	30947	3.08516
Timeless	111.252	0.613504	0.126324	4.85659	1.19425e-06	7.95774e-06	21853	3.63373
Fos	276.587	1.33379	0.274767	4.85425	1.20841e-06	8.04455e-06	14281	7.89307
Zfp36	118.732	1.21598	0.250524	4.85372	1.21165e-06	8.05853e-06	22695	7.19447
H13	1641.02	0.387303	0.079801	4.85336	1.21388e-06	8.0696e-06	14950	2.29122
Zfp672	760.193	0.305268	0.0629276	4.85109	1.22783e-06	8.15471e-06	319475	1.8044
Nsmce1	268.876	0.417504	0.0860948	4.84936	1.23862e-06	8.21865e-06	67711	2.46623
Shmt2	310.26	0.666976	0.137579	4.84794	1.24753e-06	8.2739e-06	108037	3.93779
Pwp2	565.85	0.472338	0.0974336	4.84779	1.24844e-06	8.27607e-06	110816	2.78851
Nlrc5	60.9567	1.91504	0.395093	4.84705	1.25312e-06	8.30325e-06	434341	11.3026
Rhoa	2467.28	0.359701	0.0742203	4.84639	1.25727e-06	8.32294e-06	11848	2.12244
Acly	5137.32	0.259266	0.0534981	4.84625	1.25814e-06	8.32485e-06	104112	1.52974
Mycn	62.5873	1.01315	0.20907	4.84601	1.25966e-06	8.33104e-06	18109	5.97736
Fn1	1317.82	1.47741	0.305135	4.8418	1.28667e-06	8.49383e-06	14268	8.7027
Sf3b3	2313.36	0.285305	0.0590197	4.83406	1.33775e-06	8.79423e-06	101943	1.67577
Eva1b	28.1498	1.69999	0.352237	4.82627	1.39115e-06	9.1199e-06	230752	9.95621
Tufm	567.861	0.539752	0.112026	4.81809	1.4494e-06	9.47552e-06	233870	3.15151
St6galnac4	342.822	0.563441	0.116973	4.81687	1.45831e-06	9.52498e-06	20448	3.28833
Vwf	373.037	0.835675	0.17372	4.81046	1.50582e-06	9.82177e-06	22371	4.86549
Clptm1l	1924.16	0.219098	0.045553	4.80974	1.51128e-06	9.84828e-06	218335	1.2753
Gpx8	149.013	0.918942	0.191109	4.80847	1.52086e-06	9.90165e-06	69590	5.34632
Ednrb	2801.51	0.656865	0.136637	4.80736	1.52936e-06	9.94786e-06	13618	3.81999
Dnlz	432.94	0.530847	0.110544	4.80212	1.56997e-06	1.02027e-05	52838	3.08109
Rps6ka3	755.494	0.644213	0.13422	4.79969	1.5891e-06	1.03128e-05	110651	3.73569
Zbtb3	73.1288	0.810348	0.169216	4.78883	1.67755e-06	1.0867e-05	75291	4.68002
Zbtb7a	993.47	0.489081	0.102133	4.78868	1.6788e-06	1.08701e-05	16969	2.82445
Ndst1	1856.57	0.364392	0.0760961	4.78858	1.67966e-06	1.08707e-05	15531	2.10429
Tmem28	422.416	0.555802	0.116095	4.78747	1.68898e-06	1.0921e-05	620592	3.2083
Atf5	177.292	0.668339	0.139634	4.78637	1.69824e-06	1.09759e-05	107503	3.85631
Esyt1	311.972	0.584294	0.122171	4.78261	1.73036e-06	1.11473e-05	23943	3.36662
Acp6	339.49	0.407586	0.0852417	4.78153	1.73969e-06	1.11979e-05	66659	2.3475
Timm8a1	51.3464	1.03645	0.216787	4.78096	1.74462e-06	1.12144e-05	30058	5.96818
Nectin3	661.904	0.528474	0.110545	4.78062	1.74752e-06	1.12279e-05	58998	3.04273
Cdcp1	26.4932	1.06805	0.223828	4.77176	1.82627e-06	1.16968e-05	109332	6.12895
Foxm1	38.7813	0.85687	0.179628	4.77024	1.8401e-06	1.17748e-05	14235	4.91428
Coa4	75.3848	0.812786	0.170431	4.769	1.85142e-06	1.18419e-05	68185	4.65929
Mc4r	76.5721	0.906232	0.190063	4.76805	1.86018e-06	1.18872e-05	17202	5.19311
R3hcc1l	562.265	0.360253	0.075564	4.76753	1.86499e-06	1.19094e-05	52013	2.06401
Ak4	860.427	0.504518	0.105874	4.76525	1.88621e-06	1.20265e-05	11639	2.88807
Ldah	702.148	0.348776	0.0732133	4.76383	1.89956e-06	1.20953e-05	68832	1.99547
Rras2	215.24	0.756329	0.158846	4.76141	1.92247e-06	1.22193e-05	66922	4.32328
Zfp853	95.9625	0.88638	0.18621	4.7601	1.93497e-06	1.22767e-05	330230	5.06418
Efnb1	199.846	0.737967	0.155207	4.75472	1.98723e-06	1.25808e-05	13641	4.2077
Fermt2	1823.73	0.368109	0.0774199	4.75471	1.98733e-06	1.25808e-05	218952	2.09886
2310033P09Rik	205.241	0.537711	0.113138	4.7527	2.00715e-06	1.2695e-05	67862	3.06357
Trap1	1251.92	0.273727	0.0576439	4.74858	2.04852e-06	1.29451e-05	68015	1.55711
Fgl2	223.136	1.27033	0.267542	4.74814	2.05296e-06	1.29673e-05	14190	7.22514
Ehd4	431.22	0.375376	0.0790956	4.74585	2.07634e-06	1.31034e-05	98878	2.13315
Rnf216	1087.9	0.286247	0.0603185	4.74559	2.07901e-06	1.31144e-05	108086	1.62649
Golga7b	1205.72	0.475652	0.100285	4.74301	2.1057e-06	1.32592e-05	71146	2.70009
Mlec	3685.63	0.335968	0.0708597	4.74131	2.12337e-06	1.33645e-05	109154	1.90594
Jmjd6	562.959	0.477928	0.100885	4.73734	2.16541e-06	1.3617e-05	107817	2.70721
Irs2	1333.68	0.360373	0.0761334	4.73345	2.2074e-06	1.38323e-05	384783	2.03832
Mark3	1820.04	0.23766	0.0502086	4.73344	2.20744e-06	1.38323e-05	17169	1.34423
Col6a2	248.882	0.994848	0.210244	4.73188	2.22446e-06	1.39267e-05	12834	5.62365
Bcl6	508.287	0.494843	0.104619	4.72996	2.24565e-06	1.40469e-05	12053	2.7952
Dock8	99.3016	0.709388	0.15005	4.72768	2.27096e-06	1.41865e-05	76088	4.00364
Rasip1	158.817	0.77221	0.163392	4.72611	2.28859e-06	1.42807e-05	69903	4.3556
Fbl	243.535	0.503275	0.106489	4.72607	2.28906e-06	1.42807e-05	14113	2.83864
Stk4	901.33	0.417562	0.088482	4.71918	2.36801e-06	1.47344e-05	58231	2.34905
Txndc17	665.155	0.221041	0.0468442	4.71863	2.37441e-06	1.47677e-05	52700	1.24323
Dok3	86.4284	1.01975	0.216124	4.71835	2.37765e-06	1.4775e-05	27261	5.73491
Dlc1	1075.03	0.489945	0.103865	4.71714	2.39187e-06	1.48346e-05	50768	2.75411
Thap2	510.006	0.676893	0.143519	4.71639	2.40062e-06	1.48786e-05	66816	3.80392
Wasf2	484.242	0.406096	0.0861567	4.71346	2.43551e-06	1.50883e-05	242687	2.27958
Dusp7	525.066	0.581632	0.123416	4.71278	2.44365e-06	1.51321e-05	235584	3.2641
Utp11	413.355	0.324143	0.0688662	4.70685	2.51578e-06	1.55583e-05	67205	1.81498
Gpx1	949.791	0.661971	0.141019	4.69419	2.67668e-06	1.64673e-05	14775	3.68877
Bcas1	3179.87	0.560167	0.11934	4.69389	2.68057e-06	1.64841e-05	76960	3.12112
Rdh10	353.864	0.554912	0.118262	4.69224	2.70228e-06	1.65889e-05	98711	3.0899
Zfp703	160.583	0.63756	0.135914	4.69089	2.72014e-06	1.66745e-05	353310	3.54828
Bmp2	92.6616	0.722395	0.154052	4.68929	2.74149e-06	1.67788e-05	12156	4.01797
Sltm	2113.72	0.252704	0.053915	4.68708	2.77131e-06	1.6954e-05	66660	1.40436
Extl3	2261.62	0.373801	0.0797635	4.68636	2.78109e-06	1.69918e-05	54616	2.07676
Mrpl18	531.892	0.245404	0.0523944	4.68378	2.81626e-06	1.71993e-05	67681	1.36207
Irak4	57.5241	0.8743	0.186689	4.68318	2.82457e-06	1.72426e-05	266632	4.85153
Psmd11	1136.46	0.265217	0.0566359	4.68284	2.82927e-06	1.72639e-05	69077	1.47151
Irf8	69.7479	0.832871	0.177917	4.68124	2.8514e-06	1.7384e-05	15900	4.61822
Larp1	2569.36	0.298194	0.0637085	4.6806	2.86031e-06	1.74233e-05	73158	1.65306
Zc3h10	296.536	0.445611	0.0952064	4.68047	2.86213e-06	1.74269e-05	103284	2.47016
Akna	113.961	0.681393	0.145611	4.67956	2.87492e-06	1.74973e-05	100182	3.77585
Tmtc4	593.743	0.477479	0.102047	4.67902	2.88248e-06	1.75358e-05	70551	2.64534
Hspg2	145.48	1.17524	0.251274	4.67712	2.90938e-06	1.76767e-05	15530	6.50634
Rcor1	433.166	0.427295	0.0913816	4.67595	2.92603e-06	1.77703e-05	217864	2.36453
Serinc5	1756.04	0.380908	0.0814888	4.67436	2.94867e-06	1.79001e-05	218442	2.10657
Sash3	40.1601	1.14561	0.245089	4.67427	2.95007e-06	1.7901e-05	74131	6.33541
Apex2	535.084	0.433756	0.0928531	4.67142	2.99121e-06	1.81274e-05	77622	2.39613
Inf2	471.047	0.864901	0.185302	4.66753	3.04847e-06	1.8435e-05	70435	4.77072
Mthfd1	899.787	0.308606	0.0661239	4.66709	3.05492e-06	1.84662e-05	108156	1.70196
Ifi35	73.5884	0.760119	0.16288	4.66675	3.06004e-06	1.84892e-05	70110	4.19151
Rgs2	1850.85	0.459197	0.0984961	4.66208	3.13033e-06	1.88577e-05	19735	2.52761
Baiap2l1	34.9886	1.19891	0.257377	4.65818	3.19023e-06	1.9186e-05	66898	6.58941
Dnajb5	970.354	0.636089	0.13661	4.65625	3.22024e-06	1.93501e-05	56323	3.49347
Lyar	190.211	0.405188	0.0870348	4.65547	3.23248e-06	1.94154e-05	17089	2.22467
9430038I01Rik	48.1887	0.790403	0.169796	4.65501	3.23971e-06	1.94506e-05	77252	4.33891
Mink1	3403.92	0.386464	0.0830653	4.65253	3.27893e-06	1.96528e-05	50932	2.11947
Nme6	122.881	0.603309	0.129737	4.65023	3.31568e-06	1.9848e-05	54369	3.30579
Slc35e4	468.943	0.801255	0.172516	4.64453	3.40852e-06	2.03693e-05	103710	4.38081
Ctsb	12955.8	0.228231	0.0491466	4.64388	3.41927e-06	2.0415e-05	13030	1.24752
Usp4	2027.72	0.216184	0.0465535	4.64377	3.4211e-06	2.0415e-05	22258	1.18162
Igsf6	67.8237	1.23136	0.265262	4.64206	3.44947e-06	2.05621e-05	80719	6.72601
Cyp4f18	14.1132	2.34111	0.504947	4.63634	3.54631e-06	2.11216e-05	72054	12.7595
Bard1	62.2585	0.803298	0.173269	4.63614	3.5498e-06	2.11335e-05	12021	4.37781
Phf13	309.151	0.579736	0.12505	4.63604	3.55155e-06	2.11351e-05	230936	3.15932
Tnfrsf11b	49.6109	1.25522	0.271445	4.6242	3.76045e-06	2.22941e-05	18383	6.80926
Pold3	815.663	0.34845	0.0753866	4.62218	3.79735e-06	2.25035e-05	67967	1.88878
Tubb2a	8791.87	0.479432	0.103727	4.62208	3.7992e-06	2.2505e-05	22151	2.59867
Ttc7	142.137	0.631831	0.136799	4.61867	3.86199e-06	2.28485e-05	225049	3.42022
Khdrbs3	1262.18	0.472333	0.102273	4.61836	3.86786e-06	2.28736e-05	13992	2.55652
Gpr3	58.5044	0.991547	0.215199	4.60758	4.07383e-06	2.40292e-05	14748	5.34443
Stk36	164.147	0.572647	0.124299	4.60703	4.08469e-06	2.40656e-05	269209	3.0859
Rasal3	43.3552	0.888112	0.192828	4.60571	4.11056e-06	2.4208e-05	320484	4.78346
B4galt4	409.203	0.312857	0.0679299	4.60558	4.11315e-06	2.42132e-05	56375	1.68499
Ddr1	1121.15	0.642641	0.139664	4.60135	4.19769e-06	2.46393e-05	12305	3.45547
Lins1	243.16	0.371704	0.0807968	4.60047	4.21534e-06	2.47202e-05	72635	1.99797
Ostf1	250.052	0.524914	0.114116	4.59982	4.22866e-06	2.47699e-05	20409	2.82078
Fam78b	338.794	0.502635	0.10928	4.59952	4.23459e-06	2.47944e-05	226610	2.70075
Pcdhgb5	227.468	0.567799	0.123464	4.5989	4.24737e-06	2.48334e-05	93702	3.05015
2310011J03Rik	281.185	0.6068	0.132029	4.59597	4.30747e-06	2.51484e-05	66374	3.25596
E2f4	375.248	0.523969	0.114075	4.59322	4.36462e-06	2.54403e-05	104394	2.8085
Pdlim7	392.086	0.811589	0.17672	4.59251	4.3795e-06	2.55165e-05	67399	4.34896
Tnfrsf18	45.0553	3.1332	0.682507	4.59072	4.41721e-06	2.5673e-05	21936	16.7778
Ptpdc1	1262.24	0.369089	0.0804587	4.58731	4.48994e-06	2.6053e-05	218232	1.9738
Foxk2	1418.49	0.288908	0.0630168	4.58461	4.54827e-06	2.63699e-05	68837	1.54339
Dock2	120.167	0.704208	0.15364	4.58351	4.57235e-06	2.64879e-05	94176	3.76037
Ddx39	321.238	0.478451	0.104534	4.57699	4.71724e-06	2.7305e-05	68278	2.54838
Erf	252.07	0.900662	0.196839	4.57562	4.74819e-06	2.74505e-05	13875	4.79465
Mcm4	348.981	0.386795	0.0845569	4.57438	4.77643e-06	2.75913e-05	17217	2.0581
Dalrd3	774.118	0.619888	0.13552	4.57414	4.78189e-06	2.76116e-05	67789	3.29805
Sertad3	37.2404	1.18888	0.259936	4.57372	4.79132e-06	2.76548e-05	170742	6.32428
Zfp493	70.6585	1.12911	0.246977	4.57174	4.83681e-06	2.78607e-05	72958	6.00174
Twf2	391.751	0.7486	0.163825	4.56951	4.8886e-06	2.81362e-05	23999	3.97568
Fam174b	449.712	0.289844	0.0634632	4.56712	4.94467e-06	2.84358e-05	100038347	1.53787
Smarce1	856.965	0.242347	0.0531059	4.56346	5.03165e-06	2.89009e-05	57376	1.28402
Swap70	210.486	0.627536	0.137604	4.56044	5.1047e-06	2.92731e-05	20947	3.32094
Cbl	1665.43	0.509209	0.111663	4.56022	5.11001e-06	2.92799e-05	12402	2.69452
Cog1	941.755	0.470403	0.103221	4.55725	5.18267e-06	2.96364e-05	16834	2.48629
Thbd	319.864	1.75197	0.384777	4.55321	5.2834e-06	3.01638e-05	21824	9.24529
Aprt	304.93	0.708795	0.155684	4.55278	5.29405e-06	3.02125e-05	11821	3.73975
Csf1r	1347.25	0.492662	0.10822	4.55242	5.30333e-06	3.02533e-05	12978	2.59902
Arap3	130.347	0.606768	0.133387	4.54893	5.39197e-06	3.07342e-05	106952	3.19661
Rpl7l1	1003.51	0.275965	0.0607753	4.54074	5.60567e-06	3.18755e-05	66229	1.44919
Rps4x	5739.56	0.259812	0.0573287	4.53198	5.84345e-06	3.31612e-05	20102	1.35968
Prdm2	925.12	0.52794	0.116576	4.52873	5.93389e-06	3.36341e-05	110593	2.75936
Antxr2	75.657	1.02047	0.225414	4.5271	5.97982e-06	3.38576e-05	71914	5.33025
Tiparp	720.938	0.644342	0.142422	4.52418	6.06295e-06	3.42834e-05	99929	3.36174
Greb1	104.996	0.784845	0.173513	4.52326	6.08936e-06	3.44191e-05	268527	4.0933
Micall2	145.44	0.880635	0.194712	4.52276	6.10387e-06	3.44736e-05	231830	4.59198
Hacd2	707.854	0.320947	0.0709681	4.52241	6.11404e-06	3.45168e-05	70757	1.67331
Fgd1	270.02	0.476872	0.105448	4.52233	6.11637e-06	3.45168e-05	14163	2.48618
Furin	415.104	0.6626	0.146548	4.52139	6.14346e-06	3.46559e-05	18550	3.4532
Med11	108.395	0.719701	0.159217	4.52024	6.17697e-06	3.48311e-05	66172	3.74908
Nxt1	110.317	0.690492	0.1528	4.51893	6.21521e-06	3.50049e-05	56488	3.59508
Pbx2	786.074	0.329867	0.0730325	4.51671	6.28082e-06	3.53184e-05	18515	1.71596
Lgals9	141.554	0.766217	0.169776	4.51311	6.38845e-06	3.58243e-05	16859	3.98019
Rnf19b	677.372	0.321888	0.0713488	4.51146	6.43823e-06	3.60749e-05	75234	1.67099
Larp7	379.655	0.351268	0.077874	4.51073	6.46051e-06	3.61855e-05	28036	1.82299
Rabgef1	733.108	0.24346	0.0539803	4.51018	6.47736e-06	3.62656e-05	56715	1.26322
Ccnd3	340.341	0.674307	0.149561	4.50856	6.52699e-06	3.65146e-05	12445	3.49647
Ino80e	425.649	0.456355	0.10124	4.50767	6.55448e-06	3.66251e-05	233875	2.3655
Csrnp1	118.909	1.08025	0.239745	4.50583	6.61144e-06	3.69288e-05	215418	5.59537
Rpp40	109.138	0.618389	0.137288	4.50432	6.65852e-06	3.7148e-05	208366	3.20117
Rarres1	26.4037	1.14879	0.25508	4.50367	6.67901e-06	3.7233e-05	109222	5.94534
Aif1	63.6014	0.829961	0.184354	4.50199	6.7321e-06	3.74848e-05	11629	4.29243
Elk1	758.72	0.281573	0.0625873	4.49887	6.83142e-06	3.79931e-05	13712	1.45446
Alg3	136.816	0.543145	0.120737	4.49858	6.84103e-06	3.80167e-05	208624	2.80528
Snx3	1700.47	0.251498	0.0559231	4.49721	6.88501e-06	3.82462e-05	54198	1.29826
Dok4	227.142	0.664716	0.147896	4.49449	6.97381e-06	3.86638e-05	114255	3.42763
Abcf2	1684.4	0.29044	0.064666	4.49139	7.076e-06	3.91997e-05	27407	1.49583
Tcim	65.0551	1.34515	0.29964	4.48922	7.14833e-06	3.95849e-05	69068	6.92188
Shc4	168.441	0.501141	0.111647	4.48861	7.16881e-06	3.96674e-05	271849	2.57815
Mis18bp1	25.1927	1.56237	0.348412	4.48427	7.31649e-06	4.04058e-05	217653	8.02387
Nck2	339.636	0.57129	0.127425	4.48335	7.34813e-06	4.05647e-05	17974	2.9329
Rhno1	260.313	0.444526	0.0991863	4.48173	7.40407e-06	4.08577e-05	72440	2.28065
Sept10	194.569	0.580372	0.129521	4.4809	7.43296e-06	4.09693e-05	103080	2.97663
Cckar	160.551	0.675767	0.150984	4.47575	7.61438e-06	4.18717e-05	12425	3.45882
Rpl12	2772.1	0.356385	0.079776	4.46732	7.9206e-06	4.34403e-05	269261	1.81801
Proser3	69.3493	0.777665	0.174079	4.46731	7.92105e-06	4.34403e-05	333193	3.96704
Nup62	387.932	0.45419	0.101685	4.46665	7.94521e-06	4.3556e-05	18226	2.31632
Tmem206	280.107	0.453128	0.10145	4.46652	7.95007e-06	4.35658e-05	66950	2.31079
Zswim4	354.021	0.705764	0.158116	4.46358	8.06008e-06	4.41516e-05	212168	3.59492
Inpp5d	235.11	0.538685	0.120689	4.46342	8.06612e-06	4.41571e-05	16331	2.7437
Orai3	289.579	0.430173	0.096437	4.46067	8.17055e-06	4.46877e-05	269999	2.18861
Surf6	433.05	0.383063	0.0859287	4.45792	8.27601e-06	4.52296e-05	20935	1.9468
Tpt1	3504.37	0.368701	0.0827097	4.45778	8.28146e-06	4.52371e-05	22070	1.8737
Upf1	967.883	0.552514	0.123994	4.45597	8.35143e-06	4.55541e-05	19704	2.8058
Myo9b	1248.86	0.411442	0.0924674	4.44959	8.60325e-06	4.68917e-05	17925	2.08409
Gna15	24.5381	1.29254	0.290628	4.44739	8.69204e-06	4.73575e-05	14676	6.54136
Tti1	529.749	0.29165	0.0655948	4.44624	8.73868e-06	4.75933e-05	75425	1.47533
Atg5	550.753	0.370252	0.0833432	4.4425	8.8919e-06	4.83535e-05	11793	1.87015
Noc3l	445.975	0.394375	0.0887766	4.44234	8.89877e-06	4.83724e-05	57753	1.99186
Gnai2	3451.49	0.481834	0.108495	4.44105	8.95218e-06	4.86055e-05	14678	2.43233
Fstl1	1007.43	0.709456	0.159755	4.44089	8.95878e-06	4.86055e-05	14314	3.58116
Mon1a	256.858	0.707849	0.159422	4.44009	8.99226e-06	4.87313e-05	72825	3.5719
Fbn2	128.991	0.602802	0.135788	4.43929	9.0255e-06	4.88927e-05	14119	3.04085
Dysf	174.916	0.506625	0.114139	4.43868	9.05137e-06	4.90141e-05	26903	2.55505
Phc2	1056.09	0.580739	0.131013	4.43268	9.30685e-06	5.02825e-05	54383	2.92181
Pigq	1306.63	0.279572	0.0631091	4.42997	9.42445e-06	5.08018e-05	14755	1.40506
Hspa8	29156.8	0.266099	0.060097	4.42783	9.51867e-06	5.12319e-05	15481	1.3362
Zfp384	649.994	0.280278	0.0633673	4.42306	9.73116e-06	5.23557e-05	269800	1.40471
Steap3	88.0184	0.87594	0.198143	4.42073	9.83661e-06	5.28429e-05	68428	4.38597
Zyx	439.586	0.878065	0.198775	4.41737	9.99086e-06	5.35499e-05	22793	4.39067
0610040J01Rik	50.4019	0.737765	0.167292	4.41005	1.03348e-05	5.53098e-05	76261	3.67827
Nedd1	157.574	0.583003	0.132363	4.40457	1.05994e-05	5.66621e-05	17997	2.90027
Galk1	146.199	0.94518	0.214634	4.40368	1.06431e-05	5.68742e-05	14635	4.70032
Bmp7	297.608	1.27884	0.290464	4.40273	1.06896e-05	5.70796e-05	12162	6.35714
Cnot9	687.142	0.403784	0.0917469	4.40106	1.07722e-05	5.74775e-05	58184	2.00587
Notch3	352.422	0.707142	0.160735	4.39943	1.08533e-05	5.78884e-05	18131	3.51056
Tango6	171.692	0.544732	0.123862	4.39788	1.09315e-05	5.82833e-05	272538	2.70259
Prex1	1296.47	0.559534	0.127233	4.39773	1.09389e-05	5.83013e-05	277360	2.77586
Sat1	1173.21	0.430704	0.0979437	4.39746	1.09524e-05	5.83293e-05	20229	2.1365
Bgn	365.004	1.20806	0.274739	4.39714	1.09687e-05	5.83941e-05	12111	5.99181
Arap1	361.418	0.562182	0.127864	4.39671	1.09903e-05	5.84874e-05	69710	2.78786
Gm13293	81.6196	0.8725	0.198505	4.39537	1.10587e-05	5.8829e-05	100503147	4.32437
Rnf6	1324.91	0.29187	0.0664792	4.39039	1.13146e-05	6.00556e-05	74132	1.44369
Xpo5	1580.83	0.255125	0.0581206	4.38958	1.13568e-05	6.02341e-05	72322	1.26153
Ptprf	1664.77	0.471609	0.10746	4.38869	1.14033e-05	6.04583e-05	19268	2.33115
Noc2l	1147.17	0.404584	0.0921986	4.38817	1.14307e-05	6.05811e-05	57741	1.99942
Urb1	322.396	0.457411	0.104269	4.38684	1.15007e-05	6.09067e-05	207932	2.25928
Sphk2	381.133	0.75241	0.171719	4.38163	1.17796e-05	6.21749e-05	56632	3.70853
Hey1	588.149	0.341237	0.0778814	4.3815	1.17867e-05	6.21893e-05	15213	1.68182
Ubap2	573.589	0.380016	0.0867437	4.38091	1.18187e-05	6.23346e-05	68926	1.8725
Incenp	164.441	0.416219	0.0950744	4.37782	1.19871e-05	6.31525e-05	16319	2.04833
Errfi1	972.854	0.727723	0.166332	4.37511	1.21372e-05	6.39194e-05	74155	3.5774
Rasa4	292.397	0.580512	0.132688	4.37503	1.21419e-05	6.39204e-05	54153	2.85363
Lrfn2	336.212	0.557586	0.127535	4.37202	1.23105e-05	6.47121e-05	70530	2.73759
Tex10	526.168	0.389551	0.0891044	4.37185	1.23196e-05	6.47359e-05	269536	1.91247
Saal1	258.451	0.348539	0.0797812	4.36869	1.24992e-05	6.56557e-05	78935	1.70893
P2ry13	182.621	0.698567	0.159937	4.36776	1.25528e-05	6.58466e-05	74191	3.42386
Ankrd50	1722.79	0.320416	0.0733701	4.36712	1.25894e-05	6.60073e-05	99696	1.57004
Rnf4	2051.82	0.268956	0.0615945	4.36656	1.26216e-05	6.61273e-05	19822	1.31759
Gmip	299.518	0.611307	0.140124	4.3626	1.28528e-05	6.72886e-05	78816	2.9899
Rab26	510.363	0.567997	0.130267	4.36027	1.29902e-05	6.7958e-05	328778	2.77545
Caprin1	5453.12	0.354325	0.081286	4.35899	1.30662e-05	6.8305e-05	53872	1.73047
Vrk2	40.3562	0.782081	0.179485	4.35736	1.31639e-05	6.87399e-05	69922	3.81704
Myo1c	560.034	0.475344	0.1091	4.35697	1.31874e-05	6.88374e-05	17913	2.3196
Sfr1	1735.88	0.247012	0.0567097	4.35573	1.32622e-05	6.91515e-05	67788	1.20477
Ptgs1	253.189	0.459739	0.105655	4.35131	1.35324e-05	7.04485e-05	19224	2.23829
Cyp51	2099.1	0.390694	0.0898026	4.35059	1.35774e-05	7.06394e-05	13121	1.90158
Enc1	3424.22	0.596864	0.137202	4.35027	1.3597e-05	7.07085e-05	13803	2.90467
Sdk2	440.382	0.549353	0.126312	4.34917	1.36652e-05	7.10087e-05	237979	2.67227
Atad2	161.39	0.556821	0.128031	4.34912	1.36684e-05	7.10087e-05	70472	2.70854
Ifngr1	441.903	0.342659	0.0788064	4.34811	1.37313e-05	7.13095e-05	15979	1.66611
Grk5	231.273	0.538759	0.123941	4.34691	1.38068e-05	7.16226e-05	14773	2.61832
Acvr1	390.667	0.416939	0.0959577	4.34503	1.39259e-05	7.21743e-05	11477	2.02473
1110008P14Rik	303.788	0.705457	0.1625	4.34128	1.41658e-05	7.32707e-05	73737	3.42059
Pigw	63.3018	0.813578	0.187441	4.34045	1.42189e-05	7.35187e-05	70325	3.94352
Ss18	588.951	0.36862	0.0849548	4.33901	1.43123e-05	7.39477e-05	268996	1.7857
Arpc3	1173.9	0.433304	0.0998748	4.33847	1.43478e-05	7.40772e-05	56378	2.09858
Tmem231	331.91	0.338322	0.0779901	4.33801	1.43781e-05	7.42067e-05	234740	1.63825
Casp12	50.3615	1.17201	0.270234	4.33703	1.44422e-05	7.44835e-05	12364	5.67297
C2cd3	780.232	0.445441	0.102728	4.33612	1.4502e-05	7.47375e-05	277939	2.1553
Smad4	897.05	0.339133	0.0782133	4.33601	1.45094e-05	7.47483e-05	17128	1.64085
Acaa1a	951.477	0.462901	0.106795	4.33449	1.46098e-05	7.52112e-05	113868	2.23829
Erbb2	74.332	0.792802	0.18294	4.33367	1.46646e-05	7.54657e-05	13866	3.83219
Myo1f	50.7126	1.01077	0.233273	4.33299	1.47099e-05	7.56717e-05	17916	4.88442
Sec11a	563.43	0.324883	0.0750092	4.33123	1.48276e-05	7.61667e-05	56529	1.56883
Dedd	377.11	0.368191	0.0850414	4.32955	1.49414e-05	7.67233e-05	21945	1.77675
Slc25a24	137.569	0.646188	0.149298	4.32817	1.5035e-05	7.71203e-05	229731	3.1165
Trappc11	1856.31	0.216847	0.0501054	4.32782	1.50593e-05	7.72172e-05	320714	1.04568
Ackr3	153.254	0.62703	0.145008	4.32412	1.53144e-05	7.84965e-05	12778	3.01909
Fosl2	313.078	0.754967	0.174602	4.32392	1.53278e-05	7.85369e-05	14284	3.63481
Zbtb12	65.6182	0.8513	0.197003	4.32125	1.55147e-05	7.9466e-05	193736	4.09412
Ppm1f	2381.14	0.362048	0.0838252	4.31908	1.56679e-05	8.01637e-05	68606	1.73964
Pde6b	37.3415	1.33319	0.308904	4.31587	1.58972e-05	8.12493e-05	18587	6.39756
Dse	209.559	0.541299	0.125467	4.31427	1.60131e-05	8.17828e-05	212898	2.59581
Arhgap39	825.595	0.56633	0.131274	4.31412	1.60243e-05	8.18102e-05	223666	2.71568
Mbd2	706.831	0.33295	0.0771921	4.31326	1.60862e-05	8.20481e-05	17191	1.59601
Laptm5	331.648	0.613011	0.142164	4.312	1.61784e-05	8.24489e-05	16792	2.93698
Adamtsl4	145.786	0.768658	0.178339	4.31008	1.63193e-05	8.31368e-05	229595	3.6798
Slc2a3	2710.59	0.250752	0.0582122	4.30755	1.65076e-05	8.40663e-05	20527	1.19917
Klf16	286.488	0.555586	0.129067	4.30464	1.67261e-05	8.51485e-05	118445	2.65381
Rabepk	384.105	0.284257	0.0660613	4.30293	1.68553e-05	8.57136e-05	227746	1.35683
Zswim9	370.216	0.369268	0.0858205	4.30279	1.6866e-05	8.57377e-05	321008	1.76251
Srarp	25.2646	1.26303	0.293672	4.30082	1.70169e-05	8.64736e-05	277744	6.02354
Syk	81.9301	0.723182	0.168182	4.3	1.70794e-05	8.67604e-05	20963	3.44779
Actb	16616	0.480958	0.112008	4.29395	1.75519e-05	8.89377e-05	11461	2.28728
Ipo7	3352.16	0.512488	0.119368	4.29334	1.76003e-05	8.9119e-05	233726	2.43661
Ppp1r9b	6395.56	0.571418	0.133102	4.29308	1.7621e-05	8.91922e-05	217124	2.7165
Akap1	704.263	0.347757	0.081007	4.29292	1.76337e-05	8.92246e-05	11640	1.65312
Tkt	3850.22	0.606475	0.141342	4.29085	1.77994e-05	8.99989e-05	21881	2.88051
Marveld2	36.871	0.735048	0.171419	4.28801	1.80282e-05	9.10582e-05	218518	3.4871
Parvb	569.254	0.446362	0.104133	4.28645	1.81551e-05	9.16667e-05	170736	2.1162
Noxred1	33.4318	1.00672	0.234908	4.2856	1.82251e-05	9.19557e-05	71275	4.77118
Tdp1	254.133	0.311845	0.0727679	4.28547	1.82356e-05	9.19557e-05	104884	1.47786
Plod1	406.974	0.50349	0.117489	4.28543	1.82382e-05	9.19557e-05	18822	2.38605
Fabp7	584.418	0.57327	0.133887	4.28174	1.85434e-05	9.33618e-05	12140	2.7126
Pfkp	5353.77	0.248393	0.0580247	4.28082	1.86206e-05	9.37171e-05	56421	1.1749
Pxk	986.92	0.236918	0.055347	4.28059	1.86398e-05	9.37682e-05	218699	1.12052
Fermt3	75.1366	1.0088	0.235825	4.27774	1.88802e-05	9.48891e-05	108101	4.76555
Shh	83.4442	0.781007	0.182683	4.2752	1.90962e-05	9.58051e-05	20423	3.68562
Ralgds	2221.99	0.45252	0.105885	4.27369	1.92265e-05	9.63227e-05	19730	2.13413
Gprc5c	87.9881	0.623006	0.145864	4.27116	1.94462e-05	9.72517e-05	70355	2.93508
Recql	343.669	0.391321	0.0916379	4.2703	1.95214e-05	9.75934e-05	19691	1.84292
Lmnb1	216.173	0.376889	0.0883739	4.26471	2.0016e-05	9.97846e-05	16906	1.77086
Khsrp	997.76	0.395483	0.0927363	4.2646	2.00263e-05	9.98011e-05	16549	1.85814
Litaf	487.415	0.508019	0.119225	4.26103	2.03491e-05	0.000101268	56722	2.38335
Pkp2	268.965	0.589038	0.138261	4.26034	2.04116e-05	0.000101507	67451	2.76266
Clip2	2022.68	0.611394	0.143535	4.25956	2.04833e-05	0.000101828	269713	2.86658
Sptlc2	1246.97	0.424394	0.0996453	4.25905	2.053e-05	0.000101989	20773	1.98939
Nrm	32.7435	0.892578	0.209629	4.2579	2.06353e-05	0.000102476	106582	4.18208
Smoc1	597.066	0.402144	0.0944793	4.25642	2.07726e-05	0.000103122	64075	1.88304
Gbp7	155.932	0.946037	0.222404	4.25368	2.10288e-05	0.000104211	229900	4.42479
Mex3c	872.621	0.461703	0.108576	4.25234	2.11545e-05	0.000104725	240396	2.15828
Col6a1	582.113	1.1306	0.265926	4.25155	2.12298e-05	0.000105061	12833	5.28335
Pqlc1	334.234	0.582019	0.136906	4.25125	2.12583e-05	0.000105129	66943	2.71947
Stard5	148.497	0.445234	0.104754	4.25029	2.13495e-05	0.000105543	170460	2.07952
Acer2	303.186	0.685777	0.161406	4.24876	2.14953e-05	0.000106227	230379	3.20097
Ngfr	138.54	1.26589	0.298074	4.2469	2.16751e-05	0.000107041	18053	5.90417
Ccdc102a	33.2074	1.14774	0.270304	4.24611	2.17513e-05	0.000107379	234582	5.35136
Ahdc1	482.547	0.785321	0.185198	4.24045	2.23074e-05	0.000109972	230793	3.65296
Polr2h	266.632	0.394788	0.0931167	4.23971	2.23808e-05	0.000110295	245841	1.83581
Pot1a	498.725	0.440727	0.104024	4.23678	2.26745e-05	0.000111665	101185	2.04694
Opa3	851.746	0.294777	0.0695987	4.23538	2.28164e-05	0.000112325	403187	1.36828
Pofut2	584.396	0.646765	0.152737	4.23451	2.29048e-05	0.000112721	80294	3.00104
Prpf31	854.831	0.190382	0.0449692	4.23362	2.29964e-05	0.000113133	68988	0.883058
E2f6	958.266	0.306402	0.0723798	4.23325	2.30338e-05	0.000113238	50496	1.42098
Cdyl2	120.498	1.00994	0.238813	4.229	2.34735e-05	0.000115209	75796	4.67543
Synj2	1171.36	0.611305	0.144716	4.22417	2.39821e-05	0.000117615	20975	2.8243
Gar1	125.959	0.443403	0.104999	4.22291	2.41173e-05	0.000118156	68147	2.04749
Tmem177	214.072	0.447133	0.105938	4.22069	2.43551e-05	0.000119197	66343	2.06281
Polh	172.287	0.433766	0.102787	4.22006	2.4424e-05	0.000119493	80905	2.00061
Tifab	58.388	0.809375	0.191809	4.21969	2.44641e-05	0.000119648	212937	3.73241
Inhbb	100.666	0.627228	0.148823	4.21459	2.50233e-05	0.000122172	16324	2.88629
Tagln	167.782	0.935895	0.222089	4.21405	2.50832e-05	0.000122423	21345	4.3057
Zmynd8	1981.35	0.265495	0.063053	4.21066	2.54625e-05	0.000124061	228880	1.21971
Tfg	1511.57	0.233803	0.0555375	4.20982	2.55572e-05	0.00012448	21787	1.07374
Cited1	269.453	0.767469	0.182371	4.20829	2.57313e-05	0.000125241	12705	3.52233
Igfbp2	296.685	1.52717	0.362912	4.20811	2.5752e-05	0.000125272	16008	7.00847
1810055G02Rik	206.336	0.568192	0.135024	4.20808	2.57553e-05	0.000125272	72056	2.60751
Mafk	326.483	0.589871	0.14026	4.20556	2.60436e-05	0.000126632	17135	2.70415
Naf1	257.819	0.554311	0.131879	4.20318	2.63194e-05	0.000127841	234344	2.53859
Fkbp4	2577.62	0.374515	0.0891261	4.20208	2.64473e-05	0.000128418	14228	1.71439
Tsku	90.4992	0.832243	0.198366	4.19548	2.72292e-05	0.000132034	244152	3.79916
C3ar1	50.5663	0.919869	0.219589	4.18905	2.80121e-05	0.000135414	12267	4.18784
Pycrl	332.714	0.573347	0.136904	4.18794	2.81496e-05	0.00013599	66194	2.60903
Tsen2	306.862	0.347239	0.0829602	4.18561	2.84399e-05	0.000137248	381802	1.57857
Acy1	179.48	0.529992	0.126675	4.18389	2.86568e-05	0.000138201	109652	2.40763
Selenon	558.938	0.401073	0.0958968	4.18233	2.88531e-05	0.000139101	74777	1.82079
Elk4	500.187	0.367605	0.0879191	4.18118	2.90005e-05	0.000139574	13714	1.66804
Tor1b	885.094	0.279868	0.0669448	4.18057	2.90778e-05	0.000139851	30934	1.2696
Eif1a	1394.22	0.434625	0.104031	4.17786	2.94269e-05	0.000141434	13664	1.9694
Thrap3	2162.06	0.162011	0.0387851	4.17716	2.95176e-05	0.000141822	230753	0.733898
Atp8b1	62.1765	0.882072	0.211202	4.17644	2.96102e-05	0.000142219	54670	3.99452
Zc3h4	880.96	0.346542	0.0830212	4.17415	2.99106e-05	0.000143415	330474	1.56782
Sigmar1	494.604	0.355617	0.0853232	4.16789	3.07438e-05	0.000147067	18391	1.60463
Ppp1r3e	157.086	0.391766	0.0940573	4.16518	3.11102e-05	0.000148769	105651	1.76573
Dus4l	113.96	0.485801	0.116709	4.16251	3.14768e-05	0.00015037	71916	2.18708
Fkbp5	1322.78	0.680726	0.163658	4.15944	3.19023e-05	0.000152352	14229	3.06067
Dctd	154.493	0.369436	0.0888274	4.15903	3.19597e-05	0.000152523	320685	1.66076
Spice1	334.353	0.421222	0.101287	4.15868	3.20086e-05	0.000152705	212514	1.89328
Ada	41.7846	1.09855	0.264172	4.15845	3.20412e-05	0.000152809	11486	4.93719
Zfp146	759.766	0.264392	0.0636006	4.15708	3.22346e-05	0.000153629	26465	1.18757
Pdcd6ip	1660.65	0.273293	0.0657521	4.15641	3.23294e-05	0.000154029	18571	1.22719
Rgs14	222.576	1.01541	0.244621	4.15095	3.31092e-05	0.000157374	51791	4.54909
Lrrfip1	1229.12	0.179916	0.0433502	4.15028	3.32064e-05	0.000157783	16978	0.805803
Fndc3b	704.666	0.477744	0.115204	4.14694	3.36948e-05	0.000159997	72007	2.13668
Clk2	603.861	0.326952	0.0788855	4.14463	3.40357e-05	0.000161507	12748	1.46084
Ddx18	420.781	0.294371	0.0710917	4.14073	3.46204e-05	0.000163899	66942	1.31309
Man1a	591.683	0.614591	0.148464	4.13966	3.47815e-05	0.000164508	17155	2.74025
Fhad1	403.791	0.414769	0.10023	4.13816	3.50105e-05	0.000165414	329977	1.84813
Map3k14	115.491	0.753639	0.182174	4.13691	3.52008e-05	0.000166203	53859	3.35629
Cx3cr1	618.83	0.465784	0.1126	4.13662	3.52458e-05	0.00016636	13051	2.07409
Slc35f6	659.004	0.284748	0.0688493	4.13581	3.53697e-05	0.000166889	74919	1.26752
Uckl1	668.018	0.322933	0.0782214	4.12844	3.65227e-05	0.000171929	68556	1.43299
Pdcl	467.919	0.378828	0.0919254	4.12104	3.77173e-05	0.000177259	67466	1.67573
Pawr	58.028	0.717385	0.174207	4.118	3.82177e-05	0.000179551	114774	3.16922
Ap1m1	1031.47	0.402593	0.0978193	4.11568	3.86036e-05	0.000181184	11767	1.77679
Tbc1d1	691.77	0.251444	0.0611128	4.11442	3.88154e-05	0.000182058	57915	1.10912
Shb	139.236	0.551687	0.134091	4.11427	3.88403e-05	0.000182115	230126	2.43333
Ptprj	1626.02	0.423425	0.102927	4.11382	3.89168e-05	0.000182413	19271	1.86724
Pou3f1	92.4424	1.13076	0.274969	4.11231	3.9172e-05	0.000183488	18991	4.98328
Plxnb2	1684.96	0.515796	0.125437	4.112	3.92239e-05	0.00018361	140570	2.27283
Kpnb1	5250.11	0.298926	0.0727479	4.10907	3.97252e-05	0.000185712	16211	1.31556
Gale	240.277	0.739375	0.179951	4.10877	3.97772e-05	0.000185893	74246	3.25352
Slc22a4	512.206	0.254775	0.0620872	4.1035	4.06946e-05	0.000189993	30805	1.11858
Nfkbid	53.8443	0.819158	0.199798	4.09994	4.13262e-05	0.000192752	243910	3.591
Ints10	970.067	0.281992	0.0687888	4.09938	4.14253e-05	0.00019315	70885	1.2359
Gbp5	47.8795	1.3331	0.325246	4.09875	4.15396e-05	0.00019362	229898	5.84103
Rbmxl1	359.203	0.301874	0.0736643	4.09797	4.16782e-05	0.000194202	19656	1.32224
Pold1	104.189	0.93172	0.227438	4.09659	4.19285e-05	0.000195304	18971	4.07859
Tmem129	565.711	0.283375	0.0691904	4.09558	4.21109e-05	0.000196089	68366	1.23994
Tmem161a	466.538	0.388322	0.0949869	4.08816	4.34806e-05	0.000202069	234371	1.69374
Pth2r	40.2241	0.770153	0.188448	4.08682	4.3732e-05	0.000203171	213527	3.35725
Irf2	381.199	0.331755	0.0812094	4.08518	4.40432e-05	0.000204416	16363	1.44516
Eif3a	3596.78	0.287759	0.0704518	4.08448	4.41752e-05	0.000204895	13669	1.25314
Vars	687.735	0.520237	0.127407	4.08327	4.44066e-05	0.000205632	22321	2.26436
Spint1	109.385	0.687581	0.168428	4.08235	4.45831e-05	0.000206247	20732	2.99155
Arhgap4	85.9773	0.591154	0.144863	4.08078	4.48852e-05	0.000207442	171207	2.57028
Cpt2	210.126	0.422542	0.103724	4.07373	4.62666e-05	0.000213618	12896	1.83161
Cenpj	78.2242	0.719909	0.176754	4.07294	4.64227e-05	0.000214269	219103	3.11956
Mthfd1l	458.034	0.300223	0.0737344	4.07168	4.66761e-05	0.000215299	270685	1.30024
Aimp2	222.26	0.474305	0.116546	4.06969	4.70765e-05	0.000217075	231872	2.05241
Prpsap1	754.446	0.301981	0.0742213	4.06865	4.72858e-05	0.000217969	67763	1.30615
Tlcd2	38.9896	1.35416	0.33337	4.06202	4.86495e-05	0.000223965	380712	5.84037
Stat5b	1074.34	0.408711	0.100625	4.06173	4.87097e-05	0.000224169	20851	1.76252
Ccdc134	211.583	0.593382	0.146117	4.06101	4.88603e-05	0.000224789	76457	2.5581
Il13ra1	506.351	0.69609	0.171555	4.05754	4.95918e-05	0.000227638	16164	2.99638
Grwd1	315.222	0.556712	0.137233	4.05668	4.97743e-05	0.000228402	101612	2.39553
Kif20a	39.254	0.883504	0.217873	4.05513	5.01058e-05	0.000229552	19348	3.79916
Dlk2	186.819	0.771546	0.190379	4.05268	5.06339e-05	0.000231747	106565	3.31422
Dkk2	36.3879	0.773754	0.191085	4.04926	5.13806e-05	0.000234937	56811	3.31879
Kctd15	166.107	0.592243	0.146358	4.04654	5.19813e-05	0.000237531	233107	2.53726
Pced1a	399.862	0.299417	0.0740206	4.04505	5.23112e-05	0.000238884	319513	1.28193
Rap1b	1186.33	0.458943	0.113567	4.04117	5.31849e-05	0.000242562	215449	1.96162
Pwp1	592.727	0.342142	0.084916	4.02918	5.59723e-05	0.00025462	103136	1.4548
Wdr89	72.8308	0.655728	0.162771	4.02853	5.61269e-05	0.00025516	72338	2.78739
Arhgef2	1279.3	0.320164	0.0795716	4.0236	5.73161e-05	0.000260067	16800	1.35805
Gatad2a	662.092	0.337501	0.0839054	4.02239	5.76095e-05	0.000261314	234366	1.43084
Slc2a1	1772.34	0.56932	0.141608	4.0204	5.80993e-05	0.000263368	20525	2.41154
Lclat1	792.702	0.348522	0.0866909	4.02029	5.81265e-05	0.000263407	225010	1.47621
Kdelr3	29.9075	1.10564	0.275123	4.0187	5.85196e-05	0.000265094	105785	4.67984
Igfbp4	263.429	0.952292	0.236973	4.01856	5.85548e-05	0.000265094	16010	4.03051
Gja4	50.8753	0.96678	0.24059	4.01838	5.86004e-05	0.000265216	14612	4.09151
Ifitm2	22.7849	1.18445	0.294923	4.01612	5.91637e-05	0.00026768	80876	5.00778
Srebf2	2027.83	0.427423	0.106458	4.01495	5.94589e-05	0.000268929	20788	1.8062
Mrpl51	753.868	0.213697	0.0532421	4.01369	5.97774e-05	0.000270198	66493	0.902543
Kcnh4	52.8965	1.16406	0.290091	4.01273	6.00207e-05	0.000271211	380728	4.91429
Atxn2	1876.57	0.199442	0.049711	4.01202	6.02012e-05	0.00027194	20239	0.841722
Slc38a5	43.8739	1.17555	0.293051	4.01143	6.0352e-05	0.000272534	209837	4.96002
Pdia5	75.6251	0.552482	0.13794	4.00523	6.19569e-05	0.000279388	72599	2.3248
Hmgcl	460.974	0.423029	0.10562	4.00519	6.19681e-05	0.000279388	15356	1.78003
Nr1h3	59.1938	0.685003	0.17108	4.00399	6.22823e-05	0.000280715	22259	2.88087
Cenpt	305.071	0.351201	0.087867	3.99696	6.41622e-05	0.000288638	320394	1.47249
Anxa6	1756.51	0.3513	0.0880565	3.98949	6.62152e-05	0.000296839	11749	1.4681
Plekho2	377.806	0.48917	0.122635	3.98884	6.63983e-05	0.000297284	102595	2.04368
Bahd1	356.479	0.44357	0.11127	3.98643	6.70744e-05	0.000300122	228536	1.85121
Pcyt1b	896.437	0.329143	0.0825928	3.98513	6.74434e-05	0.000301678	236899	1.37287
Zfp366	109.281	0.611689	0.153525	3.98431	6.7677e-05	0.000302474	238803	2.55047
Fancc	303.075	0.264546	0.0664006	3.98408	6.77411e-05	0.000302533	14088	1.10293
Cpsf4l	27.8908	2.61903	0.658076	3.97983	6.8966e-05	0.00030781	52670	10.8987
Ptpn18	27.7492	0.850935	0.213844	3.97924	6.91363e-05	0.000308182	19253	3.54014
Kbtbd11	1906.15	0.340459	0.085612	3.97677	6.98568e-05	0.000311101	74901	1.41488
Mgat1	932.918	0.401849	0.101131	3.97355	7.08092e-05	0.000315069	17308	1.66764
Dnase1l2	83.9576	1.05277	0.264945	3.97353	7.08144e-05	0.000315069	66705	4.36885
Pdxk	4801.1	0.300932	0.0757582	3.97228	7.1189e-05	0.000316636	216134	1.24814
Ythdf1	852.144	0.25025	0.0630136	3.97136	7.14623e-05	0.000317752	228994	1.03752
Ebna1bp2	1160.03	0.20543	0.0517997	3.96586	7.3133e-05	0.000324266	69072	0.849636
Tnfaip8	288.717	0.484406	0.122182	3.96463	7.35103e-05	0.000325837	106869	2.00236
Txlna	966.286	0.324854	0.0819896	3.96214	7.42823e-05	0.000329019	109658	1.34136
Srf	356.669	0.659076	0.166351	3.96196	7.43365e-05	0.000329019	20807	2.72119
Dnaja3	1374.93	0.220959	0.0557704	3.96194	7.43439e-05	0.000329019	83945	0.912284
Trim62	422.662	0.385398	0.097292	3.96125	7.4559e-05	0.000329868	67525	1.59073
Ap2b1	6472.2	0.208949	0.0527508	3.96106	7.46192e-05	0.000329929	71770	0.862363
March3	118.991	0.570576	0.144111	3.95929	7.51714e-05	0.000332163	320253	2.35303
Dcn	921.239	1.30696	0.330532	3.95412	7.6817e-05	0.000339118	13179	5.37755
Yy1	1303.43	0.276289	0.0698752	3.95403	7.68456e-05	0.000339139	22632	1.13676
Unc13d	30.7676	1.21348	0.306963	3.95318	7.71194e-05	0.000340213	70450	4.99085
Ppp1r15b	1402.43	0.32248	0.0816055	3.95169	7.76005e-05	0.000342045	108954	1.32544
Itga11	46.8099	0.842745	0.21348	3.94766	7.89191e-05	0.000347102	319480	3.45763
Aggf1	937.034	0.263373	0.0667609	3.94502	7.97923e-05	0.000350508	66549	1.07931
Amd1	1421.78	0.37514	0.0950947	3.94491	7.98303e-05	0.000350567	11702	1.53726
Ccnf	44.2681	0.968476	0.245511	3.94473	7.98903e-05	0.000350686	12449	3.96834
Ncbp1	1062.4	0.251677	0.0638244	3.94327	8.03789e-05	0.000352431	433702	1.03058
Kti12	137.39	0.437989	0.111122	3.94153	8.09644e-05	0.000354669	100087	1.79212
Msh6	643.582	0.357597	0.0908028	3.93817	8.2104e-05	0.000359218	17688	1.46101
Plekhf1	147.385	0.856906	0.217604	3.93792	8.21907e-05	0.000359436	72287	3.50061
Uprt	128.225	1.04123	0.264415	3.93788	8.22045e-05	0.000359436	331487	4.25355
Chd7	585.31	0.306582	0.0778615	3.93753	8.23233e-05	0.000359844	320790	1.25223
Tpst1	703.105	0.201687	0.0512629	3.93437	8.34157e-05	0.000364059	22021	0.822632
Fam43b	222.345	0.443068	0.112646	3.93328	8.37934e-05	0.000365595	625638	1.8063
Banp	426.422	0.487409	0.123956	3.93212	8.41995e-05	0.000367141	53325	1.98604
Thop1	546.091	0.623589	0.158643	3.93077	8.46757e-05	0.00036899	50492	2.53941
Nrcam	6809.46	0.367431	0.0934855	3.93035	8.48209e-05	0.00036951	319504	1.496
Mrpl35	463.863	0.368806	0.0938613	3.92927	8.52048e-05	0.000370954	66223	1.50087
Mrpl19	479.134	0.251717	0.0640738	3.92854	8.54626e-05	0.000371963	56284	1.02404
Gspt1	1365.13	0.47605	0.121213	3.92739	8.58722e-05	0.000373402	14852	1.93569
Nos3	151.98	0.675746	0.172114	3.92615	8.6318e-05	0.000374996	18127	2.74616
Nup205	1296.54	0.292217	0.0745827	3.91803	8.92764e-05	0.000387374	70699	1.18326
Cpne8	319.015	0.500228	0.127756	3.91549	9.02201e-05	0.000390752	66871	2.02327
Tmsb10	1980.86	0.404794	0.103393	3.91511	9.03649e-05	0.00039125	19240	1.63699
Tlr13	59.9674	0.770111	0.196706	3.91504	9.03901e-05	0.00039125	279572	3.11423
Calr	6749.16	0.23752	0.0607261	3.91133	9.17874e-05	0.000396813	12317	0.95892
Gal	297.787	0.733671	0.187651	3.90976	9.23869e-05	0.000399162	14419	2.95991
Bud23	366.989	0.426413	0.109222	3.9041	9.45778e-05	0.000408007	66138	1.71598
Rnf182	262.258	0.426128	0.109257	3.90023	9.61002e-05	0.000413569	328234	1.71187
Gimap8	40.181	0.684016	0.175395	3.89985	9.6251e-05	0.000414092	243374	2.74742
Adcy4	55.467	0.595952	0.152828	3.89948	9.63976e-05	0.000414597	104110	2.3933
Me1	1125.84	0.330504	0.0847605	3.89926	9.64859e-05	0.000414851	17436	1.32715
Zdhhc9	650.651	0.350814	0.0900604	3.89532	9.80677e-05	0.000420887	208884	1.40623
Sdcbp	4365.96	0.334884	0.085976	3.89509	9.81638e-05	0.000421173	53378	1.34223
Cep135	419.773	0.389207	0.0999403	3.8944	9.84434e-05	0.000422245	381644	1.55948
Sf3b4	362.923	0.407421	0.104689	3.89174	9.95273e-05	0.000426765	107701	1.63052
Notch4	142.666	0.615635	0.158219	3.89104	9.98147e-05	0.000427739	18132	2.46304
Eps8	1441.38	0.301317	0.0775862	3.88364	0.000102905	0.000439955	13860	1.20152
Heg1	677.596	0.501184	0.129051	3.88362	0.000102913	0.000439955	77446	1.99849
Ttl	764.094	0.340564	0.0877097	3.88285	0.000103238	0.000441078	69737	1.35754
Irf5	92.9445	0.700111	0.180322	3.88256	0.000103361	0.000441338	27056	2.79039
Erap1	481.991	0.432621	0.111516	3.87945	0.000104692	0.000446349	80898	1.72187
Adra2a	393.213	0.387868	0.1	3.87867	0.000105029	0.000447652	11551	1.5432
Pard6b	56.7997	0.602057	0.155284	3.87714	0.000105694	0.000449942	58220	2.39375
Hk3	31.5426	0.871885	0.225014	3.8748	0.000106714	0.000453551	212032	3.46294
Tubb4b	4442.5	0.39289	0.101431	3.87346	0.0001073	0.000455687	227613	1.55954
Wdr78	580.858	0.452194	0.116756	3.87297	0.000107515	0.000456395	242584	1.79455
Nmur2	74.1572	0.753759	0.194622	3.87294	0.000107531	0.000456395	216749	2.99127
Psd4	29.3368	0.862774	0.222841	3.8717	0.000108081	0.000458318	215632	3.42198
Mmrn2	92.9463	0.557806	0.144117	3.87051	0.000108607	0.000460276	105450	2.21122
Uhrf2	1583.36	0.348271	0.0900144	3.86906	0.000109255	0.00046288	109113	1.3797
Npffr1	236.641	0.599097	0.15489	3.86788	0.000109785	0.000464712	237362	2.3721
Hist4h4	91.4416	1.52117	0.393927	3.86156	0.000112664	0.000476188	320332	6.00592
Rps6ka1	347.556	0.552178	0.143026	3.86069	0.000113065	0.000477599	20111	2.17927
Nid2	91.7105	0.948655	0.245757	3.86014	0.000113321	0.000478536	18074	3.7431
Mex3d	162.838	0.516414	0.133798	3.85966	0.000113544	0.000479339	237400	2.03717
Rmnd5b	517.733	0.489159	0.126777	3.85842	0.000114124	0.000481355	66089	1.92857
Cyb561	1385.95	0.298974	0.0774904	3.85821	0.000114222	0.000481626	13056	1.17863
Cnih4	753.577	0.323734	0.0839291	3.85723	0.000114679	0.000483265	98417	1.27568
Wars	1592.19	0.275512	0.0714675	3.85507	0.000115696	0.000487116	22375	1.08461
Tmem88	22.1678	1.01826	0.264171	3.85453	0.000115951	0.000488048	67020	4.00758
Mphosph10	397.6	0.340093	0.0882362	3.85435	0.000116037	0.000488264	67973	1.3384
Klhl36	112.794	0.714013	0.185254	3.85424	0.000116091	0.000488344	234796	2.80979
Pisd	547.533	0.284883	0.0739938	3.8501	0.000118072	0.00049609	320951	1.11898
AW209491	513.726	0.331634	0.0861639	3.84887	0.000118663	0.000498428	105351	1.30189
Apbb1ip	74.967	0.54526	0.141774	3.84598	0.000120074	0.000503756	54519	2.13772
Cdt1	34.8245	0.852817	0.221841	3.84428	0.000120908	0.000506958	67177	3.34095
Kcnmb1	44.3609	0.841231	0.21893	3.84246	0.000121805	0.000510546	16533	3.29286
Smad2	856.46	0.323059	0.0840773	3.8424	0.000121836	0.000510546	17126	1.26452
Dnajc14	957.712	0.20849	0.054282	3.84087	0.000122601	0.000513449	74330	0.815509
Has3	79.3133	0.648961	0.169006	3.83988	0.000123095	0.000515214	15118	2.53728
Zfp92	626.807	0.528507	0.137775	3.83602	0.000125042	0.000522744	22754	2.06273
Sav1	416.932	0.478941	0.124908	3.83436	0.00012589	0.00052567	64010	1.86788
Mrpl57	326.024	0.32126	0.0838	3.83365	0.000126256	0.000527046	67840	1.25251
Prr15l	14.8258	2.17916	0.568458	3.83346	0.000126352	0.000527291	217138	8.49528
Tbc1d8b	95.2702	0.782401	0.204337	3.82898	0.000128678	0.000536051	245638	3.04393
Isyna1	651.974	0.684151	0.178717	3.82813	0.000129119	0.000537413	71780	2.66067
Slc7a7	38.6582	0.708015	0.185063	3.8258	0.000130349	0.000542058	20540	2.75056
Mettl16	1139.43	0.425762	0.111303	3.82526	0.000130632	0.000543074	67493	1.65364
Sh3bp2	137.022	0.579261	0.151613	3.82066	0.000133096	0.00055251	24055	2.24512
Med13l	1197.99	0.284671	0.0745286	3.81963	0.000133654	0.000554666	76199	1.10282
Tgfb1i1	119.875	0.620093	0.162397	3.81839	0.000134326	0.000556964	21804	2.4009
Carm1	929.507	0.359553	0.0942244	3.81593	0.000135673	0.000561731	59035	1.39057
Rspry1	1086.71	0.391417	0.102609	3.81463	0.000136386	0.000564352	67610	1.51292
Slc35c1	173.796	0.466056	0.122308	3.8105	0.000138684	0.000573361	228368	1.79803
Sema3f	246.035	0.568941	0.149364	3.80909	0.000139479	0.000576479	20350	2.19355
Ece2	962.475	0.83752	0.21995	3.80777	0.000140225	0.000578718	107522	3.22711
Trim16	48.1658	0.636291	0.16721	3.80533	0.000141614	0.000583774	94092	2.44902
Slc10a7	207.589	0.373474	0.0982259	3.80219	0.00014342	0.000590188	76775	1.43541
Zscan22	241.673	0.532919	0.140188	3.80146	0.000143844	0.000591197	232878	2.04753
Prss35	77.3763	0.621762	0.163569	3.80121	0.00014399	0.000591504	244954	2.3886
Pomk	682.627	0.253391	0.0667059	3.79863	0.000145498	0.000597181	74653	0.972298
Togaram2	260.235	0.515815	0.13594	3.79443	0.000147984	0.000606681	320159	1.97546
Cfl1	9217.27	0.258524	0.0681556	3.79314	0.000148751	0.000609125	12631	0.989511
Ptprz1	7008.06	0.443859	0.117107	3.79019	0.000150533	0.000615473	19283	1.69659
Sap30	67.602	0.537749	0.141916	3.78921	0.000151129	0.000617437	60406	2.05455
Nfe2l1	4746.71	0.263001	0.0695869	3.77945	0.000157173	0.000640285	18023	1.00036
Slc16a13	106.608	0.497681	0.131791	3.77628	0.00015919	0.000647943	69309	1.89023
Tyk2	317.159	0.421646	0.111808	3.77118	0.000162481	0.000660581	54721	1.5977
Lmnb2	436.492	0.585961	0.155429	3.76995	0.000163277	0.000663629	16907	2.21908
Ube2q1	1873.78	0.163905	0.0435036	3.76762	0.000164811	0.000668904	70093	0.620055
Taf1a	393.485	0.337647	0.0896305	3.76709	0.000165158	0.000669933	21339	1.27701
Ormdl2	88.7855	0.46311	0.122968	3.76609	0.000165824	0.000672279	66844	1.75072
Mfsd5	396.328	0.466201	0.123789	3.76608	0.000165832	0.000672279	106073	1.76239
Exosc5	215.51	0.528047	0.140234	3.76548	0.000166232	0.000673709	27998	1.99564
Trappc4	913.295	0.220077	0.0584527	3.76504	0.000166522	0.000674693	60409	0.831566
Hs6st1	824.024	0.316768	0.0841969	3.76223	0.000168407	0.000681553	50785	1.19537
Hmgxb3	904.451	0.341179	0.0907169	3.76092	0.000169293	0.00068494	106894	1.28671
St3gal4	645.431	0.410563	0.109234	3.75855	0.0001709	0.000690261	20443	1.5467
Ror2	29.6735	0.976205	0.259738	3.75842	0.000170987	0.000690417	26564	3.6774
Zfp809	199.843	0.518431	0.138052	3.75532	0.000173122	0.000698642	235047	1.95015
Cdc42ep4	772.143	0.446157	0.118849	3.75399	0.00017404	0.000701548	56699	1.67726
Nhp2	226.702	0.640026	0.170695	3.74952	0.000177173	0.000712557	52530	2.40112
Htr2a	318.402	0.622045	0.165924	3.74897	0.00017756	0.000713708	15558	2.33308
Rhbdd1	340.23	0.321583	0.0857998	3.74805	0.000178211	0.000715922	76867	1.20563
Ago3	2595.33	0.364107	0.097198	3.74603	0.000179653	0.0007205	214150	1.36379
Traf3ip2	251.59	0.409054	0.109197	3.74603	0.000179656	0.0007205	103213	1.53214
Ajap1	686.414	0.364535	0.0973162	3.74588	0.000179762	0.000720723	230959	1.36529
Hdgf	2755.07	0.186186	0.0497313	3.74385	0.000181223	0.000725965	15191	0.696669
Gng11	264.787	0.73911	0.197453	3.74321	0.000181681	0.000727389	66066	2.76478
Pvt1	314.326	0.390412	0.104317	3.74256	0.000182153	0.000729075	19296	1.45997
Sema3e	237.128	0.910804	0.243378	3.74234	0.000182315	0.000729519	20349	3.40566
Ascc2	594.224	0.297644	0.0795519	3.74151	0.00018292	0.000731572	75452	1.11252
Ftsj1	371.827	0.24172	0.0646053	3.74149	0.000182933	0.000731572	54632	0.903479
Rgcc	130.846	0.532996	0.142458	3.74142	0.000182983	0.000731572	66214	1.99212
Ahr	146.765	0.578912	0.154783	3.74015	0.000183911	0.000735074	11622	2.16246
Dnm2	1054.75	0.328913	0.0879887	3.73813	0.000185394	0.000740375	13430	1.22747
Zmym1	518.14	0.633624	0.169541	3.73729	0.000186016	0.000742441	68310	2.3637
Trpc7	244.25	0.486141	0.130102	3.73661	0.000186521	0.000744248	26946	1.81295
Shank3	1382.63	0.667072	0.178543	3.73619	0.000186829	0.000745268	58234	2.48721
Rcan1	1075.79	0.24536	0.0657117	3.73389	0.000188545	0.000751058	54720	0.913865
Spi1	32.4538	0.859633	0.230433	3.73051	0.000191092	0.000760348	20375	3.19677
Btrc	1888.17	0.241427	0.0647904	3.72628	0.000194326	0.000772785	12234	0.896049
Slc52a3	29.1369	0.88765	0.2383	3.72493	0.000195369	0.000776716	69698	3.29242
Tmed5	632.263	0.550126	0.147777	3.72268	0.000197122	0.000782588	73130	2.03836
Usp31	2369.85	0.412134	0.11076	3.72098	0.000198447	0.000786749	76179	1.52587
Pcdhga11	248.083	0.458933	0.12336	3.72027	0.000199011	0.000788763	93723	1.69857
Nek8	108.928	0.603233	0.162179	3.71956	0.000199572	0.000790768	140859	2.2319
Pak2	1450.88	0.367703	0.0988902	3.7183	0.000200569	0.000794272	224105	1.35967
Dnaaf5	169.472	0.442197	0.118947	3.71758	0.000201136	0.000795973	433956	1.63458
Nol9	420.315	0.305068	0.082144	3.71382	0.000204154	0.000806895	74035	1.12571
Elovl5	1816.06	0.280691	0.0755944	3.71312	0.000204723	0.000808918	68801	1.03542
Mrpl36	283.947	0.337919	0.0911765	3.70621	0.000210385	0.000829674	94066	1.24252
Fance	233.927	0.666208	0.179798	3.70531	0.000211136	0.000832171	72775	2.44861
Cadm4	3030.21	0.469296	0.126714	3.70357	0.000212582	0.000837408	260299	1.72348
Uxt	85.0377	0.458266	0.123759	3.70289	0.000213158	0.000839444	22294	1.68243
Mark1	1284.07	0.204661	0.0553178	3.69973	0.000215827	0.000849248	226778	0.750266
Rcc2	1065.01	0.487132	0.131816	3.69554	0.000219424	0.000861965	108911	1.78228
Taf12	286.377	0.314993	0.0852638	3.69433	0.00022047	0.000865334	66464	1.15182
Cyb5r4	593.148	0.403106	0.109122	3.69409	0.000220679	0.00086546	266690	1.47385
Pole4	406.316	0.303427	0.0821812	3.69217	0.000222347	0.00087128	66979	1.10841
Slc7a5	1109.41	0.39827	0.107878	3.69186	0.000222617	0.000872095	20539	1.45466
Ampd2	1688.34	0.385599	0.104562	3.68775	0.000226249	0.000885591	109674	1.40567
Ddb1	6310.32	0.118898	0.0322427	3.6876	0.00022638	0.000885861	13194	0.433403
Gys1	330.708	0.383231	0.103984	3.68548	0.000228275	0.000892291	14936	1.39555
Hilpda	87.4026	0.465071	0.126238	3.68409	0.000229526	0.000895945	69573	1.69247
Rsl1	92.9932	0.67039	0.182029	3.68287	0.00023062	0.000899226	380855	2.43828
Hspa4	5360.68	0.293873	0.0798007	3.68259	0.000230877	0.000899735	15525	1.06871
Zfhx2	667.672	0.443879	0.120655	3.6789	0.00023424	0.000911535	239102	1.61143
Trim8	799.23	0.476761	0.129603	3.67863	0.000234487	0.000912052	93679	1.73059
Atp2c2	38.883	0.998928	0.271578	3.67823	0.000234855	0.000913233	69047	3.62531
Dda1	765.313	0.491178	0.133605	3.67635	0.000236597	0.000919502	66498	1.78101
Ttf1	330.095	0.381864	0.103885	3.67582	0.000237088	0.000920906	22130	1.38429
Soat1	1273.27	0.334805	0.091131	3.67389	0.000238885	0.000926871	20652	1.2126
I830077J02Rik	29.705	0.716274	0.19509	3.6715	0.000241129	0.000935321	433638	2.5913
Itgb5	757.146	0.416666	0.1136	3.66784	0.000244609	0.000946492	16419	1.5048
Tpcn2	112.201	0.495794	0.135256	3.6656	0.000246759	0.000954551	233979	1.78869
Sh2b1	781.879	0.446547	0.121904	3.66312	0.000249166	0.000962827	20399	1.60914
Fbxw8	1095.83	0.361178	0.0986109	3.66265	0.000249617	0.00096377	231672	1.30122
Dimt1	349.328	0.388359	0.106035	3.66255	0.000249714	0.00096388	66254	1.39909
Rundc1	545.55	0.318161	0.0869812	3.65781	0.000254378	0.000980285	217201	1.14364
Exd2	1174.16	0.328251	0.0897441	3.65763	0.000254554	0.000980696	97827	1.17981
Ube2g2	448.809	0.394411	0.107896	3.65548	0.000256699	0.00098869	22213	1.41616
Man2a1	579.864	0.478442	0.131122	3.64884	0.000263425	0.0010124	17158	1.71251
Atp1a1	7817.16	0.450713	0.123541	3.64827	0.000264009	0.0010141	11928	1.61282
Thumpd3	679.911	0.344947	0.0946412	3.64479	0.000267611	0.00102737	14911	1.23232
Lzic	177.282	0.428927	0.117777	3.64185	0.000270682	0.00103804	69151	1.53022
Crnkl1	491.415	0.349402	0.0960175	3.63894	0.000273763	0.00104901	66877	1.24479
Camk1	1734.78	0.237415	0.0652738	3.63722	0.000275594	0.00105556	52163	0.845134
Ptk7	230.906	0.643025	0.176791	3.6372	0.000275622	0.00105556	71461	2.28897
Bin3	176.152	0.37758	0.103827	3.63663	0.000276225	0.0010573	57784	1.34371
Atg4b	1415.03	0.188099	0.0517408	3.63541	0.000277542	0.00106205	66615	0.669005
Zfp429	41.3273	0.84975	0.233846	3.63381	0.000279268	0.00106808	72807	3.01999
Palmd	203.681	0.543241	0.149527	3.63306	0.000280078	0.00107062	114301	1.92998
Hsf1	657.47	0.411951	0.11339	3.63306	0.000280083	0.00107062	15499	1.46354
1700030J22Rik	100.579	0.458084	0.126103	3.63263	0.000280545	0.0010721	69528	1.62711
Fbxl14	532.27	0.271094	0.0746679	3.63067	0.000282689	0.00107934	101358	0.96203
Gpr151	70.7641	1.74804	0.48164	3.62934	0.000284142	0.00108439	240239	6.19935
Gsdmd	61.2667	0.698129	0.19239	3.62872	0.000284832	0.00108673	69146	2.47515
Agk	676.753	0.247141	0.0681161	3.62823	0.000285376	0.00108851	69923	0.87601
Twnk	232.425	0.388646	0.107271	3.62304	0.000291164	0.00110939	226153	1.3742
Pomc	198.028	1.65929	0.458143	3.62177	0.000292596	0.00111395	18976	5.86348
Ppp1ca	2380.05	0.302985	0.0836909	3.62029	0.000294275	0.00112004	19045	1.06992
Dbn1	2015.88	0.42814	0.118341	3.61785	0.000297066	0.00113036	56320	1.51011
Nlrc3	73.7385	0.534078	0.147667	3.61676	0.000298313	0.0011345	268857	1.8828
Lgalsl	1791.9	0.379463	0.104963	3.61522	0.000300094	0.00114066	216551	1.33675
Txndc5	1657.91	0.20134	0.0557084	3.61418	0.000301298	0.00114493	105245	0.70892
Synj2bp	1051.66	0.438191	0.121279	3.61309	0.000302572	0.00114916	24071	1.54207
Lsm4	225.544	0.579082	0.160355	3.61126	0.000304712	0.00115667	50783	2.03612
Tmem11	344.547	0.400224	0.110885	3.60936	0.000306958	0.00116426	216821	1.40595
Klhl2	1817.95	0.333302	0.0923476	3.60921	0.00030713	0.00116431	77113	1.17078
Nsun2	1806.02	0.173878	0.0481933	3.60793	0.000308655	0.00116944	28114	0.610403
Trmt12	197.741	0.440535	0.12213	3.60711	0.000309627	0.00117282	68260	1.54591
Srprb	476.395	0.269122	0.0746426	3.60547	0.000311586	0.00117929	20818	0.943654
D930048N14Rik	66.1218	0.507623	0.140796	3.60537	0.000311709	0.00117944	97775	1.77985
Dock7	1980.57	0.259724	0.0720678	3.60389	0.000313495	0.00118525	67299	0.910014
Ppfibp2	402.215	0.297015	0.0824437	3.60264	0.000315001	0.00119	19024	1.04005
Adamts5	85.2653	0.717612	0.199199	3.60249	0.000315187	0.00119038	23794	2.51267
Ptma	2583.43	0.252425	0.0700799	3.60196	0.000315824	0.00119247	19231	0.883628
Tbc1d13	839.136	0.221907	0.0616378	3.60017	0.000318006	0.00119943	70296	0.776134
Cysltr1	24.3016	0.995269	0.276708	3.59682	0.000322137	0.00121276	58861	3.47544
Fam171a2	547.77	0.70796	0.196902	3.59549	0.000323777	0.001218	217219	2.47061
Coq5	718.545	0.206774	0.0575093	3.59549	0.000323787	0.001218	52064	0.721587
Lyl1	24.9264	1.13588	0.315941	3.59521	0.000324126	0.00121863	17095	3.9634
Gtf2i	3883.4	0.196064	0.0545738	3.59263	0.000327354	0.00123011	14886	0.683279
Gldc	240.529	0.589103	0.16404	3.59122	0.000329129	0.00123547	104174	2.05163
Avpr1a	83.504	0.629686	0.175527	3.58739	0.000333999	0.00125309	54140	2.18895
C1ql2	149.042	0.668965	0.186527	3.58642	0.000335251	0.00125679	226359	2.32441
Mis12	516.583	0.384812	0.107309	3.58601	0.00033578	0.00125844	67139	1.33682
Ficd	328.489	0.390642	0.109007	3.58364	0.000338836	0.00126689	231630	1.35553
Crybg1	55.3697	0.929481	0.259415	3.58299	0.000339689	0.00126974	11630	3.22429
Apba3	244.095	0.616685	0.172196	3.5813	0.000341889	0.00127628	57267	2.1375
Uba1	8165.79	0.161999	0.0452488	3.58017	0.000343365	0.00128078	22201	0.561202
Sfxn3	1323.86	0.269949	0.0754211	3.57923	0.000344613	0.0012851	94280	0.934745
Abcd4	264.316	0.317046	0.0885871	3.57891	0.000345024	0.00128596	19300	1.09766
Polr1e	190.016	0.400794	0.11201	3.57821	0.000345953	0.00128874	64424	1.38714
Kif20b	25.3063	0.986321	0.275788	3.57637	0.0003484	0.00129718	240641	3.41062
Tmem246	1455.84	0.202554	0.056663	3.57472	0.000350608	0.00130335	67063	0.699861
Yipf3	613.269	0.421594	0.117953	3.57426	0.000351226	0.00130496	28064	1.45636
St3gal2	1076.51	0.307558	0.0861162	3.57143	0.000355042	0.00131707	20444	1.06099
1700123O20Rik	294.004	0.289158	0.0809796	3.57075	0.000355957	0.00132012	58248	0.997191
Imp3	384.535	0.292308	0.0818828	3.56984	0.000357202	0.00132404	102462	1.00761
Akap12	1920.48	0.335294	0.094008	3.56665	0.000361568	0.00133778	83397	1.15402
Rinl	45.246	0.559924	0.157036	3.56557	0.000363066	0.00134235	320435	1.92615
Ddx31	231.785	0.304157	0.0853042	3.56556	0.000363086	0.00134235	227674	1.0463
Rnf44	868.081	0.396395	0.111176	3.56546	0.000363216	0.00134248	105239	1.36353
Atf7	433.487	0.364651	0.102296	3.56466	0.000364331	0.00134625	223922	1.25385
Swt1	429.918	0.57096	0.160381	3.56001	0.000370837	0.00136744	66875	1.95886
P2rx4	342.926	0.316315	0.0889914	3.55444	0.000378781	0.00139312	18438	1.08231
Bach1	507.853	0.326887	0.0920203	3.55234	0.000381822	0.00140176	12013	1.11735
Shq1	174.237	0.316737	0.0892082	3.55054	0.000384445	0.00141029	72171	1.08171
Mast2	2072.87	0.23964	0.0674999	3.55022	0.000384908	0.00141163	17776	0.818284
Gan	555.988	0.283495	0.0798724	3.54935	0.000386184	0.00141594	209239	0.967627
Pih1d1	239.712	0.489683	0.137991	3.54866	0.00038719	0.0014189	68845	1.67084
Smg6	1521.79	0.308615	0.0870055	3.54708	0.000389528	0.00142709	103677	1.05221
Ercc1	291.698	0.511647	0.144277	3.54627	0.000390719	0.00143072	13870	1.74376
Syngap1	1732.48	0.350501	0.0989739	3.54135	0.000398086	0.00145582	240057	1.19171
Rtl5	1926.82	0.333631	0.094218	3.54106	0.000398526	0.00145668	331474	1.13419
Wdr76	106.54	0.559228	0.158015	3.53908	0.000401522	0.00146575	241627	1.8993
Vps18	617.345	0.604381	0.170773	3.53908	0.000401525	0.00146575	228545	2.05265
Frmd4a	2296.82	0.274109	0.0774637	3.53854	0.000402339	0.00146835	209630	0.930711
Mapk14	1375.72	0.183417	0.0518979	3.5342	0.000409013	0.00149117	26416	0.621466
Zswim3	193.554	0.609347	0.172514	3.53216	0.000412187	0.00150168	67538	2.06258
Gfra1	1399.75	0.233488	0.066104	3.53213	0.000412233	0.00150168	14585	0.790323
Mc3r	116.794	0.406487	0.115085	3.53207	0.00041232	0.00150168	17201	1.37586
Stambpl1	540.265	0.262891	0.0745226	3.52767	0.000419238	0.0015257	76630	0.887925
Ncapg	23.8635	1.44686	0.41057	3.52402	0.000425058	0.00154332	54392	4.87815
Bcr	2209.23	0.29117	0.08266	3.52251	0.000427487	0.00155056	110279	0.980976
Sema3a	293.448	0.669479	0.190062	3.52242	0.00042763	0.00155068	20346	2.25543
Zfp710	304.006	0.53212	0.151092	3.52182	0.000428594	0.00155378	209225	1.79216
Atg101	252.999	0.538062	0.152868	3.51979	0.000431894	0.00156534	68118	1.81037
Anxa1	170.344	0.860907	0.244661	3.51877	0.000433554	0.00157096	16952	2.89519
Id3	368.191	0.719789	0.204685	3.51657	0.000437155	0.00158279	15903	2.41803
Col2a1	96.1117	0.672143	0.191268	3.51414	0.000441182	0.00159656	12824	2.2553
Phtf1	1244.69	0.281294	0.0800498	3.51399	0.00044143	0.00159705	18685	0.943781
Nectin2	200.184	0.543774	0.154754	3.5138	0.000441743	0.00159757	19294	1.82427
Parp16	124.879	0.348184	0.0990913	3.51377	0.000441801	0.00159757	214424	1.16808
Cemip2	483.944	0.304477	0.086671	3.51302	0.000443047	0.00160167	83921	1.02108
Jpt1	901.4	0.329697	0.0938612	3.5126	0.000443744	0.00160378	15374	1.10543
Add1	5541.09	0.170849	0.0486707	3.5103	0.000447593	0.00161728	11518	0.572193
Pdlim5	1049.84	0.346698	0.0987868	3.50956	0.000448843	0.00162139	56376	1.16071
Sbk1	730.575	0.467537	0.133245	3.50886	0.000450027	0.00162484	104175	1.56474
Selplg	295.058	0.65834	0.188027	3.50131	0.000462975	0.00166754	20345	2.1952
Map2k2	963.616	0.5849	0.167164	3.49895	0.000467096	0.00168048	26396	1.94806
Hcrtr2	241.012	0.575755	0.16466	3.49663	0.000471178	0.00169345	387285	1.91543
Pepd	569.947	0.408827	0.116983	3.49476	0.000474495	0.00170321	18624	1.35885
Ralbp1	1875.69	0.20977	0.0600419	3.49372	0.000476339	0.00170854	19765	0.696872
Vrk3	339.925	0.33243	0.0951995	3.49193	0.00047954	0.00171915	101568	1.10339
Ikzf4	307.875	0.320858	0.0919033	3.49126	0.000480751	0.00172305	22781	1.06463
Aff1	495.126	0.441516	0.126493	3.49044	0.000482226	0.00172791	17355	1.4644
Sec31a	2104.07	0.17695	0.0507136	3.48921	0.000484459	0.00173495	69162	0.586545
Rab29	68.1698	0.547909	0.15703	3.4892	0.000484475	0.00173495	226422	1.81617
Zfp213	114.633	0.670943	0.192541	3.48468	0.000492728	0.00176259	449521	2.21907
Abracl	97.602	0.512049	0.146956	3.48436	0.000493312	0.00176407	73112	1.69328
Cacng8	278.445	0.618033	0.177481	3.48225	0.000497223	0.00177626	81905	2.04164
Lrrc8c	458.371	0.363746	0.104462	3.4821	0.000497501	0.00177681	100604	1.20153
Chst3	90.8473	0.397047	0.114103	3.47972	0.000501939	0.00179131	53374	1.31
Vasn	162.068	0.695113	0.199873	3.47778	0.00050559	0.00180343	246154	2.29123
Ccdc8	94.6789	0.636992	0.183268	3.47575	0.000509433	0.00181622	434130	2.09756
Rps18	2151.62	0.393434	0.113236	3.47446	0.000511878	0.00182402	20084	1.29472
Nt5c3b	579.598	0.221474	0.063745	3.47438	0.000512036	0.00182413	68106	0.728806
Trip6	122.654	0.678354	0.195339	3.4727	0.000515255	0.00183468	22051	2.23041
Utp4	568.586	0.258414	0.0744403	3.47142	0.000517712	0.00184157	21771	0.849125
P4hb	3160.1	0.199812	0.0575797	3.47019	0.000520096	0.00184885	18453	0.656167
Fas	92.2598	0.514605	0.148301	3.47001	0.000520437	0.00184895	14102	1.68977
Ly6a	340.291	0.420799	0.121315	3.46864	0.000523091	0.00185792	110454	1.38082
Aven	162.705	0.376341	0.108568	3.4664	0.00052748	0.00187023	74268	1.23357
E2f3	505.651	0.33697	0.0972189	3.4661	0.000528072	0.00187186	13557	1.10435
Fitm2	743.839	0.222183	0.064114	3.46543	0.000529381	0.00187603	228859	0.727922
Nabp1	276.601	0.445252	0.128523	3.46439	0.000531445	0.00188287	109019	1.458
3110082I17Rik	102.212	0.492341	0.142165	3.46316	0.000533862	0.00189002	73212	1.61122
Rpl22	1640.61	0.177406	0.0512372	3.46245	0.000535274	0.00189408	19934	0.580371
Pex5	969.596	0.282072	0.0814942	3.46126	0.000537661	0.00190157	19305	0.922234
Ebp	286.071	0.262542	0.0759601	3.45631	0.000547631	0.00193395	13595	0.856282
Ifrd2	105.437	0.729306	0.211172	3.45361	0.000553138	0.00195	15983	2.37547
Dgkk	795.494	0.605378	0.175301	3.45337	0.000553628	0.00195093	331374	1.97158
Rab35	1341.29	0.218625	0.0633081	3.45335	0.000553677	0.00195093	77407	0.712005
Ndufaf2	222.16	0.268716	0.077897	3.44963	0.000561346	0.00197468	75597	0.873535
Hspbap1	118.576	0.460738	0.133564	3.44955	0.000561512	0.00197468	66667	1.49769
Nck1	542.865	0.403091	0.116853	3.44955	0.00056153	0.00197468	17973	1.3103
Col6a5	203.319	0.679994	0.197188	3.44845	0.000563821	0.00198224	665033	2.2092
Tuba1a	12826.9	0.196914	0.0571388	3.44625	0.000568423	0.00199694	22142	0.639052
Tbc1d14	1189.8	0.239831	0.0696197	3.44488	0.00057132	0.00200662	100855	0.777802
Id2	1326.61	0.500259	0.14531	3.4427	0.000575948	0.00202037	15902	1.62065
Cct7	4319.44	0.184345	0.0535559	3.4421	0.000577214	0.00202381	12468	0.597031
Eml4	1029.32	0.28184	0.0819006	3.44124	0.000579055	0.00202926	78798	0.912394
Nav2	1293.69	0.341967	0.0993938	3.44053	0.000580573	0.00203408	78286	1.10666
Cks1b	33.2566	0.610456	0.177474	3.43969	0.000582378	0.0020399	54124	1.9747
Crip3	49.9057	0.795905	0.231413	3.43933	0.000583158	0.00204213	114570	2.57413
Thoc6	82.7221	0.553887	0.161242	3.43512	0.000592288	0.0020712	386612	1.78765
Ldlr	1010.04	0.456209	0.132808	3.4351	0.000592335	0.0020712	16835	1.47238
Irak2	349.412	0.316523	0.0922259	3.43204	0.00059906	0.00209214	108960	1.02
Zfp36l2	381.734	0.504699	0.147067	3.43176	0.000599676	0.00209377	12193	1.62618
Cct2	4126.74	0.14272	0.0416099	3.42996	0.000603669	0.00210564	12461	0.459445
Ip6k2	1590.18	0.197836	0.0576942	3.42905	0.000605705	0.00211171	76500	0.636585
Ppard	177.189	0.669987	0.195658	3.42428	0.000616425	0.00214487	19015	2.15074
Taco1	153.268	0.411549	0.120205	3.42373	0.000617686	0.00214873	70207	1.32076
Cox10	271.989	0.373471	0.109095	3.42337	0.000618504	0.00215105	70383	1.19834
Arid3a	153.206	0.452237	0.132141	3.42239	0.000620726	0.00215772	13496	1.45037
Mitf	182.193	0.537393	0.157068	3.4214	0.000623003	0.00216405	17342	1.72262
Fam206a	437.132	0.30332	0.0886671	3.42089	0.000624177	0.00216653	230234	0.972047
Rnaseh2c	116.059	0.637634	0.186577	3.41754	0.000631896	0.00219118	68209	2.04002
6030458C11Rik	661.906	0.279043	0.0816783	3.41637	0.000634614	0.00219953	77877	0.892238
Galnt11	991.344	0.203123	0.059464	3.4159	0.00063572	0.00220282	231050	0.64933
Csf3r	89.0156	0.484213	0.141764	3.41562	0.000636378	0.00220457	12986	1.54768
Rtkn	463.506	0.486178	0.142411	3.4139	0.000640407	0.00221582	20166	1.55263
Phkb	1377.03	0.329653	0.0966079	3.41227	0.000644232	0.00222797	102093	1.05191
March4	354.459	0.306099	0.0897184	3.41178	0.000645405	0.00223094	381270	0.976508
Ube2l6	97.0619	0.481116	0.141068	3.41052	0.000648383	0.00224057	56791	1.53388
Rbm14	315.726	0.399931	0.117266	3.41047	0.000648508	0.00224057	56275	1.27501
Chodl	230.177	0.526876	0.15463	3.40733	0.000656018	0.00226487	246048	1.67709
2610021A01Rik	638.968	0.440199	0.1292	3.40711	0.000656552	0.00226616	668572	1.40103
Arhgap30	71.4671	0.584276	0.171528	3.40631	0.000658476	0.00227169	226652	1.85885
Shroom4	204.671	0.468757	0.137646	3.40552	0.000660381	0.00227729	208431	1.49074
Celf3	1611.6	0.442167	0.129839	3.40551	0.000660418	0.00227729	78784	1.40617
F11r	145.085	0.348938	0.102497	3.40438	0.000663142	0.00228613	16456	1.10906
Tram2	53.2534	0.5535	0.162838	3.39909	0.000676106	0.00232686	170829	1.75459
Prps1l3	306.823	0.437476	0.128713	3.39886	0.000676672	0.00232824	328099	1.38663
Tmem258	384.369	0.250764	0.0738565	3.39529	0.000685553	0.00235595	69038	0.793408
Mgp	407.664	1.22061	0.359766	3.3928	0.00069182	0.00237461	17313	3.85715
Zfp7	225.799	0.346281	0.102069	3.39261	0.00069231	0.00237514	223669	1.09414
Tbrg4	425.15	0.364105	0.107335	3.39223	0.000693273	0.00237729	21379	1.15024
Smurf1	910.369	0.305367	0.0900353	3.39164	0.000694755	0.00238123	75788	0.964402
Sstr1	202.908	0.476307	0.14046	3.39105	0.00069626	0.00238466	20605	1.50381
Hes1	125.485	0.537576	0.158761	3.38607	0.000709002	0.0024242	15205	1.69301
Slc25a15	317.997	0.314194	0.0928469	3.38399	0.000714395	0.0024397	18408	0.988472
Cxcr4	46.9982	0.647132	0.191289	3.38301	0.000716973	0.00244792	12767	2.0349
Gpr83	750.987	0.505779	0.149586	3.38118	0.000721741	0.00246171	14608	1.58896
Flot1	1422.97	0.414945	0.122786	3.37942	0.000726383	0.00247588	14251	1.30244
1700067K01Rik	19.5231	2.64882	0.784033	3.37845	0.000728959	0.00248406	73453	8.31012
Col18a1	387.411	0.712933	0.211034	3.37829	0.000729389	0.00248493	12822	2.2365
Csk	445.8	0.473939	0.140307	3.37788	0.000730465	0.00248765	12988	1.48646
Gtf2e2	318.52	0.40142	0.118857	3.37733	0.000731931	0.0024918	68153	1.25867
Cnot3	530.371	0.341262	0.101063	3.37673	0.000733526	0.00249483	232791	1.06972
Dusp18	353.052	0.379162	0.112359	3.37457	0.000739323	0.00251034	75219	1.18722
Ift22	911.872	0.252435	0.0748104	3.37434	0.000739942	0.00251184	67286	0.790325
Lamp5	316.344	1.06721	0.316322	3.37381	0.000741362	0.00251606	76161	3.34034
Hs3st2	88.7041	0.827273	0.245244	3.37326	0.000742828	0.00251923	195646	2.58863
Fam136a	601.819	0.297729	0.0883108	3.37138	0.000747934	0.00253473	66488	0.930742
Yars	1950.27	0.205802	0.0610472	3.37119	0.000748441	0.00253573	107271	0.643304
Morc2b	101.334	0.588953	0.174775	3.36978	0.00075229	0.00254523	240069	1.83966
Ccdc51	103.253	0.464783	0.137948	3.36927	0.000753682	0.00254873	66658	1.45143
Rhot2	528.982	0.33142	0.0983986	3.36813	0.000756787	0.00255862	214952	1.03437
Dpp9	589.158	0.514013	0.152754	3.36496	0.000765547	0.00258392	224897	1.60168
Wbp1l	668.428	0.338381	0.100644	3.36215	0.00077338	0.00260603	226178	1.05291
Lpcat3	371.043	0.304552	0.0906121	3.36105	0.000776456	0.00261577	14792	0.947121
Tmem69	269.751	0.347982	0.103554	3.36039	0.000778325	0.00262082	230657	1.08182
Ifi27	523.575	0.441527	0.131427	3.35949	0.000780864	0.00262822	52668	1.37201
Mllt1	591.418	0.538168	0.160223	3.35888	0.000782603	0.00263335	64144	1.6718
Wdr92	263.147	0.36689	0.109337	3.35559	0.000791955	0.00266104	103784	1.13783
Rela	393.345	0.493868	0.147226	3.35449	0.000795123	0.00267105	19697	1.53078
Eng	179.143	0.551855	0.164516	3.35442	0.000795329	0.00267111	13805	1.71045
Lat2	60.2647	0.482623	0.143933	3.35311	0.000799085	0.00268245	56743	1.49488
Rpl10a	1427.05	0.321229	0.0958227	3.35232	0.00080136	0.00268945	19896	0.99458
Card9	57.7862	0.607933	0.181369	3.35191	0.000802572	0.00269225	332579	1.88187
Aacs	666.214	0.539199	0.160902	3.3511	0.00080491	0.00269945	78894	1.66842
Serf2	694.816	0.225492	0.0673517	3.34798	0.000814016	0.00272935	378702	0.696629
Fbxl19	836.966	0.314224	0.0939033	3.34625	0.000819118	0.00274451	233902	0.969901
Ube2cbp	122.525	0.392905	0.117425	3.34602	0.000819817	0.00274595	70348	1.21262
Phlda3	600.878	0.362068	0.108212	3.34592	0.000820101	0.00274595	27280	1.11739
Dnajb11	979.917	0.226092	0.0675803	3.34553	0.00082125	0.0027487	67838	0.697612
Gpnmb	37.3028	0.911942	0.272637	3.34489	0.000823158	0.0027522	93695	2.8129
Atad3a	762.25	0.346292	0.103569	3.34357	0.000827064	0.00276395	108888	1.06743
Cast	482.833	0.460932	0.13807	3.3384	0.000842627	0.00281133	12380	1.41707
Atf4	2178.77	0.283298	0.0849404	3.33526	0.000852205	0.00284128	11911	0.869571
Trim46	819.23	0.506852	0.151991	3.33475	0.000853771	0.00284517	360213	1.55536
Cyba	74.161	0.754995	0.226471	3.33374	0.000856881	0.00285352	13057	2.31563
Mageh1	620.865	0.245093	0.0735231	3.33354	0.000857475	0.00285483	75625	0.751645
Smoc2	55.0921	0.877241	0.263192	3.33308	0.000858888	0.00285886	64074	2.68968
Cdh20	438.034	0.426604	0.128044	3.33169	0.000863201	0.0028712	23836	1.30707
Sdc3	4730.08	0.2956	0.0887323	3.33137	0.000864203	0.00287386	20970	0.905536
Zgpat	957.08	0.296664	0.0890582	3.33113	0.000864952	0.002875	229007	0.908685
Itgb4	184.786	0.659492	0.198014	3.33054	0.000866782	0.00288041	192897	2.01942
Wdr36	864.088	0.287494	0.0863551	3.32921	0.000870924	0.00289282	225348	0.879738
Mlx	512.56	0.24767	0.0744174	3.32811	0.000874362	0.0029021	21428	0.75745
Bag2	209.246	0.356292	0.107176	3.32436	0.000886207	0.00293877	213539	1.08757
Zfp719	512.83	0.447788	0.134809	3.32164	0.000894905	0.00296623	210105	1.36496
Smarcc1	1398.26	0.221812	0.0668201	3.31953	0.000901681	0.0029852	20588	0.675405
Mrc1	122.522	0.948996	0.285897	3.31936	0.00090224	0.00298636	17533	2.88939
Ephb3	150.217	0.583136	0.175756	3.31788	0.00090703	0.00299941	13845	1.77412
Prkcsh	1200.54	0.455339	0.137241	3.3178	0.000907309	0.00299964	19089	1.38525
Pknox1	276.079	0.287331	0.0866328	3.31666	0.000911013	0.00301048	18771	0.873624
Olig2	358.393	0.37246	0.112306	3.31646	0.000911666	0.00301193	50913	1.13234
Gnai3	1074.43	0.363177	0.109533	3.31568	0.000914217	0.00301966	14679	1.10368
Fam196a	397.662	0.436028	0.131533	3.31497	0.000916539	0.00302663	627214	1.32459
Rps27l	262.136	0.386508	0.116661	3.31307	0.000922768	0.00304436	67941	1.17302
Diexf	317.432	0.244588	0.0738414	3.31234	0.000925201	0.00305168	215193	0.742021
Cars2	216.757	0.378476	0.114286	3.31166	0.00092745	0.00305839	71941	1.14781
Rrp7a	1355.72	0.364909	0.110219	3.31075	0.000930447	0.00306613	74778	1.10615
Hpcal4	6028.16	0.349323	0.105522	3.31042	0.000931568	0.0030684	170638	1.05872
Casp3	290.995	0.356146	0.10761	3.3096	0.00093429	0.00307665	12367	1.07895
C1qtnf1	72.6335	0.531076	0.160485	3.3092	0.000935642	0.00308039	56745	1.60857
Fam120a	2549.65	0.216275	0.0653669	3.30864	0.000937517	0.00308528	218236	0.654886
Tnfaip8l2	25.398	0.941493	0.284557	3.30862	0.000937562	0.00308528	69769	2.85084
Dennd2a	442.368	0.369628	0.111771	3.307	0.000943023	0.0031011	209773	1.1183
Zfp72	166.312	0.584706	0.176838	3.30645	0.000944858	0.00310641	238722	1.76852
Gipc1	411.104	0.577387	0.17468	3.3054	0.000948402	0.00311734	67903	1.74545
Cuta	385.015	0.399767	0.120994	3.30402	0.000953092	0.00313203	67675	1.20764
Pank2	985.629	0.246047	0.0744841	3.30335	0.000955358	0.00313802	74450	0.743022
Ost4	249.108	0.308892	0.0935273	3.30269	0.000957606	0.00314468	67695	0.932487
Snx33	318.792	0.308998	0.0936814	3.2984	0.000972391	0.00319175	235406	0.930752
St14	23.6589	1.36298	0.413239	3.2983	0.000972739	0.00319216	19143	4.10532
Pappa	104.522	0.763741	0.231665	3.29674	0.000978131	0.00320837	18491	2.29856
Haus3	156.934	0.562175	0.170736	3.29265	0.000992472	0.0032494	231123	1.68837
Caap1	198.5	0.34755	0.105639	3.28996	0.001002	0.00327832	67770	1.04235
Prdm15	457.45	0.300951	0.0915892	3.28588	0.00101664	0.00332241	114604	0.900696
Slc4a1ap	687.61	0.231879	0.0705735	3.28563	0.00101753	0.00332455	20534	0.693886
Eif3l	1414.55	0.175087	0.0533484	3.28196	0.00103087	0.00336567	223691	0.522951
1810037I17Rik	587.756	0.262363	0.0799661	3.28092	0.00103468	0.00337669	67704	0.783203
Spsb1	369.6	0.569186	0.173517	3.28029	0.001037	0.00338187	74646	1.69858
Slc18a3	22.8389	1.40205	0.427506	3.2796	0.00103953	0.00338564	20508	4.18255
Adam15	1455.11	0.438091	0.133586	3.27947	0.00104004	0.00338638	11490	1.3068
Cmtm7	39.6085	0.81425	0.248431	3.27757	0.00104706	0.00340845	102545	2.42649
Zfp568	165.82	0.404157	0.123376	3.27582	0.00105356	0.00342547	243905	1.20331
Rabep2	177.372	0.621452	0.189712	3.27577	0.00105373	0.00342547	70314	1.85023
Rps19bp1	182.262	0.403207	0.123117	3.27499	0.00105667	0.00343347	66538	1.19997
Mrps2	561.727	0.182795	0.0558742	3.27155	0.00106959	0.00347306	118451	0.543045
Comt	931.085	0.351466	0.10746	3.27068	0.00107288	0.00348294	12846	1.04366
Stx4a	550.303	0.365342	0.111727	3.26996	0.00107562	0.00348968	20909	1.08446
Saysd1	81.4618	0.459688	0.14058	3.26994	0.0010757	0.00348968	67509	1.3645
Bcl2l12	40.4294	0.789221	0.241403	3.26931	0.00107811	0.00349672	75736	2.34188
Gpatch4	371.411	0.281169	0.0860469	3.26763	0.00108452	0.00351509	66614	0.833601
Plscr2	115.447	0.664843	0.203567	3.26596	0.00109092	0.00353502	18828	1.9694
A4galt	72.2825	0.774789	0.237382	3.26389	0.00109894	0.00355534	239559	2.29262
Tspan17	400.478	0.434768	0.133268	3.26235	0.00110491	0.00357302	74257	1.28547
Phrf1	1011.11	0.271004	0.0831808	3.25801	0.00112195	0.00362317	101471	0.79947
Snrpa	488.349	0.428972	0.131688	3.2575	0.00112398	0.00362808	53607	1.26514
Tbc1d25	188.741	0.348046	0.106876	3.25654	0.00112781	0.0036396	209815	1.02596
Ergic1	2524.74	0.181176	0.055636	3.25646	0.00112811	0.00363974	67458	0.534044
Tmem200c	158.093	0.427316	0.131258	3.25555	0.00113172	0.00364973	622645	1.25898
1700010I14Rik	77.7147	0.426694	0.131112	3.25442	0.00113625	0.00366185	66931	1.25641
Prim2	205.009	0.258797	0.0795972	3.25134	0.00114862	0.00369836	19076	0.760819
Ppil1	229.366	0.416723	0.128292	3.24824	0.00116123	0.00373812	68816	1.22312
Gpr107	1279.2	0.174463	0.0537221	3.24751	0.00116419	0.00374593	277463	0.511871
Zfp219	590.66	0.468026	0.144174	3.24626	0.00116931	0.00375987	69890	1.37228
Celsr1	118.461	0.611024	0.188237	3.24603	0.00117025	0.00376203	12614	1.79135
Rbm45	488.538	0.248294	0.0765017	3.2456	0.00117205	0.00376696	241490	0.727762
Hspe1	948.713	0.245146	0.0755619	3.24431	0.00117735	0.00378314	15528	0.718057
Klhl6	41.2983	0.789052	0.243245	3.24385	0.00117925	0.00378838	239743	2.31066
Rpl27	910.427	0.443202	0.136645	3.24346	0.00118088	0.00379191	19942	1.29761
Tdrp	440.137	0.253949	0.0783093	3.24289	0.00118323	0.00379861	72148	0.743289
Tbc1d10a	351.398	0.484754	0.149497	3.24257	0.00118458	0.00380207	103724	1.4186
Usp21	579.955	0.25173	0.0776674	3.24113	0.00119056	0.00381868	30941	0.736122
Nxph3	124.783	0.811094	0.250341	3.23996	0.00119547	0.00383356	104079	2.37039
Hax1	672.743	0.209915	0.064791	3.23988	0.00119581	0.00383377	23897	0.613443
Harbi1	162.013	0.306058	0.0945033	3.2386	0.00120118	0.00384927	241547	0.89381
Tigar	422.273	0.304339	0.0939825	3.23825	0.00120264	0.00385306	319801	0.888629
Gorasp1	506.346	0.359789	0.111137	3.23736	0.00120641	0.00386167	74498	1.05005
Oat	2558.98	0.143908	0.044465	3.23643	0.00121036	0.00387256	18242	0.419791
Gcnt1	91.1349	0.625785	0.193367	3.23625	0.0012111	0.00387403	14537	1.8253
Ahsa1	1762.33	0.185331	0.0572981	3.2345	0.00121854	0.00389347	217737	0.540084
Dcps	255.494	0.290592	0.0900244	3.22792	0.00124694	0.00397972	69305	0.843923
Nqo2	303.341	0.446874	0.138471	3.2272	0.00125007	0.00398881	18105	1.29731
Fes	68.6978	0.627384	0.194425	3.22686	0.00125156	0.00399178	14159	1.82101
Tyw1	339.171	0.383152	0.118743	3.22674	0.00125207	0.00399251	100929	1.11205
Gpat4	1801.14	0.142986	0.0443258	3.22581	0.00125618	0.0040047	102247	0.414797
Twf1	1132.98	0.229771	0.0712501	3.22485	0.00126037	0.00401536	19230	0.666222
Mitd1	195.925	0.436728	0.13543	3.22475	0.00126083	0.00401592	69028	1.26622
Tmem109	521.361	0.490458	0.152105	3.22447	0.00126207	0.00401898	68539	1.4218
Map6	2323.34	0.219491	0.0680798	3.22403	0.00126399	0.00402329	17760	0.636142
Nup50	1002.64	0.203474	0.0631175	3.22374	0.00126529	0.0040265	18141	0.58963
Dcakd	317.003	0.430864	0.133658	3.22365	0.0012657	0.00402692	68087	1.2485
Chmp1b	500.388	0.335548	0.104117	3.22281	0.0012694	0.00403779	67064	0.971881
Tcf7	57.2369	0.602972	0.187111	3.22254	0.00127061	0.00404073	21414	1.7462
Pik3ap1	45.1387	0.750782	0.233015	3.22203	0.00127287	0.00404527	83490	2.17368
Lrrc4	883.711	0.294145	0.0913433	3.22022	0.00128094	0.00406903	192198	0.850807
Qrsl1	283.392	0.272685	0.0847035	3.21929	0.00128508	0.00408127	76563	0.788352
Rbm10	843.137	0.312642	0.0972083	3.2162	0.00129899	0.00412139	236732	0.902408
Csnk2a2	1139.01	0.138459	0.0430509	3.21616	0.00129917	0.00412139	13000	0.399638
Galnt10	432.337	0.398049	0.123847	3.21403	0.00130886	0.00414936	171212	1.14762
Gga3	1381.15	0.24059	0.0749095	3.21174	0.00131934	0.00417605	260302	0.692813
Rbpj	631.243	0.31955	0.0996416	3.20699	0.0013413	0.00423798	19664	0.917899
Prmt3	656.342	0.175837	0.0548337	3.20673	0.00134251	0.00424011	71974	0.505018
Anxa8	54.6579	0.763923	0.238225	3.20672	0.00134257	0.00424011	11752	2.19403
Sin3b	2028.8	0.340865	0.10636	3.20483	0.00135144	0.00426432	20467	0.97801
Slc1a5	106.549	0.553761	0.17288	3.20315	0.00135935	0.00428644	20514	1.58745
Bcorl1	309.635	0.419173	0.130878	3.20277	0.00136112	0.00429106	320376	1.20139
Psmb8	68.758	0.802196	0.250491	3.20249	0.00136244	0.00429429	16913	2.29884
[truncated: 12,194 more rows]

## Sheet: b.d5_deg
gene	baseMean	log2FoldChange	lfcSE	stat	pvalue	padj	entrez	order
A2m	731.972	1.83351	0.113139	16.2059	4.58306e-59	6.50473e-55	232345	106.965
Abhd4	1867.45	0.788	0.0500942	15.7304	9.36592e-56	6.64653e-52	105501	43.3624
Epb41l2	1794.31	0.75911	0.0513085	14.795	1.57741e-49	7.46272e-46	13822	37.0461
Fyn	2348.1	0.615529	0.0425701	14.4592	2.19361e-47	7.78346e-44	14360	28.7199
Serpina3n	4581.4	1.27054	0.0955238	13.3008	2.29052e-40	6.50186e-37	20716	50.3644
Clu	14806.7	0.880094	0.0663355	13.2673	3.58241e-40	8.47418e-37	12759	34.716
Tns3	1540.61	0.672135	0.0516152	13.022	9.1704e-39	1.65144e-35	319939	25.5664
Itpr2	941.454	0.579975	0.0498028	11.6454	2.42066e-31	3.81738e-28	16439	17.7566
Gfap	10523.1	1.27713	0.115498	11.0576	2.0141e-28	2.85862e-25	14580	35.3714
Plxnb3	639.234	0.900572	0.0842795	10.6855	1.18944e-26	1.5347e-23	140571	23.347
Fcrls	216.549	1.29528	0.124717	10.3857	2.8798e-25	3.40609e-22	80891	31.7869
Olfml3	367.101	0.99397	0.0976183	10.1822	2.381e-24	2.50345e-21	99543	23.4808
Mlc1	4265.27	0.421286	0.0414337	10.1677	2.76341e-24	2.61474e-21	170790	9.92489
Gpr17	1034.14	1.81816	0.179931	10.1047	5.26301e-24	4.66862e-21	574402	42.3245
Pbxip1	1855.89	0.714679	0.0708515	10.087	6.30667e-24	5.26533e-21	229534	16.5807
Cd9	1172.31	0.715347	0.0709704	10.0795	6.80562e-24	5.36623e-21	12527	16.5725
Sirt2	1831.97	0.744167	0.0740531	10.0491	9.27008e-24	6.92475e-21	64383	17.1403
Bcas1	3179.87	0.855359	0.0868607	9.84749	7.02791e-23	4.98735e-20	76960	18.9489
Tprkb	1970.62	0.399448	0.0421395	9.47916	2.5633e-21	1.51587e-18	69786	8.22511
Bmp4	56.7128	1.88307	0.199988	9.41592	4.6894e-21	2.66227e-18	12159	38.2807
Prelp	502.345	1.08943	0.116943	9.31589	1.20939e-20	6.60186e-18	116847	21.6986
Sfxn5	3924.86	0.446748	0.0485122	9.20897	3.29263e-20	1.66901e-17	94282	8.70374
Enpp6	279.012	1.63453	0.178653	9.14917	5.73709e-20	2.80781e-17	320981	31.4504
Nnat	9958.26	0.85702	0.0939911	9.11809	7.64603e-20	3.61734e-17	18111	16.3833
Map4k4	2669.82	0.384663	0.042417	9.0686	1.20557e-19	5.51955e-17	26921	7.27736
Selenop	7386.01	0.476991	0.0531443	8.9754	2.8232e-19	1.25218e-16	20363	8.84784
Hmgcs2	385.261	1.08619	0.121479	8.94139	3.84322e-19	1.65294e-16	15360	20.0025
Lcat	233.6	0.992783	0.111325	8.91791	4.75178e-19	1.98359e-16	16816	18.1909
Ctnna1	1771.27	0.334749	0.0378433	8.84566	9.09879e-19	3.68969e-16	12385	6.03922
Itpkb	1868.32	0.523425	0.0598555	8.74481	2.23395e-18	8.80733e-16	320404	9.23894
Ndrg2	20460.8	0.399819	0.0459697	8.69744	3.39445e-18	1.30209e-15	29811	6.98453
Aqp4	2880.99	0.987863	0.115181	8.5766	9.77219e-18	3.64991e-15	11829	16.8036
Fbln5	486.789	1.08152	0.127958	8.45214	2.86017e-17	1.04088e-14	23876	17.8922
Il6st	2748.4	0.510812	0.0617803	8.26821	1.35984e-16	4.70737e-14	16195	8.10481
S100b	2961.84	0.424489	0.0516862	8.21281	2.1607e-16	7.30163e-14	20203	6.6498
Abhd3	1250.09	0.431617	0.0526615	8.19607	2.48372e-16	8.19803e-14	106861	6.73534
Inppl1	540.185	0.515593	0.0629413	8.19165	2.5766e-16	8.31129e-14	16332	8.03755
Lamp1	6662.55	0.234845	0.0289933	8.09998	5.4969e-16	1.73372e-13	16783	3.58371
Asrgl1	4074.65	0.384187	0.0474903	8.0898	5.9763e-16	1.84395e-13	66514	5.8487
Zfp488	104.448	0.939745	0.116795	8.04614	8.54495e-16	2.58039e-13	382867	14.1603
Prdx6	3866.36	0.373895	0.0465112	8.03881	9.07156e-16	2.65681e-13	11758	5.62424
Lims2	163.967	1.07161	0.133327	8.03745	9.17237e-16	2.65681e-13	225341	16.1144
Tpp1	1375.01	0.358506	0.045096	7.94985	1.86734e-15	5.30063e-13	12751	5.28036
Abca1	1852.69	0.652569	0.0823322	7.92606	2.26214e-15	6.2954e-13	11303	9.55719
Vim	2921.29	0.859627	0.109976	7.8165	5.43131e-15	1.48244e-12	22352	12.2627
Appl2	2524.27	0.341794	0.0441822	7.73602	1.0258e-14	2.74702e-12	216190	4.78134
Aldh7a1	1680.39	0.374229	0.0484012	7.73182	1.0602e-14	2.78657e-12	110695	5.22971
Chst3	90.8473	0.876467	0.113655	7.71164	1.24207e-14	3.20522e-12	53374	12.188
Ppfibp1	998.497	0.52129	0.0677501	7.69431	1.42261e-14	3.60555e-12	67533	7.21826
Mgst1	424.641	0.522035	0.0679049	7.68774	1.49754e-14	3.72887e-12	56615	7.21694
Fcgr2b	352.387	1.24311	0.162475	7.65109	1.99288e-14	4.87671e-12	14130	17.0313
Scara3	485.668	0.704262	0.092746	7.59345	3.11499e-14	7.49341e-12	219151	9.51215
Plpp3	4271.34	0.364491	0.0481184	7.57488	3.5947e-14	8.50327e-12	67916	4.90034
Dhrs1	1664.94	0.474514	0.062828	7.55259	4.26674e-14	9.92752e-12	52585	6.34421
Cryzl2	232.909	0.665698	0.0882595	7.54251	4.61026e-14	1.04624e-11	226527	8.87793
Mpzl1	356.958	0.5769	0.0764962	7.54155	4.64404e-14	1.04624e-11	68481	7.69187
Csf3r	89.0156	0.904595	0.120406	7.51286	5.78506e-14	1.28293e-11	12986	11.9748
Cst3	11334.4	0.533998	0.0711146	7.50897	5.95925e-14	1.30123e-11	13010	7.06202
Acox1	4918.2	0.198818	0.026852	7.40419	1.3195e-13	2.75408e-11	11430	2.56069
Syne2	787.378	0.419641	0.0568427	7.38251	1.55334e-13	3.14951e-11	319565	5.37508
Adhfe1	461.472	0.501042	0.0680054	7.36769	1.7361e-13	3.47049e-11	76187	6.39351
Cnp	7029.61	0.565955	0.0772736	7.32404	2.40613e-13	4.74309e-11	12799	7.14161
Hadha	1622.55	0.304406	0.0416033	7.31687	2.53817e-13	4.93482e-11	97212	3.83414
Tnr	3808.68	0.545268	0.0746009	7.30913	2.68871e-13	5.15687e-11	21960	6.85426
Ly6a	340.291	0.699133	0.0958536	7.29375	3.01439e-13	5.65431e-11	110454	8.7537
Neu4	240.255	0.74418	0.102038	7.29316	3.02774e-13	5.65431e-11	241159	9.3163
Anxa5	1810.97	0.395221	0.0543789	7.2679	3.65119e-13	6.71441e-11	11747	4.91558
P4ha3	211.195	0.719293	0.098988	7.26647	3.69002e-13	6.71441e-11	320452	8.94295
Plcd4	642.95	0.489114	0.0673472	7.26258	3.79781e-13	6.82308e-11	18802	6.07503
Pyroxd2	46.3631	1.2022	0.167459	7.17907	7.01891e-13	1.24524e-10	74580	14.6112
Cd109	432.506	0.965689	0.134979	7.15439	8.40485e-13	1.47272e-10	235505	11.6611
Id3	368.191	1.04334	0.146125	7.14005	9.32976e-13	1.61484e-10	15903	12.5515
Slc39a12	1822.3	0.485227	0.0681779	7.11707	1.10243e-12	1.88516e-10	277468	5.80217
Gtf2i	3883.4	0.294722	0.0415328	7.09615	1.28284e-12	2.16754e-10	14886	3.50479
Ddo	396.724	0.580868	0.0819054	7.09194	1.32244e-12	2.20816e-10	70503	6.89992
Rftn2	680.758	0.507578	0.0716422	7.0849	1.39145e-12	2.29639e-10	74013	6.01811
Gramd3	284.422	0.549523	0.077698	7.07255	1.52108e-12	2.48145e-10	107022	6.49418
Slc7a11	1907.89	0.92665	0.131149	7.06565	1.59871e-12	2.57847e-10	26570	10.931
Cd38	606.556	0.746449	0.106324	7.02052	2.21041e-12	3.52498e-10	12494	8.70026
Nfasc	4850.78	0.377456	0.053872	7.00653	2.44298e-12	3.85259e-10	269116	4.38304
Slc38a5	43.8739	1.54568	0.220839	6.99909	2.57625e-12	4.01811e-10	209837	17.9128
Ggcx	393.525	0.415892	0.0596128	6.97656	3.02498e-12	4.66668e-10	56316	4.79078
Tcn2	349.413	0.700074	0.100429	6.97082	3.15094e-12	4.80874e-10	21452	8.05195
Gpr50	246.894	0.856663	0.12304	6.96245	3.34394e-12	5.04899e-10	14765	9.83085
Capg	145.735	1.12855	0.162215	6.9571	3.4735e-12	5.18941e-10	12332	12.9323
Plp1	33039.6	0.76609	0.110216	6.95082	3.6318e-12	5.36938e-10	18823	8.76397
Sparcl1	44739.7	0.229986	0.033123	6.94338	3.82833e-12	5.60159e-10	13602	2.62575
Gsn	1664.57	0.678725	0.0981391	6.91595	4.64753e-12	6.73086e-10	227753	7.69184
Capn2	2523.41	0.283806	0.0410843	6.90791	4.91847e-12	6.98121e-10	12334	3.20933
Slc44a1	2030.41	0.537337	0.0778018	6.90649	4.96796e-12	6.98121e-10	100434	6.07396
Ccdc80	131.209	0.769249	0.112535	6.83562	8.16497e-12	1.13613e-09	67896	8.52947
Fxyd1	416.467	0.824652	0.121251	6.80122	1.03737e-11	1.42032e-09	56188	9.05804
Plat	1674.98	0.55452	0.081538	6.80075	1.04075e-11	1.42032e-09	18791	6.0901
Igsf11	558.504	0.507216	0.0747616	6.78444	1.16535e-11	1.57522e-09	207683	5.54566
Sulf2	1633.67	0.443348	0.0658871	6.7289	1.70948e-11	2.26754e-09	72043	4.77359
Fabp7	584.418	0.686247	0.102498	6.69525	2.15302e-11	2.82943e-09	12140	7.32017
Aspg	240.553	1.27996	0.19127	6.69188	2.20327e-11	2.8689e-09	104816	13.6404
Ust	440.18	0.592841	0.088996	6.66143	2.71183e-11	3.499e-09	338362	6.26439
Pdgfd	213.768	0.717776	0.108753	6.60005	4.1101e-11	5.20846e-09	71785	7.45493
Fmo1	349.813	0.683517	0.103939	6.57616	4.82751e-11	6.06344e-09	14261	7.05135
Bfsp2	59.5877	1.22358	0.186248	6.56959	5.04534e-11	6.28145e-09	107993	12.5993
Trpm3	2045.81	0.472023	0.072152	6.54207	6.06742e-11	7.48825e-09	226025	4.82266
Lpar1	712.253	0.701232	0.107218	6.54024	6.14205e-11	7.51501e-09	14745	7.16076
Anxa2	1255.23	0.702973	0.107817	6.52006	7.02786e-11	8.52534e-09	12306	7.1374
Sorbs1	2475.89	0.488964	0.0750171	6.51804	7.1234e-11	8.568e-09	20411	4.96167
Folh1	366.595	0.757761	0.117211	6.46492	1.0135e-10	1.19872e-08	53320	7.57319
Wipi1	388.078	0.471994	0.073062	6.46019	1.04574e-10	1.22663e-08	52639	4.71077
Msn	1480.01	0.549929	0.085157	6.45782	1.06219e-10	1.23571e-08	17698	5.48488
Osmr	371.179	0.875234	0.135921	6.43931	1.2002e-10	1.37375e-08	18414	8.68297
Lyz2	266.827	1.33838	0.207985	6.435	1.23476e-10	1.402e-08	17105	13.2613
Jam3	936.924	0.326135	0.0510122	6.39328	1.62361e-10	1.82888e-08	83964	3.19271
Tmem176b	980.474	0.478765	0.0752272	6.36425	1.96251e-10	2.1577e-08	65963	4.64746
4930402H24Rik	3573.42	0.262638	0.0412747	6.36317	1.97634e-10	2.1577e-08	228602	2.54867
Gm2a	1234.31	0.276793	0.0436217	6.3453	2.21991e-10	2.38691e-08	14667	2.67207
Hdac8	411.479	0.385466	0.0608034	6.33955	2.30437e-10	2.45909e-08	70315	3.71491
Kank1	613.003	0.363332	0.057371	6.33302	2.40401e-10	2.54628e-08	107351	3.49492
Calr	6749.16	0.281265	0.0448135	6.27633	3.4666e-10	3.61776e-08	12317	2.66079
Cryab	872.984	0.635386	0.101798	6.24161	4.33091e-10	4.48676e-08	12955	5.94938
Itgb5	757.146	0.522443	0.0837567	6.23763	4.44247e-10	4.56899e-08	16419	4.88608
Hexa	1016.23	0.295364	0.0477139	6.19032	6.00427e-10	6.089e-08	15211	2.72371
Ugt8a	1353.84	0.910819	0.147137	6.19027	6.0062e-10	6.089e-08	22239	8.39902
Acss3	166.83	0.936601	0.151618	6.17738	6.51726e-10	6.56024e-08	380660	8.60356
Slc22a23	1492.46	0.223792	0.0362452	6.17439	6.64174e-10	6.63847e-08	73102	2.0539
Fam83d	59.6512	1.0727	0.173992	6.16521	7.03883e-10	6.98617e-08	71878	9.81787
Csf1r	1347.25	0.486916	0.0791773	6.14968	7.76378e-10	7.65217e-08	12978	4.43577
Mtmr10	574.781	0.375174	0.0611841	6.13188	8.68457e-10	8.50069e-08	233315	3.39954
Nwd1	1962.49	0.278584	0.0454821	6.12514	9.06055e-10	8.80797e-08	319555	2.51919
Gltp	424.128	0.570915	0.0933569	6.1154	9.63163e-10	9.29943e-08	56356	5.14754
Ccnd1	936.18	0.443443	0.0730037	6.07426	1.24563e-09	1.17081e-07	12443	3.94869
Pdia4	1260.03	0.365033	0.0601113	6.07261	1.25849e-09	1.17511e-07	12304	3.24885
Kctd5	680.123	0.299507	0.0493517	6.06883	1.28849e-09	1.19205e-07	69259	2.66259
Pygb	5720.83	0.246077	0.0405519	6.06821	1.29342e-09	1.19205e-07	110078	2.1872
Ptpn13	660.923	0.353148	0.0587308	6.013	1.82116e-09	1.63593e-07	19249	3.08639
C1qb	535.785	0.751562	0.125384	5.99409	2.04626e-09	1.82658e-07	12260	6.53035
Tmco3	824.113	0.353831	0.059245	5.97233	2.33886e-09	2.07472e-07	234076	3.05391
Tmem176a	651.517	0.433662	0.0727919	5.95756	2.56031e-09	2.25705e-07	66058	3.7259
Podxl	645.714	0.477222	0.0801584	5.95348	2.625e-09	2.28568e-07	27205	4.09498
Traf1	57.7546	1.08003	0.182514	5.91755	3.26773e-09	2.82798e-07	22029	9.1649
Lxn	569.664	0.42435	0.0719027	5.90172	3.59735e-09	3.09437e-07	17035	3.58322
Cat	960.316	0.305824	0.0518375	5.89968	3.6421e-09	3.10306e-07	12359	2.58075
S100a1	770.686	0.361304	0.0612455	5.89927	3.65117e-09	3.10306e-07	20193	3.04852
Cnn3	2230.14	0.276022	0.0468045	5.89733	3.6942e-09	3.12094e-07	71994	2.32755
Dnajb13	39.7145	1.04743	0.178019	5.88378	4.01012e-09	3.36779e-07	69387	8.79507
Lman2l	726.236	0.422384	0.0719167	5.87324	4.27366e-09	3.568e-07	214895	3.53502
Lima1	290.921	0.584281	0.100002	5.84269	5.13639e-09	4.2632e-07	65970	4.84331
2810459M11Rik	251.077	0.589423	0.100914	5.84084	5.19387e-09	4.28585e-07	72792	4.88308
Rnf122	148.436	0.656252	0.112795	5.81807	5.9531e-09	4.88395e-07	68867	5.39784
Pla2g7	2841.21	0.417629	0.0718854	5.80965	6.26035e-09	5.1065e-07	27226	3.42598
Col4a5	287.433	0.647331	0.112057	5.77678	7.6142e-09	6.17533e-07	12830	5.25528
Mal	5741.58	0.631576	0.11053	5.71407	1.10305e-08	8.84499e-07	17153	5.0257
Tspan15	473.899	0.42125	0.0738976	5.70046	1.19484e-08	9.52717e-07	70423	3.33743
Tmem47	3764.49	0.539585	0.0950312	5.67798	1.36296e-08	1.07305e-06	192216	4.24412
Specc1	2175.19	0.32213	0.0567401	5.67729	1.36843e-08	1.07305e-06	432572	2.53316
Mki67	57.1901	1.58531	0.28069	5.64789	1.62429e-08	1.25291e-06	17345	12.3485
Dusp15	422.571	0.397827	0.0708544	5.61471	1.96887e-08	1.50238e-06	252864	3.06557
Gm29683	76.3973	0.90744	0.161658	5.61332	1.9848e-08	1.50643e-06	624549	6.98936
Dst	15382.3	0.310394	0.0553252	5.61036	2.01907e-08	1.52429e-06	13518	2.38844
Tgif1	104.581	0.812495	0.14501	5.60304	2.10628e-08	1.57339e-06	21815	6.2371
Hist1h2bc	314.397	0.526035	0.094237	5.58204	2.3771e-08	1.75719e-06	68024	4.01047
Sash1	2609.69	0.318459	0.0570756	5.5796	2.4107e-08	1.7728e-06	70097	2.42598
Gja1	3649.49	0.337591	0.0606618	5.56513	2.61961e-08	1.9165e-06	14609	2.55953
Rbm28	1024.21	0.30804	0.055402	5.56009	2.69633e-08	1.96251e-06	68272	2.33163
Acadl	685.297	0.329715	0.0594267	5.54827	2.88515e-08	2.07863e-06	11363	2.486
Ece2	962.475	0.247405	0.0446868	5.53642	3.08723e-08	2.21298e-06	107522	1.85812
Chn2	983.461	0.350842	0.0633983	5.53394	3.13117e-08	2.2332e-06	69993	2.63282
Cd24a	700.659	0.570308	0.10318	5.52734	3.25131e-08	2.30729e-06	12484	4.27043
Mmd2	3388.13	0.325955	0.0590481	5.52016	3.38687e-08	2.39154e-06	75104	2.43495
Sh3bp4	460.489	0.43388	0.0787351	5.51063	3.5756e-08	2.49992e-06	98402	3.23095
Cd44	637.527	0.632711	0.115007	5.50149	3.76604e-08	2.62017e-06	12505	4.69732
Abtb2	344.685	0.470808	0.0856168	5.49902	3.81915e-08	2.63761e-06	99382	3.49247
Arpc1b	346.834	0.602883	0.109643	5.4986	3.82827e-08	2.63761e-06	11867	4.47158
Dnhd1	163.719	0.561598	0.10232	5.48864	4.05043e-08	2.77719e-06	77505	4.15161
S100a6	801.239	0.665952	0.121576	5.47764	4.31047e-08	2.94127e-06	20200	4.90505
Pgghg	149.789	0.596803	0.109432	5.45365	4.93467e-08	3.35109e-06	212974	4.36068
Klhl5	1166.28	0.245027	0.0453437	5.40376	6.52587e-08	4.30798e-06	71778	1.7606
Hsdl2	804.612	0.357931	0.0663175	5.39722	6.76798e-08	4.44713e-06	72479	2.5662
Myh6	21.0054	1.05921	0.197227	5.37051	7.85136e-08	5.0652e-06	17888	7.52574
Arhgef10	1418.96	0.434346	0.0810579	5.35847	8.3931e-08	5.39019e-06	234094	3.07347
Hhip	242.69	0.511174	0.095575	5.3484	8.87331e-08	5.67292e-06	15245	3.60475
Cx3cr1	618.83	0.453646	0.0849861	5.33788	9.40387e-08	5.98516e-06	13051	3.18763
Abat	12210.7	0.199946	0.0375099	5.3305	9.79424e-08	6.15087e-06	268860	1.40143
Sulf1	828.664	0.415939	0.078162	5.32151	1.02912e-07	6.40627e-06	240725	2.90639
Vwf	373.037	0.677198	0.127663	5.30458	1.12935e-07	6.9691e-06	22371	4.70461
Gpt2	1481.53	0.273986	0.0518746	5.2817	1.27992e-07	7.83015e-06	108682	1.88854
Padi2	406.408	0.630261	0.119532	5.27273	1.34409e-07	8.18741e-06	18600	4.33088
Zeb2	1890.85	0.568617	0.108222	5.25418	1.48686e-07	8.99716e-06	24136	3.88237
Tgm2	323.84	0.557872	0.106263	5.24994	1.52148e-07	9.11154e-06	21817	3.80342
Sox6	653.264	0.47959	0.0915337	5.23949	1.61018e-07	9.5222e-06	20679	3.25792
Sat1	1173.21	0.388645	0.0745007	5.21666	1.82175e-07	1.06404e-05	20229	2.61928
Gm973	458.603	0.490671	0.0941417	5.21205	1.86763e-07	1.08636e-05	381260	3.30158
Tmem173	74.7515	0.802388	0.154148	5.20532	1.93658e-07	1.12187e-05	72512	5.3864
Mettl16	1139.43	0.428678	0.082406	5.20203	1.97127e-07	1.13732e-05	67493	2.8744
Fmo5	91.4991	0.667494	0.128387	5.19908	2.00282e-07	1.15085e-05	14263	4.47111
Ppp1r18	201.495	0.547718	0.10545	5.1941	2.05715e-07	1.17258e-05	76448	3.66245
Fa2h	434.622	0.585106	0.112695	5.19195	2.08104e-07	1.18145e-05	338521	3.90951
Necap2	516.962	0.434489	0.0837575	5.18747	2.13176e-07	1.20542e-05	66147	2.89859
Ggta1	301.308	0.57582	0.111043	5.18556	2.15363e-07	1.21295e-05	14594	3.8389
Col4a6	98.8352	0.777398	0.150107	5.17896	2.23129e-07	1.25173e-05	94216	5.17082
Pak4	130.271	0.589373	0.113963	5.17163	2.32065e-07	1.29673e-05	70584	3.91013
Ifi27	523.575	0.513151	0.0996907	5.14743	2.64081e-07	1.46928e-05	52668	3.37564
Syne1	14417.3	0.282089	0.054809	5.14677	2.65014e-07	1.46928e-05	64009	1.85522
Hexb	1451.21	0.416694	0.0810517	5.14109	2.73145e-07	1.50846e-05	15212	2.73502
Hsd17b4	1334.5	0.179863	0.035009	5.13761	2.78259e-07	1.53075e-05	15488	1.1791
Bin2	64.0168	0.86584	0.168772	5.13024	2.89369e-07	1.57496e-05	668218	5.66134
Timp1	599.166	1.37874	0.268756	5.13008	2.89625e-07	1.57496e-05	21857	9.01443
Gp1bb	25.822	0.738208	0.144144	5.12131	3.03415e-07	1.63001e-05	14724	4.81161
Slc22a4	512.206	0.282686	0.0552041	5.12074	3.04341e-07	1.63001e-05	30805	1.84216
Chordc1	1780.1	0.477352	0.093319	5.11528	3.1328e-07	1.67157e-05	66917	3.10473
Exoc4	1957.72	0.248812	0.0487757	5.10113	3.37623e-07	1.77477e-05	20336	1.6102
Csad	407.537	0.440208	0.0864174	5.09397	3.50647e-07	1.83643e-05	246277	2.8416
Olig2	358.393	0.453103	0.0891259	5.08386	3.69848e-07	1.92987e-05	50913	2.91435
Il10ra	100.797	0.595822	0.11817	5.04206	4.60538e-07	2.38555e-05	16154	3.77557
Gamt	146.618	0.659319	0.130795	5.04087	4.63414e-07	2.39172e-05	14431	4.17615
Npc2	1450.92	0.241911	0.0480827	5.03114	4.87582e-07	2.4893e-05	67963	1.52693
Pm20d1	33.5329	0.885417	0.17602	5.0302	4.89965e-07	2.4925e-05	212933	5.58683
Arhgap31	596.881	0.355939	0.0709733	5.01511	5.30034e-07	2.68671e-05	12549	2.23376
Tgfb3	190.074	0.530412	0.105787	5.01396	5.33224e-07	2.69326e-05	21809	3.32732
Nxn	465.917	0.370422	0.0739256	5.01074	5.4221e-07	2.71929e-05	18230	2.321
Micall1	868.317	0.37276	0.074431	5.00814	5.49598e-07	2.73915e-05	27008	2.33346
Emp1	344.863	0.791919	0.158484	4.99683	5.8279e-07	2.88207e-05	13730	4.93721
Cd63	1153.68	0.426386	0.0853587	4.99523	5.87665e-07	2.89609e-05	12512	2.65676
Trim17	94.1118	0.688301	0.138236	4.97916	6.386e-07	3.11407e-05	56631	4.26387
Tyrobp	184.256	0.545185	0.109507	4.97853	6.40674e-07	3.11407e-05	22177	3.37653
Mpv17	596.056	0.278207	0.0560434	4.96412	6.90119e-07	3.33158e-05	17527	1.71405
Stom	386.257	0.462896	0.0936693	4.94181	7.74011e-07	3.69883e-05	13830	2.82887
Ptprc	140.686	0.791567	0.160661	4.92695	8.3522e-07	3.97794e-05	19264	4.8113
Serinc5	1756.04	0.296613	0.0602956	4.91931	8.68496e-07	4.10885e-05	218442	1.79784
Prtg	117.816	0.53251	0.108635	4.90183	9.49492e-07	4.44757e-05	235472	3.20705
Mapt	9277.67	0.161239	0.0329211	4.89774	9.69442e-07	4.52608e-05	17762	0.969608
Rida	797.844	0.365815	0.0748646	4.88635	1.02724e-06	4.78019e-05	15473	2.19062
Tmem119	249.128	0.584076	0.119854	4.87323	1.09791e-06	5.05928e-05	231633	3.48076
Lrp4	506.968	0.356649	0.0732441	4.86933	1.11979e-06	5.12685e-05	228357	2.12237
Gdf11	646.384	0.355175	0.0730587	4.8615	1.16499e-06	5.28266e-05	14561	2.10749
Fgd3	272.054	0.369065	0.075985	4.85708	1.19131e-06	5.38479e-05	30938	2.18633
Scg3	5472.27	0.204907	0.0423065	4.84338	1.27647e-06	5.75143e-05	20255	1.20772
Unc93b1	183.753	0.578594	0.119522	4.84088	1.29268e-06	5.806e-05	54445	3.40705
Vit	122.556	0.547399	0.113347	4.82942	1.36934e-06	6.09251e-05	74199	3.20967
Ctsz	546.228	0.417307	0.0864223	4.8287	1.37427e-06	6.09531e-05	64138	2.44623
Vcl	950.462	0.354297	0.073418	4.82575	1.39476e-06	6.1669e-05	22330	2.07459
Arsb	1222.5	0.260364	0.0539764	4.82367	1.4094e-06	6.21232e-05	11881	1.52338
Cd99l2	3142.74	0.238808	0.0495489	4.81964	1.43817e-06	6.28999e-05	171486	1.39516
Snx33	318.792	0.350589	0.0727462	4.81934	1.44032e-06	6.28999e-05	235406	2.04798
Ecm1	196.121	0.705609	0.147027	4.79919	1.5931e-06	6.91464e-05	13601	4.09095
Pros1	747.271	0.507201	0.105825	4.79282	1.64454e-06	7.11616e-05	19128	2.93363
Nckap5	209.935	0.402993	0.0841096	4.79128	1.65719e-06	7.14908e-05	210356	2.32955
Flnc	317.783	0.692126	0.144734	4.78205	1.73515e-06	7.43935e-05	68794	3.9871
Itprid2	1188.73	0.273736	0.0572494	4.78147	1.7402e-06	7.43935e-05	70599	1.57656
Ccdc163	80.1875	0.631636	0.132238	4.7765	1.78369e-06	7.60238e-05	68394	3.63108
Dtx4	964.966	0.252057	0.05284	4.77019	1.84055e-06	7.82125e-05	207521	1.44556
Cyp7b1	265.498	0.48726	0.10223	4.76629	1.87646e-06	7.95004e-05	13123	2.79037
Cfh	959.467	1.02767	0.216016	4.75739	1.96114e-06	8.23505e-05	12628	5.86543
Abca9	300.276	0.661868	0.13926	4.75274	2.00682e-06	8.37729e-05	217262	3.77099
Ccl9	42.3956	1.19227	0.251176	4.74674	2.06717e-06	8.58725e-05	20308	6.77758
Wdr78	580.858	0.40914	0.0863806	4.73648	2.17457e-06	8.97201e-05	242584	2.31681
Gbp2	149.497	0.75688	0.160204	4.72448	2.30704e-06	9.46355e-05	14469	4.26649
Adipor1	1287.52	0.194775	0.041249	4.72192	2.33624e-06	9.5557e-05	72674	1.09687
Gpx8	149.013	0.734259	0.155582	4.71944	2.36494e-06	9.64528e-05	69590	4.13107
Tra2a	2025.4	0.407914	0.0864803	4.71685	2.39529e-06	9.74106e-05	101214	2.29274
Ecm2	148.12	0.606449	0.128617	4.71518	2.41503e-06	9.79328e-05	407800	3.40647
Zcchc24	1760.65	0.233264	0.0495065	4.71178	2.45567e-06	9.92973e-05	71918	1.30857
Ak9	55.567	0.75843	0.160993	4.71094	2.46573e-06	9.94209e-05	633979	4.25332
Cyp4f14	137.252	0.444811	0.0944465	4.70966	2.48132e-06	9.9766e-05	64385	2.49331
Sdf2l1	130.196	0.545762	0.116238	4.69523	2.66303e-06	0.000106769	64136	3.04242
Utp14b	949.293	0.41027	0.0874768	4.69005	2.73144e-06	0.000109204	195434	2.28258
Phyhipl	2385.09	0.277662	0.0593351	4.67955	2.875e-06	0.000114299	70911	1.53862
Prkcq	297.468	0.487057	0.104382	4.66612	3.06947e-06	0.000120935	18761	2.68511
Nek11	68.873	0.638884	0.137199	4.65663	3.21425e-06	0.000126022	208583	3.50934
Slc1a3	14460.7	0.215477	0.0462885	4.65509	3.23837e-06	0.000126618	20512	1.1829
Rnpep	727.646	0.273588	0.0588936	4.64547	3.393e-06	0.000131937	215615	1.49637
Cpq	465.664	0.386098	0.083288	4.63569	3.55744e-06	0.000137577	54381	2.10379
Vav1	70.3434	0.678984	0.146497	4.6348	3.57284e-06	0.000137797	22324	3.69842
Inava	35.8025	0.897517	0.193866	4.62958	3.66411e-06	0.000140377	67313	4.87893
Heatr5a	528.718	0.298207	0.0644176	4.62928	3.6694e-06	0.000140377	320487	1.62088
Sox2	673.75	0.372224	0.0804992	4.62395	3.76494e-06	0.000143645	20674	2.01904
C1qa	501.072	0.648671	0.140507	4.61665	3.89986e-06	0.000148393	12259	3.50863
Rcn3	75.6785	0.910488	0.197358	4.61339	3.96152e-06	0.000150337	52377	4.91858
Mns1	99.7232	0.642397	0.139934	4.59073	4.41708e-06	0.000166291	17427	3.43995
Myo6	3246.57	0.302836	0.0660072	4.58792	4.47694e-06	0.000167308	17920	1.61987
Lrch3	1745.17	0.268135	0.0585067	4.58297	4.58408e-06	0.000170766	70144	1.4315
Glipr2	292.304	0.557675	0.121779	4.5794	4.66309e-06	0.000172802	384009	2.97315
Pxdc1	122.928	0.504314	0.110196	4.57651	4.72789e-06	0.000174416	66895	2.68564
Mrrf	359.247	0.313709	0.0685498	4.57637	4.73123e-06	0.000174416	67871	1.67051
Fyco1	1381.4	0.282303	0.0617312	4.5731	4.8057e-06	0.000176703	17281	1.50135
Mamdc2	155.605	0.683364	0.149469	4.57193	4.83245e-06	0.000177227	71738	3.63265
Ick	581.549	0.327801	0.0718275	4.56372	5.02545e-06	0.000183831	56542	1.73696
Add1	5541.09	0.164641	0.0360989	4.56084	5.09502e-06	0.000185692	11518	0.871421
Morn2	202.261	0.444004	0.0973581	4.56053	5.10252e-06	0.000185692	378462	2.34977
Ly86	197.924	0.567608	0.124491	4.55942	5.12944e-06	0.000186195	17084	3.00261
Mrpl24	694.822	0.259561	0.0569876	4.55469	5.24634e-06	0.000189469	67707	1.37052
Erbb3	285.67	0.608966	0.133724	4.5539	5.26616e-06	0.000189702	13867	3.21443
Dnah6	278.459	0.605836	0.133221	4.54759	5.42627e-06	0.000194483	330355	3.19003
Prss35	77.3763	0.618137	0.136031	4.54408	5.51754e-06	0.000197256	244954	3.25032
Rab13	127.162	0.518953	0.114488	4.5328	5.82071e-06	0.000207051	68328	2.71673
Rsu1	463.654	0.258545	0.0571094	4.52718	5.97746e-06	0.000211962	20163	1.35051
Rmnd1	471.177	0.279859	0.0618227	4.52679	5.98864e-06	0.000211962	66084	1.46161
Stab1	244.712	0.554521	0.122572	4.52405	6.06681e-06	0.000214194	192187	2.89296
Nkx2-2	110.527	0.578264	0.127845	4.52315	6.09264e-06	0.000214573	18088	3.01576
Pnpla7	539.659	0.413483	0.0916307	4.5125	6.40688e-06	0.000223422	241274	2.14736
Emilin1	59.3826	1.11457	0.247482	4.50363	6.68019e-06	0.000231249	100952	5.76812
C4b	1701.04	0.750946	0.166802	4.50202	6.73117e-06	0.000232446	12268	3.88382
Mobp	18081.6	0.406543	0.0904693	4.49372	6.99901e-06	0.000240525	17433	2.09572
Laptm5	331.648	0.48582	0.108333	4.48448	7.30907e-06	0.00024997	16792	2.49524
5031425E22Rik	465.893	0.274079	0.0612745	4.47297	7.7142e-06	0.000261492	269630	1.40129
Vsir	493.515	0.294394	0.0658185	4.47281	7.71967e-06	0.000261492	74048	1.50506
Aspm	24.9451	1.02031	0.228479	4.46566	7.98232e-06	0.000268168	12316	5.20139
Hsph1	4479.67	0.314666	0.0704677	4.46539	7.99232e-06	0.000268168	15505	1.60395
Car5b	103.62	0.583715	0.130847	4.46104	8.15615e-06	0.000272377	56078	2.97024
Glmp	455.615	0.380911	0.0854088	4.45985	8.20159e-06	0.000273252	56700	1.93735
Fbxo32	341.542	0.471914	0.10614	4.44615	8.74221e-06	0.000290581	67731	2.38712
Bcl2	738.256	0.356539	0.0803169	4.43915	9.03133e-06	0.00029949	12043	1.79847
Mlec	3685.63	0.232779	0.0524814	4.43545	9.18788e-06	0.000303264	109154	1.17246
H2afv	459.042	0.257193	0.0580645	4.42943	9.44845e-06	0.000310421	77605	1.2923
Cpe	34836	0.232154	0.0525599	4.41695	1.00104e-05	0.000328123	12876	1.16067
Fcgrt	258.321	0.530235	0.120273	4.40858	1.04051e-05	0.000339574	14132	2.64203
Crybb1	24.9007	1.0148	0.230191	4.40853	1.04076e-05	0.000339574	12960	5.0564
Adgre1	90.8224	0.637152	0.144809	4.39995	1.08276e-05	0.000351033	13733	3.16376
Zbtb40	244.675	0.343178	0.0779978	4.39984	1.0833e-05	0.000351033	230848	1.70396
Snx18	610.019	0.233504	0.053083	4.39886	1.08822e-05	0.000351824	170625	1.15895
Clic1	398.611	0.578678	0.131917	4.3867	1.15085e-05	0.000368713	114584	2.85808
Hadhb	1311.57	0.246938	0.0563186	4.38466	1.16169e-05	0.000371349	231086	1.21862
1810037I17Rik	587.756	0.278217	0.0634613	4.38405	1.16495e-05	0.000371554	67704	1.37264
Tuba1a	12826.9	0.181142	0.041374	4.37815	1.19689e-05	0.000380886	22142	0.891569
Ikbkb	822.335	0.204946	0.0468199	4.37733	1.2014e-05	0.000381465	16150	1.0084
Farp1	1409	0.264535	0.0605288	4.37039	1.24026e-05	0.00039205	223254	1.29793
Pigq	1306.63	0.226648	0.0518765	4.36899	1.24822e-05	0.00039369	14755	1.11142
Tcp11l2	543.95	0.248146	0.0568232	4.36699	1.25973e-05	0.000396436	216198	1.21585
Lgals1	281.047	0.771585	0.176795	4.3643	1.2753e-05	0.000400451	16852	3.77643
Lhfpl2	398.679	0.329217	0.0755503	4.35759	1.31503e-05	0.000410338	218454	1.60693
Rnase4	380.797	0.428595	0.0983576	4.35752	1.31547e-05	0.000410338	58809	2.09194
Trim30d	94.8346	0.721507	0.165887	4.34938	1.36525e-05	0.000424005	209387	3.50998
Decr1	547.184	0.317384	0.073011	4.34708	1.37964e-05	0.000427539	67460	1.54256
Ccdc190	437.94	0.388402	0.0893683	4.34608	1.38594e-05	0.000428554	78465	1.88695
Tomm34	1186.44	0.243216	0.0559691	4.34553	1.38939e-05	0.000428687	67145	1.18134
Cyb5d2	317.944	0.287113	0.0661167	4.34252	1.40859e-05	0.000433398	192986	1.39285
Vwa5a	648.744	0.354113	0.0816813	4.3353	1.45558e-05	0.000445239	67776	1.71283
Akr1b8	129.77	0.89558	0.206654	4.33372	1.46609e-05	0.000447488	14187	4.32909
Ago3	2595.33	0.303063	0.0700225	4.32808	1.50416e-05	0.000457206	214150	1.46158
Igfbp7	337.268	0.489398	0.113076	4.32805	1.50437e-05	0.000457206	29817	2.36019
Spidr	109.623	0.552098	0.127623	4.32601	1.51832e-05	0.000460459	224008	2.66036
Clic4	3210.05	0.302587	0.0699745	4.32424	1.5306e-05	0.000463193	29876	1.457
Cenpf	27.2033	1.01223	0.23439	4.31857	1.57045e-05	0.000474243	108000	4.86273
Ctsh	269.234	0.499212	0.115674	4.31567	1.5912e-05	0.000479489	13036	2.39536
Icam1	72.3141	0.720347	0.166987	4.3138	1.60471e-05	0.000482536	15894	3.45378
Gm14827	209.565	0.50446	0.117074	4.30889	1.64079e-05	0.00049234	100503393	2.41381
Ttll3	480.411	0.56526	0.131369	4.30284	1.68626e-05	0.000503854	101100	2.69803
Cavin1	564.432	0.408501	0.094986	4.30064	1.70306e-05	0.000505993	19285	1.94805
Tbxas1	62.9212	0.633077	0.147628	4.28833	1.80018e-05	0.000531185	21391	3.00375
Man1c1	352.738	0.337198	0.078711	4.284	1.83562e-05	0.000539399	230815	1.59704
Tmem100	210.85	0.417288	0.0975789	4.27641	1.89929e-05	0.000554958	67888	1.97018
Trp53bp2	795.6	0.217057	0.0508056	4.27231	1.93457e-05	0.000562652	209456	1.02308
Macf1	22969.6	0.228895	0.0535982	4.27057	1.94973e-05	0.000565868	11426	1.0781
Arsk	277.909	0.393991	0.0923617	4.26574	1.99238e-05	0.000574752	77041	1.85201
Cap1	2737.14	0.236028	0.0553437	4.26476	2.0012e-05	0.000576125	12331	1.10903
Ctss	1316.62	0.481186	0.112945	4.26036	2.04099e-05	0.000586392	13040	2.25684
Atp13a4	747.564	0.296278	0.0695798	4.2581	2.0617e-05	0.000591145	224079	1.38829
Sema4d	853.683	0.314284	0.0739349	4.25082	2.12989e-05	0.00060824	20354	1.46822
Ccr5	76.1573	0.827276	0.194655	4.24995	2.13813e-05	0.000609368	12774	3.86335
As3mt	603.881	0.286889	0.0677232	4.23621	2.27329e-05	0.000642724	57344	1.33213
Ppp1r16b	1968.51	0.240806	0.0569265	4.23013	2.33559e-05	0.000659025	228852	1.11532
Hist1h4h	302.91	0.269839	0.0638511	4.22607	2.37811e-05	0.000668368	69386	1.24767
Bcs1l	297.416	0.313898	0.0744584	4.21575	2.48948e-05	0.000694169	66821	1.44515
Ubxn2b	794.059	0.391504	0.0929659	4.21126	2.5395e-05	0.000704501	68053	1.79906
Wwtr1	486.893	0.397184	0.0943187	4.21109	2.54143e-05	0.000704501	97064	1.82503
Nras	990.355	0.303837	0.07216	4.2106	2.54691e-05	0.000704644	18176	1.39582
Kif19a	130.265	0.668993	0.159116	4.20445	2.61722e-05	0.00072269	286942	3.06543
Cd82	329.113	0.51641	0.123107	4.19483	2.73082e-05	0.000748234	12521	2.35675
Pld1	424.517	0.356047	0.0849607	4.19073	2.78056e-05	0.000758933	18805	1.6221
Rassf10	42.7124	0.6672	0.159228	4.19021	2.78699e-05	0.000759228	78748	3.03901
Zfp950	1378.43	0.334412	0.0798842	4.1862	2.83658e-05	0.000771256	414758	1.52064
Pnisr	4778.28	0.250155	0.0599097	4.17554	2.97285e-05	0.000803689	66625	1.13241
Zfp36l2	381.734	0.484783	0.116292	4.16865	3.06406e-05	0.000825203	12193	2.18816
Rabl2	697.55	0.256226	0.0615806	4.16082	3.17112e-05	0.00085091	68708	1.15271
Pygl	287.801	0.306876	0.0737542	4.16079	3.1715e-05	0.00085091	110095	1.38055
Cdkn2c	28.091	0.809679	0.19482	4.15604	3.2381e-05	0.000867138	12580	3.63523
1700034J05Rik	18.7741	0.823817	0.198427	4.15175	3.29948e-05	0.000881912	73344	3.69198
Chd7	585.31	0.239116	0.0576201	4.14987	3.32659e-05	0.000885822	320790	1.07076
Lrig1	2644.39	0.249403	0.0601929	4.1434	3.4219e-05	0.000906101	16206	1.11377
Nfe2l2	538.115	0.354344	0.0856229	4.13843	3.49691e-05	0.000924238	18024	1.57907
Neat1	2744.13	0.428427	0.103628	4.13428	3.56072e-05	0.000937612	66961	1.90584
Parp9	123.792	0.476764	0.11539	4.13177	3.59985e-05	0.00094616	80285	2.1186
Fam234a	458.794	0.393071	0.0951601	4.13063	3.61769e-05	0.000947342	106581	1.74585
Prex2	2221.08	0.437965	0.106093	4.12813	3.65727e-05	0.000951474	109294	1.94318
Npepps	3069.36	0.22133	0.0536163	4.12804	3.65871e-05	0.000951474	19155	0.98197
Serf2	694.816	0.241128	0.0584647	4.12433	3.71819e-05	0.000962998	378702	1.06812
Kcne1l	135.486	0.510503	0.123797	4.12372	3.728e-05	0.00096378	66240	2.26078
Zfp36l1	433.189	0.470951	0.114344	4.11873	3.8096e-05	0.000982322	12192	2.08119
Mccc1	680.108	0.262619	0.0637657	4.11849	3.81357e-05	0.000982322	72039	1.16042
Pcdhgb5	227.468	0.334366	0.0812111	4.11725	3.83423e-05	0.000985855	93702	1.47667
Nudt5	386.838	0.268623	0.0652985	4.11377	3.89256e-05	0.000999043	53893	1.18456
Adam17	482.94	0.276377	0.067191	4.1133	3.90045e-05	0.000999262	11491	1.21851
Fcer1g	105.76	0.480189	0.11683	4.11016	3.95379e-05	0.00100775	14127	2.11427
Ctsc	267.149	0.528959	0.128764	4.10798	3.99137e-05	0.00101522	13032	2.32683
Fkbp15	1062.41	0.200607	0.0488762	4.1044	4.05372e-05	0.00102557	338355	0.881096
Pgpep1	325.078	0.348527	0.0849454	4.10296	4.07899e-05	0.00103013	66522	1.52984
Echdc2	119.267	0.545501	0.1333	4.09227	4.27163e-05	0.00106926	52430	2.38352
Cdh20	438.034	0.39894	0.0975008	4.09166	4.28301e-05	0.00107022	23836	1.74267
Lum	139.849	1.13419	0.278277	4.07576	4.58649e-05	0.00113014	17022	4.9207
Tubb2b	2431.84	0.391846	0.0963273	4.06786	4.74463e-05	0.00116512	73710	1.69426
St5	490.363	0.275119	0.0676325	4.06785	4.74487e-05	0.00116512	76954	1.18955
Nid1	372.226	0.539085	0.132556	4.06683	4.76561e-05	0.00116618	18073	2.32986
Irf8	69.7479	0.587743	0.144538	4.06637	4.77516e-05	0.0011665	15900	2.53965
Adamtsl1	228.68	0.414303	0.101901	4.06573	4.78817e-05	0.00116767	77739	1.78972
S100a13	321.749	0.378586	0.0931968	4.06222	4.86078e-05	0.00118132	20196	1.63295
Myo1e	313.071	0.343262	0.0845372	4.06048	4.8971e-05	0.00118631	71602	1.47948
Agtrap	376.317	0.291423	0.0719015	4.05308	5.05467e-05	0.00122023	11610	1.25204
Amt	723.557	0.228138	0.056288	4.05306	5.05526e-05	0.00122023	434437	0.980141
Slco2b1	321.95	0.340988	0.0841622	4.05156	5.08767e-05	0.00122481	101488	1.46403
A330076C08Rik	36.6352	0.896539	0.221342	4.05046	5.11168e-05	0.00122758	100503592	3.84744
Apobec3	91.8109	0.526996	0.130213	4.04719	5.1836e-05	0.00124275	80287	2.25837
Hip1	1420.28	0.262394	0.0649476	4.04009	5.34314e-05	0.00127402	215114	1.121
Rab29	68.1698	0.539488	0.133544	4.03979	5.34993e-05	0.00127402	226422	2.3045
Gng5	196.317	0.317137	0.0785189	4.03898	5.3683e-05	0.00127625	14707	1.35423
Ss18	588.951	0.266723	0.0661819	4.03015	5.57418e-05	0.00132102	268996	1.13459
Emp2	423.773	0.308554	0.0766249	4.02681	5.65396e-05	0.00133522	13731	1.31063
Tnni1	99.9304	0.533363	0.132713	4.01893	5.84635e-05	0.00137387	21952	2.25779
Cd84	76.35	0.572291	0.142399	4.01892	5.84667e-05	0.00137387	12523	2.42256
Plekhb1	5532.92	0.238035	0.0593014	4.01398	5.97033e-05	0.00140061	27276	1.00546
Exd2	1174.16	0.274419	0.0685591	4.00267	6.26329e-05	0.00145729	97827	1.15344
Pycard	93.2456	0.483183	0.120732	4.00211	6.27792e-05	0.00145831	66824	2.03042
Yap1	385.183	0.36747	0.092268	3.98263	6.81559e-05	0.00157804	22601	1.53106
Cldn11	2162.55	0.65863	0.165393	3.98222	6.82741e-05	0.0015782	18417	2.74368
C1qc	471.703	0.525088	0.131878	3.98161	6.84513e-05	0.00157972	12262	2.18679
Col20a1	46.6092	0.616627	0.154928	3.9801	6.88872e-05	0.0015872	73368	2.56632
Selplg	295.058	0.546595	0.137355	3.97942	6.90825e-05	0.00158912	20345	2.27418
Gjc3	1189.73	0.395435	0.0995184	3.97349	7.08274e-05	0.00162662	118446	1.64098
Mrc1	122.522	0.830804	0.209473	3.96617	7.30366e-05	0.00167195	17533	3.43659
Cers2	1723.45	0.192732	0.0486181	3.9642	7.36426e-05	0.00168311	76893	0.796536
Dock2	120.167	0.448551	0.113277	3.95976	7.50254e-05	0.0017035	94176	1.85018
Bgn	365.004	0.831144	0.209916	3.95941	7.51351e-05	0.0017035	12111	3.42777
Igsf9b	1487.39	0.258835	0.065396	3.95796	7.55912e-05	0.00171111	235086	1.0668
Sh3pxd2b	821.655	0.25806	0.0654714	3.94157	8.0949e-05	0.00182077	268396	1.05593
Tnfrsf1a	453.905	0.422934	0.107481	3.93496	8.32111e-05	0.00186431	21937	1.72549
Dag1	1949.05	0.187176	0.0475741	3.93441	8.34009e-05	0.00186431	13138	0.763459
Nxpe4	477.769	0.289604	0.0736084	3.93438	8.341e-05	0.00186431	244853	1.18123
Ttpa	115.383	0.463448	0.117963	3.92876	8.5384e-05	0.00190071	50500	1.8856
Zc3hav1	278.99	0.342937	0.0872914	3.92864	8.54269e-05	0.00190071	78781	1.39521
Gal3st1	166.811	0.530477	0.135029	3.9286	8.54403e-05	0.00190071	53897	2.15816
Creb5	182.825	0.558351	0.14245	3.91963	8.86833e-05	0.00196977	231991	2.26253
Npas3	597.264	0.276596	0.0706527	3.91487	9.04536e-05	0.0019997	27386	1.11844
Katnal2	179.686	0.439529	0.1123	3.91389	9.08229e-05	0.00200474	71206	1.77649
Sh3glb1	1893.63	0.250864	0.0643741	3.89697	9.74019e-05	0.00213102	54673	1.00632
Parp3	190.028	0.408504	0.104864	3.89555	9.79758e-05	0.00213934	235587	1.63764
Kazn	1833.45	0.188289	0.0484412	3.88696	0.000101507	0.00220288	71529	0.751933
Slc8b1	161.923	0.503191	0.129705	3.8795	0.000104673	0.00226468	170756	2.00278
Mxra8	283.609	0.471797	0.121669	3.8777	0.000105451	0.00227802	74761	1.87631
Tlr4	61.0944	0.586049	0.15123	3.87523	0.000106526	0.00229775	21898	2.32811
Fam189a2	440.567	0.277598	0.0716423	3.87478	0.000106721	0.00229847	381217	1.10255
Itgb2	98.9353	0.524342	0.135379	3.87313	0.000107445	0.00231056	16414	2.08101
Adamts9	190.922	0.386325	0.0999142	3.86656	0.00011038	0.00236293	101401	1.52873
Ehd2	200.508	0.46564	0.12045	3.86583	0.00011071	0.00236534	259300	1.84198
Ifitm3	270.894	0.719455	0.186118	3.86558	0.000110826	0.00236534	66141	2.8457
Bco2	53.1346	0.572975	0.148255	3.8648	0.000111179	0.00236931	170752	2.26553
Fam173b	237.104	0.343376	0.0889205	3.8616	0.000112645	0.00239697	68073	1.35575
Carns1	196.875	0.348933	0.0904772	3.85659	0.000114981	0.0024336	107239	1.37458
Kcnk13	205.472	0.324317	0.0840947	3.85657	0.000114991	0.0024336	217826	1.27759
Frem2	114.142	0.430589	0.111654	3.85646	0.000115041	0.0024336	242022	1.69616
Tom1l1	556.028	0.233262	0.0604865	3.85643	0.000115053	0.0024336	71943	0.918844
Dnase1	95.7156	0.373252	0.0969177	3.85123	0.000117527	0.00248223	13419	1.46683
Adgrv1	395.382	0.368624	0.0957921	3.84817	0.000119004	0.0025097	110789	1.44664
Tgfa	752.426	0.301556	0.0784268	3.84506	0.000120525	0.00253799	21802	1.18177
Cd81	7685.94	0.211514	0.055186	3.83276	0.000126716	0.00265654	12520	0.824307
Tgfbr2	444.731	0.404019	0.10543	3.83212	0.000127044	0.0026595	21813	1.57408
Sesn3	4692.76	0.272905	0.0713305	3.82592	0.000130284	0.0027153	75747	1.06027
Trim30a	98.2721	0.720978	0.188581	3.82317	0.000131747	0.00274177	20128	2.79758
Pcdhga11	248.083	0.355258	0.0930352	3.81853	0.000134248	0.00278157	93723	1.37559
Abca8a	267.408	0.59348	0.15578	3.80973	0.000139117	0.00287407	217258	2.28883
Stip1	4068.66	0.176918	0.0465706	3.79891	0.000145333	0.00297649	20867	0.678945
Mettl23	150.993	0.342111	0.0901658	3.79424	0.000148097	0.00302874	74319	1.3101
Stk16	902.932	0.200944	0.0529896	3.79214	0.000149352	0.00305001	20872	0.76877
Smc1a	2042.66	0.161354	0.0425974	3.78789	0.000151933	0.00308749	24061	0.616106
Cfap44	461.682	0.394649	0.104199	3.78746	0.000152192	0.00308749	212517	1.50661
2810006K23Rik	184.785	0.347577	0.0918127	3.78571	0.000153267	0.00310317	72650	1.32585
Serpinh1	366.422	0.437206	0.115786	3.77599	0.000159376	0.00320855	12406	1.66032
Mmaa	679.264	0.197181	0.0522818	3.77151	0.000162264	0.00325745	109136	0.747274
Fut10	215.542	0.300972	0.079878	3.7679	0.000164628	0.00330023	171167	1.13873
Tmem98	164.366	0.452286	0.120084	3.7664	0.000165617	0.00331538	103743	1.71004
Asap3	236.287	0.428955	0.114017	3.76222	0.000168411	0.00336657	230837	1.61872
Rexo4	904.372	0.20365	0.0541564	3.7604	0.000169643	0.00338641	227656	0.767853
Map3k19	283.138	0.399438	0.106316	3.75707	0.000171918	0.0034222	22625	1.50376
Nit1	652.663	0.202564	0.0539803	3.75256	0.00017504	0.00346976	27045	0.761005
Dtna	4041.09	0.205201	0.0547109	3.75065	0.000176378	0.0034914	13527	0.770235
Htra3	103.399	0.671044	0.179209	3.74449	0.00018076	0.00356324	78558	2.51165
Tmem198b	256.069	0.36692	0.0980239	3.74316	0.000181717	0.00357714	73827	1.3725
Skap2	463.731	0.287808	0.0770393	3.73587	0.00018707	0.00366724	54353	1.07295
Lipa	672.301	0.233556	0.0625316	3.73501	0.00018771	0.00367471	16889	0.870349
Cpt2	210.126	0.330054	0.0883915	3.734	0.000188461	0.00368434	12896	1.22938
Cnpy4	280.263	0.278013	0.074469	3.73327	0.000189009	0.00368978	66455	1.03519
Dock8	99.3016	0.455958	0.12216	3.73248	0.000189605	0.00369144	76088	1.69715
Cd14	40.1661	0.666339	0.178608	3.73073	0.000190922	0.003712	12475	2.47821
Kcnj16	959.577	0.283836	0.0760883	3.73035	0.000191216	0.00371262	16517	1.05544
Rbl1	109.893	0.409919	0.10995	3.72823	0.000192828	0.00373881	19650	1.52278
Eps8l1	168.151	0.670074	0.179811	3.72655	0.000194116	0.00375864	67425	2.48727
H2-T24	89.9604	0.564012	0.151561	3.72136	0.000198152	0.00383157	15042	2.08854
Acss1	689.818	0.310748	0.083663	3.71428	0.000203779	0.00393502	68738	1.14692
Mut	965.314	0.254408	0.0685112	3.71338	0.000204506	0.0039437	17850	0.938587
Mpdz	1961.65	0.196542	0.0529403	3.71252	0.00020521	0.00395189	17475	0.724807
Cyba	74.161	0.642972	0.173356	3.70896	0.000208113	0.00398617	13057	2.36723
Mdk	189.243	0.507481	0.137144	3.70035	0.000215304	0.00411835	17242	1.86091
Ascc2	594.224	0.260297	0.0704629	3.6941	0.000220668	0.0041917	75452	0.951713
Plscr4	204.123	0.40681	0.110132	3.69383	0.000220899	0.0041917	235527	1.48722
Kctd21	275.807	0.490708	0.132846	3.69382	0.000220911	0.0041917	622320	1.79392
Cflar	563.8	0.294289	0.0796972	3.69259	0.000221979	0.00420114	12633	1.07524
Plcg2	141.922	0.320776	0.0868961	3.69149	0.000222944	0.00421338	234779	1.17141
1700047M11Rik	301.906	0.582554	0.157937	3.68852	0.00022556	0.00425715	67330	2.12442
Fancc	303.075	0.215665	0.0585314	3.68461	0.000229056	0.00431165	14088	0.785034
Lmcd1	53.2674	0.657481	0.178504	3.68328	0.000230249	0.00432838	30937	2.39178
Ly6c1	455.574	0.317599	0.086337	3.6786	0.000234519	0.00438541	17067	1.15283
Svep1	67.554	0.474401	0.12904	3.67639	0.000236556	0.00441769	64817	1.72021
Stxbp4	573.376	0.326382	0.088809	3.67511	0.000237751	0.00442998	20913	1.18277
Dynll1	2242.43	0.21532	0.0585902	3.67501	0.000237839	0.00442998	56455	0.780258
Mpp4	49.165	0.674782	0.183689	3.67351	0.000239241	0.00445026	227157	2.4435
Tm7sf3	1168.57	0.128025	0.0348917	3.66922	0.000243296	0.00451386	67623	0.462665
Wdr63	40.5133	0.875571	0.238733	3.66758	0.000244857	0.00452557	242253	3.16176
Hnrnpc	3259.15	0.205527	0.0560393	3.66755	0.000244884	0.00452557	15381	0.742166
Gbf1	1869.87	0.201206	0.0548799	3.66629	0.000246094	0.00454201	107338	0.726132
Myo1f	50.7126	0.643242	0.175698	3.66107	0.000251165	0.00462014	17916	2.3157
Adamts4	475.076	0.515006	0.140676	3.66093	0.000251304	0.00462014	240913	1.85392
Myh9	1182.62	0.374552	0.102346	3.65968	0.00025253	0.00463668	17886	1.34752
Brca1	71.0145	0.549644	0.150325	3.65637	0.000255814	0.0046728	12189	1.97436
P2rx7	256.093	0.273939	0.0749368	3.6556	0.000256577	0.00467941	18439	0.983656
Lamc1	767.209	0.247011	0.0675753	3.65535	0.000256835	0.00467941	226519	0.886856
Akt2	704.127	0.320093	0.08766	3.65152	0.00026069	0.00473749	11652	1.14717
Pcdhga12	243.465	0.371434	0.101929	3.64404	0.000268392	0.00485272	93724	1.32648
Add3	2512.1	0.184019	0.0504986	3.64403	0.000268399	0.00485272	27360	0.65717
Tmeff2	1350.96	0.235393	0.0646055	3.64355	0.000268902	0.00485562	56363	0.84045
Cldn10	544.244	0.362865	0.099689	3.63998	0.000272664	0.00491731	58187	1.29339
Fam180a	32.3181	1.17978	0.324406	3.63676	0.00027609	0.00497278	208164	4.19879
Oat	2558.98	0.126013	0.0346637	3.63529	0.000277666	0.00499257	18242	0.448161
Tmcc3	1445.24	0.227748	0.0626529	3.63508	0.000277892	0.00499257	319880	0.809901
Cybrd1	153.284	0.493262	0.135876	3.63024	0.000283158	0.00508073	73649	1.75008
Mmp28	48.8242	0.600648	0.165797	3.6228	0.000291431	0.0052009	118453	2.12357
Cecr2	200.687	0.327024	0.0905836	3.61019	0.000305968	0.00540125	330409	1.14927
Gm21671	93.3244	0.292167	0.080958	3.60887	0.000307528	0.0054202	100862359	1.02613
Cdk5rap2	777.406	0.195199	0.0540921	3.60864	0.000307805	0.0054202	214444	0.685485
Rab7b	43.3017	0.829045	0.229971	3.605	0.000312157	0.00549001	226421	2.90632
Rasal3	43.3552	0.591329	0.164076	3.604	0.000313362	0.00550203	320484	2.07199
Acad12	74.6198	0.475439	0.131959	3.60293	0.000314652	0.00550203	338350	1.66507
Copz2	69.4651	0.530828	0.147344	3.60265	0.000314994	0.00550203	56358	1.8588
Cdadc1	982.588	0.217953	0.0604995	3.60256	0.000315097	0.00550203	71891	0.763176
Clec2d	132.162	0.575108	0.159641	3.6025	0.000315166	0.00550203	93694	2.01372
Pacs2	2728.67	0.203912	0.0566858	3.59724	0.000321612	0.00560079	217893	0.712198
Rinl	45.246	0.527446	0.146709	3.59517	0.000324176	0.00563851	320435	1.84037
Pecam1	418.382	0.210689	0.0586274	3.59369	0.000326026	0.0056585	18613	0.734618
Ptpro	1948.95	0.243419	0.0677365	3.59361	0.000326122	0.0056585	19277	0.848709
Zswim9	370.216	0.264691	0.0736957	3.59168	0.000328556	0.00567433	321008	0.922023
Sox9	549.883	0.317459	0.0885077	3.58679	0.000334768	0.00575837	20682	1.10325
Serping1	268.106	0.61523	0.171561	3.58608	0.000335688	0.00576109	12258	2.13735
Pdlim5	1049.84	0.262748	0.0734696	3.57628	0.000348518	0.00595248	56376	0.908523
Igf2bp3	158.235	0.326189	0.091233	3.57534	0.000349778	0.00595966	140488	1.12738
Caprin1	5453.12	0.2116	0.0591987	3.5744	0.000351029	0.00596763	53872	0.731006
Tmco1	793.744	0.241327	0.067522	3.57405	0.000351507	0.00596763	68944	0.833558
Stk36	164.147	0.400316	0.112025	3.57344	0.000352316	0.00597422	269209	1.38232
Smarca4	2019.42	0.288337	0.0807578	3.57039	0.000356455	0.00603	20586	0.994183
Sh3d21	50.2804	0.603349	0.169023	3.56962	0.000357498	0.00604044	66938	2.07958
Ahsa1	1762.33	0.158966	0.0446071	3.56369	0.000365676	0.00614968	217737	0.546351
Cd53	130.301	0.487328	0.136752	3.56358	0.00036583	0.00614968	12508	1.67481
Mdn1	3787.94	0.252899	0.0709693	3.5635	0.000365941	0.00614968	100019	0.86911
Ly6e	2048.73	0.216683	0.0608084	3.56337	0.00036613	0.00614968	17069	0.7446
Itga10	114.626	0.513858	0.144224	3.56292	0.000366757	0.00615293	213119	1.76542
4833439L19Rik	2408.62	0.122212	0.0343772	3.55504	0.000377923	0.00632538	97820	0.418283
Tmlhe	172.94	0.379463	0.106739	3.55504	0.000377927	0.00632538	192289	1.29875
Pacrg	192.381	0.306549	0.0862431	3.55448	0.000378733	0.0063314	69310	1.04891
Pnrc2	1162.12	0.232169	0.0654934	3.54492	0.000392738	0.00655009	52830	0.790742
Ncf1	120.158	0.403283	0.113831	3.54281	0.000395882	0.00658705	17969	1.37214
Ahnak	1998.46	0.388124	0.109701	3.53803	0.000403123	0.00668402	66395	1.31751
Prr5l	300.025	0.334447	0.0947095	3.5313	0.000413527	0.00682022	72446	1.1316
Ammecr1l	638.419	0.251903	0.0713372	3.53116	0.00041374	0.00682022	225339	0.852257
Fcgr3	251.926	0.40268	0.114058	3.53047	0.000414819	0.00682301	14131	1.36192
Prkd3	705.917	0.306905	0.0870609	3.52517	0.00042321	0.00691211	75292	1.03533
March8	2062.1	0.16159	0.0458847	3.52164	0.000428885	0.00698871	71779	0.544178
Cyp1b1	144.086	0.687469	0.195262	3.52075	0.000430336	0.00700431	13078	2.31415
Afap1	476.049	0.207808	0.0590649	3.51829	0.000434335	0.0070613	70292	0.698685
Shmt1	55.2814	0.546754	0.155662	3.51245	0.000444	0.00720193	20425	1.83306
Ivd	1941.82	0.167251	0.0476815	3.50768	0.000452039	0.00732396	56357	0.559426
Ccpg1os	131.789	0.350754	0.100018	3.50689	0.000453371	0.00732881	546143	1.17276
Cmklr1	56.8241	0.567183	0.161763	3.50626	0.00045445	0.0073379	14747	1.89582
Josd2	788.521	0.278016	0.0793246	3.5048	0.000456958	0.00736165	66124	0.928609
BC024978	258.156	0.28227	0.0805801	3.50297	0.000460104	0.00739554	414069	0.941974
Rbp1	249.481	0.596517	0.170414	3.50041	0.000464546	0.00745848	19659	1.98817
Tufm	567.861	0.295041	0.0843171	3.49918	0.000466692	0.00748448	233870	0.982772
Hps5	628.644	0.216944	0.062105	3.49319	0.000477292	0.00761226	246694	0.720519
Rdx	2922.73	0.206292	0.0590615	3.49284	0.00047792	0.00761226	19684	0.685023
Srarp	25.2646	0.643551	0.184256	3.49271	0.000478144	0.00761226	277744	2.13687
Frmd8	453.833	0.315932	0.0904586	3.49256	0.000478414	0.00761226	67457	1.04896
Fkbp9	837.832	0.209251	0.0599732	3.48908	0.00048468	0.0076947	27055	0.693573
Adam12	160.398	0.549847	0.157693	3.48683	0.000488789	0.00774727	11489	1.82048
Sox10	492.317	0.462841	0.1328	3.48524	0.000491703	0.00777143	20665	1.53121
Pcdhga7	378.347	0.252948	0.0726325	3.48258	0.00049661	0.00782805	93715	0.835737
Fgfrl1	200.459	0.417707	0.119966	3.48187	0.000497921	0.00783481	116701	1.37962
Plod1	406.974	0.309521	0.0889396	3.48013	0.000501177	0.00786122	18822	1.02142
Aldh1a1	1913.64	0.579452	0.166505	3.48008	0.000501261	0.00786122	11668	1.91215
Txndc17	665.155	0.156681	0.045029	3.47955	0.000502259	0.00786817	52700	0.516901
Chmp5	1632.11	0.185694	0.053419	3.47619	0.0005086	0.00794996	76959	0.611607
Dab2	627.545	0.401474	0.115564	3.47405	0.000512665	0.00798711	13132	1.32092
Ednra	82.539	0.551246	0.15888	3.46958	0.000521272	0.0080985	13617	1.8097
Hspb8	534.834	0.30024	0.0867094	3.46261	0.000534973	0.00829821	80888	0.982287
Slc44a2	1015.17	0.154531	0.0446708	3.45933	0.00054152	0.00837232	68682	0.504758
Acaa1a	951.477	0.275112	0.0795714	3.45742	0.000545374	0.00842274	113868	0.897774
Itsn1	3896.68	0.179811	0.0520985	3.45137	0.000557757	0.00856737	16443	0.585025
Hltf	772.605	0.343062	0.0994453	3.44976	0.000561086	0.00859423	20585	1.11529
Apod	5189.13	0.547401	0.158683	3.44965	0.000561323	0.00859423	11815	1.77949
Inpp5d	235.11	0.317301	0.0922071	3.44118	0.000579176	0.00882948	16331	1.02716
Ifngr1	441.903	0.224089	0.0651292	3.44068	0.000580246	0.0088363	15979	0.725239
Ift122	670.194	0.202443	0.0588485	3.44007	0.000581573	0.00883859	81896	0.654982
Cdc14a	222.155	0.370783	0.107785	3.44003	0.000581642	0.00883859	229776	1.19961
Lrrc23	144.754	0.541196	0.157349	3.43945	0.000582896	0.00884818	16977	1.75045
Gabpa	612.567	0.271562	0.0789662	3.43897	0.000583929	0.00885438	14390	0.878135
Slc15a4	484.377	0.169213	0.0492247	3.43756	0.000586972	0.00889103	100561	0.546792
Dnah7b	831.845	0.274956	0.0800234	3.43594	0.000590497	0.00893488	227058	0.887772
Chst2	1412.67	0.278274	0.081038	3.43387	0.000595032	0.00899393	54371	0.897561
Map1lc3b	2535.85	0.207073	0.0603193	3.43295	0.000597045	0.00901475	67443	0.667603
Phactr4	239.374	0.327049	0.09531	3.43142	0.000600427	0.00903325	100169	1.0536
Vps13d	4201.83	0.167905	0.0489342	3.43125	0.000600817	0.00903325	230895	0.540866
Smo	537.824	0.235242	0.0685706	3.43065	0.000602129	0.00904341	319757	0.757552
Nat8f4	364.66	0.255344	0.0745068	3.42713	0.000609998	0.0091326	75541	0.820848
Zfp652	1211.81	0.149254	0.043564	3.42608	0.000612351	0.00915817	268469	0.479553
Knstrn	26.4945	0.808928	0.236152	3.42546	0.000613768	0.00916969	51944	2.59827
Cyth4	181.112	0.444665	0.12986	3.42419	0.000616645	0.00919332	72318	1.42736
Papss2	403.622	0.325103	0.0950442	3.42055	0.000624954	0.00928793	23972	1.04168
Rin2	956.96	0.213281	0.0623747	3.41936	0.000627694	0.00931889	74030	0.682981
Stpg1	24.2579	0.749357	0.219564	3.41293	0.00064268	0.00952145	78806	2.39195
Tk1	42.5414	0.555196	0.162871	3.40881	0.000652478	0.00962959	21877	1.76854
Efhb	67.4245	0.471123	0.138211	3.40872	0.000652693	0.00962959	211482	1.50067
Txndc12	667.999	0.163849	0.0480973	3.40662	0.000657727	0.00969052	66073	0.521361
Tmem246	1455.84	0.151805	0.0445642	3.40643	0.000658188	0.00969052	67063	0.48299
Antxr1	670.612	0.318229	0.0934637	3.40484	0.000662031	0.00972182	69538	1.01169
Reep3	971.684	0.260836	0.0766924	3.40107	0.000671221	0.00984157	28193	0.827669
Rnf213	744.066	0.390067	0.114715	3.40031	0.000673096	0.00984872	672511	1.23726
Acadm	764.606	0.173369	0.0511148	3.39175	0.000694471	0.010099	11364	0.547559
Hist1h1d	86.8547	0.425933	0.125629	3.39039	0.000697925	0.0101388	14957	1.34433
Paqr8	3562.64	0.244189	0.0720371	3.38977	0.000699525	0.0101517	74229	0.770464
Pea15a	12262.2	0.123121	0.036327	3.38923	0.000700883	0.010161	18611	0.388366
S1pr2	81.2501	0.518288	0.153039	3.38665	0.000707526	0.010245	14739	1.63274
Vwa1	403.526	0.38048	0.112465	3.38309	0.000716755	0.0103488	246228	1.19647
Soat1	1273.27	0.226791	0.067071	3.38135	0.000721301	0.0103974	20652	0.71255
Abcc5	3868.76	0.126445	0.037396	3.38124	0.000721582	0.0103974	27416	0.397254
Wbp1	412.994	0.315065	0.0932479	3.37879	0.000728061	0.0104471	22377	0.988621
Jun	568.482	0.32858	0.097262	3.3783	0.000729358	0.0104471	16476	1.03077
Cyp4v3	195.864	0.395997	0.117225	3.3781	0.000729895	0.0104471	102294	1.24214
Capns1	2918.64	0.211298	0.0625514	3.37799	0.000730182	0.0104471	12336	0.662751
Dhrs3	239.938	0.359543	0.106456	3.3774	0.000731746	0.0104589	20148	1.1274
Ccdc39	628.885	0.27715	0.0822234	3.3707	0.000749785	0.0106737	51938	0.866112
Slc7a7	38.6582	0.544533	0.161717	3.36719	0.000759387	0.0107702	20540	1.69869
Bend3	182.966	0.301302	0.0894941	3.36672	0.000760673	0.0107747	331623	0.939701
Ldah	702.148	0.197962	0.0588103	3.36612	0.000762336	0.0107875	68832	0.617218
Nt5c3b	579.598	0.185221	0.0550341	3.36556	0.000763871	0.0107984	68106	0.57733
Taf9	112.663	0.387892	0.115265	3.36522	0.000764839	0.0108014	108143	1.20884
Iqcg	205.115	0.356704	0.106096	3.3621	0.000773535	0.010902	69707	1.10989
Afap1l2	249.399	0.281067	0.0836433	3.36031	0.000778552	0.0109424	226250	0.873758
Gpr146	452.259	0.279734	0.0832477	3.36026	0.00077868	0.0109424	80290	0.869593
Pcdhgb7	219.729	0.350037	0.104245	3.35782	0.000785603	0.0110179	93704	1.08679
C330007P06Rik	939.136	0.254551	0.0758194	3.35733	0.000786997	0.0110265	77644	0.790132
Tor4a	70.8065	0.438138	0.130519	3.3569	0.000788223	0.0110328	227612	1.3597
Kif9	168.702	0.367712	0.109607	3.35482	0.000794158	0.011094	16578	1.13994
Fgf2	452.39	0.413099	0.123334	3.34943	0.000809779	0.0112458	14173	1.27715
Gm33989	873.692	0.287103	0.0859605	3.33994	0.000837978	0.0115695	102637087	0.883348
Snx1	1982.45	0.123923	0.0371524	3.33554	0.000851342	0.0117198	56440	0.380432
Gab1	692.159	0.231268	0.069342	3.33518	0.000852455	0.0117237	14388	0.709837
Pdcd4	1418.65	0.185894	0.0557496	3.33446	0.000854666	0.0117428	18569	0.570362
Tcaf2	53.9547	0.473213	0.142265	3.32627	0.000880163	0.0120356	232748	1.44587
Tnfaip8l1	45.1214	0.582057	0.174991	3.32622	0.000880335	0.0120356	66443	1.77839
Itm2a	643.998	0.365588	0.109917	3.32604	0.000880909	0.0120356	16431	1.1169
Il17ra	183.481	0.400982	0.120675	3.32281	0.000891143	0.0121276	16172	1.22302
Iqca	54.9435	0.637362	0.19184	3.32236	0.000892605	0.0121276	74918	1.94353
Slc25a45	82.0038	0.472086	0.142132	3.32146	0.000895485	0.0121445	107375	1.43889
Maats1	105.805	0.447317	0.13468	3.32133	0.000895885	0.0121445	320214	1.36331
F13a1	111.641	0.73235	0.220676	3.31867	0.000904459	0.012249	74145	2.22899
Syk	81.9301	0.476166	0.143531	3.31752	0.00090822	0.0122765	20963	1.44841
Jam2	1332.82	0.269592	0.0813315	3.31473	0.000917313	0.0123877	67374	0.818881
Cyp4f13	171.169	0.297626	0.0898133	3.31383	0.00092028	0.0124159	170716	0.903616
Islr	175.157	0.882408	0.266669	3.309	0.000936284	0.0126198	26968	2.67246
Fyb	61.1252	0.57663	0.174327	3.30775	0.000940498	0.0126406	23880	1.74525
Hist1h4b	42.0431	0.376702	0.113975	3.30514	0.000949306	0.0127469	326620	1.13862
Mon1b	580.543	0.172432	0.052179	3.30462	0.000951039	0.0127581	270096	0.521055
Ddr2	234.884	0.634512	0.192575	3.29488	0.000984634	0.0131097	18214	1.9078
Ddx58	205.151	0.361757	0.109931	3.29076	0.000999184	0.0132566	230073	1.0854
2810414N06Rik	34.5744	0.589784	0.179228	3.29069	0.000999409	0.0132566	102640772	1.7695
Tspan31	931.707	0.183741	0.0558554	3.28959	0.00100333	0.0132962	67125	0.550959
Trim12a	84.2416	0.429605	0.130725	3.28632	0.00101506	0.0134224	76681	1.28603
Spef2	212.425	0.385828	0.117438	3.28537	0.00101849	0.0134224	320277	1.15441
Gm10471	77.1708	0.299702	0.0913442	3.28102	0.00103433	0.0135928	100039045	0.894713
Frmd4a	2296.82	0.186193	0.0567548	3.28065	0.00103567	0.0135978	209630	0.555745
Dnah11	196.799	0.475683	0.145024	3.28003	0.00103797	0.0136155	13411	1.41935
Chpt1	1978.95	0.298918	0.0911765	3.27846	0.00104376	0.0136725	212862	0.891194
Cd34	397.776	0.42289	0.129093	3.27586	0.0010534	0.0137512	12490	1.25911
Mon2	2264.29	0.139385	0.0426037	3.27165	0.00106921	0.0139095	67074	0.414103
Cxcl16	40.4373	0.634688	0.194017	3.2713	0.00107056	0.0139143	66102	1.88527
Tep1	173.479	0.324136	0.0990936	3.271	0.00107167	0.013916	21745	0.962663
Cep41	230.814	0.319687	0.0977996	3.2688	0.00108005	0.0139736	83922	0.948371
Axl	1296.34	0.172756	0.0529693	3.26143	0.00110851	0.0142565	26362	0.510538
Adam4	77.7414	0.352076	0.10796	3.26117	0.00110955	0.0142565	11498	1.04033
Samsn1	25.2235	0.62709	0.192335	3.26041	0.00111251	0.0142636	67742	1.85223
Cand2	132.493	0.377462	0.115915	3.25636	0.00112851	0.0144161	67088	1.11257
Pabpc4	451.822	0.195132	0.0599278	3.25612	0.00112948	0.0144161	230721	0.575077
Casc1	109.516	0.386869	0.118824	3.25581	0.00113071	0.0144188	320662	1.13997
Plekhg2	153.59	0.440941	0.135446	3.25547	0.00113205	0.014423	101497	1.29907
Fam111a	84.4139	0.521723	0.160423	3.25217	0.00114527	0.0145477	107373	1.53443
Tmem108	412.976	0.243727	0.0749509	3.25183	0.00114666	0.0145477	81907	0.716696
Nfkb2	71.3711	0.542299	0.166772	3.25175	0.00114696	0.0145477	18034	1.5946
Igf2	389.11	1.03853	0.319466	3.25084	0.00115064	0.0145813	16002	3.05231
Cd93	233.429	0.33103	0.101895	3.24875	0.00115915	0.0146629	17064	0.971857
Ifitm2	22.7849	0.772648	0.238108	3.24495	0.0011747	0.0148464	80876	2.26392
Alpk1	126.314	0.364197	0.112286	3.24348	0.00118078	0.0149099	71481	1.06631
Pld4	143.716	0.43499	0.134326	3.23831	0.00120241	0.0151292	104759	1.27015
Scamp2	478.036	0.226046	0.0698675	3.23535	0.00121495	0.0152196	24044	0.659023
Kif24	112.759	0.387073	0.119667	3.23458	0.0012182	0.0152468	109242	1.12804
Gria1	9499.69	0.168019	0.0519542	3.23398	0.00122076	0.0152654	14799	0.489501
Vamp8	143.66	0.39107	0.120976	3.23263	0.00122655	0.0153109	22320	1.13853
Plin3	357.542	0.353006	0.109246	3.23129	0.00123232	0.0153423	66905	1.02699
Grn	810.735	0.27147	0.084057	3.22959	0.00123968	0.0153992	14824	0.789079
Lrp10	497.525	0.315624	0.0979771	3.2214	0.00127564	0.0157574	65107	0.9135
9230112J17Rik	33.3253	0.673799	0.209197	3.22089	0.00127794	0.0157583	100504561	1.94963
Sema3d	252.378	0.393316	0.122161	3.21965	0.00128349	0.015813	108151	1.13732
Trim25	209.655	0.320109	0.0994684	3.21819	0.00129001	0.0158521	217069	0.924923
Lrrc9	221.548	0.379322	0.117904	3.21721	0.00129442	0.0158907	78257	1.09545
Trio	3418.73	0.127483	0.0396332	3.21657	0.00129732	0.0158907	223435	0.368038
Baz1a	49.4449	0.495409	0.154059	3.2157	0.00130126	0.0159213	217578	1.42957
Ift22	911.872	0.188585	0.0586656	3.21458	0.00130635	0.0159607	67286	0.543869
Armc4	42.9355	0.556923	0.173557	3.20887	0.00133258	0.0162485	74934	1.60133
Col5a2	278.93	0.515672	0.160776	3.20739	0.00133944	0.0163182	12832	1.48157
Oaf	149.741	0.435967	0.136074	3.20389	0.00135585	0.0164926	102644	1.25026
Naaa	555.674	0.20269	0.0632949	3.20231	0.00136329	0.0165661	67111	0.580791
Impg2	75.5739	0.536064	0.167452	3.2013	0.00136811	0.0166104	224224	1.53522
Mrpl36	283.947	0.237803	0.0742914	3.20095	0.00136974	0.016616	94066	0.680916
Gpr89	549.855	0.174378	0.0545358	3.1975	0.00138623	0.0168017	67549	0.498402
Col23a1	510.473	0.381727	0.119437	3.19604	0.00139326	0.0168581	237759	1.0902
Papln	71.3339	0.509072	0.159394	3.1938	0.00140412	0.0169462	170721	1.45218
Rhobtb3	1184.01	0.312825	0.0979849	3.19258	0.00141007	0.0169891	73296	0.891788
Saal1	258.451	0.216023	0.0676715	3.19223	0.0014118	0.0169955	78935	0.615715
Dcn	921.239	0.767266	0.240375	3.19195	0.00141315	0.0169973	13179	2.18656
Mlxipl	45.1577	0.556762	0.174456	3.19142	0.00141576	0.0170143	58805	1.58622
Bmp2k	584.469	0.26253	0.0822754	3.19087	0.00141844	0.0170176	140780	0.747737
Tpx2	51.0705	0.598392	0.187558	3.19043	0.0014206	0.0170292	72119	1.70394
Akr1e1	631.637	0.264313	0.0828551	3.19006	0.00142244	0.0170368	56043	0.75249
Gemin8	130.242	0.344321	0.107972	3.189	0.00142767	0.0170611	237221	0.979721
Ube2h	1581.22	0.112377	0.0352389	3.189	0.00142768	0.0170611	22214	0.319753
Gna13	2323.13	0.183715	0.0577196	3.18288	0.00145818	0.0173915	14674	0.52105
Speer4a	129.128	0.302335	0.0952439	3.17432	0.00150186	0.0178226	75657	0.853604
Bmpr1b	722.656	0.342341	0.107855	3.17407	0.00150317	0.0178233	12167	0.966426
Serpine2	4610.89	0.147726	0.0465648	3.17248	0.00151141	0.0179061	20720	0.416678
Nr1h3	59.1938	0.444418	0.140126	3.17155	0.00151628	0.0179487	22259	1.25291
Txlnb	44.7883	0.519671	0.163955	3.16959	0.00152652	0.0179961	378431	1.46355
Nsd3	1820.59	0.175007	0.0552849	3.16554	0.00154795	0.0182022	234135	0.491812
Acsf2	202.504	0.301295	0.0951894	3.16522	0.00154968	0.0182075	264895	0.846566
Wnk1	5907.49	0.236594	0.0747808	3.16384	0.00155703	0.0182787	232341	0.664286
B4galt1	180.979	0.35491	0.112194	3.16337	0.00155956	0.0182933	14595	0.99623
Pdpn	444.111	0.420504	0.132965	3.16251	0.00156415	0.018332	14726	1.17982
Nde1	488.237	0.217202	0.0687428	3.15963	0.00157971	0.0184838	67203	0.608474
Dock5	445.635	0.375987	0.119112	3.15658	0.00159632	0.0186321	68813	1.05159
Pot1b	167.227	0.311655	0.0987584	3.15573	0.00160095	0.0186563	72836	0.87127
Lman2	1810.85	0.142654	0.0452049	3.15572	0.00160103	0.0186563	66890	0.398804
Tjp1	2319.59	0.209798	0.0665046	3.15464	0.00160695	0.0187099	21872	0.586176
Tln1	1204.75	0.270971	0.0859089	3.15417	0.00160956	0.018725	21894	0.756901
Drp2	1397.47	0.173653	0.0550762	3.15296	0.00161626	0.0187875	13497	0.484751
Bcar3	333.984	0.246349	0.0781696	3.15147	0.0016245	0.0188548	29815	0.687137
Pla2g4a	105.705	0.580089	0.184072	3.15143	0.00162471	0.0188548	18783	1.618
Ms4a6b	46.2948	0.713546	0.226527	3.14994	0.00163305	0.0189362	69774	1.98865
Sdccag8	634.307	0.194485	0.061763	3.1489	0.00163888	0.018982	76816	0.54173
Ebpl	282.884	0.216982	0.06902	3.14376	0.00166791	0.0192461	68177	0.602739
Gabarap	2720.37	0.139589	0.0444251	3.14213	0.00167723	0.0193222	56486	0.387417
Kmt5a	612.952	0.199174	0.0634157	3.14076	0.00168508	0.0193811	67956	0.552385
Tango2	1113.46	0.174963	0.0557191	3.14008	0.00168901	0.0193945	27883	0.485061
Tpm4	1135.07	0.278558	0.0887169	3.13985	0.00169034	0.0193945	326618	0.77217
Dgkk	795.494	0.424749	0.13536	3.13792	0.00170152	0.019507	331374	1.1762
Bmp1	753.957	0.348208	0.111008	3.13679	0.00170807	0.0195663	12153	0.963664
Vmn2r29	58.3652	0.505141	0.161071	3.13614	0.00171185	0.019578	76229	1.39749
Snapc5	221.505	0.282838	0.0902011	3.13564	0.00171478	0.0195911	330959	0.782272
B9d1	247.79	0.289548	0.0923647	3.13484	0.00171948	0.0196179	27078	0.800486
Laptm4a	3536.3	0.211078	0.0673489	3.1341	0.00172383	0.0196516	17775	0.583316
Kif23	34.8772	0.649894	0.207381	3.13382	0.00172545	0.0196543	71819	1.79572
Baz1b	3503.26	0.137326	0.0438759	3.12988	0.00174878	0.0198564	22385	0.378645
Ccdc146	67.7579	0.532509	0.17044	3.12432	0.00178216	0.0201709	75172	1.46389
Mob1a	845.63	0.224583	0.0719466	3.12152	0.00179918	0.0203311	232157	0.616463
Pdzph1	76.2729	0.567342	0.182065	3.11616	0.00183226	0.0205575	69239	1.55282
Dnaic2	156.242	0.431769	0.138669	3.11367	0.00184778	0.0206989	432611	1.18018
Stat6	203.937	0.340729	0.109485	3.11212	0.00185751	0.0207915	20852	0.930554
Mycbpap	121.99	0.395155	0.127009	3.11124	0.00186305	0.0208288	104601	1.07868
Kank2	203.705	0.33223	0.106788	3.11112	0.00186378	0.0208288	235041	0.906856
D330050G23Rik	37.5528	0.583114	0.18757	3.10878	0.00187859	0.0209465	320975	1.58967
C3ar1	50.5663	0.576788	0.185536	3.10876	0.00187873	0.0209465	12267	1.5724
Aif1	63.6014	0.488465	0.157138	3.10851	0.00188035	0.0209481	11629	1.33144
Khnyn	610.2	0.181752	0.058543	3.10459	0.0019054	0.0211938	219094	0.494369
Nectin3	661.904	0.252512	0.0814009	3.10207	0.0019217	0.0213417	58998	0.685901
Gm13293	81.6196	0.537568	0.173324	3.10152	0.00192531	0.0213651	100503147	1.45977
Trim36	153.651	0.388932	0.125442	3.10048	0.00193205	0.0214231	28105	1.05555
Banp	426.422	0.29207	0.0942161	3.1	0.0019352	0.0214412	53325	0.792466
Acsbg1	3565.24	0.231846	0.0748317	3.09823	0.00194681	0.0215363	94180	0.628459
Fam13c	719.215	0.218751	0.0706785	3.09501	0.00196805	0.0217153	71721	0.591931
Parp4	218.278	0.299968	0.0969247	3.09485	0.00196911	0.0217153	328417	0.811632
Col3a1	277.241	0.91396	0.295512	3.0928	0.00198279	0.0218158	12825	2.47018
Slc4a4	6108.18	0.263653	0.0852476	3.09279	0.00198284	0.0218158	54403	0.712578
Hist1h3a	21.9553	0.547105	0.177031	3.09045	0.00199855	0.0219547	360198	1.47679
Cald1	806.112	0.396935	0.128546	3.08789	0.00201583	0.0221176	109624	1.06996
Nhsl1	567.795	0.203771	0.0659974	3.08756	0.00201806	0.0221176	215819	0.549176
Garem2	232.269	0.26845	0.0869607	3.08703	0.00202169	0.0221403	242915	0.723281
Siae	526.64	0.226844	0.0735098	3.0859	0.00202937	0.0222073	22619	0.610809
Tspan2	3518.63	0.30322	0.0983477	3.08314	0.00204825	0.0223448	70747	0.815242
Lztr1	2223.12	0.182006	0.0590368	3.08292	0.00204981	0.0223448	66863	0.489283
Rbm4b	1273.82	0.176645	0.0573635	3.0794	0.00207419	0.022524	66704	0.473965
Stab2	47.4018	0.580568	0.188603	3.07826	0.00208216	0.0225934	192188	1.55678
Lgals3bp	750.506	0.354471	0.115348	3.07306	0.00211873	0.0229026	19039	0.947829
Mylip	291.275	0.240288	0.0782059	3.07251	0.0021227	0.0229147	218203	0.642316
Gprc5b	3860.41	0.146619	0.0477553	3.07021	0.00213907	0.0230279	64297	0.391439
Lair1	295.401	0.281697	0.0917531	3.07016	0.00213942	0.0230279	52855	0.752048
Armc3	49.2921	0.53748	0.175084	3.06985	0.00214167	0.0230279	70882	1.43467
Arhgap4	85.9773	0.40563	0.132188	3.06858	0.00215076	0.023108	171207	1.08198
Adk	1316	0.191101	0.0622918	3.06783	0.00215616	0.023131	11534	0.509536
S1pr3	664.651	0.261605	0.0853327	3.06571	0.00217153	0.0232472	13610	0.696716
Iqch	44.8894	0.615339	0.200916	3.06266	0.00219378	0.023446	78250	1.63607
Smad6	24.3553	0.747952	0.244243	3.06232	0.00219626	0.0234549	17130	1.98829
Lrrc42	376.803	0.214335	0.0700185	3.06112	0.00220514	0.0235319	77809	0.569394
Ap3b1	971.671	0.140182	0.0458121	3.05993	0.0022139	0.0236077	11774	0.372161
Ptprb	759.17	0.288324	0.0943463	3.05602	0.00224298	0.023864	19263	0.763821
Tmbim1	1470.92	0.21424	0.0701454	3.05422	0.00225647	0.0239716	69660	0.567
Crispld2	121.214	0.535052	0.175479	3.0491	0.00229528	0.0243293	78892	1.41209
Mak	105.008	0.382467	0.12547	3.04827	0.0023016	0.0243781	17152	1.00894
Gpr179	226.409	0.398394	0.130711	3.0479	0.0023045	0.0243906	217143	1.05073
Cpd	2731.99	0.226997	0.0744857	3.04752	0.00230736	0.0244026	12874	0.598565
Celrr	59.993	0.436737	0.14356	3.0422	0.00234859	0.0247886	98452	1.14827
Hnrnph1	4979.97	0.179824	0.059176	3.0388	0.00237521	0.0249899	59013	0.471913
Mog	1242.89	0.379665	0.125098	3.03493	0.00240591	0.0252754	17441	0.994236
Enpp1	222.882	0.570273	0.187947	3.03423	0.00241154	0.0253158	18605	1.49281
ND2	41399.5	0.304725	0.100467	3.03308	0.00242071	0.0253558	17717	0.797178
Btd	192.702	0.285958	0.0943113	3.03207	0.00242884	0.0254035	26363	0.747667
Lrrk1	88.0657	0.46147	0.152279	3.03043	0.00244203	0.0255226	233328	1.20547
Sugct	102.273	0.392549	0.129642	3.02795	0.00246218	0.0256862	192136	1.02403
Cysltr1	24.3016	0.650018	0.214678	3.02787	0.00246281	0.0256862	58861	1.69562
Wls	853.286	0.310121	0.102431	3.02762	0.00246492	0.0256862	68151	0.808858
Fermt2	1823.73	0.178448	0.0589921	3.02495	0.00248671	0.0258374	218952	0.464747
Lrrc2	68.6103	0.452272	0.149536	3.02451	0.00249033	0.025856	74249	1.1776
5930412G12Rik	49.6423	0.686754	0.22712	3.02375	0.00249661	0.0259024	319616	1.78738
Mcm3	78.948	0.480603	0.158985	3.02295	0.00250324	0.0259332	17215	1.25029
Ifitm1	51.4856	0.762586	0.252286	3.0227	0.0025053	0.0259356	68713	1.98359
Rubcn	1992.9	0.139289	0.0461312	3.01942	0.00253258	0.0261418	100502698	0.361656
Abcd4	264.316	0.24687	0.081772	3.019	0.00253612	0.0261593	19300	0.640832
Slc6a13	277.674	0.801903	0.265928	3.01549	0.00256561	0.0263923	14412	2.07758
Zbtb20	5085.09	0.259468	0.0860467	3.01543	0.00256615	0.0263923	56490	0.672208
Anxa4	101.399	0.54267	0.180048	3.01402	0.00257807	0.0264765	11746	1.40481
Catip	106.912	0.448653	0.148987	3.01136	0.00260083	0.0266909	241112	1.15972
Kiz	635.432	0.196509	0.0652994	3.00936	0.00261801	0.0268478	228730	0.507393
Ephb4	139.153	0.356494	0.118555	3.00699	0.00263849	0.0269799	13846	0.919271
Prrx1	274.67	0.377389	0.125533	3.0063	0.00264451	0.0269888	18933	0.972778
Retsat	357.706	0.206808	0.068798	3.00601	0.00264697	0.0269888	67442	0.532996
Limd1	410.46	0.170992	0.0568919	3.00555	0.00265097	0.0270102	29806	0.440577
Echdc3	24.1745	0.631703	0.210379	3.00269	0.00267603	0.0271875	67856	1.62506
Pcdhga10	229.906	0.227567	0.0758005	3.00218	0.00268052	0.0271941	93722	0.585253
Lyn	167.163	0.316054	0.105345	3.00019	0.00269813	0.0273379	17096	0.811922
Ttyh2	1176.55	0.334121	0.111533	2.99573	0.00273792	0.02764	117160	0.856212
Parp14	119.839	0.491494	0.164066	2.99571	0.0027381	0.02764	547253	1.25948
Plscr2	115.447	0.484119	0.161638	2.99507	0.00274381	0.027668	18828	1.24014
Sh3tc1	33.6007	0.570451	0.19047	2.99496	0.00274477	0.027668	231147	1.46121
Creb3l2	460.595	0.258919	0.0865505	2.99153	0.0027758	0.0279609	208647	0.661955
Dhx58	36.9701	0.658383	0.220208	2.98983	0.00279136	0.0280778	80861	1.68163
Clec14a	96.6136	0.331823	0.111035	2.98844	0.00280402	0.0281652	66864	0.846884
Itih2	435.947	0.977639	0.327232	2.9876	0.00281173	0.0282227	16425	2.49398
Stard13	411.777	0.238688	0.0799337	2.98607	0.0028259	0.0282849	243362	0.608377
Atp13a5	410.73	0.244481	0.0819694	2.98259	0.00285817	0.0285433	268878	0.621939
Dnah5	325.753	0.38318	0.128479	2.98244	0.00285958	0.0285433	110082	0.974695
Tmod3	779.715	0.207516	0.0695796	2.98242	0.00285976	0.0285433	50875	0.527852
Gusb	399.511	0.183147	0.0614175	2.982	0.00286375	0.0285621	110006	0.465755
Prdm10	446.033	0.204116	0.0684639	2.98136	0.0028697	0.0285621	382066	0.518896
Iqgap1	926.12	0.196463	0.0659391	2.97946	0.00288757	0.0287121	29875	0.498911
Il33	1886.4	0.35897	0.120494	2.97915	0.00289051	0.0287121	77125	0.911434
Bcap31	1386.39	0.136115	0.0457176	2.97729	0.00290808	0.0287988	27061	0.34524
Layn	134.609	0.429183	0.144155	2.97724	0.0029086	0.0287988	244864	1.08854
Ankrd28	1506.29	0.2213	0.0743337	2.97712	0.00290971	0.0287988	105522	0.561251
Nfia	825.066	0.243203	0.0817299	2.97569	0.00292333	0.0288824	18027	0.616305
Klf3	478.871	0.290765	0.0978843	2.9705	0.00297319	0.0292639	16599	0.734698
Opalin	379.568	0.429296	0.144625	2.96834	0.0029941	0.0294493	226115	1.08343
Oxnad1	394.986	0.182159	0.0613926	2.96712	0.00300607	0.0295465	218885	0.459405
Spx	41.0175	0.649721	0.219298	2.96273	0.00304926	0.0299089	319552	1.63457
Marcks	3847.23	0.244288	0.0825018	2.96101	0.00306636	0.0300351	17118	0.613988
Acot1	137.857	0.343527	0.116141	2.95783	0.00309814	0.0302836	26897	0.861874
Nupr1	134.039	0.769351	0.260259	2.9561	0.00311557	0.0304122	56312	1.92835
Gyg	612.163	0.196877	0.0666723	2.95291	0.00314799	0.0306864	27357	0.49258
Slc39a1	807.01	0.190186	0.064412	2.95265	0.00315064	0.0306911	30791	0.475769
Fuz	374.559	0.294271	0.0996785	2.9522	0.00315514	0.0307139	70300	0.735967
Pigz	163.822	0.288476	0.0977306	2.95175	0.00315982	0.0307174	239827	0.721287
Trp53inp2	2425.67	0.212791	0.07215	2.94929	0.00318504	0.0309201	68728	0.531316
Hdlbp	3847.29	0.131623	0.0446387	2.94863	0.00319183	0.0309438	110611	0.328526
Phlpp1	1969.52	0.169591	0.057554	2.94664	0.00321244	0.0310779	98432	0.422818
Gabrb1	5819.45	0.28214	0.095763	2.94623	0.00321673	0.0310779	14400	0.703257
D10Wsu102e	2327.06	0.219362	0.0744646	2.94585	0.00322066	0.0310779	28109	0.546661
Nbl1	724.607	0.40952	0.139051	2.94511	0.00322844	0.0311286	17965	1.02012
Luc7l2	4455.14	0.231403	0.0786108	2.94365	0.00324362	0.0312325	192196	0.575955
Slc14a1	664.039	0.230757	0.0785256	2.93862	0.00329682	0.0317017	108052	0.572716
Ghitm	6643.66	0.188659	0.0642225	2.93758	0.00330783	0.0317459	66092	0.46796
AU021092	34.6426	0.51472	0.175222	2.93753	0.00330836	0.0317459	239691	1.27671
Nckap1l	248.552	0.291935	0.0993872	2.93734	0.00331036	0.0317459	105855	0.724034
Zbtb5	355.647	0.20087	0.0683996	2.93671	0.00331712	0.0317589	230119	0.498004
Elovl1	371.457	0.259051	0.0882122	2.93668	0.00331742	0.0317589	54325	0.642239
Dynlrb2	77.4928	0.501433	0.17087	2.93459	0.00333985	0.0319209	75465	1.24168
Zfp369	827.82	0.192221	0.0655808	2.93105	0.0033782	0.0322223	170936	0.475037
Trim34a	82.5696	0.485544	0.165718	2.92995	0.0033902	0.0323151	94094	1.19918
Hsf1	657.47	0.258303	0.088178	2.92934	0.00339686	0.0323568	15499	0.63773
Tex2	2434.56	0.120118	0.0410088	2.92908	0.00339965	0.0323616	21763	0.296519
Maml2	390.175	0.294297	0.10057	2.92629	0.00343028	0.0325441	270118	0.725346
Chek2	60.5129	0.428528	0.146543	2.92425	0.00345284	0.0326925	50883	1.05496
Rtkn2	69.5604	0.525198	0.179916	2.91913	0.00351007	0.0330821	170799	1.2892
Slc22a5	375.05	0.205115	0.0703598	2.91523	0.00355426	0.0333635	20520	0.502379
Taf15	1048.18	0.203162	0.0698534	2.90841	0.00363276	0.0340104	70439	0.495668
Cybb	36.9004	0.670758	0.230794	2.90631	0.00365724	0.0341905	13058	1.63453
Cd86	37.1009	0.561467	0.193201	2.90614	0.00365922	0.0341905	12524	1.36808
Sfswap	1298.54	0.111786	0.038498	2.90369	0.00368798	0.0343687	231769	0.271999
Lamtor5	514.283	0.153043	0.0527104	2.90347	0.0036905	0.0343696	68576	0.372341
Rfx4	418.851	0.22878	0.0788584	2.90115	0.00371797	0.0345683	71137	0.555865
Ntrk2	17399.3	0.115798	0.0399161	2.90105	0.00371914	0.0345683	18212	0.281339
Rcn1	1307.44	0.203485	0.0702219	2.89774	0.00375863	0.0349014	19672	0.493444
Rpl22	1640.61	0.11743	0.0405261	2.89763	0.0037599	0.0349014	19934	0.284747
Klhl6	41.2983	0.567771	0.196065	2.89583	0.00378153	0.0350564	239743	1.37533
Utrn	2292.7	0.194228	0.0670774	2.89558	0.00378461	0.035062	22288	0.470415
Smpdl3a	462.582	0.269452	0.0930748	2.895	0.00379155	0.0351034	57319	0.652392
Kif6	123.034	0.32341	0.111721	2.89479	0.00379416	0.0351046	319991	0.782938
Slc9a9	332.024	0.200744	0.0694107	2.89212	0.0038265	0.0353577	331004	0.485238
Casp3	290.995	0.258222	0.0893835	2.88892	0.00386567	0.0355807	12367	0.623031
Lars2	17161.6	1.61269	0.558328	2.88842	0.00387177	0.035601	102436	3.88995
Vcan	980.876	0.252217	0.0874189	2.88515	0.00391228	0.0358481	13003	0.607229
Vamp5	45.7162	0.508235	0.176292	2.88291	0.00394017	0.0360328	53620	1.22204
Exoc6b	2406.59	0.156925	0.054468	2.88105	0.00396352	0.0362011	75914	0.376921
Nod1	115.723	0.317125	0.110127	2.87963	0.00398146	0.0363168	107607	0.761086
Thsd4	266.549	0.321848	0.111798	2.87884	0.00399146	0.0363418	207596	0.772071
Evc	261.922	0.264859	0.0920499	2.87735	0.00401036	0.0364866	59056	0.634819
Bphl	559.543	0.18643	0.0648669	2.87404	0.00405253	0.036823	68021	0.445992
Sdf2	1094.69	0.165006	0.0574326	2.87303	0.00406551	0.0369173	20316	0.39451
Gstk1	207.573	0.257665	0.0897024	2.87245	0.00407308	0.0369625	76263	0.615839
Ifit2	528.687	0.236618	0.0824054	2.87139	0.00408672	0.0370152	15958	0.565192
Fam184a	1005.95	0.181183	0.0631322	2.86991	0.00410595	0.0371183	75906	0.43241
Cep72	88.9002	0.363258	0.126694	2.86721	0.00414112	0.0373649	74470	0.8656
S100a10	704.376	0.230302	0.0803766	2.86529	0.00416633	0.0375685	20194	0.548175
P4ha1	949.763	0.209157	0.073008	2.86485	0.00417203	0.037596	18451	0.497722
Cmtm5	540.303	0.322907	0.11287	2.86086	0.00422487	0.0379264	67272	0.766641
Nfatc4	42.9815	0.500714	0.175045	2.86048	0.00422997	0.0379264	73181	1.18853
Ttc23	101.159	0.29807	0.104376	2.85574	0.0042937	0.0383756	67009	0.705583
Pomt1	359.892	0.255977	0.0896799	2.85434	0.00431264	0.0385004	99011	0.605451
Piezo2	76.1487	0.407713	0.142841	2.85431	0.00431308	0.0385004	667742	0.964329
Ndufb2	580.291	0.206045	0.0722139	2.85325	0.00432741	0.0386039	68198	0.487043
Prox2	77.787	0.329928	0.115729	2.85088	0.00435985	0.0387693	73422	0.778805
Aldh6a1	2089.32	0.185477	0.0650613	2.85081	0.00436082	0.0387693	104776	0.437807
Cdkal1	426.613	0.194397	0.0681929	2.8507	0.00436233	0.0387693	68916	0.458833
C2cd3	780.232	0.217173	0.0762531	2.84806	0.00439872	0.0390682	277939	0.511806
Zfand6	1000.17	0.254287	0.0893171	2.84701	0.00441316	0.039172	65098	0.598909
Uggt1	1716.88	0.127052	0.0447077	2.84183	0.00448553	0.0396655	320011	0.298341
Drosha	2068.48	0.132524	0.0466369	2.8416	0.00448877	0.0396694	14000	0.311148
Myo10	893.861	0.215796	0.0760267	2.83842	0.00453372	0.0400085	17909	0.505727
Cd33	119.264	0.432615	0.152426	2.8382	0.00453693	0.0400085	12489	1.01372
Ikbke	59.0226	0.425017	0.149817	2.83691	0.00455518	0.0401065	56489	0.995175
Fam120a	2549.65	0.137669	0.0485906	2.83324	0.00460781	0.0405196	218236	0.321665
Mdfic	65.0741	0.486085	0.171624	2.83226	0.004622	0.0406192	16543	1.13509
Pth2r	40.2241	0.484867	0.171208	2.83204	0.00462517	0.040622	213527	1.1321
Cpsf4l	27.8908	0.587555	0.207501	2.83158	0.00463189	0.0406558	52670	1.3715
Akap13	1109.18	0.138965	0.0491084	2.82977	0.00465821	0.040814	75547	0.324037
Grhl2	31.8189	0.576185	0.203706	2.8285	0.00467661	0.0409218	252973	1.34255
Kmt2c	3888.01	0.198572	0.0702132	2.82813	0.00468203	0.040944	231051	0.462587
Paip2	3291.85	0.179828	0.0636364	2.82587	0.00471523	0.0411835	67869	0.41837
Atxn2	1876.57	0.110135	0.0389793	2.82547	0.00472107	0.0412092	20239	0.25617
Gm10037	102.997	0.363246	0.128589	2.82486	0.00473014	0.041263	102637366	0.844592
Irf9	366.035	0.325756	0.115333	2.82448	0.00473576	0.0412866	16391	0.757256
Ctso	1007.29	0.210175	0.0744406	2.82339	0.00475188	0.0413948	229445	0.488264
Cd68	122.016	0.360316	0.127741	2.82067	0.00479238	0.0417034	12514	0.835734
Nek6	674.47	0.181532	0.0643767	2.81984	0.00480469	0.0417661	59126	0.420853
Piezo1	79.8685	0.472346	0.167593	2.81841	0.00482627	0.0418955	234839	1.09414
Exoc3l4	74.4296	0.484852	0.172079	2.81762	0.00483806	0.0419723	74190	1.12259
Slc5a3	2645.55	0.293751	0.10427	2.81722	0.00484418	0.041974	53881	0.67997
Ptdss1	2154.61	0.106022	0.0376664	2.81476	0.00488131	0.0422186	19210	0.245066
Gm19935	145.178	0.450988	0.160222	2.81476	0.00488133	0.0422186	100503868	1.04244
Vxn	630.293	0.573898	0.203939	2.81407	0.00489185	0.0422714	76982	1.32601
Adgb	137.63	0.38475	0.136925	2.80993	0.00495521	0.0426496	215772	0.886825
Szrd1	742.93	0.205445	0.0732774	2.80366	0.00505266	0.0432057	213491	0.4718
Cpxm1	145.192	0.403609	0.14396	2.80362	0.00505317	0.0432057	56264	0.926863
Tnfrsf19	669.287	0.226552	0.080807	2.80362	0.0050533	0.0432057	29820	0.520259
Ptpn14	165.221	0.346891	0.123749	2.80319	0.00505993	0.0432364	19250	0.796413
Nmral1	303.934	0.261515	0.0933194	2.80237	0.00507294	0.043246	67824	0.600109
Mpeg1	390.776	0.430152	0.153497	2.80235	0.00507324	0.043246	17476	0.987077
Ttc30a1	130.327	0.304104	0.108606	2.80007	0.00510909	0.0434166	78802	0.696901
Lama2	557.388	0.282604	0.100933	2.79991	0.00511174	0.0434166	16773	0.647567
Ahcyl1	6308.9	0.176581	0.0630705	2.79973	0.00511448	0.0434166	229709	0.404581
Pxn	547.734	0.257894	0.0921142	2.79972	0.00511467	0.0434166	19303	0.590882
BC067074	234.687	0.280154	0.100225	2.79524	0.00518613	0.0439181	408066	0.640196
Pcdhgc3	917.843	0.215631	0.077148	2.79502	0.00518957	0.043921	93706	0.492687
Ttf1	330.095	0.232575	0.0832174	2.79479	0.00519331	0.0439264	22130	0.531332
Enpp2	4254.44	0.546683	0.195695	2.79354	0.00521345	0.0440706	18606	1.24801
Gtf3c1	2501.11	0.179989	0.0645325	2.78913	0.00528497	0.044516	233863	0.409828
Rfc1	874.545	0.162177	0.0581936	2.78685	0.00532234	0.0447777	19687	0.368773
Cfap57	57.1591	0.457545	0.164203	2.78647	0.00532859	0.0448037	68625	1.04018
Mmp2	80.3958	0.410488	0.147351	2.78579	0.00533971	0.0448706	17390	0.932827
Gm7347	56.8909	0.314299	0.112943	2.78282	0.00538886	0.0452569	664804	0.712989
Ciita	25.0657	0.674349	0.242417	2.78177	0.0054063	0.0453764	12265	1.52882
Ttc8	709.492	0.180905	0.0650845	2.77954	0.00544351	0.0456079	76260	0.409591
Efcab1	502.083	0.282774	0.101912	2.77469	0.00552541	0.0461494	66793	0.638401
Ncf2	93.8387	0.300634	0.108351	2.77462	0.00552662	0.0461494	17970	0.678693
Myt1	773.761	0.178603	0.0643718	2.77456	0.00552765	0.0461494	17932	0.40319
Fbn2	128.991	0.296076	0.106733	2.774	0.00553716	0.0462016	14119	0.668159
Pkp4	4597.35	0.118541	0.0427381	2.77366	0.00554296	0.0462228	227937	0.267459
Dnali1	93.4333	0.42238	0.152349	2.77246	0.00556348	0.0463667	75563	0.95232
Micu2	700.319	0.197285	0.0712178	2.77017	0.00560275	0.0466392	68514	0.444207
Gm7967	61.0515	0.548961	0.198307	2.76824	0.00563604	0.0468888	666182	1.23463
Arap3	130.347	0.308033	0.11145	2.76386	0.0057122	0.047439	106952	0.690978
Gnb4	881.021	0.189647	0.0686357	2.7631	0.00572553	0.0474942	14696	0.425224
Ctsl	2770.6	0.135377	0.0490064	2.76244	0.00573708	0.0475621	13039	0.303423
Eci1	286.42	0.214892	0.0778252	2.76121	0.00575877	0.0477141	13177	0.481286
Rhoj	367.817	0.403841	0.146279	2.76077	0.00576656	0.0477229	80837	0.904235
C030029H02Rik	120.617	0.414314	0.150095	2.76035	0.00577392	0.047756	77383	0.927454
Clpb	1018.19	0.116291	0.0421342	2.76002	0.00577977	0.0477611	20480	0.26027
Hspa1a	42.6747	0.440819	0.159732	2.75975	0.00578464	0.0477611	193740	0.986432
Mmp19	111.661	0.650066	0.23561	2.75908	0.00579644	0.0478307	58223	1.45409
Sh3d19	647.453	0.29995	0.108772	2.7576	0.00582283	0.0479648	27059	0.670349
Mthfs	133.608	0.249935	0.0906781	2.75629	0.00584616	0.0480464	107885	0.558137
Shc1	428.849	0.233002	0.0845374	2.7562	0.00584773	0.0480464	20416	0.520296
Cd151	754.801	0.21739	0.0788763	2.75609	0.00584965	0.0480464	12476	0.485405
Uhrf2	1583.36	0.182661	0.0662827	2.75579	0.00585509	0.0480633	109113	0.407785
Col1a2	518.251	0.572574	0.20781	2.75528	0.00586424	0.0481105	12843	1.27786
Fbxw10	39.3414	0.465899	0.169134	2.75461	0.00587617	0.0481806	213980	1.03938
Rep15	28.2927	0.566778	0.205878	2.75298	0.00590556	0.0483935	66532	1.2632
Fndc3c1	68.4196	0.796802	0.289457	2.75275	0.0059097	0.0483995	333564	1.77562
Tspo	56.5181	0.523568	0.190244	2.75209	0.00592156	0.0484408	12257	1.16628
Foxj1	284.079	0.389854	0.141694	2.75137	0.00593462	0.0484703	15223	0.868051
Dnajc1	743.799	0.172591	0.0627301	2.75133	0.00593542	0.0484703	13418	0.384282
Tax1bp3	58.9747	0.42342	0.15393	2.75072	0.00594642	0.0485322	76281	0.942425
Hspa4	5360.68	0.160509	0.0583828	2.74926	0.00597309	0.0487219	15525	0.356941
Carhsp1	1492.36	0.157599	0.0573323	2.74886	0.00598021	0.0487519	52502	0.350387
Sdhaf2	819.12	0.141393	0.0514508	2.74811	0.00599392	0.0488076	66072	0.314216
Aifm1	470.405	0.198999	0.0724408	2.74705	0.00601338	0.048938	26926	0.441952
Fbln7	58.789	0.435838	0.158694	2.74641	0.00602515	0.0490057	70370	0.967574
Ypel1	173.788	0.296374	0.108008	2.744	0.00606948	0.0493097	106369	0.657016
Ggt5	49.8505	0.452638	0.164969	2.74377	0.00607376	0.0493163	23887	1.00329
Cd300c2	47.7745	0.434014	0.158213	2.74322	0.006084	0.0493712	140497	0.961693
Pllp	843.576	0.268518	0.0979101	2.74249	0.00609747	0.049424	67801	0.594727
Sema6d	2613.19	0.173325	0.0632084	2.74212	0.00610449	0.0494368	214968	0.383801
Tbx18	74.3659	0.555467	0.202575	2.74203	0.00610601	0.0494368	76365	1.22994
Tmem260	626.302	0.189965	0.0693278	2.74009	0.00614222	0.0496732	218989	0.42014
Itih5	1671.57	0.280112	0.102284	2.73858	0.00617045	0.049788	209378	0.618959
Syne3	54.2557	0.465756	0.170136	2.73756	0.00618975	0.0498832	212073	1.02854
Cox6b2	35.8259	0.628468	0.229586	2.7374	0.00619279	0.0498832	333182	1.38773
Lgmn	2710.31	0.121531	0.0444004	2.73715	0.00619737	0.0498918	19141	0.268315
Sspn	346.251	0.237691	0.0868711	2.73614	0.00621653	0.0499822	16651	0.524454
Itgam	93.4918	0.460159	0.168187	2.736	0.00621916	0.0499822	16409	1.01523
Mfsd8	288.602	0.277099	0.101417	2.73228	0.00628986	0.0503633	72175	0.609994
Serpind1	162.628	0.726856	0.26606	2.73192	0.00629659	0.0503763	15160	1.59973
Srr	836.612	0.199897	0.0732167	2.73021	0.00632945	0.050569	27364	0.4395
Ttc41	58.9732	0.357853	0.131461	2.72212	0.00648652	0.0517022	103220	0.782977
Slc11a1	44.854	0.480901	0.176732	2.72107	0.00650704	0.0517972	18173	1.05155
Bicc1	214.364	0.352602	0.129751	2.71753	0.00657715	0.0522674	83675	0.769363
Cobll1	261.076	0.252972	0.0933313	2.71047	0.00671869	0.0532764	319876	0.549637
Vamp3	805.843	0.188401	0.0695092	2.71045	0.00671914	0.0532764	22319	0.409337
Tmtc4	593.743	0.205585	0.0758987	2.70868	0.00675514	0.053449	70551	0.446195
Fam53b	493.886	0.245363	0.090677	2.7059	0.00681197	0.0537721	77938	0.531634
Siglech	250.224	0.279785	0.103438	2.70485	0.00683353	0.0538824	233274	0.605834
Plxna3	1074.28	0.246166	0.0910643	2.70321	0.00686731	0.0540887	18846	0.532509
Fndc1	151.046	0.266644	0.0986541	2.70282	0.00687541	0.0540924	68655	0.576672
Il10rb	119.549	0.319923	0.118381	2.70248	0.0068825	0.0541182	16155	0.691755
Antxr2	75.657	0.47593	0.176211	2.70091	0.00691511	0.0542483	71914	1.02811
Fcgr1	62.7791	0.473376	0.175324	2.70001	0.00693374	0.0543405	14129	1.02203
Lama4	187.496	0.382606	0.141733	2.69949	0.00694462	0.0543657	16775	0.825799
Phkb	1377.03	0.191425	0.0709498	2.69803	0.0069751	0.0545742	102093	0.412798
Celf6	1617.07	0.198546	0.0736711	2.69503	0.00703822	0.0550074	76183	0.427378
Gpam	1400.91	0.254625	0.094584	2.69205	0.00710141	0.0554094	14732	0.547101
Plscr1	88.7458	0.34779	0.129222	2.69142	0.00711478	0.0554227	22038	0.746998
Ak3	2045.61	0.161223	0.0599296	2.6902	0.00714094	0.0555428	56248	0.346023
Pde8a	503.733	0.213441	0.0794436	2.6867	0.00721626	0.05609	18584	0.457123
Cyfip1	1899.85	0.0987986	0.0367912	2.68538	0.00724466	0.0561877	20430	0.211427
Tprn	372.532	0.231266	0.0861354	2.68492	0.00725477	0.0562353	97031	0.494766
Fam228a	93.8138	0.331465	0.123527	2.68335	0.00728897	0.0563782	74855	0.708451
Parvb	569.254	0.23983	0.0893774	2.68334	0.00728908	0.0563782	170736	0.512595
Il1r1	168.326	0.388342	0.144831	2.68135	0.00733257	0.0566528	16177	0.829011
Xpo1	2410.88	0.24576	0.0917235	2.67935	0.00737643	0.0569297	103573	0.523997
Mettl26	444.854	0.230284	0.0859671	2.67875	0.00738978	0.0570017	68347	0.49082
Pcdhga5	218.502	0.222459	0.0831193	2.67638	0.00744218	0.0573436	93713	0.473459
Tubd1	95.0614	0.389893	0.145723	2.67558	0.00746006	0.0574502	56427	0.829402
Dock1	1147.82	0.160826	0.0602232	2.6705	0.00757389	0.058232	330662	0.34106
Serpinb6a	843.134	0.163419	0.0612801	2.66675	0.00765878	0.0587573	20719	0.345769
Slc36a2	17.4732	0.598631	0.224516	2.66632	0.00766861	0.0587585	246049	1.26627
Agpat4	926.599	0.201736	0.0756644	2.6662	0.00767136	0.0587585	68262	0.426698
Nudt7	157.28	0.243257	0.0913221	2.66372	0.00772812	0.0590625	67528	0.513741
Pik3c2b	468.197	0.206002	0.0773417	2.66354	0.00773243	0.0590625	240752	0.435012
Tagln2	592.727	0.293555	0.110291	2.66164	0.00777612	0.0592412	21346	0.619177
Ift80	809.976	0.211434	0.0795144	2.65907	0.00783568	0.059631	68259	0.445265
Fxyd4	29.1819	0.557753	0.209817	2.65829	0.00785389	0.0597375	108017	1.17402
Mboat2	2438.42	0.16818	0.0632957	2.65705	0.00788285	0.0599257	67216	0.353735
Adcy4	55.467	0.371995	0.140031	2.65652	0.00789523	0.0599718	104110	0.782169
Gba	695.758	0.140063	0.0527263	2.65643	0.00789736	0.0599718	14466	0.294486
Trem2	123.854	0.335112	0.126166	2.65612	0.00790454	0.0599758	83433	0.704447
Ak4	860.427	0.21133	0.0795655	2.65604	0.00790634	0.0599758	11639	0.44422
Gatm	2534.36	0.205272	0.0773776	2.65286	0.00798122	0.0604792	67092	0.430647
Golm1	366.254	0.293907	0.110845	2.65152	0.00801304	0.0606879	105348	0.616089
Tmem175	721.764	0.15474	0.0583814	2.65051	0.00803715	0.060838	72392	0.324165
H2-M10.2	51.9302	0.330918	0.124865	2.6502	0.0080445	0.0608452	333715	0.693107
Grid1	1801.24	0.0991988	0.0374647	2.64779	0.00810196	0.0611981	14803	0.207465
Rhoa	2467.28	0.149381	0.0564722	2.64521	0.00816399	0.0614277	11848	0.311922
Lcp2	88.4719	0.343654	0.129923	2.64505	0.00816779	0.0614277	16822	0.717513
Nme5	189.091	0.270698	0.102349	2.64485	0.00817273	0.0614277	75533	0.565118
Tnrc6b	2609.11	0.188519	0.0712783	2.64483	0.00817312	0.0614277	213988	0.393555
Wdfy4	58.1537	0.33462	0.126553	2.6441	0.00819086	0.0615094	545030	0.698241
Myrf	751.468	0.230136	0.0870751	2.64295	0.0082186	0.0616851	225908	0.479879
Wdr19	799.726	0.143954	0.054509	2.64093	0.00826792	0.0619897	213081	0.2998
Dus2	309.803	0.206258	0.0781583	2.63898	0.00831565	0.062249	66369	0.429038
Ddx17	9665.62	0.104381	0.0395633	2.63832	0.00833167	0.062336	67040	0.217036
Nes	839.672	0.270633	0.102756	2.63375	0.00844479	0.0630826	18008	0.561133
Ctsk	56.6171	0.48126	0.182795	2.63278	0.00846893	0.0631632	13038	0.997252
Gm21680	76.1805	0.250701	0.095283	2.63112	0.00851035	0.0634004	100862368	0.518965
Arhgap25	42.7771	0.59041	0.22445	2.63047	0.00852668	0.0634605	232201	1.22169
Wsb1	3901	0.201892	0.0767635	2.63005	0.00853714	0.063505	78889	0.417652
Rdh5	60.8815	0.373816	0.142149	2.62975	0.00854476	0.0635284	19682	0.773164
Gsap	264.913	0.213323	0.0811845	2.62764	0.00859804	0.0638576	212167	0.440641
Spice1	334.353	0.212787	0.0810845	2.62426	0.00868376	0.064326	212514	0.438616
Fam193b	1489.22	0.2136	0.0814294	2.62313	0.00871272	0.0644839	212483	0.439982
Herc6	202.371	0.332671	0.126825	2.62307	0.00871417	0.0644839	67138	0.685226
Spata17	32.2826	0.470283	0.179314	2.62268	0.00872417	0.0645148	74717	0.968442
Ganc	284.309	0.184674	0.0704176	2.62255	0.00872743	0.0645148	76051	0.380264
Samd9l	177.735	0.445695	0.170027	2.62132	0.00875903	0.0646597	209086	0.917037
Pou2f2	215.492	0.360544	0.137546	2.62127	0.00876035	0.0646597	18987	0.741811
Usp31	2369.85	0.208891	0.0796917	2.62124	0.00876094	0.0646597	76179	0.429784
Ccdc3	142.757	0.532871	0.203309	2.621	0.00876734	0.0646597	74186	1.09619
Sqor	162.515	0.252804	0.0964571	2.6209	0.00876981	0.0646597	59010	0.520021
Srpk1	1462.13	0.113039	0.0431508	2.61962	0.00880267	0.0648346	20815	0.232339
Arhgef26	1014.87	0.181712	0.0693888	2.61875	0.0088253	0.0649676	622434	0.373285
Hus1	435.18	0.182002	0.0695688	2.61614	0.00889293	0.0653299	15574	0.373278
Ccr2	29.2354	1.01471	0.38817	2.6141	0.00894636	0.0654984	12772	2.07849
Rab31	2264.21	0.13618	0.0521001	2.61381	0.00895376	0.0655055	106572	0.278896
Pex11g	40.1472	0.388363	0.14861	2.61331	0.00896697	0.0655346	69129	0.795117
Trf	241.591	0.416831	0.159583	2.61201	0.00900127	0.0657176	22041	0.852709
Gcdh	667.991	0.150358	0.0575921	2.61075	0.0090345	0.0658482	270076	0.307347
Flvcr2	49.0642	0.372112	0.142538	2.61062	0.00903771	0.0658482	217721	0.760576
Pcdhgb4	216.85	0.251621	0.0964113	2.60987	0.00905768	0.0659598	93701	0.514057
Sbno1	3133.77	0.145601	0.0557957	2.60954	0.00906628	0.0659886	243272	0.297401
Sned1	592.518	0.325974	0.124956	2.60871	0.00908833	0.0661044	208777	0.665481
Gna12	1318.75	0.229569	0.088005	2.60859	0.00909151	0.0661044	14673	0.468634
Svil	370.36	0.22041	0.0845077	2.60817	0.0091028	0.0661526	225115	0.449819
Tek	332.201	0.252307	0.0968135	2.60611	0.00915766	0.0664493	21687	0.514256
Ggt1	43.1559	0.441009	0.169277	2.60525	0.00918076	0.0665828	14598	0.898388
Zmym1	518.14	0.316087	0.121338	2.60501	0.00918705	0.0665916	68310	0.643814
Spi1	32.4538	0.495654	0.190281	2.60485	0.00919136	0.0665916	20375	1.00946
Rlbp1	125.108	0.3271	0.125617	2.60395	0.00921564	0.0666994	19771	0.665803
Rab39	35.0374	0.445777	0.171369	2.60127	0.00928791	0.0670856	270160	0.905856
Cpne3	682.229	0.238636	0.0918056	2.59936	0.00933977	0.0673574	70568	0.48435
Dhrs4	144.457	0.231824	0.089208	2.59869	0.00935807	0.0674314	28200	0.470327
Pml	155.381	0.302639	0.116461	2.59863	0.00935954	0.0674314	18854	0.613978
Efcab12	164.426	0.272093	0.104766	2.59715	0.0094001	0.0676247	212516	0.551497
Ppp2r5a	1167.4	0.140418	0.0540689	2.59702	0.00940357	0.0676247	226849	0.284586
Bace2	108.964	0.380245	0.146428	2.59681	0.00940951	0.0676247	56175	0.77054
Ano6	945.055	0.169242	0.0652199	2.59495	0.00946055	0.0678492	105722	0.34256
Slc43a3	51.4048	0.53375	0.205797	2.59357	0.0094985	0.0680526	58207	1.07943
Myh15	50.1621	0.365284	0.140852	2.59339	0.00950337	0.0680532	667772	0.73865
Gbgt1	40.8696	0.500986	0.193217	2.59287	0.00951795	0.0681232	227671	1.01272
Ccdc102a	33.2074	0.52463	0.20254	2.59026	0.00959048	0.0685732	234582	1.05879
Dpy19l3	834.259	0.129169	0.0498995	2.58858	0.00963732	0.0687695	233115	0.26041
Nlrc3	73.7385	0.344514	0.13344	2.58179	0.00982896	0.069821	268857	0.691609
Fgd2	82.9556	0.376772	0.145959	2.58135	0.00984137	0.0698393	26382	0.75616
Ccdc138	98.4343	0.315826	0.122438	2.57947	0.00989508	0.0701503	76138	0.633099
Lats2	229.099	0.293397	0.113788	2.57845	0.0099246	0.0703245	50523	0.587758
Hydin	189.603	0.322105	0.124996	2.57692	0.00996862	0.0705659	244653	0.64465
Nat1	33.3798	0.527351	0.204714	2.57604	0.00999384	0.0706739	17960	1.05484
Dzip1	2667.15	0.122336	0.0475462	2.57299	0.0100823	0.0712288	66573	0.244236
Apool	100.999	0.312227	0.121631	2.567	0.0102581	0.0722561	68117	0.620998
Huwe1	11009.5	0.135838	0.0529203	2.56684	0.010263	0.0722561	59026	0.270144
Acad11	466.943	0.160022	0.0623422	2.56683	0.0102634	0.0722561	102632	0.318237
Hist3h2a	144.786	0.299406	0.116754	2.56443	0.0103346	0.0727217	319162	0.594532
Ift140	738.852	0.168418	0.0657011	2.5634	0.0103652	0.0728281	106633	0.334213
Fam129b	586.03	0.29332	0.114494	2.56188	0.0104108	0.0730041	227737	0.581511
Prrg1	234.689	0.332546	0.129877	2.56048	0.0104528	0.0732625	546336	0.658697
Zc3h7b	3210.58	0.122555	0.0478873	2.55924	0.01049	0.0734479	20286	0.242564
Cacna1d	1165.42	0.12422	0.0485672	2.5577	0.0105367	0.0736685	12289	0.24562
Ccr9	25.6488	0.586503	0.229348	2.55726	0.0105499	0.0737247	12769	1.15937
Gdpd2	615.12	0.249407	0.0976163	2.55497	0.0106196	0.0741415	71584	0.492303
Dusp11	2012.7	0.176517	0.0690971	2.55462	0.0106305	0.0741415	72102	0.348347
Ints3	1645.61	0.140294	0.0550014	2.55073	0.0107499	0.0745804	229543	0.276181
Gmip	299.518	0.289592	0.113662	2.54784	0.0108394	0.0751186	78816	0.569047
Zfp808	52.7577	0.460309	0.180713	2.54719	0.0108595	0.0751747	630579	0.904134
Plod2	320.787	0.307027	0.120596	2.54591	0.0108995	0.075278	26432	0.602569
Ikzf1	78.5373	0.371642	0.146178	2.54239	0.0110097	0.0760022	22778	0.72776
Ttll12	282.174	0.243145	0.0959337	2.53451	0.0112603	0.0773936	223723	0.473756
Aass	127.631	0.315011	0.124311	2.53405	0.0112752	0.0774581	30956	0.613603
Zfp456	22.5674	0.609381	0.24065	2.53223	0.011334	0.0778249	408065	1.18562
C1galt1c1	473.943	0.233311	0.092182	2.53098	0.0113746	0.0779147	59048	0.453571
Slc43a2	1075.3	0.17109	0.0676639	2.52853	0.0114541	0.0783462	215113	0.332093
Kidins220	9431.23	0.10624	0.0420501	2.52651	0.0115201	0.0786839	77480	0.205951
B4galt4	409.203	0.149079	0.0590976	2.52258	0.0116496	0.0794304	56375	0.288271
Wdr76	106.54	0.29225	0.115856	2.52252	0.0116518	0.0794304	241627	0.565097
Cenpj	78.2242	0.372666	0.147968	2.51856	0.0117836	0.080048	219103	0.718769
Snap23	397.866	0.238585	0.0948905	2.51431	0.0119264	0.0806488	20619	0.458915
St6gal1	486.216	0.218076	0.0867404	2.51413	0.0119328	0.0806488	20440	0.419417
Mustn1	40.4842	0.476848	0.189843	2.5118	0.0120116	0.0811428	66175	0.915738
Foxo4	255.457	0.228895	0.0911389	2.5115	0.0120221	0.0811747	54601	0.439483
Casp8	89.7576	0.363566	0.144841	2.5101	0.0120696	0.081404	12370	0.697431
Pik3cg	76.045	0.361834	0.144176	2.50967	0.0120844	0.081404	30955	0.693916
Dbi	3548.82	0.13843	0.0551599	2.50962	0.0120862	0.081404	13167	0.265469
Hmg20a	1777.25	0.110134	0.0438871	2.50949	0.0120904	0.081404	66867	0.211189
Ptgr2	1274.28	0.148991	0.0594217	2.50734	0.0121643	0.0817464	77219	0.285304
Clint1	1021.03	0.111952	0.0446663	2.50642	0.0121961	0.0818112	216705	0.214252
Loxl3	119.28	0.282695	0.112884	2.50429	0.0122696	0.082104	16950	0.540278
Mrps25	595.828	0.131878	0.0526818	2.50329	0.0123044	0.0822232	64658	0.251879
Hspb1	231.347	0.456148	0.182255	2.5028	0.0123215	0.0822959	15507	0.870941
Hist1h2bb	55.6212	0.316881	0.126644	2.50214	0.0123445	0.0824109	319178	0.604776
Gjc2	120.829	0.468674	0.187333	2.50182	0.0123555	0.0824458	118454	0.894294
Kcnk6	97.3192	0.31829	0.127292	2.50048	0.0124025	0.08272	52150	0.606818
Elf1	186.109	0.300977	0.12038	2.50024	0.012411	0.0827349	13709	0.573721
Wasf3	1961.07	0.130989	0.0523937	2.50009	0.0124164	0.0827349	245880	0.249665
Bmf	98.7398	0.292477	0.117149	2.49663	0.0125379	0.0833583	171543	0.556226
Pi4k2b	90.8366	0.31245	0.12515	2.49659	0.0125393	0.0833583	67073	0.594194
Rhog	260.904	0.277968	0.111362	2.49607	0.0125579	0.0833709	56212	0.52844
Cfap69	727.254	0.213103	0.0853768	2.49603	0.0125591	0.0833709	207686	0.405119
Slc45a3	25.7962	0.448061	0.179511	2.49601	0.0125601	0.0833709	212980	0.851767
Plekha2	227.605	0.321179	0.128702	2.49552	0.0125773	0.0834155	83436	0.610374
Ddx11	57.5824	0.374397	0.150083	2.49461	0.0126096	0.0835518	320209	0.711093
Lrp2	121.421	0.317725	0.12749	2.49217	0.0126965	0.0840494	14725	0.602508
Map6d1	509.434	0.272213	0.109241	2.49185	0.0127078	0.0840847	208158	0.516097
Ifit1	153.896	0.542924	0.217988	2.49062	0.0127521	0.0842995	15957	1.02852
Arhgap35	5815.95	0.114074	0.0458329	2.4889	0.0128139	0.0845399	232906	0.215863
Lpp	618.839	0.224295	0.0901207	2.48883	0.0128165	0.0845399	210126	0.424418
Fam198b	37.5907	0.489715	0.196776	2.48869	0.0128213	0.0845399	68659	0.926573
F11r	145.085	0.25247	0.101507	2.48721	0.012875	0.0846534	16456	0.477232
Plxnb2	1684.96	0.22776	0.0916326	2.48558	0.0129341	0.0849877	140570	0.430071
Lcp1	246.203	0.243079	0.0978073	2.48529	0.0129447	0.0850181	18826	0.458911
Mtus1	1399.1	0.156099	0.0628422	2.48399	0.0129919	0.0852495	102103	0.294454
Pld2	719.805	0.186655	0.0753938	2.47574	0.0132962	0.0868444	18806	0.350216
Mt3	2169.6	0.348198	0.140701	2.47474	0.0133333	0.0870466	17751	0.652893
Etv6	282.297	0.234663	0.0948455	2.47416	0.0133549	0.0871078	14011	0.439843
Tlr13	59.9674	0.396731	0.16038	2.47369	0.0133724	0.0871416	279572	0.74339
Plxnb1	2137.89	0.178534	0.0722078	2.4725	0.0134172	0.087386	235611	0.334275
Imp4	611.783	0.142528	0.0576543	2.47211	0.0134318	0.0874082	27993	0.266793
Bst2	50.0925	0.603974	0.24436	2.47166	0.0134489	0.0874246	69550	1.13022
Ctsa	1392.04	0.156233	0.0632164	2.4714	0.0134584	0.0874246	19025	0.292313
Rrbp1	1156.57	0.156295	0.0633262	2.4681	0.0135832	0.0880707	81910	0.291803
Glb1l	297.401	0.204794	0.0830475	2.46598	0.0136639	0.088553	74577	0.381823
Disp3	488.342	0.290672	0.117907	2.46526	0.0136915	0.0886511	242748	0.541681
Sez6l2	5139.48	0.221019	0.0897976	2.4613	0.0138435	0.0894723	233878	0.410819
Khdrbs3	1262.18	0.187867	0.0763772	2.45973	0.0139042	0.0897828	13992	0.348842
Adamtsl4	145.786	0.33745	0.137206	2.45945	0.013915	0.0898116	229595	0.626482
Ryk	675.16	0.113805	0.0463021	2.45788	0.013976	0.090123	20187	0.211065
Acad8	549.497	0.154	0.0626962	2.45629	0.014038	0.0904818	66948	0.285315
Ccdc151	114.112	0.323001	0.131603	2.45436	0.0141137	0.0908458	77609	0.597668
Pdia3	4560.64	0.159885	0.0651601	2.45373	0.0141384	0.0909636	14827	0.295724
Wars2	156.216	0.237146	0.0966634	2.45331	0.0141547	0.0910011	70560	0.438506
Cgnl1	426.334	0.269043	0.109668	2.45325	0.014157	0.0910011	68178	0.497468
Tppp	10546.2	0.149021	0.0607823	2.45171	0.014218	0.0912689	72948	0.275265
Lamb2	636.665	0.304363	0.124206	2.45046	0.0142672	0.0914609	16779	0.561751
Bag3	217.182	0.299457	0.122215	2.45025	0.0142759	0.0914751	29810	0.552618
Slit2	1686.98	0.198428	0.0810191	2.44915	0.0143195	0.091548	20563	0.365915
Ube2d2b	18.6375	0.459013	0.187564	2.44723	0.0143959	0.0919122	73318	0.845392
Bicd2	1293.36	0.106146	0.0433998	2.44577	0.0144545	0.0921206	76895	0.195308
Fzd3	3950.93	0.198365	0.0811827	2.44343	0.0145482	0.0925517	14365	0.364433
Manf	909.478	0.130864	0.053568	2.44295	0.0145678	0.092635	74840	0.240345
Ddhd1	2486.94	0.139379	0.0570578	2.44277	0.0145749	0.0926385	114874	0.255955
Maf	241.705	0.283726	0.116192	2.44187	0.0146113	0.0928283	17132	0.520726
Phldb1	1721.78	0.253492	0.103849	2.44096	0.0146482	0.0929795	102693	0.464959
Trim68	121.364	0.29453	0.120684	2.4405	0.014667	0.093057	101700	0.540068
Efemp1	284.431	0.605013	0.248013	2.43944	0.0147099	0.0931629	216616	1.10862
Efcab14	1346.09	0.195852	0.0803318	2.43804	0.0147673	0.0934431	230648	0.358545
B130006D01Rik	49.7983	0.291278	0.119488	2.43771	0.0147805	0.093485	320616	0.533128
4932438H23Rik	80.6328	0.279502	0.114724	2.43631	0.014838	0.0937251	74387	0.511104
Slfn5	121.954	0.352621	0.144744	2.43617	0.0148437	0.0937251	327978	0.644753
Spag1	401.469	0.166021	0.0681772	2.43515	0.0148858	0.0939414	26942	0.303359
Wipf1	256.161	0.281051	0.115483	2.43371	0.0149451	0.094213	215280	0.513059
Slc35b2	472.476	0.194738	0.0800299	2.43332	0.0149611	0.094213	73836	0.355405
Rarres2	227.377	0.320595	0.131851	2.43149	0.0150368	0.0946001	71660	0.584394
Vcam1	772.113	0.224119	0.0921889	2.43108	0.0150537	0.0946116	22329	0.408424
Gramd1c	137.678	0.300562	0.123638	2.43098	0.0150579	0.0946116	207798	0.547695
Spink10	35.8325	0.529217	0.217698	2.43097	0.0150587	0.0946116	328971	0.964346
Ptprk	1485.94	0.171441	0.0705355	2.43056	0.0150756	0.0946764	19272	0.312317
Bves	30.4051	0.511233	0.210487	2.42881	0.0151487	0.0949249	23828	0.930252
Socs3	282.698	0.419364	0.172883	2.42572	0.0152781	0.0956258	12702	0.761536
Insc	85.3647	0.377895	0.155809	2.42537	0.0152927	0.0956586	233752	0.686074
Id4	2231.11	0.219864	0.0906929	2.42427	0.0153393	0.0959079	15904	0.398876
Csgalnact1	454.983	0.215621	0.0889736	2.42342	0.015375	0.0960464	234356	0.39096
Thbd	319.864	0.676507	0.279378	2.42148	0.0154575	0.0964768	21824	1.22506
Ccdc191	174.823	0.243648	0.100636	2.42109	0.0154742	0.0965386	212153	0.441098
Plxdc2	1701.8	0.172599	0.071304	2.42061	0.0154943	0.0966218	67448	0.312375
Rhoc	237.904	0.274369	0.113395	2.41958	0.0155384	0.096769	11853	0.496221
Slain1	946.808	0.145031	0.0599452	2.4194	0.0155461	0.0967742	105439	0.262272
Ccdc60	53.6046	0.383001	0.158365	2.41847	0.0155858	0.0968942	269693	0.692187
Helz2	118.097	0.287041	0.118732	2.41756	0.0156248	0.0970088	229003	0.51845
Spsb1	369.6	0.315945	0.130705	2.41723	0.015639	0.0970545	74646	0.57053
Timmdc1	354.986	0.160676	0.0665043	2.41602	0.015691	0.0972962	76916	0.289916
Gstm6	503.136	0.210094	0.0870493	2.4135	0.0157999	0.0977544	14867	0.378451
Trim5	21.9312	0.541904	0.224591	2.41285	0.0158284	0.0978881	667823	0.975732
Cmtm6	562.374	0.134766	0.0558933	2.41112	0.0159036	0.0983059	67213	0.242376
Ak7	204.43	0.342722	0.142151	2.41098	0.0159099	0.0983059	78801	0.616329
Mgp	407.664	0.629928	0.261317	2.41059	0.0159267	0.0983248	17313	1.13253
Ptpra	2967.97	0.0827532	0.034329	2.41059	0.0159268	0.0983248	19262	0.14878
Tgfbr1	723.665	0.238977	0.0991804	2.40952	0.0159735	0.0984848	21812	0.429346
Swap70	210.486	0.256871	0.106635	2.40888	0.0160017	0.0985503	20947	0.461298
Noxred1	33.4318	0.478754	0.19894	2.40653	0.0161051	0.0989091	71275	0.858424
Susd5	166.886	0.220956	0.0918708	2.40507	0.0161694	0.0992187	382111	0.395799
Nebl	2703.71	0.195602	0.0813391	2.40477	0.0161826	0.0992564	74103	0.350314
Tpt1	3504.37	0.145651	0.0605976	2.40357	0.0162359	0.0994114	22070	0.260645
Ttc25	75.8033	0.327977	0.136581	2.40134	0.0163354	0.0998913	74407	0.586052
Tspan9	716.999	0.202466	0.0844041	2.39877	0.0164503	0.100408	109246	0.361164
Col12a1	364.291	0.24751	0.103205	2.39823	0.0164746	0.10044	12816	0.441355
Arhgap29	577.524	0.299841	0.125081	2.39717	0.0165221	0.100686	214137	0.534297
Mitf	182.193	0.280429	0.117072	2.39535	0.0166045	0.101056	17342	0.4991
Itga9	157.413	0.234245	0.0977926	2.39532	0.0166058	0.101056	104099	0.416895
Coq4	231.981	0.240947	0.100596	2.3952	0.0166112	0.101056	227683	0.42879
Aldh3b1	93.7074	0.402048	0.167906	2.39449	0.0166437	0.10121	67689	0.715143
Rbpms2	63.5551	0.33602	0.140425	2.39289	0.0167165	0.101565	71973	0.597059
Elovl7	369.624	0.279182	0.116803	2.3902	0.0168393	0.102224	74559	0.495178
Pcdhga8	251.456	0.219331	0.0917886	2.38952	0.0168705	0.102239	93716	0.388845
Irf7	68.0237	0.52062	0.217927	2.38897	0.0168959	0.102305	54123	0.922653
Eng	179.143	0.319156	0.133636	2.38824	0.0169291	0.102463	13805	0.565343
Cav1	265.634	0.244902	0.102566	2.38775	0.0169519	0.102557	12389	0.433667
Dclre1c	291.247	0.20532	0.0860192	2.38691	0.0169906	0.102682	227525	0.363374
Mmp15	432.574	0.248402	0.104072	2.38683	0.0169943	0.102682	17388	0.439597
Sp100	72.1227	0.420373	0.176398	2.38309	0.0171678	0.103554	20684	0.742077
Glud1	7364.75	0.114093	0.0478863	2.38258	0.017192	0.103612	14661	0.201337
Cdh5	248.986	0.369369	0.155054	2.3822	0.0172096	0.10363	12562	0.651651
Ankfy1	1628.79	0.102664	0.0431012	2.38193	0.0172223	0.103662	11736	0.18109
Arhgef12	5066.59	0.148912	0.0625538	2.38055	0.017287	0.103964	69632	0.262425
Astn2	1201.54	0.124177	0.0522243	2.37775	0.0174184	0.10462	56079	0.218426
Ccdc91	923.308	0.108417	0.0455983	2.37765	0.0174233	0.10462	67015	0.190691
Fbln1	251.673	0.452997	0.19053	2.37756	0.0174277	0.10462	14114	0.796714
Kif3a	2583.59	0.129261	0.0544771	2.37275	0.0176562	0.105775	16568	0.226607
R3hcc1l	562.265	0.137377	0.0579153	2.37204	0.0176902	0.105775	52013	0.240722
Atp6v0a2	1524.21	0.107665	0.0454095	2.37098	0.0177411	0.105832	21871	0.188524
Ddx60	61.7777	0.459744	0.193937	2.37059	0.0177598	0.105832	234311	0.80481
Sri	1122.26	0.138304	0.0583437	2.37051	0.0177634	0.105832	109552	0.242098
Rassf2	1243.57	0.17114	0.0721972	2.37045	0.0177663	0.105832	215653	0.299564
Ctnnb1	9543.12	0.0805316	0.0339806	2.36993	0.0177915	0.105921	12387	0.140913
Fam20a	234.625	0.300056	0.126626	2.36963	0.017806	0.105963	208659	0.524928
Rbpj	631.243	0.1784	0.0752973	2.36927	0.0178233	0.105972	19664	0.312023
Cux1	1800.14	0.0768362	0.0324304	2.36926	0.0178237	0.105972	13047	0.134387
Acp6	339.49	0.173561	0.0732949	2.36798	0.0178857	0.106081	66659	0.303296
Stat3	2098.6	0.13702	0.057899	2.36654	0.0179554	0.106374	20848	0.239211
Tor3a	184.084	0.230798	0.0975277	2.36649	0.0179576	0.106374	30935	0.402916
Fndc8	21.0835	0.449836	0.190133	2.3659	0.0179861	0.106454	78919	0.784991
Strip1	1600.92	0.120596	0.0510142	2.36396	0.0180807	0.106811	229707	0.210172
Vstm4	126.341	0.330261	0.139759	2.36307	0.0181245	0.106872	320736	0.575227
Arhgdib	122.292	0.355453	0.15046	2.36243	0.0181553	0.107009	11857	0.618841
Adam8	75.998	0.438644	0.185717	2.36189	0.018182	0.107122	11501	0.763398
Ppef2	32.1927	0.521879	0.221151	2.35983	0.0182833	0.10763	19023	0.906998
Ccnd3	340.341	0.271847	0.11521	2.35958	0.0182959	0.107659	12445	0.472375
Srbd1	332.064	0.20423	0.0868142	2.35249	0.018648	0.109278	78586	0.353189
Iqcd	27.9478	0.515055	0.219077	2.35102	0.0187221	0.1094	75732	0.889833
Lag3	34.5129	0.449133	0.191121	2.35	0.0187736	0.109652	16768	0.775406
Cbx1	722.465	0.15245	0.0648849	2.34955	0.0187964	0.109739	12412	0.263117
Nid2	91.7105	0.454474	0.193497	2.34874	0.0188371	0.109886	18074	0.783961
Dop1b	1148.33	0.129701	0.0552252	2.34859	0.0188447	0.109886	70028	0.22371
Moxd1	101.611	0.440844	0.187783	2.34762	0.0188938	0.110126	59012	0.759874
Stx2	465.884	0.184381	0.0785443	2.34747	0.0189013	0.110126	13852	0.317781
Cdk19	1023.18	0.209643	0.089338	2.34663	0.0189441	0.110285	78334	0.361116
Hspa8	29156.8	0.101965	0.0434737	2.34544	0.0190047	0.110495	15481	0.175496
Ift172	996.78	0.159406	0.0679682	2.34531	0.0190114	0.110495	67661	0.274336
Katnal1	1745.92	0.107063	0.045661	2.34473	0.0190407	0.110556	231912	0.184182
Fnbp1	3032.71	0.132725	0.0566078	2.34464	0.0190452	0.110556	14269	0.228316
Runx1	43.7184	0.529309	0.225858	2.34355	0.0191012	0.110745	12394	0.90985
Armc2	188.221	0.228517	0.0975697	2.34209	0.019176	0.111016	213402	0.392419
Igsf10	457.362	0.239194	0.102132	2.342	0.0191806	0.111016	242050	0.410729
Itgb1	2157.18	0.180524	0.0770902	2.34173	0.0191948	0.111016	16412	0.309926
Zfp809	199.843	0.241171	0.103077	2.33972	0.0192984	0.111479	235047	0.413482
Iqcc	276.484	0.189151	0.080861	2.33921	0.0193248	0.111585	230767	0.324183
Angptl2	219.209	0.387243	0.165651	2.33771	0.0194026	0.11181	26360	0.663015
Ikzf2	240.816	0.264767	0.113261	2.33768	0.019404	0.11181	22779	0.45331
Rell1	211.753	0.281361	0.120387	2.33713	0.0194324	0.111843	100532	0.481542
Fgl2	223.136	0.464502	0.198834	2.33612	0.0194848	0.112099	14190	0.794439
Lyve1	45.9278	0.557983	0.238922	2.33542	0.0195214	0.112225	114332	0.953866
Atp8a1	7013.77	0.177524	0.0760297	2.33493	0.0195469	0.112274	11980	0.303375
Smarce1	856.965	0.101757	0.0435957	2.33411	0.0195898	0.11243	57376	0.173798
Ptgs2	76.4781	0.892289	0.382424	2.33325	0.0196351	0.112598	19225	1.52311
Dnajb3	30.9199	0.405181	0.173882	2.33021	0.019795	0.113469	15504	0.690203
Gcnt1	91.1349	0.359215	0.154288	2.3282	0.0199013	0.113962	14537	0.611067
Prr14l	1358.37	0.174443	0.0749281	2.32813	0.0199051	0.113962	215476	0.296733
Lrrc75a	144.244	0.24617	0.105819	2.32634	0.0200007	0.114417	192976	0.418233
Stk10	114.002	0.277596	0.119464	2.32368	0.0201424	0.115135	20868	0.470771
Pck2	558.714	0.194426	0.0837199	2.32234	0.0202144	0.115407	74551	0.329424
Rmc1	665.037	0.132943	0.0572499	2.32215	0.0202246	0.115419	76482	0.225222
Cfdp1	1915.65	0.121431	0.0523072	2.3215	0.02026	0.115528	23837	0.205627
Olig1	1064.14	0.247101	0.106524	2.31967	0.0203587	0.115952	50914	0.417909
Wdpcp	236.702	0.161782	0.0697559	2.31926	0.0203811	0.116033	216560	0.273536
Qk	9710.51	0.244493	0.105574	2.31586	0.0205661	0.116858	19317	0.412423
Nek9	1486.91	0.110121	0.0475543	2.31568	0.0205755	0.116858	217718	0.185735
Rest	276.118	0.204162	0.088237	2.31379	0.0206792	0.117353	19712	0.343904
D1Ertd622e	782.187	0.165916	0.0717477	2.31249	0.0207506	0.11757	52392	0.279232
Col9a1	26.48	0.42806	0.185155	2.31191	0.0207828	0.117706	12839	0.720123
Slc25a23	3192.13	0.150894	0.0653288	2.30976	0.0209017	0.118237	66972	0.253474
Ganab	2746.9	0.0812642	0.0351855	2.30959	0.0209106	0.118237	14376	0.136494
Ppp2r3a	1791.78	0.160399	0.0694972	2.30799	0.0209996	0.118501	235542	0.269115
Casp12	50.3615	0.494864	0.214425	2.30786	0.0210068	0.118501	12364	0.830204
Fam92b	24.7002	0.539015	0.233703	2.30641	0.0210878	0.118864	436062	0.903373
Emp3	55.8908	0.58533	0.253833	2.30597	0.0211124	0.118908	13732	0.980699
Ring1	517.973	0.235985	0.102391	2.30474	0.0211811	0.119153	19763	0.395051
Dgka	386.921	0.151627	0.0658012	2.30432	0.0212046	0.119191	13139	0.253759
Itgb4	184.786	0.338489	0.147024	2.30227	0.0213197	0.119698	192897	0.565689
Entpd1	278.131	0.184263	0.0800395	2.30215	0.0213266	0.119698	12495	0.307918
Zfp512	1692.84	0.0957461	0.0416362	2.29958	0.0214718	0.120407	269639	0.159717
Dtx3l	128.905	0.271336	0.118204	2.2955	0.0217046	0.121472	209200	0.451353
Ttc4	1414.38	0.114531	0.0499029	2.29509	0.0217282	0.121556	72354	0.190463
Mpzl3	81.1713	0.325858	0.142008	2.29465	0.0217534	0.121607	319742	0.54173
Pard6g	176.474	0.226928	0.0989383	2.29363	0.0218119	0.121834	93737	0.376996
Suclg2	460.645	0.136382	0.0594615	2.29362	0.0218121	0.121834	20917	0.226572
Notch2	728.685	0.220054	0.0959791	2.29273	0.0218635	0.122025	18129	0.365352
Itgb7	22.7452	0.504461	0.220248	2.29042	0.0219971	0.122609	16421	0.836211
Ptma	2583.43	0.11639	0.0508414	2.28927	0.0220639	0.122709	19231	0.192778
C1s1	34.5422	0.596031	0.260442	2.28853	0.0221064	0.122853	50908	0.986719
Tmem252	34.6109	0.550901	0.240723	2.28852	0.0221071	0.122853	226040	0.911999
Smurf2	806.764	0.156849	0.0685901	2.28676	0.0222098	0.12318	66313	0.259343
Atp8b1	62.1765	0.377425	0.165052	2.2867	0.0222134	0.12318	54670	0.624029
Mtrex	1570.05	0.1524	0.0666491	2.2866	0.022219	0.12318	72198	0.251959
Mex3a	115.263	0.335764	0.146861	2.28628	0.0222378	0.123193	72640	0.554988
Galnt4	129.509	0.272594	0.119264	2.28563	0.0222759	0.12326	14426	0.45037
Plin2	227.105	0.296766	0.129877	2.28498	0.0223138	0.123345	11520	0.490087
Nsa2	557.923	0.131395	0.0575052	2.28492	0.0223173	0.123345	59050	0.21698
Skida1	170.659	0.240794	0.10542	2.28415	0.0223625	0.123498	72668	0.397426
Kcna6	2524.71	0.111477	0.048838	2.28259	0.0224547	0.123935	16494	0.183791
Hsd17b10	431.43	0.166689	0.0730413	2.28211	0.0224826	0.124017	15108	0.274729
Pigb	369.226	0.141639	0.0621879	2.27761	0.0227501	0.125167	55981	0.232716
Hist1h2be	131.458	0.269348	0.118286	2.2771	0.0227803	0.125179	319179	0.442389
Sdsl	70.5735	0.311798	0.136929	2.27708	0.0227815	0.125179	257635	0.512101
Ttf2	84.6371	0.259323	0.113933	2.2761	0.02284	0.125403	74044	0.425628
Apbb1ip	74.967	0.324726	0.142733	2.27505	0.0229028	0.1257	54519	0.532586
Selenon	558.938	0.178625	0.0786242	2.27188	0.0230938	0.12665	74777	0.29232
Notch1	614.657	0.157347	0.0692653	2.27166	0.0231071	0.126674	18128	0.25746
Zfp384	649.994	0.132325	0.0582704	2.27088	0.0231545	0.126742	269800	0.216399
Ddr1	1121.15	0.233261	0.102774	2.26965	0.0232288	0.126983	12305	0.381143
Nudt1	70.0392	0.335945	0.148023	2.26955	0.0232351	0.126983	17766	0.548886
Cbfb	693.719	0.208938	0.0920817	2.26905	0.0232654	0.127051	12400	0.341256
Nvl	1437.83	0.129545	0.0571138	2.2682	0.0233173	0.127236	67459	0.21146
Golga4	2638.91	0.0977138	0.0431182	2.26619	0.0234399	0.127758	54214	0.159278
Pard3	835.186	0.0904286	0.0399146	2.26555	0.0234788	0.127921	93742	0.147337
Cr2	63.5385	0.437235	0.193227	2.2628	0.0236481	0.128548	12902	0.711033
Arfip1	57.0027	0.305532	0.135066	2.26209	0.0236921	0.128688	99889	0.49661
Cog4	1033.65	0.111263	0.0492061	2.26116	0.0237492	0.12885	102339	0.18073
Grk4	119.379	0.291621	0.129012	2.26041	0.0237958	0.129005	14772	0.473447
Flt1	1120.49	0.169895	0.0751683	2.26019	0.0238095	0.129029	14254	0.275782
Capn5	924.852	0.141606	0.0626872	2.25893	0.0238878	0.129404	12337	0.22966
Pon3	39.0765	0.484325	0.214681	2.25602	0.0240693	0.130239	269823	0.783897
Tspan6	789.25	0.207825	0.0921537	2.2552	0.024121	0.130469	56496	0.336178
Dnah3	146.197	0.364365	0.161667	2.2538	0.0242088	0.130844	381917	0.588823
Mr1	302.315	0.213445	0.0947253	2.2533	0.0242402	0.130936	15064	0.344812
Sox21	106.004	0.264412	0.117366	2.25288	0.0242668	0.130936	223227	0.427022
Casp6	54.3959	0.351897	0.156205	2.2528	0.024272	0.130936	12368	0.568276
Zfp217	107.751	0.280716	0.124644	2.25214	0.0243136	0.131111	228913	0.453118
Scara5	47.6816	0.420726	0.186839	2.25181	0.0243343	0.131172	71145	0.678959
Npnt	237.002	0.289269	0.128471	2.25163	0.0243459	0.131185	114249	0.466758
Pdia6	2421.1	0.114244	0.0507922	2.24925	0.0244967	0.131797	71853	0.184035
Sft2d2	847.91	0.153291	0.0682131	2.24723	0.0246253	0.132389	108735	0.246586
Hsp90aa1	17284.7	0.148488	0.0661477	2.2448	0.0247812	0.133076	15519	0.238454
Oxct1	5195.3	0.160952	0.0717532	2.24313	0.0248885	0.133349	67041	0.258167
Grrp1	35.1594	0.434869	0.193925	2.24246	0.0249316	0.133479	72690	0.697204
Mt2	2050.34	0.480545	0.214401	2.24133	0.0250045	0.133743	17750	0.769824
Itga4	157.972	0.247948	0.110629	2.24126	0.025009	0.133743	16401	0.39719
Cfap70	128.346	0.279688	0.124873	2.23978	0.0251053	0.134157	76670	0.447567
Rab3il1	181.091	0.231447	0.103343	2.2396	0.0251166	0.134166	74760	0.370324
Mfap3	732.04	0.164011	0.0732462	2.23918	0.0251445	0.134265	216760	0.262345
Tor1aip2	1648.53	0.133613	0.0597191	2.23735	0.0252633	0.134747	240832	0.213447
Gjb1	326.745	0.363463	0.16247	2.23711	0.0252791	0.13478	14618	0.580538
Col1a1	88.1017	0.53051	0.237184	2.23671	0.0253055	0.134837	12842	0.84711
Ubap2	573.589	0.166305	0.0743543	2.23666	0.0253086	0.134837	68926	0.265545
Ang	30.6864	0.418014	0.186926	2.23626	0.025335	0.134876	11727	0.667268
Aqp9	51.7425	0.361144	0.16157	2.23522	0.0254031	0.135086	64008	0.576066
Id2	1326.61	0.239885	0.107362	2.23435	0.0254602	0.135289	15902	0.382409
Fzd8	116.736	0.236022	0.105682	2.23333	0.0255274	0.135595	14370	0.375981
Dip2a	2066.84	0.0920021	0.0412182	2.23207	0.0256102	0.135829	64451	0.146429
Cyp2j9	1324.71	0.175478	0.0786213	2.23193	0.0256193	0.135829	74519	0.279261
Zgpat	957.08	0.150654	0.0675239	2.23112	0.0256735	0.135976	229007	0.239617
Hist1h4n	28.6558	0.338218	0.151619	2.23071	0.0257003	0.135976	319161	0.537787
Sept10	194.569	0.225118	0.10092	2.23065	0.0257044	0.135976	103080	0.357936
Ccdc114	133.889	0.29163	0.130819	2.22927	0.025796	0.136257	211535	0.46324
Klhl2	1817.95	0.151481	0.0679674	2.22873	0.0258318	0.136395	77113	0.240528
Cbs	565.218	0.224529	0.100751	2.22855	0.025844	0.136409	12411	0.356472
Pank4	786.596	0.151627	0.0681029	2.22644	0.0259849	0.137051	269614	0.240371
Rnf182	262.258	0.211279	0.094976	2.22455	0.0261116	0.137426	328234	0.334489
Alox5ap	68.9841	0.302297	0.136069	2.22165	0.0263071	0.137981	11690	0.477607
Hspe1	948.713	0.130701	0.0588607	2.22051	0.026384	0.138206	15528	0.206332
Pxmp4	201.379	0.19718	0.0888972	2.21807	0.0265499	0.138895	59038	0.310744
Stard3	359.494	0.198286	0.0895271	2.21481	0.0267731	0.139702	59045	0.311765
Unc13a	2926.09	0.135012	0.0609766	2.21416	0.0268178	0.139818	382018	0.212181
Lat2	60.2647	0.410967	0.185837	2.21144	0.0270053	0.14058	56743	0.644622
Fn3k	406.364	0.194297	0.087875	2.21106	0.0270315	0.140637	63828	0.304683
Nkx2-4	63.3172	0.422451	0.191118	2.21042	0.0270761	0.140766	228731	0.662155
Abcc3	44.3546	0.345854	0.156492	2.21005	0.0271019	0.140797	76408	0.541954
Tnc	372.493	0.534927	0.242202	2.2086	0.0272026	0.141268	21923	0.83737
ND3	194.056	0.168103	0.0761776	2.20673	0.0273332	0.141895	17718	0.262797
Cyb5d1	367.439	0.1628	0.0737941	2.20614	0.0273745	0.142005	327951	0.2544
Sla	98.5039	0.370678	0.168067	2.20554	0.0274163	0.142022	20491	0.578996
Ccnd2	452.652	0.2704	0.122603	2.2055	0.027419	0.142022	12444	0.422351
Wipf2	1430.98	0.0925408	0.0419615	2.20538	0.0274277	0.142022	68524	0.144531
Sf1	2327.57	0.0903304	0.0409794	2.20429	0.0275042	0.142366	22668	0.14097
Ctsd	3013.81	0.188648	0.085623	2.20324	0.0275777	0.14259	13033	0.294186
Cntnap5b	446.807	0.219954	0.0998698	2.2024	0.0276368	0.142703	241175	0.3428
Dapp1	85.6587	0.287059	0.130346	2.20228	0.0276454	0.142703	26377	0.447346
Agl	1346.08	0.129673	0.058883	2.20222	0.0276499	0.142703	77559	0.202071
Tll2	21.6685	0.518021	0.235548	2.19921	0.0278627	0.143603	24087	0.805511
Acot11	1055.6	0.135457	0.061598	2.19904	0.0278748	0.143603	329910	0.210606
Hibadh	1347.89	0.129642	0.0589581	2.19889	0.0278858	0.143608	58875	0.201544
Ddi2	1104.4	0.141472	0.06439	2.19711	0.0280126	0.144156	68817	0.219656
Six5	42.632	0.407816	0.185629	2.19694	0.0280246	0.144166	20475	0.633118
Pon2	906.228	0.123276	0.056157	2.1952	0.0281494	0.144651	330260	0.191143
Ubxn10	159.236	0.242389	0.110461	2.19434	0.0282111	0.144886	212190	0.375601
Pid1	936.314	0.133887	0.0610459	2.19322	0.0282918	0.145155	98496	0.207302
Gm35339	112.337	0.292516	0.133429	2.1923	0.0283579	0.145377	102638882	0.452618
Timp4	1066.99	0.127992	0.0583842	2.19223	0.0283626	0.145377	110595	0.198036
Hck	50.6137	0.313216	0.142905	2.19177	0.0283959	0.145467	15162	0.484465
Capn3	126.488	0.311937	0.142369	2.19105	0.0284479	0.145647	12335	0.482239
Mrps21	332.704	0.207132	0.0945463	2.1908	0.0284665	0.145647	66292	0.320157
Id1	131.16	0.299391	0.136768	2.18904	0.0285939	0.146162	15901	0.462177
Lpin1	1165.18	0.124736	0.0569936	2.18859	0.0286264	0.146254	14245	0.192496
Carmil1	934.923	0.0857654	0.0392032	2.18771	0.0286905	0.146466	68732	0.132273
Zfp934	155.173	0.233235	0.106623	2.18747	0.028708	0.146466	77117	0.359648
Nt5dc2	92.2107	0.342655	0.156645	2.18746	0.0287092	0.146466	70021	0.528366
Retreg3	1248.86	0.0879957	0.0402394	2.1868	0.028757	0.146658	67998	0.135624
Zfp951	107.583	0.237343	0.108651	2.18446	0.0289282	0.147425	626391	0.365195
Fam149b	1031.13	0.0819958	0.037549	2.1837	0.0289842	0.147577	105428	0.126096
Rel	87.3852	0.288402	0.132171	2.18203	0.029107	0.147915	19696	0.442986
Dpp8	4096.5	0.166015	0.076088	2.18188	0.0291181	0.147915	74388	0.254972
Hpgds	217.424	0.216725	0.0993865	2.18063	0.0292108	0.148226	54486	0.332556
Dpy19l1	1887.38	0.130911	0.0600427	2.1803	0.0292351	0.148275	244745	0.20083
Vps8	1245.47	0.0940107	0.0431199	2.18022	0.0292413	0.148275	209018	0.144213
Gpld1	2791.45	0.115041	0.0527723	2.17995	0.0292608	0.148321	14756	0.17644
Cdc42ep2	191.259	0.231761	0.106384	2.17854	0.0293656	0.148693	104252	0.355096
Etfdh	797.474	0.121693	0.0558938	2.17722	0.029464	0.148978	66841	0.186277
Ccl6	51.48	0.544851	0.250307	2.17673	0.0295009	0.149112	20305	0.833712
C530008M17Rik	1614.14	0.139043	0.0638816	2.17658	0.0295121	0.149116	320827	0.212736
Fkbp14	472.834	0.183643	0.0844868	2.17363	0.029733	0.150071	231997	0.280379
Col9a3	259.528	0.325445	0.149745	2.17333	0.0297557	0.150133	12841	0.496768
Tlr2	61.0239	0.337946	0.155519	2.17302	0.0297789	0.150196	24088	0.515736
Kremen1	357.432	0.188903	0.0869977	2.17136	0.029904	0.150579	84035	0.28794
Mylk	337.398	0.18016	0.0829729	2.17131	0.0299078	0.150579	107589	0.274603
Golga7	1152.42	0.120335	0.0555684	2.16553	0.0303474	0.152467	57437	0.182654
Cp	863.051	0.431713	0.199533	2.16362	0.0304938	0.153067	12870	0.654386
Ints4	844.443	0.120904	0.0558858	2.16341	0.0305099	0.153067	101861	0.183237
Tpcn2	112.201	0.263978	0.12205	2.16287	0.0305511	0.153111	233979	0.39992
Ank2	16979.2	0.112366	0.0519702	2.16212	0.0306092	0.153294	109676	0.170138
Sh3rf1	501.228	0.13079	0.0604978	2.16189	0.0306267	0.153328	59009	0.198002
Fli1	99.8943	0.249989	0.11567	2.16123	0.0306776	0.153529	14247	0.378277
Cfap54	603.761	0.228844	0.105911	2.16073	0.0307166	0.153595	380654	0.346156
Nf1	5975.07	0.149661	0.0692717	2.16049	0.0307345	0.153597	18015	0.226343
Gabra2	1166.19	0.189629	0.0878155	2.1594	0.0308192	0.153858	14395	0.286563
Ifi35	73.5884	0.302086	0.139933	2.15878	0.0308671	0.153934	70110	0.456302
Slc12a7	183.371	0.285427	0.132295	2.1575	0.0309663	0.154321	20499	0.430741
5530401A14Rik	193.201	0.210191	0.0974425	2.15708	0.0309998	0.154401	71388	0.317103
Vgll4	311.162	0.203687	0.09443	2.15702	0.0310041	0.154401	232334	0.307279
Trip11	2029.49	0.156561	0.072598	2.15655	0.031041	0.15453	109181	0.236104
Efcab5	73.436	0.263931	0.122407	2.15617	0.0310703	0.154567	319634	0.397916
Tmem63a	608.175	0.186786	0.0866762	2.15499	0.0311628	0.154949	208795	0.281368
Tgds	126.082	0.264479	0.122831	2.15319	0.0313035	0.155389	76355	0.397885
Grm7	1866.93	0.155276	0.0721321	2.15267	0.0313449	0.155389	108073	0.23351
Kptn	284.42	0.164369	0.0763584	2.1526	0.0313503	0.155389	70394	0.247171
Rpl13a	250.137	0.166618	0.0774057	2.15253	0.031356	0.155389	22121	0.25054
Snx3	1700.47	0.0979612	0.0455239	2.15186	0.031408	0.155476	54198	0.147232
Bche	162.08	0.354685	0.164836	2.15175	0.0314172	0.155476	12038	0.533033
Arhgap17	316.137	0.144485	0.067194	2.15027	0.0315339	0.155782	70497	0.216904
Dync2h1	3232.74	0.141966	0.0660404	2.14968	0.0315806	0.155958	110350	0.213031
Cep162	577.952	0.135893	0.063245	2.14867	0.0316604	0.156187	382090	0.203769
Fxyd5	263.956	0.292595	0.136205	2.14821	0.0316975	0.156263	18301	0.438593
BC034090	192.476	0.218075	0.101539	2.1477	0.0317372	0.156351	207792	0.32677
Slc37a2	87.8046	0.305615	0.142474	2.14506	0.031948	0.157116	56857	0.457065
Atp2c1	3465.4	0.165416	0.0771522	2.14403	0.0320307	0.15736	235574	0.247204
Ptgr1	36.4988	0.433124	0.202129	2.14282	0.0321279	0.157735	67103	0.646705
Zfp429	41.3273	0.417543	0.194909	2.14224	0.032174	0.1579	72807	0.62318
Hykk	139.03	0.244168	0.114083	2.14026	0.0323341	0.158576	235386	0.363893
Lyplal1	113.002	0.238146	0.111312	2.13943	0.0324005	0.158846	226791	0.354706
Renbp	95.1537	0.268208	0.125384	2.1391	0.0324276	0.158925	19703	0.399385
Mindy1	462.843	0.125433	0.0586626	2.13822	0.0324993	0.159166	75007	0.186661
Cnpy2	705.959	0.133911	0.0626694	2.13678	0.0326158	0.159441	56530	0.199068
Rbl2	1385.77	0.10945	0.051224	2.1367	0.0326228	0.159441	19651	0.162695
Prrt1	672.606	0.21365	0.0999975	2.13656	0.0326342	0.159441	260297	0.317554
Vps39	2244.07	0.0867385	0.0406069	2.13606	0.0326749	0.159537	269338	0.128875
Ston2	564.812	0.193378	0.0906669	2.13284	0.032938	0.160539	108800	0.286644
Cldn5	337.19	0.237117	0.111228	2.13181	0.0330228	0.160842	12741	0.351215
Fus	4204.62	0.150046	0.0704487	2.12986	0.0331835	0.161182	233908	0.221929
Prr13	686.588	0.155347	0.072973	2.12882	0.0332688	0.16144	66151	0.229597
Entpd3	295.959	0.16252	0.0763682	2.12811	0.0333279	0.161607	215446	0.240073
Pet100	258.015	0.167824	0.0788748	2.12772	0.0333601	0.161708	100503890	0.247837
Fas	92.2598	0.296913	0.139611	2.12672	0.0334431	0.161938	14102	0.438153
A430110L20Rik	38.5178	0.380593	0.179024	2.12593	0.0335095	0.162118	329307	0.56131
Kdm5d	1349.33	0.138222	0.0650188	2.12588	0.0335133	0.162118	20592	0.203848
Dnajc3	1886.96	0.130171	0.0612622	2.12482	0.033602	0.162326	100037258	0.191824
Mterf1a	70.6037	0.252459	0.11885	2.12418	0.0336551	0.162527	545725	0.371859
Hyal1	79.8605	0.263011	0.123838	2.12383	0.0336845	0.162558	15586	0.387302
Syn3	276.81	0.249709	0.117616	2.12308	0.0337472	0.16275	27204	0.367511
Ntm	3119.93	0.0986551	0.0465177	2.12081	0.0339379	0.163189	235106	0.144956
Amotl2	582.051	0.131964	0.0622235	2.12081	0.0339382	0.163189	56332	0.193896
Tm4sf1	702.096	0.246125	0.116055	2.12076	0.0339416	0.163189	17112	0.361623
Tm9sf4	1734.33	0.101628	0.047935	2.12012	0.0339956	0.163338	99237	0.149249
Daam2	1796.77	0.171759	0.0810697	2.11866	0.0341188	0.16372	76441	0.251972
Tcf4	2526.2	0.217717	0.102774	2.11841	0.0341405	0.16372	21413	0.319332
Zfp143	265.192	0.214224	0.10113	2.1183	0.03415	0.16372	20841	0.314183
Gtf3c2	528.517	0.147521	0.0696449	2.11819	0.0341588	0.16372	71752	0.21634
Tjp2	1070.44	0.089796	0.0423948	2.11809	0.0341675	0.16372	21873	0.131676
Txnip	1099.31	0.337542	0.159443	2.11701	0.0342594	0.16405	56338	0.494573
Mettl3	513.284	0.151998	0.071842	2.11573	0.0343678	0.164347	56335	0.222503
Trip4	1028.68	0.15021	0.0710115	2.11529	0.0344053	0.164417	56404	0.219813
Adgre5	291.133	0.195603	0.0924885	2.11489	0.0344391	0.164417	26364	0.286158
Marf1	3919.37	0.127488	0.0602883	2.11465	0.0344601	0.164417	223989	0.186475
Pum3	569.291	0.137651	0.0650951	2.11461	0.0344634	0.164417	52874	0.201333
Ctnna3	132.188	0.224849	0.106379	2.11367	0.0345437	0.164622	216033	0.328647
Ermn	1397.23	0.3318	0.157021	2.11309	0.0345931	0.164745	77767	0.484763
Angpt1	347.472	0.272774	0.129094	2.11299	0.034602	0.164745	11600	0.398496
Rgl3	50.8045	0.342312	0.162023	2.11274	0.0346231	0.164791	71746	0.499992
Pcolce	119.412	0.460059	0.217829	2.11202	0.0346849	0.165029	18542	0.671622
Matn2	335.581	0.263159	0.124618	2.11172	0.0347105	0.16504	17181	0.384091
Cstf3	768.714	0.143076	0.0677666	2.1113	0.0347468	0.165158	228410	0.208759
Arhgef19	106.645	0.389405	0.184621	2.10921	0.0349264	0.165789	213649	0.567304
Nfatc1	95.0159	0.260177	0.123528	2.10622	0.0351856	0.166797	18018	0.378203
Gadl1	27.2603	0.349527	0.166006	2.10551	0.0352467	0.167031	73748	0.507822
Plekhf2	176.464	0.199217	0.0946433	2.10493	0.0352976	0.16716	71801	0.289314
Ecscr	44.7271	0.418765	0.198981	2.10454	0.0353313	0.167229	68545	0.607979
Nrcam	6809.46	0.142188	0.0675642	2.10449	0.0353358	0.167229	319504	0.206427
Pcdh15	1171.33	0.163862	0.0778807	2.10401	0.0353777	0.167281	11994	0.237807
Eef1a1	51859.4	0.0699435	0.0332531	2.10337	0.0354337	0.167469	13627	0.101459
Letm2	510.289	0.135711	0.0645395	2.10275	0.0354872	0.167555	270035	0.196771
Vti1b	2058.08	0.0992869	0.0472255	2.1024	0.0355184	0.167646	53612	0.143921
Capsl	56.0819	0.348654	0.166079	2.09932	0.0357887	0.168471	75568	0.504241
Rac2	37.5298	0.377275	0.179883	2.09733	0.0359641	0.168887	19354	0.544835
1700029J07Rik	188.559	0.224686	0.107134	2.09725	0.0359717	0.168887	69479	0.324455
Nt5c1a	67.984	0.32925	0.157286	2.09332	0.0363208	0.170076	230718	0.474069
6030407O03Rik	16.217	0.515311	0.246225	2.09285	0.0363628	0.170217	109198	0.741709
Cxcr4	46.9982	0.348261	0.166555	2.09096	0.0365315	0.170837	12767	0.500567
Sgk2	44.0047	0.340417	0.162872	2.09009	0.0366097	0.171132	27219	0.488977
Bcat2	209.289	0.19949	0.0954501	2.08999	0.0366187	0.171132	12036	0.286527
Mars	926.161	0.106347	0.0508874	2.08984	0.036632	0.171138	216443	0.152729
Shisa5	933.084	0.148275	0.0709694	2.08928	0.0366824	0.171317	66940	0.212855
Kir3dl2	23.5118	0.506088	0.242317	2.08854	0.0367496	0.171574	245615	0.726108
Ank3	7616.77	0.120188	0.0576006	2.08658	0.0369259	0.172171	11735	0.17219
Smarcc1	1398.26	0.110277	0.0528744	2.08564	0.0370115	0.172401	20588	0.157879
Pla2r1	33.7869	0.38895	0.186592	2.0845	0.0371147	0.172732	18779	0.556376
Ldlrad3	260.445	0.209425	0.10047	2.08445	0.0371191	0.172732	241576	0.299563
Rbms2	172.86	0.216255	0.10376	2.08419	0.0371433	0.172788	56516	0.30927
Zdhhc9	650.651	0.158401	0.0760289	2.08343	0.0372119	0.17305	208884	0.226405
Hist1h4i	58.2726	0.339144	0.162907	2.08183	0.0373582	0.173616	319158	0.484167
Zfp937	114.688	0.265791	0.127687	2.08158	0.0373808	0.173665	245174	0.379377
Mettl14	432.773	0.159408	0.0766178	2.08055	0.0374747	0.173987	210529	0.227357
Gsdmd	61.2667	0.343493	0.165201	2.07924	0.0375954	0.174434	69146	0.489431
Setd7	2504.04	0.162509	0.0782007	2.07811	0.0376994	0.174687	73251	0.231359
Manba	430.178	0.143166	0.0690106	2.07455	0.0380282	0.175695	110173	0.20328
Naalad2	71.0612	0.32955	0.158911	2.0738	0.0380979	0.175821	72560	0.467664
Dync2li1	391.543	0.132799	0.0641257	2.07092	0.038366	0.176644	213575	0.188051
Rbm10	843.137	0.153385	0.0741079	2.06975	0.0384759	0.177054	236732	0.21701
Zc3h11a	132.462	0.225193	0.108807	2.06965	0.0384847	0.177054	70579	0.318584
Primpol	155.181	0.229469	0.110882	2.06949	0.0385001	0.177068	408022	0.324592
Trim9	3744.24	0.128446	0.062198	2.06511	0.0389127	0.178734	94090	0.181097
Fam120c	1398.59	0.198428	0.0961526	2.06368	0.0390482	0.179067	207375	0.279466
Myadm	639.751	0.143776	0.0696867	2.06318	0.0390957	0.17919	50918	0.202418
Ttc14	2961.94	0.185874	0.0901035	2.0629	0.0391224	0.17919	67120	0.261632
Pik3r5	56.9964	0.424112	0.205628	2.06252	0.0391584	0.179282	320207	0.5968
Sec61a1	1276.2	0.114381	0.055483	2.06156	0.0392499	0.179379	53421	0.160839
Gm21698	27.258	0.293737	0.142487	2.0615	0.0392553	0.179379	100862388	0.413024
Clstn2	1583.39	0.148566	0.0721024	2.06048	0.0393526	0.179708	64085	0.208739
Nav2	1293.69	0.153193	0.0744152	2.05862	0.0395304	0.180288	78286	0.21494
Rflna	52.4992	0.308457	0.149923	2.05744	0.0396443	0.180691	73121	0.4324
Traf4	185.233	0.267044	0.12981	2.05719	0.0396681	0.180741	22032	0.374278
Fes	68.6978	0.32413	0.157649	2.05602	0.0397803	0.181194	14159	0.45389
Smc2	264.993	0.254583	0.123851	2.05556	0.0398247	0.18128	14211	0.356378
Spcs1	1406.56	0.111741	0.0544148	2.05351	0.0400236	0.182127	69019	0.156179
Atxn7l1	488.982	0.12916	0.062913	2.05299	0.0400732	0.182295	380753	0.180455
Adat1	200.394	0.195922	0.0954774	2.05202	0.0401674	0.182548	30947	0.273532
Ppp1r3b	43.6511	0.438789	0.213986	2.05055	0.0403107	0.183023	244416	0.611926
Bicra	178.513	0.244295	0.119198	2.04948	0.0404154	0.183367	243842	0.340413
Ifit3b	178.269	0.386531	0.188607	2.0494	0.0404235	0.183367	667370	0.538579
AI987944	269.027	0.198295	0.0967649	2.04925	0.0404381	0.183367	233168	0.276266
Ipo8	1887.09	0.1137	0.0555084	2.04834	0.0405266	0.183533	320727	0.1583
Zbed3	114.81	0.238036	0.116232	2.04793	0.0405668	0.183597	72114	0.331306
Tmem33	2244.11	0.182538	0.0891385	2.0478	0.0405794	0.183597	67878	0.254037
Tmem231	331.91	0.137494	0.0672142	2.0456	0.0407954	0.184398	234740	0.191032
1110019D14Rik	46.5736	0.33866	0.165627	2.04471	0.0408834	0.184737	76311	0.470213
Elk1	758.72	0.105057	0.0514585	2.04159	0.0411926	0.185704	13712	0.145523
Tet3	752.082	0.125958	0.0616999	2.04146	0.0412049	0.185704	194388	0.174458
Ogn	338.557	0.66279	0.324789	2.04068	0.0412829	0.18595	18295	0.917454
Pipox	133.186	0.294428	0.144311	2.04024	0.0413265	0.186087	19193	0.407421
Ints9	260.165	0.13955	0.0684202	2.0396	0.0413902	0.18623	210925	0.193012
Tatdn3	516.504	0.126469	0.0620262	2.03897	0.0414534	0.186373	68972	0.174836
Mtf1	549.341	0.118541	0.0581403	2.03887	0.0414625	0.186373	17764	0.163864
Snrnp48	863.301	0.141751	0.0695415	2.03837	0.041513	0.186395	67797	0.195874
Lamc3	157.388	0.287626	0.14114	2.03789	0.0415613	0.186479	23928	0.397302
Spon1	3007.5	0.104836	0.0514498	2.03763	0.0415871	0.186492	233744	0.144782
Rsph4a	278.998	0.248695	0.122071	2.03729	0.0416205	0.186583	212892	0.343371
Ybx3	365	0.161401	0.0793174	2.03487	0.0418635	0.187494	56449	0.222437
Irf2	381.199	0.144339	0.0709383	2.03471	0.0418799	0.187508	16363	0.198898
Bank1	18.4614	0.473027	0.232539	2.03418	0.0419333	0.187688	242248	0.651567
Numa1	2311.17	0.173972	0.0855499	2.03357	0.0419948	0.187904	101706	0.239525
Tmed10	2864.36	0.121681	0.0598846	2.03193	0.0421607	0.188353	68581	0.167323
Elmod2	682.445	0.164128	0.0807797	2.0318	0.0421742	0.188353	244548	0.225668
Gmfb	4037.38	0.178875	0.0880382	2.03179	0.0421748	0.188353	63985	0.245944
Dcaf12	943.236	0.109788	0.0540685	2.03054	0.0423016	0.188708	68970	0.15081
Rassf9	87.4221	0.308613	0.152062	2.02952	0.0424055	0.188933	237504	0.423595
Nrm	32.7435	0.382128	0.188312	2.02923	0.042435	0.188933	106582	0.524385
Capza1	816.756	0.173566	0.0855338	2.0292	0.0424377	0.188933	12340	0.238175
Gga3	1381.15	0.120893	0.0596236	2.02761	0.0426003	0.189526	260302	0.165695
Gpd2	1952.26	0.151109	0.0745297	2.0275	0.042611	0.189526	14571	0.207092
Tec	82.7491	0.370058	0.182584	2.02679	0.0426844	0.189734	21682	0.50688
Gna15	24.5381	0.442965	0.21866	2.02581	0.0427839	0.189987	14676	0.606295
Adcy8	970.558	0.137882	0.0680964	2.0248	0.0428877	0.190169	11514	0.188576
Tshz2	796.29	0.175369	0.086619	2.0246	0.042908	0.190169	228911	0.239811
Ilkap	1007.18	0.0987725	0.0487887	2.0245	0.0429192	0.190169	67444	0.135056
Xlr3a	72.2282	0.480783	0.237545	2.02396	0.0429738	0.190305	22445	0.657133
Kif11	53.4075	0.360365	0.178072	2.0237	0.0430011	0.190366	16551	0.492446
Prss48	16.432	0.464341	0.229635	2.02209	0.0431674	0.190735	368202	0.633753
Foxc1	118.218	0.418111	0.206788	2.02193	0.0431832	0.190735	17300	0.57059
Slc16a7	494.92	0.241914	0.119671	2.0215	0.0432285	0.190739	20503	0.330026
Pdcd6ip	1660.65	0.103998	0.0514473	2.02145	0.043233	0.190739	18571	0.141873
Yeats2	1137.29	0.116589	0.0577172	2.02001	0.0433823	0.191166	208146	0.158875
Alg14	306.502	0.152661	0.0755842	2.01975	0.0434091	0.191218	66789	0.207989
Ccdc171	141.708	0.164839	0.0816209	2.01957	0.0434277	0.191241	320226	0.22455
Smad7	342.204	0.150461	0.0745362	2.01864	0.0435252	0.191551	17131	0.204817
Cyp4f17	121.087	0.251168	0.124451	2.01821	0.0435693	0.191567	208285	0.341794
Gjb2	337.777	0.513817	0.254681	2.01749	0.0436442	0.191774	14619	0.698829
Tyw5	285.985	0.196347	0.0973887	2.01612	0.0437878	0.192119	68736	0.266766
Tubgcp4	770.897	0.143714	0.0712887	2.01594	0.043806	0.192119	51885	0.195231
Ifit1bl2	31.7077	0.386695	0.191837	2.01575	0.0438265	0.192119	112419	0.525233
Esr1	281.068	0.269133	0.133533	2.01548	0.0438543	0.192119	13982	0.36548
D430042O09Rik	687.929	0.129421	0.0642214	2.01523	0.0438801	0.19216	233865	0.175719
Suox	301.374	0.140892	0.0699352	2.01461	0.0439456	0.19237	211389	0.191203
D16Ertd472e	170.49	0.25317	0.125675	2.01448	0.0439587	0.19237	67102	0.343541
Egfr	513.705	0.179975	0.0893448	2.01439	0.0439688	0.19237	13649	0.2442
Smoc1	597.066	0.163556	0.0812867	2.01209	0.0442109	0.193072	64075	0.221532
St3gal6	300.527	0.172357	0.0856876	2.01145	0.0442776	0.193144	54613	0.233339
Ccdc13	87.8734	0.313664	0.156057	2.00993	0.0444388	0.193524	100502861	0.424148
Ash2l	1306.39	0.0911358	0.0453512	2.00956	0.044478	0.193524	23808	0.123202
Arhgap30	71.4671	0.294051	0.146433	2.0081	0.0446332	0.193893	226652	0.39707
Ccdc181	498.001	0.137464	0.068495	2.00692	0.0447579	0.194239	74895	0.185457
Lrrc51	66.6405	0.320218	0.159564	2.00683	0.044768	0.194239	69358	0.431985
Catsperg1	84.3251	0.378917	0.188867	2.00626	0.0448281	0.194392	320225	0.510951
Tmbim4	471.593	0.130894	0.0652681	2.00549	0.0449107	0.19458	68212	0.1764
Bdnf	333.481	0.197307	0.0983845	2.00547	0.0449126	0.19458	12064	0.265898
Spop	2684.91	0.101359	0.050547	2.00525	0.0449364	0.194624	20747	0.136572
Nipal4	105.366	0.285441	0.142367	2.00496	0.0449669	0.194696	214112	0.384519
Slc7a2	730.361	0.243977	0.121758	2.00378	0.0450936	0.195067	11988	0.328365
Tbc1d9b	3358.43	0.125501	0.062644	2.00341	0.0451336	0.19518	76795	0.168862
Hexim1	633.93	0.136006	0.0679332	2.00206	0.0452781	0.1957	192231	0.182808
Mtss1l	2514.32	0.179774	0.089815	2.0016	0.0453273	0.195718	244654	0.241552
Slc25a26	205.806	0.15005	0.0749694	2.00148	0.0453406	0.195718	67582	0.201594
Pln	83.8428	0.318765	0.159343	2.0005	0.0454461	0.196097	18821	0.427944
Snx14	1146.47	0.151838	0.0759461	1.99928	0.0455777	0.196323	244962	0.203652
Csmd2	903.408	0.171714	0.0859885	1.99694	0.0458313	0.196997	329942	0.229898
Eva1b	28.1498	0.365005	0.182798	1.99677	0.0458506	0.19702	230752	0.488615
Cyb5r1	375.115	0.150469	0.0754355	1.99468	0.0460782	0.197759	72017	0.201103
Cd55	182.037	0.218073	0.109335	1.99454	0.0460928	0.197759	13136	0.291426
Zfhx2	667.672	0.188861	0.0946949	1.99442	0.0461062	0.197759	239102	0.252364
Dmtf1	1788.97	0.141689	0.0710511	1.99418	0.046132	0.197804	23857	0.189296
Cdc7	660.811	0.189709	0.0951391	1.99402	0.0461501	0.197804	12545	0.253419
Irak4	57.5241	0.30533	0.153261	1.99223	0.0463462	0.198369	266632	0.407307
Rab2b	777.418	0.119054	0.0597694	1.99189	0.0463828	0.198466	76338	0.158776
Afmid	38.0275	0.318118	0.15973	1.9916	0.0464152	0.198545	71562	0.424159
Ncoa3	927.103	0.0914639	0.0459689	1.98969	0.0466249	0.199141	17979	0.121773
Acot6	218.116	0.187662	0.094369	1.9886	0.0467451	0.199595	217700	0.249641
Wdr93	24.8072	0.409411	0.205927	1.98814	0.0467966	0.199755	626359	0.544429
Lmf1	253.317	0.214766	0.108051	1.98763	0.0468525	0.199873	76483	0.285482
Lpar6	161.8	0.208384	0.104958	1.9854	0.0471001	0.200628	67168	0.276521
Cyp39a1	42.1782	0.451311	0.227376	1.98487	0.0471594	0.20082	56050	0.598634
Adamtsl3	145.691	0.434887	0.219143	1.98449	0.0472016	0.200828	269959	0.576678
Opn4	26.3893	0.335856	0.169394	1.98269	0.0474019	0.20155	30044	0.444742
Bmp6	136.361	0.411496	0.2076	1.98216	0.0474617	0.201741	12161	0.544679
Gng12	1139.04	0.149375	0.0753693	1.98191	0.0474891	0.201741	14701	0.197684
Cryz	335.014	0.127836	0.0645046	1.98181	0.0475007	0.201741	12972	0.169165
Mov10	272.329	0.254774	0.12864	1.98051	0.0476458	0.202164	17454	0.336805
Aif1l	233.905	0.186488	0.0942117	1.97946	0.0477644	0.202488	108897	0.246331
Fmnl2	1466.73	0.162215	0.0819681	1.979	0.0478165	0.202645	71409	0.214192
Fktn	1233.68	0.142724	0.0722078	1.97657	0.0480903	0.203381	246179	0.188102
Kdm5c	1160.38	0.116259	0.058827	1.97628	0.048123	0.203458	20591	0.153188
Trim12c	86.265	0.329783	0.166901	1.97592	0.0481643	0.203495	319236	0.434415
Pttg1ip	1740.98	0.125905	0.063727	1.9757	0.0481891	0.203495	108705	0.165824
Rfc2	575.297	0.137488	0.0695988	1.97543	0.0482193	0.203559	19718	0.181041
Ccdc40	186.848	0.223423	0.113108	1.97531	0.0482328	0.203559	207607	0.294172
Ddx4	57.4483	0.339589	0.171944	1.975	0.0482686	0.203562	13206	0.447013
Hist1h3h	15.1791	0.441456	0.22357	1.97457	0.0483164	0.203562	319152	0.580914
Ccdc121	31.7611	0.459314	0.232616	1.97456	0.0483184	0.203562	403180	0.604406
Pzp	36.5901	0.574092	0.290746	1.97455	0.0483197	0.203562	11287	0.755433
Nusap1	65.3133	0.308168	0.156273	1.97199	0.0486111	0.204426	108907	0.404706
Proser3	69.3493	0.312648	0.158561	1.97179	0.0486337	0.20446	333193	0.410527
Tlr7	76.323	0.318914	0.161812	1.97089	0.0487362	0.204826	170743	0.418463
Nedd4	14590.1	0.0999304	0.0507136	1.97048	0.0487829	0.204905	17999	0.131082
Sel1l	3644.72	0.0962958	0.0488785	1.97011	0.0488263	0.204958	20338	0.126277
Wdr45	195.424	0.173825	0.0882548	1.96958	0.048886	0.205035	54636	0.227853
Tmem245	2415.65	0.157588	0.080071	1.9681	0.0490566	0.205629	242474	0.20633
Ska3	24.0239	0.390856	0.198649	1.96757	0.0491171	0.205761	219114	0.51154
Spata6	245.59	0.189791	0.0964791	1.96717	0.0491634	0.205842	67946	0.248315
Cspg4	335.641	0.210694	0.107116	1.96697	0.0491862	0.205842	121021	0.275621
Gys1	330.708	0.169841	0.0863495	1.96691	0.0491938	0.205842	14936	0.222168
Sppl2a	1160.72	0.16468	0.0837362	1.96665	0.0492234	0.205842	66552	0.215373
Elavl3	2629.26	0.107713	0.0547776	1.96637	0.0492559	0.205888	15571	0.140839
Fzd6	222.732	0.208474	0.106023	1.96631	0.0492633	0.205888	14368	0.272575
Gpnmb	37.3028	0.447564	0.227648	1.96604	0.0492943	0.205956	93695	0.585057
Hsd17b11	491.485	0.135066	0.0687261	1.96528	0.0493821	0.206202	114664	0.176454
Clec5a	36.7451	0.374984	0.190851	1.9648	0.0494376	0.206346	23845	0.489707
Farsb	1669.01	0.107588	0.0547657	1.96452	0.0494703	0.206346	23874	0.140473
Thsd1	90.8293	0.229039	0.11667	1.96314	0.04963	0.206741	56229	0.298726
Ppfibp2	402.215	0.131885	0.0671885	1.96291	0.0496569	0.206741	19024	0.171981
Foxd1	38.8378	0.523962	0.266956	1.96273	0.049678	0.206768	15229	0.68316
Sipa1	265.913	0.212615	0.108346	1.96237	0.049719	0.20682	20469	0.277139
Ncam1	7166.68	0.120302	0.0613282	1.9616	0.0498085	0.207069	17967	0.156717
Pfn1	1555.49	0.120489	0.0614528	1.96068	0.0499169	0.207332	18643	0.156847
Cspp1	1355.98	0.13749	0.0701609	1.95964	0.0500383	0.207538	211660	0.178833
Tbx3	172.085	0.289613	0.147862	1.95867	0.0501517	0.207705	21386	0.376414
Prdx2	3056.19	0.111938	0.0571576	1.95842	0.0501812	0.207727	21672	0.145459
Sp1	928.812	0.144025	0.0736254	1.95618	0.0504438	0.208296	20683	0.186828
Pitrm1	950.454	0.0859084	0.0439187	1.95608	0.0504562	0.208296	69617	0.111431
Cyren	59.5283	0.294072	0.15034	1.95605	0.0504595	0.208296	78412	0.381429
Myo9b	1248.86	0.135483	0.0692714	1.95583	0.0504853	0.208296	17925	0.175699
Hsp90b1	8861.17	0.135124	0.0691232	1.95483	0.0506029	0.208539	22027	0.175097
Ints7	595.468	0.107185	0.0548307	1.95483	0.050603	0.208539	77065	0.138893
Zfp703	160.583	0.257078	0.131589	1.95365	0.0507427	0.208993	353310	0.33282
Dpp9	589.158	0.225718	0.115635	1.95199	0.0509398	0.209744	224897	0.29184
Plce1	1356.15	0.170246	0.0872515	1.95121	0.0510318	0.209981	74055	0.219985
Ccdc162	147.091	0.261777	0.134204	1.9506	0.051105	0.210001	75973	0.338095
Zfp932	576.481	0.204155	0.104823	1.94761	0.0514611	0.211008	69504	0.263058
Ripk1	271.379	0.145957	0.0749535	1.9473	0.0514985	0.211008	19766	0.188023
Lasp1	2030.43	0.100163	0.0514369	1.9473	0.0514986	0.211008	16796	0.129031
Itga1	311.139	0.201532	0.10351	1.94698	0.0515377	0.211008	109700	0.259548
Cd320	267.906	0.156549	0.0804428	1.94609	0.0516437	0.211008	54219	0.201476
Grin2b	4858.13	0.206801	0.106267	1.94606	0.0516481	0.211008	14812	0.266142
Phax	838.215	0.0837289	0.0430532	1.94478	0.0518015	0.211513	56698	0.107647
Gal	297.787	0.291455	0.149903	1.94429	0.0518607	0.211633	14419	0.374567
Sp7	27.2938	0.420212	0.216287	1.94285	0.0520349	0.212283	170574	0.539429
Nasp	520.24	0.142757	0.0734964	1.94237	0.052092	0.212455	50927	0.18319
Trip10	124.096	0.256213	0.132137	1.93899	0.0525024	0.213698	106628	0.327907
H13	1641.02	0.117359	0.0605837	1.93714	0.0527281	0.21431	14950	0.14998
Apoe	19160.6	0.223457	0.115382	1.93667	0.0527861	0.214434	11816	0.285461
Tead2	47.4658	0.314338	0.162348	1.93619	0.0528441	0.214535	21677	0.401411
Cetn2	756.201	0.164694	0.0851144	1.93497	0.0529936	0.214835	26370	0.210113
Aggf1	937.034	0.103741	0.053632	1.9343	0.0530758	0.215107	66549	0.13228
Il6ra	152.414	0.231028	0.119526	1.93287	0.0532523	0.215546	16194	0.294251
Eef1akmt1	265.919	0.152381	0.0788442	1.93268	0.0532753	0.215546	68043	0.194053
Rac1	5129.09	0.0810245	0.0419439	1.93173	0.0533923	0.215897	19353	0.103105
Glb1l2	65.0217	0.258434	0.133794	1.93158	0.0534116	0.215902	244757	0.328822
Pla2g6	303.126	0.238897	0.12372	1.93094	0.0534906	0.215972	53357	0.30381
Enkur	123.828	0.279445	0.144772	1.93024	0.0535765	0.216149	71233	0.355181
Zzef1	2343.78	0.0839718	0.0435228	1.92937	0.0536843	0.216461	195018	0.106657
Pdcl	467.919	0.136939	0.0709991	1.92874	0.0537626	0.216472	67466	0.173847
Wfikkn2	43.7327	0.504784	0.261725	1.92868	0.0537706	0.216472	278507	0.6408
Ets1	291.19	0.161362	0.0836771	1.92839	0.0538069	0.216472	23871	0.204795
Nsmce2	694.879	0.135263	0.0702295	1.92602	0.0541023	0.217466	68501	0.171349
Tmem88b	1065.25	0.220024	0.114309	1.92482	0.0542518	0.217923	320587	0.278459
Abcd2	754.12	0.189859	0.0986414	1.92474	0.0542619	0.217923	26874	0.240268
Man2a2	3225.97	0.0781595	0.0406287	1.92375	0.0543855	0.218296	140481	0.098834
Acadsb	2236.59	0.123	0.0639671	1.92286	0.0544978	0.218499	66885	0.155425
Hcls1	71.8877	0.264617	0.137651	1.92237	0.0545592	0.218612	15163	0.334246
Tpcn1	548.217	0.174252	0.0906516	1.92221	0.0545791	0.218612	252972	0.220075
Ncoa4	994.574	0.123789	0.0644015	1.92215	0.0545874	0.218612	27057	0.156334
Sfr1	1735.88	0.0852266	0.0443523	1.92158	0.0546583	0.218754	67788	0.107585
Cubn	84.2632	0.301825	0.157217	1.9198	0.0548828	0.219547	65969	0.38047
4930429H19Rik	17.2088	0.395154	0.205977	1.91844	0.0550553	0.219927	100505025	0.497579
Edn1	35.6981	0.45249	0.236001	1.91732	0.055197	0.220431	13614	0.56927
Mboat1	91.9019	0.28782	0.150132	1.91711	0.0552246	0.220479	218121	0.362039
Peli2	521.831	0.126547	0.066025	1.91666	0.0552813	0.220643	93834	0.159123
Coq8b	495.848	0.218872	0.114211	1.91638	0.055317	0.220682	76889	0.275153
Nol4l	840.563	0.102716	0.0536003	1.91634	0.055322	0.220682	329540	0.129125
Irf3	379.412	0.173092	0.0903419	1.91597	0.0553693	0.220745	54131	0.21753
Med1	918.951	0.122186	0.0637915	1.91539	0.0554425	0.220852	19014	0.153484
Tor1aip1	847.044	0.120215	0.0628052	1.9141	0.0556079	0.221194	208263	0.150854
Zfp277	451.615	0.12298	0.0642513	1.91405	0.0556138	0.221194	246196	0.154318
Cped1	203.34	0.458048	0.239315	1.914	0.0556201	0.221194	214642	0.574745
Ogdh	4841.43	0.0971078	0.0507775	1.91242	0.0558227	0.221737	18293	0.121694
Pcmtd2	1614.54	0.12132	0.0634483	1.9121	0.0558628	0.221737	245867	0.151999
Ctnnd1	288.652	0.179366	0.0938423	1.91135	0.0559591	0.221913	12388	0.224589
Tbc1d19	914.722	0.15689	0.0821258	1.91037	0.056086	0.222272	67249	0.196293
Upp2	813.597	0.154339	0.0808247	1.90956	0.0561901	0.222394	76654	0.192977
Egfl7	320.71	0.201098	0.105382	1.90827	0.0563559	0.22274	353156	0.251184
Gpm6b	12937.2	0.157519	0.0826358	1.90618	0.0566267	0.223386	14758	0.196423
Brms1l	1140.55	0.124647	0.0654124	1.90556	0.0567073	0.223477	52592	0.155355
Slc29a3	306.558	0.153287	0.0804446	1.9055	0.0567156	0.223477	71279	0.191041
Ormdl2	88.7855	0.261945	0.137479	1.90535	0.0567351	0.223492	66844	0.326422
G3bp2	6221.91	0.156755	0.0823187	1.90425	0.0568776	0.223867	23881	0.19517
Cage1	170.045	0.178542	0.0937746	1.90395	0.0569163	0.223957	71213	0.222243
Edem2	403.102	0.136852	0.0719519	1.902	0.0571714	0.224525	108687	0.170083
Hnrnpa2b1	8780.89	0.118715	0.0624262	1.90168	0.0572134	0.224628	53379	0.147503
Car2	2642.61	0.173158	0.0911157	1.90042	0.0573774	0.225147	12349	0.214934
Rin3	33.483	0.440649	0.231921	1.89999	0.057434	0.225307	217835	0.546771
Amigo2	1419.39	0.120527	0.063459	1.8993	0.0575256	0.225323	105827	0.149471
Itgb3bp	139.896	0.20259	0.106677	1.8991	0.0575516	0.225323	67733	0.251199
Glb1	564.323	0.121648	0.064068	1.89873	0.0575997	0.225396	12091	0.150792
Mt1	2969.88	0.351606	0.185198	1.89854	0.0576251	0.225434	17748	0.435776
Mycbp2	12435.8	0.0979081	0.0515839	1.89804	0.0576911	0.22563	105689	0.121297
Tspan14	490.964	0.150531	0.079367	1.89665	0.057874	0.22622	52588	0.186285
Ago2	2289.62	0.132571	0.0699202	1.89604	0.0579553	0.226351	239528	0.163978
Zfp455	103.575	0.26056	0.13744	1.89581	0.0579846	0.226361	218311	0.322232
Zdhhc15	273.329	0.1999	0.105454	1.89561	0.0580121	0.226361	108672	0.247173
Zbtb21	580.898	0.108533	0.0573103	1.89378	0.0582546	0.226958	114565	0.134002
Acad9	823.38	0.0854906	0.0451501	1.89347	0.0582948	0.22699	229211	0.105527
Sptbn1	17335.9	0.102367	0.0540688	1.89327	0.0583218	0.227033	20742	0.126338
Clasp2	8903.72	0.120205	0.0635517	1.89144	0.0585651	0.227605	76499	0.148135
Hnrnpr	3060.39	0.105804	0.055967	1.89047	0.0586946	0.228046	74326	0.130288
Tmem159	167.16	0.175394	0.0928512	1.88898	0.0588947	0.228286	233806	0.215721
Csf2rb	44.6169	0.354188	0.187518	1.88882	0.0589159	0.228286	12983	0.435569
Rp1	16.2703	0.460618	0.244056	1.88734	0.0591142	0.22875	19888	0.565781
Slc25a15	317.997	0.146257	0.0775015	1.88716	0.0591392	0.22875	18408	0.179622
Ostf1	250.052	0.17154	0.0908993	1.88714	0.0591415	0.22875	20409	0.210669
Med21	440.42	0.164429	0.0871703	1.8863	0.0592549	0.228907	108098	0.2018
Hspb11	135.18	0.230001	0.121943	1.88614	0.0592767	0.228929	72938	0.282239
Naip2	40.4395	0.339948	0.180265	1.88583	0.0593182	0.229027	17948	0.417053
Spred3	1294.56	0.148479	0.0787538	1.88536	0.0593816	0.229209	101809	0.182087
Gstt1	245.833	0.220782	0.117238	1.8832	0.0596728	0.229938	14871	0.270287
Homez	408.891	0.154015	0.0817869	1.88312	0.0596838	0.229938	239099	0.188536
Mtg2	254.139	0.174941	0.0929391	1.88232	0.0597925	0.230107	52856	0.214015
Bbs2	935.292	0.100555	0.053482	1.88016	0.0600866	0.230827	67378	0.1228
Depdc7	34.9785	0.40617	0.216035	1.88011	0.0600933	0.230827	211896	0.496004
1810058I24Rik	241.145	0.155837	0.0829082	1.87963	0.0601584	0.231014	67705	0.19023
Ppt1	2546.97	0.0990891	0.0527698	1.87776	0.0604138	0.231744	19063	0.120776
Jak3	107.06	0.2833	0.150937	1.87694	0.0605266	0.232114	16453	0.345075
Mob3b	102.432	0.323369	0.172338	1.87636	0.0606055	0.232291	214944	0.393698
Hepacam	1582.37	0.10563	0.0563101	1.87586	0.0606747	0.232375	72927	0.128551
Dlec1	93.1484	0.269659	0.143757	1.87581	0.0606819	0.232375	320256	0.32816
Vash1	198.574	0.196449	0.104731	1.87575	0.0606891	0.232375	238328	0.239057
Rpe	428.133	0.178273	0.0950513	1.87555	0.0607177	0.232375	66646	0.216902
1700007K13Rik	68.6479	0.300802	0.160395	1.87538	0.0607401	0.232375	69327	0.365933
Tshr	47.0895	0.370301	0.197455	1.87537	0.060742	0.232375	22095	0.450475
Cep95	384.345	0.141065	0.0752575	1.87444	0.0608703	0.232803	320162	0.171478
Olfr1564	29.7409	0.357825	0.190945	1.87397	0.0609346	0.232861	100043474	0.434807
Mettl4	365.11	0.182032	0.0971587	1.87356	0.0609917	0.233016	76781	0.22112
Zfp975	239.832	0.188261	0.100533	1.87263	0.0611194	0.233335	434179	0.228515
Ggact	394.281	0.136667	0.0730057	1.87201	0.0612056	0.233582	223267	0.165806
Sox8	642.617	0.157507	0.0841715	1.87126	0.0613095	0.233853	20681	0.190972
Msrb2	347.641	0.152129	0.0813031	1.87114	0.061326	0.233853	76467	0.184435
Cdc42ep1	328.569	0.232579	0.12437	1.87006	0.061475	0.234169	104445	0.281724
Ccng1	1492.89	0.146084	0.0782122	1.86779	0.0617914	0.235248	12450	0.176626
Rit1	647.026	0.0908625	0.0486922	1.86606	0.0620333	0.235907	19769	0.109705
Cyp27a1	155.51	0.222785	0.119394	1.86596	0.0620476	0.235907	104086	0.268962
Tmem206	280.107	0.156903	0.0841582	1.86439	0.0622676	0.236427	66950	0.189184
Blnk	25.5469	0.492692	0.264386	1.86353	0.0623873	0.236755	17060	0.593647
Sorl1	3323.15	0.117422	0.0630298	1.86295	0.0624688	0.23689	20660	0.141415
Zfp992	15.3824	0.411687	0.221028	1.8626	0.0625191	0.23689	433791	0.495666
Rffl	377.164	0.133664	0.0717632	1.86257	0.062523	0.23689	67338	0.160926
Ednrb	2801.51	0.184057	0.0989082	1.86089	0.0627601	0.237345	13618	0.221295
Dalrd3	774.118	0.188893	0.101531	1.86044	0.0628236	0.237395	67789	0.227026
4930578M01Rik	56.2338	0.333269	0.17916	1.86018	0.0628608	0.237409	75951	0.400463
Rp2	396.354	0.198861	0.106916	1.85997	0.0628898	0.237455	19889	0.238916
Sox4	279.96	0.172328	0.0927197	1.8586	0.0630844	0.237874	20677	0.206807
Pak2	1450.88	0.137477	0.073999	1.85782	0.0631948	0.237991	224105	0.164878
Arhgef7	2029.02	0.0763828	0.0411149	1.85779	0.0631993	0.237991	54126	0.0916049
Angptl7	19.2992	0.485689	0.261468	1.85755	0.063233	0.237991	654812	0.582368
Lgals3	116.509	0.357171	0.192309	1.85728	0.063272	0.238075	16854	0.428172
Rdh12	41.2006	0.315594	0.169938	1.85711	0.0632954	0.2381	77974	0.378279
Uba6	985.746	0.194133	0.104593	1.85608	0.0634421	0.238526	231380	0.232498
Lpcat2	275.237	0.146159	0.0788169	1.85441	0.0636812	0.239044	270084	0.174804
Csf1	673.097	0.140537	0.0758206	1.85355	0.0638033	0.239313	12977	0.167964
Lepr	203.637	0.299736	0.161777	1.85277	0.0639154	0.239523	16847	0.358003
Srrm1	2808.17	0.0912851	0.0492782	1.85245	0.0639619	0.239528	51796	0.109002
Alox5	42.2767	0.324476	0.175229	1.85173	0.0640647	0.239753	11689	0.387224
Slc27a1	1619.57	0.166368	0.0898545	1.85153	0.0640935	0.239753	26457	0.198508
Lrriq1	105.948	0.271775	0.146818	1.8511	0.0641545	0.239753	74978	0.324166
Tmc6	72.6287	0.307327	0.166032	1.85101	0.0641687	0.239753	217353	0.366541
Crabp2	63.497	0.538736	0.291056	1.85097	0.0641741	0.239753	12904	0.642518
Cracr2b	40.254	0.317543	0.171618	1.85029	0.0642716	0.239802	213573	0.378505
Hacd3	5691.44	0.113774	0.0615314	1.84903	0.0644532	0.240164	57874	0.135476
Pxk	986.92	0.0840972	0.045497	1.84841	0.0645428	0.240435	218699	0.100089
Tgfb2	358.921	0.175655	0.0951108	1.84684	0.0647703	0.241061	21808	0.208787
Myo1a	33.8321	0.415779	0.225137	1.84678	0.0647789	0.241061	432516	0.494181
Sntn	34.7195	0.424606	0.229996	1.84615	0.064871	0.241277	218739	0.504411
Tmbim6	5154.79	0.118006	0.0639337	1.84576	0.0649267	0.241292	110213	0.140142
Tubb6	231.387	0.259941	0.14084	1.84565	0.0649427	0.241292	67951	0.308672
Agap1	3840.67	0.0569868	0.0308808	1.84538	0.0649821	0.241311	347722	0.0676551
Klhl1	582.728	0.206991	0.112312	1.84301	0.0653277	0.242332	93688	0.245264
Prps1l3	306.823	0.180778	0.0980941	1.84291	0.0653424	0.242332	328099	0.214187
Ptprt	3085.91	0.144189	0.0782833	1.84189	0.0654909	0.242706	19281	0.170694
Aamdc	363.841	0.112515	0.0610877	1.84187	0.0654947	0.242706	66273	0.133195
Hacd2	707.854	0.107127	0.0581749	1.84146	0.0655546	0.242865	70757	0.126773
Mid1	132.27	0.412544	0.224131	1.84064	0.0656743	0.243055	17318	0.487877
Kctd15	166.107	0.222661	0.120976	1.84053	0.0656904	0.243055	233107	0.263296
Mdm4	3129.28	0.124993	0.0679183	1.84035	0.0657172	0.243055	17248	0.147782
Ppcdc	341.291	0.130554	0.0709405	1.84033	0.0657196	0.243055	66812	0.154355
Fam198a	173.111	0.21129	0.114814	1.84029	0.0657258	0.243055	245050	0.249801
Fgf7	47.7557	0.396205	0.21542	1.83922	0.0658827	0.243572	14178	0.468009
Tnrc6a	3566.33	0.10955	0.0595809	1.83867	0.0659635	0.243739	233833	0.129345
Sash3	40.1601	0.360434	0.196075	1.83824	0.0660267	0.243787	74131	0.425413
2410004P03Rik	147.885	0.270618	0.147258	1.83772	0.0661041	0.244009	73667	0.319267
Zcchc4	321.817	0.111461	0.0606569	1.83756	0.0661267	0.244029	78796	0.131482
Heph	485.059	0.181357	0.0987053	1.83736	0.0661562	0.244075	15203	0.213898
Pkn1	738.411	0.134241	0.0731581	1.83495	0.0665133	0.245015	320795	0.158014
Atf1	215.576	0.166743	0.0908853	1.83466	0.0665565	0.245042	11908	0.196225
Chid1	1508.41	0.0993406	0.054161	1.83417	0.0666285	0.24518	68038	0.116858
Mok	201.597	0.176896	0.0964669	1.83375	0.0666911	0.245207	26448	0.208018
Srd5a1	177.825	0.161797	0.088258	1.83323	0.0667682	0.245207	78925	0.190181
Rdm1	97.1505	0.230601	0.125806	1.83299	0.0668045	0.245207	66599	0.271
Vasp	338.119	0.152144	0.0830043	1.83297	0.0668074	0.245207	22323	0.178796
Zdhhc12	52.2116	0.356017	0.194231	1.83296	0.0668088	0.245207	66220	0.41838
Pcdhga4	156.581	0.158725	0.0866606	1.83157	0.0670156	0.245839	93712	0.186315
Serpinb9	325.644	0.180181	0.0984486	1.8302	0.0672194	0.246272	20723	0.211263
Dcakd	317.003	0.188029	0.102741	1.83012	0.0672314	0.246272	68087	0.220451
Ino80d	953.507	0.125378	0.0685159	1.82991	0.067264	0.246296	227195	0.14697
Dok1	27.0574	0.445365	0.24347	1.82924	0.0673636	0.246361	13448	0.521779
Abcf1	1146.35	0.116292	0.0635755	1.8292	0.0673701	0.246361	224742	0.13624
Casp7	97.5874	0.223446	0.122184	1.82876	0.0674357	0.246425	12369	0.261679
Sgce	798.307	0.078043	0.0426784	1.82863	0.0674552	0.246433	20392	0.0913871
Pcdhgb2	227.47	0.170831	0.0934768	1.82752	0.0676215	0.24677	93700	0.199858
Fubp1	3462.69	0.112281	0.061446	1.82732	0.0676519	0.24677	51886	0.131338
Enox1	564.133	0.110565	0.0606091	1.82424	0.0681163	0.248209	239188	0.129002
Scfd2	376.611	0.127213	0.0697456	1.82396	0.068158	0.248297	212986	0.148392
Ccdc66	452.678	0.177611	0.0974068	1.82339	0.0682441	0.248517	320234	0.207082
Lamp2	2189.54	0.166437	0.0913165	1.82264	0.0683578	0.24877	16784	0.193935
Arhgap45	79.6064	0.287546	0.157994	1.81997	0.0687631	0.249988	70719	0.334313
Cemip	216.376	0.20451	0.112406	1.81938	0.068853	0.250251	80982	0.237657
4833422M21Rik	23.9087	0.424122	0.233159	1.81903	0.0689075	0.250297	75768	0.492717
Kcnj14	34.8757	0.355356	0.195375	1.81884	0.0689363	0.250297	211480	0.412764
Evi2a	342.926	0.206537	0.113731	1.816	0.06937	0.25155	14017	0.239341
Slc52a3	29.1369	0.359778	0.198265	1.81463	0.0695802	0.251991	69698	0.416448
Prcp	219.648	0.14665	0.0808386	1.81411	0.0696613	0.25222	72461	0.169675
Myom1	79.1705	0.202082	0.111412	1.81383	0.0697035	0.252244	17929	0.233758
Rgs20	352.055	0.19027	0.104912	1.81363	0.0697352	0.252295	58175	0.220057
Mro	364.02	0.143342	0.0790552	1.81319	0.0698032	0.252348	71263	0.165721
Hax1	672.743	0.0972363	0.0536383	1.81281	0.0698605	0.252491	23897	0.112383
Sh2b3	365.514	0.160682	0.0886538	1.81247	0.0699136	0.252553	16923	0.185659
Cdc42ep4	772.143	0.158071	0.0872212	1.8123	0.0699398	0.252553	56699	0.182616
Rpgrip1l	767.335	0.16289	0.0898974	1.81196	0.0699929	0.252553	244585	0.18813
Ceacam1	84.533	0.233667	0.128966	1.81185	0.0700096	0.252553	26365	0.269848
Pdzrn3	133.63	0.280237	0.154748	1.81092	0.0701525	0.252838	55983	0.323381
Abhd5	414.275	0.143796	0.0794319	1.8103	0.0702492	0.253058	67469	0.165848
Cd37	37.1416	0.358624	0.19835	1.80804	0.0706003	0.253936	12493	0.412845
Yipf3	613.269	0.158763	0.0878539	1.80712	0.0707437	0.254258	28064	0.182626
Cfap126	90.9408	0.300826	0.166499	1.80677	0.0707978	0.254388	75472	0.345944
Pamr1	290.452	0.21347	0.118161	1.8066	0.0708251	0.254422	210622	0.24545
Pcdhgb6	376.716	0.154415	0.0855012	1.806	0.0709185	0.254693	93703	0.17746
Hey2	165.489	0.189603	0.105008	1.8056	0.0709804	0.254804	15214	0.217827
Ahsa2	941.115	0.148817	0.0824295	1.80538	0.0710154	0.254838	268390	0.170938
[truncated: 12,194 more rows]

## Sheet: c.d42_deg
gene	baseMean	log2FoldChange	lfcSE	stat	pvalue	padj	entrez	order
Ankrd33b	142.424	2.03545	0.467079	4.35782	1.31362e-05	0.0803861	67434	9.9361
Vxn	630.293	1.29481	0.298976	4.33081	1.48563e-05	0.0803861	76982	6.25145
Gm19410	118.658	1.38579	0.322191	4.30115	1.69914e-05	0.0803861	100502846	6.60992
Pcdhgc5	494.641	0.828937	0.201686	4.11004	3.95591e-05	0.0929568	93708	3.64961
1500015O10Rik	31.825	2.22477	0.543333	4.09467	4.22773e-05	0.0929568	78896	9.7309
Ddn	1227.53	1.60351	0.393418	4.07585	4.58464e-05	0.0929568	13199	6.95715
Vipr1	49.1851	1.60877	0.402839	3.99357	6.50868e-05	0.0967986	22354	6.73511
Mef2c	1327.21	1.14907	0.288693	3.98024	6.88444e-05	0.0967986	17260	4.78257
Egr3	111.816	2.04323	0.515657	3.96238	7.42055e-05	0.0967986	13655	8.43764
Tbr1	84.7763	1.63534	0.412989	3.95977	7.50218e-05	0.0967986	21375	6.74548
Inka2	345.717	1.3322	0.339731	3.92133	8.80602e-05	0.0970887	109050	5.40236
Lrrc10b	109.249	1.48763	0.3845	3.86899	0.000109286	0.106552	278795	5.89315
Chrm1	299.693	1.20613	0.319248	3.77803	0.000158074	0.140222	12669	4.58466
Satb2	64.1024	1.35774	0.362861	3.74176	0.000182734	0.142792	212712	5.07548
Kl	204.697	1.39612	0.374077	3.73218	0.00018983	0.142792	16591	5.19585
Enpp2	4254.44	1.07829	0.289183	3.72876	0.000192426	0.142792	18606	4.00665
Sp8	57.7527	0.706932	0.191497	3.6916	0.000222846	0.147258	320145	2.58171
Car12	76.8992	1.70619	0.462947	3.6855	0.000228258	0.147258	76459	6.21321
Mpped1	656.398	0.639711	0.175187	3.65159	0.000260627	0.157633	223726	2.29271
Lamp5	316.344	1.22501	0.337404	3.63068	0.000282681	0.157633	76161	4.34718
Klhl2	1817.95	0.355522	0.0982472	3.61865	0.000296146	0.157633	77113	1.25446
Lrrc28	393.678	0.245611	0.0679485	3.61466	0.000300746	0.157633	67867	0.864992
Camk2a	6219.26	0.622125	0.172231	3.61214	0.000303675	0.157633	12322	2.18838
Rapgef4	4643.2	0.478757	0.132796	3.60521	0.000311899	0.157633	56508	1.67852
Abca4	78.7325	1.08739	0.302887	3.59008	0.000330572	0.157633	11304	3.78492
Wipf3	441.534	1.0565	0.294452	3.58803	0.000333192	0.157633	330319	3.67378
Adora2a	59.883	2.24465	0.629879	3.56363	0.000365768	0.165018	11540	7.71442
Fam81a	1155.47	0.461963	0.129796	3.55915	0.000372055	0.165018	76886	1.58425
Grm3	920.562	0.459059	0.129351	3.54894	0.00038679	0.166355	108069	1.56655
Nrgn	650.229	1.32504	0.378147	3.50402	0.000458288	0.191308	64011	4.42411
Itpr1	4777.9	0.490397	0.140339	3.49437	0.00047518	0.192066	16438	1.62966
Dlg3	2066.61	0.229436	0.0658274	3.48542	0.000491371	0.192066	53310	0.75911
Tyro3	987.908	0.550238	0.158189	3.47835	0.000504507	0.192066	22174	1.81421
Synpo	706.243	0.694952	0.20046	3.46678	0.000526727	0.192066	104027	2.27834
Tiam2	308.316	0.747637	0.217086	3.44396	0.000573255	0.192066	24001	2.42358
Itpka	148.221	1.67494	0.486578	3.44228	0.000576843	0.192066	228550	5.42502
Ankrd63	68.7885	2.00645	0.582963	3.44182	0.00057782	0.192066	383787	6.49731
Fam171a1	1083.53	0.226979	0.0661035	3.4337	0.000595403	0.192066	269233	0.732052
Rgs14	222.576	0.899554	0.262186	3.43097	0.000601425	0.192066	51791	2.8973
Mas1	18.9916	2.14514	0.626612	3.42339	0.000618455	0.192066	17171	6.88308
Ipcef1	506.106	0.680048	0.199144	3.41485	0.000638162	0.192066	320495	2.1728
Sipa1l1	2107.36	0.425366	0.125186	3.39788	0.000679114	0.192066	217692	1.34758
Kcnv1	185.952	0.975995	0.287923	3.38978	0.000699493	0.192066	67498	3.07948
Cacna1i	915.093	0.323585	0.0955052	3.38814	0.000703686	0.192066	239556	1.02014
Cnksr2	1213.68	0.671244	0.198993	3.37321	0.00074298	0.197099	245684	2.10034
Hpcal4	6028.16	0.37987	0.112699	3.37065	0.000749902	0.197099	170638	1.18709
Rs1	26.6847	1.13206	0.336385	3.36536	0.000764446	0.197269	20147	3.52823
Tdo2	19.7667	1.44879	0.432586	3.34914	0.000810643	0.205454	56720	4.47845
Dsp	27.8321	1.55069	0.464128	3.34109	0.000834509	0.207793	109620	4.77391
Eepd1	160.774	0.506433	0.152947	3.31117	0.000929082	0.21536	67484	1.53548
Sidt1	551.274	0.286199	0.0864577	3.31027	0.000932048	0.21536	320007	0.867343
Spink8	20.7309	1.66882	0.504795	3.30593	0.000946602	0.21536	78709	5.04623
Abhd2	1801.42	0.274508	0.0831735	3.30043	0.000965373	0.21536	54608	0.827726
Adcy9	648.324	0.459969	0.139391	3.29984	0.000967412	0.21536	11515	1.38652
Hivep2	2631.84	0.344906	0.104556	3.29876	0.000971114	0.21536	15273	1.03911
Chst15	305.276	0.648512	0.197014	3.29171	0.000995816	0.21744	77590	1.94672
Nr4a3	116.142	0.857902	0.263056	3.26129	0.00110908	0.226932	18124	2.53514
Arhgap25	42.7771	0.976379	0.30012	3.2533	0.00114073	0.226932	232201	2.87331
Mlip	114.973	0.977196	0.301404	3.24214	0.00118634	0.226932	69642	2.85907
Cd34	397.776	0.597615	0.184712	3.23539	0.00121478	0.226932	12490	1.74235
Tmem178	211.477	0.667927	0.206471	3.23496	0.00121658	0.226932	68027	1.94691
Chrdl1	70.638	0.52141	0.161238	3.23379	0.00122158	0.226932	83453	1.51891
Gas7	3432.73	0.451023	0.139582	3.23124	0.00123253	0.226932	14457	1.31212
Slc7a7	38.6582	0.694755	0.21505	3.23067	0.00123501	0.226932	20540	2.02058
Thbs4	33.7504	1.03433	0.320395	3.2283	0.00124526	0.226932	21828	3.00446
Olfml2b	100.117	0.671786	0.20812	3.22787	0.00124714	0.226932	320078	1.95092
2010300C02Rik	756.887	0.947985	0.29422	3.22203	0.00127285	0.228678	72097	2.74463
Arpp21	2314.13	0.751736	0.233996	3.2126	0.00131539	0.233366	74100	2.16571
Plcl2	1642.61	0.236605	0.0741086	3.19268	0.00140958	0.24496	224860	0.67454
Pclaf	34.9712	1.94188	0.60845	3.19152	0.00141526	0.24496	68026	5.53274
Igfbp4	263.429	0.805583	0.253341	3.17984	0.00147357	0.249846	16010	2.28111
Klf10	208.502	0.723	0.227443	3.17883	0.00147873	0.249846	21847	2.04617
Kif5a	32115.4	0.286754	0.0904275	3.1711	0.00151865	0.249846	16572	0.808228
Dusp14	267.52	0.553526	0.174734	3.16783	0.00153584	0.249846	56405	1.55743
Kansl1	2063.39	0.169402	0.0535179	3.16532	0.0015491	0.249846	76719	0.476005
Rin1	234.75	1.1317	0.359489	3.14808	0.00164348	0.254329	225870	3.15092
Pip4k2c	958.074	0.317399	0.101011	3.14224	0.0016766	0.254329	117150	0.880965
Ptk2b	1198.15	0.966324	0.30776	3.13986	0.00169026	0.254329	19229	2.67869
Ano3	499.596	1.04543	0.333264	3.13695	0.00170713	0.254329	228432	2.89348
Hunk	324.239	0.33582	0.10713	3.13471	0.00172026	0.254329	26559	0.928343
Sh3rf2	22.6308	1.89575	0.60551	3.13084	0.00174309	0.255048	269016	5.22977
Arsb	1222.5	0.196226	0.06294	3.11767	0.00182284	0.262886	11881	0.537514
Homer1	1142.56	0.641262	0.206065	3.11194	0.00185862	0.262886	26556	1.75117
Kcnip2	628.585	0.670499	0.216272	3.10026	0.00193352	0.262886	80906	1.8195
Tmem121b	193.277	0.768487	0.247904	3.09994	0.00193562	0.262886	94047	2.08504
Icam5	446.431	0.944055	0.304781	3.09749	0.00195169	0.262886	15898	2.558
Arhgap10	141.102	0.799044	0.258166	3.09507	0.00196765	0.262886	78514	2.16225
Brinp1	2330.77	0.293622	0.094957	3.09216	0.00198703	0.262886	56710	0.793308
Rnf39	21.4037	1.35611	0.438758	3.09079	0.00199628	0.262886	386454	3.66119
Cacng3	395.031	0.493534	0.159956	3.08543	0.00203257	0.262886	54376	1.32857
Enc1	3424.22	0.449389	0.146516	3.06717	0.00216097	0.274016	13803	1.19778
Dkk3	1532.36	0.551972	0.179972	3.06698	0.00216232	0.274016	50781	1.47105
Prkcb	3342.14	0.382987	0.125268	3.05733	0.00223315	0.275285	18751	1.01533
Mical2	1481.72	0.453258	0.148338	3.05557	0.0022463	0.275285	320878	1.20047
Bcl11b	275.16	0.963874	0.315463	3.05543	0.00224739	0.275285	58208	2.55265
Kcnh1	743.487	0.461698	0.151203	3.0535	0.00226185	0.275285	16510	1.22144
Ncald	7899.91	0.214494	0.0702681	3.05252	0.00226931	0.275285	52589	0.567146
Diras2	1660.53	0.462557	0.151665	3.04985	0.00228957	0.275388	68203	1.22126
Drd1	281.102	1.13076	0.371893	3.04057	0.00236134	0.2803	13488	2.97034
Rapgef5	1752.54	0.354835	0.117063	3.03114	0.00243629	0.285751	217944	0.92728
Zbtb18	1007.31	0.638986	0.211151	3.0262	0.0024765	0.285751	30928	1.6653
Kcnb1	1755.94	0.273889	0.0905204	3.02571	0.00248049	0.285751	16500	0.713606
Thrb	664.039	0.330094	0.109167	3.02376	0.00249652	0.285751	21834	0.859123
D2hgdh	236.441	0.308649	0.102243	3.01877	0.00253803	0.285891	98314	0.801101
Ak5	968.666	0.359102	0.119455	3.00616	0.00264569	0.295672	229949	0.925572
Tspan5	1636.05	0.281789	0.0938717	3.00185	0.00268343	0.297547	56224	0.724567
Hcls1	71.8877	0.471719	0.15775	2.99029	0.00278715	0.304485	15163	1.20517
Arf3	9158.39	0.23337	0.0780478	2.99009	0.00278892	0.304485	11842	0.59616
Chn1	5754.64	0.439526	0.147818	2.97343	0.00294495	0.310877	108699	1.11241
D430041D05Rik	1755.03	0.278786	0.0937988	2.97218	0.00295697	0.310877	241589	0.705093
Fam163b	283.835	0.642847	0.216752	2.96581	0.00301883	0.310893	109349	1.62008
Tspan14	490.964	0.316184	0.106614	2.96568	0.00302012	0.310893	52588	0.796775
Lzts1	551.931	0.657471	0.221714	2.96541	0.00302284	0.310893	211134	1.65655
Pdzd2	593.495	0.479931	0.162047	2.96168	0.00305964	0.311432	68070	1.2067
Kalrn	3301.14	0.454439	0.153531	2.95992	0.00307719	0.311432	545156	1.14148
Sec14l1	1224.56	0.46522	0.157262	2.95825	0.00309391	0.311432	74136	1.16747
Zfp365	3122.79	0.375702	0.127404	2.94889	0.00318913	0.318755	216049	0.937876
Ncan	1625.04	0.338153	0.114932	2.9422	0.00325894	0.321209	13004	0.84096
Oprd1	98.6514	0.638462	0.217429	2.93641	0.00332035	0.325005	18386	1.58263
Zfp831	144.915	0.570096	0.194325	2.93373	0.00334917	0.325581	100043757	1.41102
Ripor2	1224.54	0.273305	0.0932933	2.92953	0.00339477	0.327769	193385	0.674843
Prdm8	64.2531	0.837508	0.286107	2.92726	0.00341963	0.327938	77630	2.06531
Sort1	4491.72	0.294778	0.100869	2.92237	0.00347374	0.33029	20661	0.724919
Elk1	758.72	0.193646	0.0663275	2.91955	0.00350541	0.33029	13712	0.475452
Pde10a	1661.32	0.488607	0.167401	2.91879	0.00351397	0.33029	23984	1.19914
Ppp3ca	8098.51	0.402235	0.138212	2.91027	0.00361113	0.335064	19055	0.982402
Ctxn1	767.432	0.566527	0.19467	2.9102	0.00361198	0.335064	330695	1.3836
Sept11	1804.15	0.250883	0.0864959	2.90052	0.0037255	0.341135	52398	0.609348
Epn2	2074.7	0.148453	0.0512259	2.898	0.00375551	0.341679	13855	0.360047
Dapk1	1731.2	0.148967	0.0515702	2.88862	0.00386934	0.347579	69635	0.359362
Sprn	1312.63	0.40891	0.141939	2.88089	0.0039656	0.351752	212518	0.982075
Slc35f4	262.083	0.267744	0.0929963	2.87908	0.00398837	0.351752	75288	0.642372
Olfr539	24.0461	2.39824	0.833027	2.87894	0.00399014	0.351752	258963	5.7534
Mcm9	337.008	0.263582	0.09163	2.87659	0.00402002	0.352198	71567	0.631482
Nf2	1757.14	0.162749	0.0567454	2.86806	0.00412996	0.359611	18016	0.388003
Slc8a2	956.341	0.500042	0.174534	2.86502	0.00416988	0.360873	110891	1.19004
Sowaha	462.892	0.59314	0.207493	2.8586	0.00425512	0.365275	237761	1.40639
Dlgap2	318.529	0.553737	0.193844	2.85661	0.00428189	0.365275	244310	1.31145
Calml4	61.3522	0.877807	0.308065	2.84942	0.00437988	0.365275	75600	2.07034
Tbc1d14	1189.8	0.21056	0.0739668	2.84668	0.00441778	0.365275	100855	0.495825
Lrrc8b	1098.95	0.401362	0.141	2.84654	0.00441967	0.365275	433926	0.945052
Srl	106.195	0.453909	0.159466	2.84643	0.00442122	0.365275	106393	1.06871
Shank2	1264.7	0.248586	0.0874372	2.84302	0.00446883	0.365275	210274	0.584128
Hrk	386.082	0.349825	0.123297	2.83726	0.00455024	0.368802	12123	0.819278
Camkk2	1158.01	0.387174	0.136538	2.83565	0.00457332	0.368802	207565	0.905898
Kcnh3	91.9896	1.36332	0.481497	2.83143	0.00463405	0.370785	16512	3.18205
Jph1	143.274	0.582862	0.206066	2.82853	0.00467629	0.370785	57339	1.35813
Slc26a1	93.1718	0.496918	0.176276	2.81898	0.00481767	0.378105	231583	1.15144
Ppp1r1b	573.71	1.29118	0.458075	2.8187	0.00482188	0.378105	19049	2.99138
Fa2h	434.622	0.442489	0.157273	2.81351	0.00490045	0.380066	338521	1.02204
Cckbr	142.7	0.612327	0.217824	2.81111	0.00493704	0.380823	12426	1.41235
Pde1a	1433.84	0.483199	0.172359	2.80345	0.00505591	0.387809	18573	1.10952
Jcad	995.493	0.351637	0.125505	2.80177	0.00508226	0.387809	240185	0.806635
Ddb1	6310.32	0.0962514	0.0345042	2.78956	0.00527803	0.395835	13194	0.219215
Phactr1	2685.19	0.426006	0.152749	2.78892	0.00528837	0.395835	218194	0.969878
Sv2b	2727.31	0.521035	0.187579	2.77769	0.00547476	0.405659	64176	1.17839
Chrm4	63.3841	1.08689	0.391866	2.77362	0.00554358	0.407669	12672	2.45225
Olfm1	4171.98	0.351926	0.127284	2.76489	0.00569424	0.414453	56177	0.78992
Htr3a	64.5282	0.521182	0.188721	2.76166	0.0057509	0.416441	15561	1.16758
Gcnt2	334.387	0.458475	0.16614	2.75958	0.00578764	0.416975	14538	1.02584
Nptx1	1515.73	0.437536	0.158866	2.75412	0.00588501	0.419728	18164	0.975816
Wasf1	757.8	0.391536	0.142268	2.75209	0.00592155	0.420223	83767	0.872172
Gng7	911.997	0.658221	0.239408	2.74936	0.00597111	0.421632	14708	1.46385
Arl15	335.06	0.379457	0.138218	2.74536	0.00604446	0.424698	218639	0.84188
Adcy2	2079.65	0.203553	0.0742093	2.74296	0.00608886	0.42571	210044	0.450964
Prkce	3187.92	0.269416	0.0983709	2.73878	0.00616677	0.428389	18754	0.595394
Arpp19	1764.57	0.417291	0.152425	2.73767	0.00618754	0.428389	59046	0.92158
Large1	1875.51	0.262337	0.0958942	2.73569	0.00622488	0.428882	16795	0.578681
Arc	266.386	0.94919	0.348494	2.72369	0.00645561	0.432663	11838	2.07879
Egr1	840.737	0.938801	0.344783	2.72287	0.00647168	0.432663	13653	2.05502
Kctd16	262.09	0.416389	0.153038	2.72082	0.00651195	0.432663	383348	0.910348
Smad3	839.081	0.379794	0.139596	2.72067	0.00651497	0.432663	17127	0.830263
Kcnj13	50.9467	1.52665	0.561193	2.72037	0.0065209	0.432663	100040591	3.33679
Sirpa	4881.89	0.173486	0.0638379	2.71761	0.00657558	0.432663	19261	0.378559
Myh6	21.0054	1.64978	0.607692	2.71483	0.00663103	0.432663	17888	3.59391
Lmo4	791.027	0.444922	0.164021	2.71259	0.00667606	0.432663	16911	0.967918
Tmem132d	474.832	0.311996	0.115086	2.71097	0.00670865	0.432799	243274	0.67808
Lrp4	506.968	0.28232	0.104448	2.70296	0.00687246	0.435661	228357	0.610625
Iqgap2	278.304	0.618395	0.228923	2.70132	0.00690648	0.435661	544963	1.33619
Chrm3	561.429	0.351278	0.130455	2.69271	0.00708737	0.441711	12671	0.755077
Il6ra	152.414	0.391785	0.145501	2.69266	0.00708845	0.441711	16194	0.842122
Mmp17	888.131	0.476953	0.177345	2.6894	0.007158	0.441711	23948	1.02316
Layn	134.609	0.479842	0.178694	2.68528	0.00724692	0.444233	244864	1.02679
Rsu1	463.654	0.196687	0.0732735	2.68429	0.00726836	0.444233	20163	0.420629
Nedd4l	1922.49	0.222372	0.0828767	2.68317	0.00729277	0.444233	83814	0.475234
Fam57a	369.771	0.212234	0.0791838	2.68028	0.00735612	0.444499	116972	0.452771
Arel1	2012.19	0.249873	0.0932533	2.67951	0.00737297	0.444499	68497	0.532819
Hs3st4	577.327	0.305688	0.114131	2.6784	0.00739757	0.444499	628779	0.651393
Hebp1	335.786	0.258767	0.0966925	2.67619	0.00744643	0.444499	15199	0.550671
Pcdhga4	156.581	0.317592	0.118758	2.67428	0.00748907	0.444499	93712	0.675064
Ttll11	403.285	0.275741	0.103151	2.67319	0.00751337	0.444499	74410	0.58572
Nmt1	2902.4	0.158765	0.0593945	2.67306	0.00751636	0.444499	18107	0.337215
Sntb2	366.451	0.389598	0.146034	2.66786	0.00763372	0.448961	20650	0.824882
Me3	603.349	0.292368	0.109628	2.66692	0.00765508	0.448961	109264	0.618665
Nos1ap	395.728	0.322488	0.121272	2.65921	0.00783239	0.455595	70729	0.679193
Cplx3	28.0451	0.970984	0.365542	2.65628	0.0079007	0.455832	235415	2.04133
Ppp2r2c	4701.74	0.245563	0.0927072	2.64881	0.00807765	0.460426	269643	0.513894
Emp2	423.773	0.250796	0.0948045	2.6454	0.00815941	0.462254	13731	0.523747
Tdp1	254.133	0.208066	0.0786711	2.64476	0.00817485	0.462254	104884	0.434342
Ephx4	133.484	0.745621	0.282965	2.63503	0.00841306	0.473836	384214	1.5472
Ier5	326.081	0.561972	0.213868	2.62767	0.00859729	0.477925	15939	1.16083
Sptbn2	4320.56	0.45998	0.175103	2.6269	0.00861654	0.477925	20743	0.949705
Chtf8	994.364	0.25183	0.0959616	2.62428	0.00868327	0.478951	214987	0.519101
Zfp180	692.582	0.264462	0.10081	2.62337	0.00870636	0.478951	210135	0.544835
Zdhhc9	650.651	0.249694	0.0952779	2.62069	0.00877529	0.48028	208884	0.513554
Syn2	7324.96	0.154132	0.0588334	2.6198	0.00879819	0.48028	20965	0.316834
Ngef	1305.92	0.501042	0.191396	2.61782	0.00884927	0.480776	53972	1.02869
Slain1	946.808	0.221631	0.0846942	2.61683	0.00887503	0.480776	105439	0.454748
Atf6	1081.15	0.284871	0.108941	2.61492	0.00892496	0.481643	226641	0.583813
Plekha2	227.605	0.452504	0.173213	2.61241	0.00899074	0.482449	83436	0.925915
Zfp827	1090.95	0.171688	0.0657689	2.61048	0.00904151	0.482449	622675	0.35089
Rnf216	1087.9	0.168339	0.0644861	2.61047	0.00904188	0.482449	108086	0.344041
Atp1a1	7817.16	0.342877	0.132076	2.59605	0.00943011	0.499409	11928	0.694492
Tecpr2	1335.96	0.188475	0.0727773	2.58975	0.00960467	0.506762	104859	0.380251
Pkp4	4597.35	0.159951	0.0617954	2.5884	0.00964221	0.506859	227937	0.322434
Aff3	1077.14	0.168706	0.0652874	2.58405	0.00976485	0.508387	16764	0.339155
Lrrk2	774.533	0.366095	0.141695	2.58368	0.00977523	0.508387	66725	0.735804
Phyhip	1914.04	0.434767	0.168282	2.58356	0.00977874	0.508387	105653	0.873758
Lhx2	102.246	0.597475	0.231969	2.57566	0.0100048	0.516358	16870	1.19482
Amph	3502.55	0.170286	0.066378	2.5654	0.0103058	0.52805	218038	0.338344
Slc24a4	196.36	0.431287	0.168472	2.55999	0.0104674	0.532553	238384	0.854018
Ccsap	311.872	0.438601	0.171332	2.55995	0.0104687	0.532553	73420	0.868477
Hhip	242.69	0.33702	0.132263	2.5481	0.0108311	0.547068	15245	0.662355
Matn2	335.581	0.454694	0.178689	2.54461	0.0109399	0.549958	17181	0.891649
Dag1	1949.05	0.171227	0.0673119	2.54379	0.0109658	0.549958	13138	0.335598
Gfod1	884.339	0.348579	0.137501	2.5351	0.0112416	0.552691	328232	0.679439
Ptk2	1861.99	0.222338	0.0877163	2.53474	0.0112532	0.552691	14083	0.433274
Lmtk2	2030.92	0.209322	0.082588	2.53454	0.0112596	0.552691	231876	0.40786
Vipas39	1414.21	0.125352	0.0494964	2.53255	0.0113237	0.552691	104799	0.243937
Hpca	2167.24	0.598877	0.236496	2.5323	0.0113319	0.552691	15444	1.16523
Camk4	1168.94	0.411387	0.162809	2.52681	0.0115105	0.557571	12326	0.797641
Fam198b	37.5907	0.605362	0.239741	2.52507	0.0115677	0.558435	68659	1.17244
Ap5b1	60.5774	0.660363	0.261725	2.52312	0.0116317	0.559496	381201	1.27738
Kcnq5	688.088	0.427772	0.169775	2.51964	0.0117473	0.559496	226922	0.825626
C1ql3	526.623	0.42875	0.170459	2.51527	0.0118942	0.563322	227580	0.825199
Sema3a	293.448	0.504261	0.200586	2.51394	0.0119391	0.563322	20346	0.969708
Mtmr12	479.504	0.287922	0.114553	2.51345	0.0119558	0.563322	268783	0.553508
Moxd1	101.611	0.664936	0.264713	2.51191	0.0120081	0.563322	59012	1.27703
Hs3st2	88.7041	0.655073	0.261123	2.50868	0.0121184	0.563322	195646	1.25548
Igsf11	558.504	0.260922	0.10411	2.50621	0.0122034	0.564178	207683	0.499279
Add1	5541.09	0.129744	0.0518287	2.50333	0.0123032	0.566382	11518	0.247809
Pcdha10	64.585	0.523352	0.209547	2.49755	0.0125056	0.571375	12943	0.995884
Fam234b	3773.74	0.128791	0.0516127	2.49533	0.012584	0.571375	74525	0.244726
Phf24	3566.27	0.224203	0.0898577	2.49508	0.0125928	0.571375	230085	0.425958
Tpd52l2	1328.71	0.105367	0.042237	2.49465	0.0126081	0.571375	66314	0.200128
Gpr88	450.408	0.975328	0.391289	2.4926	0.0126811	0.571375	64378	1.85004
D230025D16Rik	805.922	0.134803	0.0541346	2.49015	0.0127688	0.57315	234678	0.255297
Col8a2	147.511	0.590783	0.237334	2.48925	0.0128013	0.57315	329941	1.1182
Alg9	515.569	0.157347	0.0633379	2.48425	0.0129825	0.576535	102580	0.296857
Akap5	561.782	0.702421	0.283192	2.48037	0.0131245	0.576535	238276	1.3219
Ptgs2	76.4781	1.3327	0.53733	2.48022	0.01313	0.576535	19225	2.50778
Fam174b	449.712	0.170681	0.0688709	2.47828	0.0132019	0.576535	100038347	0.320772
Tprn	372.532	0.299948	0.121143	2.47599	0.0132868	0.578465	97031	0.562876
Kcnj4	145.318	1.15256	0.465775	2.47451	0.0133421	0.578835	16520	2.1608
Arsg	703.891	0.261214	0.105644	2.47258	0.0134141	0.578835	74008	0.489107
Pcdhga9	211.979	0.335879	0.135846	2.47249	0.0134177	0.578835	93717	0.628873
Ccnd2	452.652	0.390802	0.158181	2.47061	0.0134884	0.580122	12444	0.730816
Mki67	57.1901	1.01923	0.413645	2.46403	0.0137386	0.585025	17345	1.89787
Nuak1	641.28	0.252185	0.10236	2.46372	0.0137504	0.585025	77976	0.469489
Otub2	303.214	0.306773	0.124785	2.45841	0.0139553	0.591001	68149	0.569145
Zeb2	1890.85	0.390925	0.159721	2.44755	0.0143832	0.597531	24136	0.720141
Crym	252.383	1.20923	0.494087	2.44741	0.0143887	0.597531	12971	2.22738
Ldb2	653.63	0.206723	0.0845565	2.4448	0.0144934	0.597531	16826	0.380129
Pcdhga10	229.906	0.268528	0.109856	2.44435	0.0145114	0.597531	93722	0.493632
Mkl2	2959.94	0.20008	0.081865	2.44402	0.0145246	0.597531	239719	0.367725
Rps6kc1	1574.19	0.175947	0.072163	2.43819	0.0147612	0.603762	320119	0.322137
Dlgap1	2682.44	0.345169	0.141833	2.43363	0.0149485	0.607919	224997	0.630072
Cnot8	944.57	0.137623	0.0565903	2.43192	0.015019	0.608259	69125	0.250937
Cap1	2737.14	0.192804	0.0792989	2.43135	0.0150425	0.608259	12331	0.351419
Irf2	381.199	0.214178	0.0881805	2.42886	0.0151464	0.609927	16363	0.389738
Foxg1	62.424	1.45128	0.597651	2.4283	0.0151697	0.609927	15228	2.63991
Rasd2	922.229	0.305486	0.12658	2.41337	0.0158056	0.629422	75141	0.550238
Lancl1	2382.73	0.146269	0.0607242	2.40875	0.0160074	0.629422	14768	0.262653
Ppp1r12b	1965.16	0.145417	0.0604383	2.40604	0.0161264	0.629422	329251	0.260655
Dgkg	926.959	0.299781	0.124609	2.40577	0.0161384	0.629422	110197	0.537249
Cdc42se2	2157.85	0.149775	0.0622622	2.40555	0.0161482	0.629422	72729	0.268378
Alox5ap	68.9841	0.394363	0.164025	2.40429	0.0162038	0.629422	11690	0.706061
Retreg3	1248.86	0.123394	0.051351	2.40294	0.0162637	0.629422	67998	0.220724
Slc16a2	449.832	0.329544	0.137152	2.40277	0.0162714	0.629422	20502	0.589414
Skil	1359.73	0.243826	0.101565	2.40069	0.0163642	0.629422	20482	0.435499
Plcb1	2084.66	0.346597	0.145092	2.38881	0.016903	0.644903	18795	0.614182
Mgat3	2970.1	0.134575	0.0564084	2.38573	0.0170453	0.648588	17309	0.237982
Pak7	596.993	0.303528	0.127614	2.37849	0.0173835	0.659691	241656	0.534168
Fhod3	1056.03	0.189393	0.0797342	2.3753	0.0175347	0.65994	225288	0.332593
0610040J01Rik	50.4019	0.413991	0.174369	2.37422	0.0175862	0.65994	76261	0.726483
Nat8f3	26.4122	0.558916	0.235453	2.37379	0.0176065	0.65994	93674	0.98052
Grin2a	1462.65	0.452825	0.190864	2.37251	0.0176678	0.65994	14811	0.79372
Stx1a	689.159	0.473894	0.199782	2.37205	0.0176897	0.65994	20907	0.830394
Gpr26	1592.58	0.306385	0.129391	2.3679	0.0178895	0.65994	233919	0.535377
Cx3cl1	4117.58	0.334692	0.141367	2.36754	0.0179068	0.65994	20312	0.584702
Tmem44	468.885	0.282455	0.119328	2.36705	0.0179307	0.65994	224090	0.49328
Rprml	50.7449	0.983445	0.415682	2.36586	0.0179882	0.65994	104582	1.71612
Lingo3	317.968	0.35228	0.149185	2.36136	0.0182078	0.666041	237403	0.612876
Fmnl1	378.345	0.390954	0.165883	2.35681	0.0184326	0.66909	57778	0.678076
Add2	4711.3	0.18382	0.0781227	2.35296	0.0186245	0.674331	11519	0.317993
Syt16	1266.6	0.18932	0.0804948	2.35195	0.0186753	0.674449	238266	0.327283
Tbrg1	765.333	0.150403	0.0640298	2.34895	0.0188264	0.678179	21376	0.25948
Dnajc14	957.712	0.135721	0.057826	2.34706	0.0189221	0.678646	74330	0.233852
Ormdl2	88.7855	0.311518	0.132745	2.34674	0.0189384	0.678646	66844	0.536639
Myo5b	350.612	0.577224	0.24624	2.34415	0.0190704	0.680065	17919	0.992617
Slc26a10	35.3933	0.757172	0.323453	2.3409	0.0192372	0.684295	216441	1.2992
Sstr4	36.4164	0.767429	0.328402	2.33686	0.0194466	0.688292	20608	1.31319
Krt12	29.2299	1.1126	0.476984	2.33258	0.0196701	0.694471	268482	1.89832
Med18	86.374	0.340719	0.146134	2.33154	0.0197247	0.69467	67219	0.580922
Slc17a7	530.632	1.538	0.660209	2.32957	0.019829	0.694896	72961	2.61875
Ppp1r16b	1968.51	0.19008	0.0818516	2.32225	0.0202192	0.697412	228852	0.322041
Mgll	1145.83	0.387812	0.167002	2.3222	0.0202221	0.697412	23945	0.657021
Meis2	735.002	0.605405	0.260955	2.31996	0.020343	0.697412	17536	1.02409
Sh3bp5	513.525	0.212897	0.0921026	2.31152	0.0208044	0.707493	24056	0.358059
Pknox2	594.674	0.257672	0.111581	2.30927	0.0209284	0.708917	208076	0.432699
Srr	836.612	0.225322	0.0977392	2.30534	0.0211476	0.714076	27364	0.377355
Erc1	1212.43	0.192523	0.083623	2.30228	0.0213195	0.714532	111173	0.32175
Islr2	305.684	0.483589	0.210115	2.30154	0.021361	0.714532	320563	0.807776
Agap2	3313.04	0.413935	0.1799	2.30092	0.0213962	0.714532	216439	0.691133
Rab40b	217.26	0.380935	0.165676	2.29927	0.0214896	0.715259	217371	0.635312
Sept8	3803.33	0.138752	0.0605324	2.2922	0.0218944	0.719321	20362	0.230282
Nptxr	4277.87	0.295837	0.129199	2.28979	0.0220337	0.722093	73340	0.490177
Neto1	407.98	0.370116	0.161729	2.2885	0.0221084	0.722093	246317	0.612706
Plppr4	2237.64	0.278794	0.121887	2.28732	0.0221773	0.722093	229791	0.461151
Vgll4	311.162	0.307344	0.134374	2.28723	0.0221822	0.722093	232334	0.508345
Cplx2	4616.3	0.325168	0.142225	2.28629	0.0222374	0.722233	12890	0.537475
Desi1	1458	0.190734	0.0835136	2.28387	0.0223794	0.725185	28075	0.31474
Gpsm2	246.496	0.249979	0.109502	2.28287	0.0224379	0.725425	76123	0.41222
Tnfrsf19	669.287	0.260362	0.114213	2.27961	0.0226307	0.726974	29820	0.428374
Prkca	1739.31	0.291542	0.127928	2.27895	0.0226699	0.726974	18750	0.479456
Zfpm2	267.415	0.299966	0.131645	2.2786	0.0226907	0.726974	22762	0.493189
Nell2	4147.18	0.308628	0.135617	2.27574	0.0228614	0.728217	54003	0.506427
Shld1	127.683	0.228951	0.100648	2.27476	0.0229204	0.728217	73747	0.375429
Rapgef2	2705.98	0.1407	0.0618919	2.27332	0.023007	0.728217	76089	0.230486
A330009N23Rik	37.745	0.534426	0.235176	2.27245	0.0230595	0.728217	380977	0.874936
Adipor1	1287.52	0.127328	0.056048	2.27176	0.0231008	0.728217	72674	0.208356
Arhgef2	1279.3	0.191038	0.0842714	2.26694	0.0233941	0.728217	16800	0.311562
Sulf1	828.664	0.247514	0.109192	2.26678	0.023404	0.728217	240725	0.403624
Banf1	381.954	0.24583	0.108478	2.26618	0.0234403	0.728217	23825	0.400712
Blnk	25.5469	0.792126	0.349678	2.2653	0.0234942	0.728217	17060	1.2904
Myadm	639.751	0.175299	0.0773996	2.26486	0.0235211	0.728217	50918	0.285483
Actn2	132.598	0.491786	0.21718	2.26442	0.0235483	0.728217	11472	0.800647
Iqsec2	956.057	0.286856	0.126775	2.26272	0.0236531	0.728217	245666	0.46646
Kcnh5	400.224	0.40058	0.177187	2.26078	0.0237729	0.72843	238271	0.650509
Kcnip3	1205.31	0.262892	0.116374	2.25903	0.0238812	0.72843	56461	0.426396
Kcnf1	1033.25	0.297119	0.131632	2.2572	0.0239955	0.72843	382571	0.481295
Gpd1l	2089.31	0.13234	0.058692	2.25482	0.0241449	0.72843	333433	0.214016
Ptprj	1626.02	0.244117	0.108284	2.25441	0.0241705	0.72843	19271	0.394667
Mtf1	549.341	0.164576	0.0730234	2.25374	0.0242125	0.72843	17764	0.265948
Rasl11b	181.074	0.445482	0.197726	2.25302	0.0242577	0.72843	68939	0.719521
Pou3f1	92.4424	0.653292	0.29	2.25274	0.0242759	0.72843	18991	1.05495
Mfsd4a	416.329	0.293475	0.130535	2.24824	0.024561	0.731244	213006	0.472422
Lpl	87.4663	0.574547	0.255714	2.24684	0.0246505	0.731936	16956	0.923972
Pi4ka	5811.75	0.124423	0.0554184	2.24516	0.0247576	0.73312	224020	0.19986
Syndig1	561.71	0.236955	0.105691	2.24196	0.0249643	0.73549	433485	0.379763
Baz1a	49.4449	0.450363	0.20097	2.24094	0.0250297	0.73549	217578	0.721276
Grin2b	4858.13	0.35141	0.156869	2.24015	0.0250812	0.73549	14812	0.562485
Orai2	1038.35	0.173918	0.0777255	2.2376	0.0252473	0.738834	269717	0.277884
Prickle2	2275.8	0.231833	0.103657	2.23655	0.0253161	0.739323	243548	0.370146
Htr2b	44.87	1.42022	0.635742	2.23396	0.0254856	0.740376	15559	2.26342
Acad11	466.943	0.177245	0.0793849	2.23273	0.0255665	0.740376	102632	0.282233
Stim2	923.891	0.183307	0.0821185	2.23223	0.0255998	0.740376	116873	0.291782
Il16	54.0839	0.576161	0.25886	2.22576	0.02603	0.740376	16170	0.912942
Arhgap15	53.3017	0.670737	0.301443	2.22509	0.0260753	0.740376	76117	1.06229
Padi2	406.408	0.383101	0.172176	2.22505	0.0260778	0.740376	18600	0.606728
Prss12	69.0557	0.679315	0.305338	2.22479	0.0260952	0.740376	19142	1.07565
Tnpo2	2803.38	0.119361	0.0536573	2.2245	0.0261149	0.740376	212999	0.188961
Stx6	1231.09	0.158241	0.0712075	2.22226	0.026266	0.740376	58244	0.250117
Dis3l2	604.968	0.164667	0.0741405	2.22102	0.0263498	0.740376	208718	0.260047
Sorl1	3323.15	0.203441	0.0916177	2.22055	0.0263817	0.740376	20660	0.321172
Gab1	692.159	0.210212	0.0946755	2.22034	0.0263954	0.740376	14388	0.331814
Rasa3	1611.18	0.145227	0.0654395	2.21925	0.0264697	0.740996	19414	0.229059
Pcdhga12	243.465	0.337777	0.152486	2.21514	0.0267506	0.743224	93724	0.53121
Vps33a	2198.03	0.118365	0.0534361	2.21507	0.0267551	0.743224	77573	0.18614
Nr3c2	830.693	0.293166	0.132354	2.21502	0.0267588	0.743224	110784	0.461014
Bmp3	123.436	0.463125	0.209412	2.21154	0.0269982	0.74841	110075	0.726487
Atp6ap1l	21.4778	0.817651	0.370405	2.20745	0.0272826	0.751887	435376	1.2789
Gprin1	1452.03	0.200439	0.09092	2.20457	0.0274845	0.754249	26913	0.312868
Mras	2563.09	0.2036	0.092363	2.20434	0.0275002	0.754249	17532	0.317751
Tbccd1	293.726	0.185925	0.0845443	2.19915	0.0278674	0.75833	70573	0.289096
Golm1	366.254	0.330809	0.150704	2.19509	0.0281571	0.758391	105348	0.51289
Carhsp1	1492.36	0.179635	0.0818363	2.19505	0.0281598	0.758391	52502	0.278501
Lzts3	1697.56	0.274538	0.125134	2.19396	0.0282384	0.759067	241638	0.425303
Rbfox2	4863.79	0.114263	0.0521804	2.18978	0.0285404	0.760635	93686	0.176484
Cyfip1	1899.85	0.111042	0.0507267	2.18903	0.028595	0.760635	20430	0.171417
Arhgap32	3301.03	0.261139	0.119431	2.18653	0.0287769	0.760635	330914	0.402404
Prkcq	297.468	0.312708	0.143031	2.18629	0.0287942	0.760635	18761	0.481788
Tmod1	333.825	0.28648	0.131134	2.18464	0.0289154	0.760635	21916	0.440856
Pigq	1306.63	0.146754	0.0671769	2.1846	0.0289185	0.760635	14755	0.225829
Klf13	1436.27	0.265414	0.12153	2.18393	0.0289674	0.760635	50794	0.408231
Stn1	182.392	0.173935	0.0796846	2.18279	0.0290512	0.760635	108689	0.267309
Sntg2	145.654	0.270093	0.123744	2.18268	0.0290596	0.760635	268534	0.415056
Fam53b	493.886	0.285185	0.130701	2.18197	0.0291116	0.760635	77938	0.438025
Myoc	185.073	0.539125	0.247363	2.17949	0.0292956	0.762921	17926	0.826585
1110032F04Rik	108.396	0.427729	0.196362	2.17827	0.029386	0.763497	68725	0.65522
Efnb3	2878.47	0.164596	0.0755809	2.17774	0.0294253	0.763497	13643	0.252042
Pcdhga11	248.083	0.281013	0.129163	2.17565	0.0295813	0.765097	93723	0.429664
Ext1	629.011	0.234201	0.107716	2.17424	0.0296874	0.765097	14042	0.357725
Med13l	1197.99	0.170472	0.078545	2.17037	0.0299786	0.767829	76199	0.259661
Hist1h3d	23.6577	0.995673	0.459188	2.16833	0.0301332	0.767829	319149	1.51437
Arpin	496.569	0.166941	0.0770445	2.16681	0.0302493	0.769405	70420	0.253631
Tacc1	2527.06	0.118584	0.0549447	2.15824	0.0309093	0.77156	320165	0.179051
Slc16a8	13.4018	1.50033	0.695386	2.15755	0.0309631	0.77156	57274	2.26423
Gm5141	159.622	0.32218	0.149379	2.1568	0.0310216	0.77156	380850	0.485956
Btbd9	1433.74	0.17606	0.0816905	2.15521	0.0311457	0.77156	224671	0.265252
Ryr1	131.544	0.443332	0.205781	2.15439	0.0312097	0.77156	20190	0.667529
Gm20063	29.3167	0.603383	0.280192	2.15347	0.0312821	0.77156	100504101	0.907913
Cep57l1	125.886	0.313754	0.145744	2.15278	0.0313358	0.77156	103268	0.471873
Tbc1d30	1198.96	0.214961	0.0998642	2.15253	0.0313556	0.77156	74694	0.323233
Pcdhga5	218.502	0.254593	0.118315	2.15182	0.0314114	0.77156	93713	0.382631
Wars2	156.216	0.269255	0.125203	2.15054	0.0315124	0.771936	70560	0.404291
Bhlhe40	1525.23	0.240225	0.111726	2.15012	0.0315453	0.771936	20893	0.360593
Lage3	198.24	0.23582	0.110058	2.14269	0.0321384	0.782828	66192	0.352074
Pcdhga6	326.108	0.266011	0.124161	2.14247	0.0321559	0.782828	93714	0.397085
Ddx59	205.732	0.201934	0.0944219	2.13864	0.0324649	0.786304	67997	0.300597
Mcm8	117.987	0.279872	0.130919	2.13774	0.0325376	0.786722	66634	0.416342
Ldah	702.148	0.164213	0.0769902	2.13291	0.0329325	0.791417	68832	0.243425
Usp4	2027.72	0.105405	0.0494562	2.13128	0.0330663	0.791417	22258	0.156064
Fhl2	141.433	0.547632	0.257469	2.12699	0.0334213	0.795887	14200	0.808292
Limd1	410.46	0.162311	0.0763708	2.1253	0.0335616	0.797557	29806	0.239272
2900026A02Rik	682.073	0.197517	0.0930966	2.12164	0.0338681	0.797557	243219	0.290392
Kcnk13	205.472	0.23908	0.112712	2.12115	0.0339093	0.797557	217826	0.351371
Snx29	350.612	0.246689	0.116424	2.11889	0.0340999	0.797557	74478	0.361954
Sh3rf3	233.493	0.279195	0.131838	2.11772	0.0341991	0.797557	237353	0.409297
Utp14b	949.293	0.273075	0.129012	2.11667	0.0342882	0.797557	195434	0.400015
Smim7	1378.94	0.166406	0.0786371	2.11612	0.0343343	0.797557	66818	0.243663
Rspo2	36.1293	0.581253	0.274985	2.11376	0.0345355	0.800055	239405	0.849638
Gm2762	49.0939	0.45928	0.217304	2.11354	0.0345546	0.800055	100040421	0.671235
Cap2	2284.71	0.215477	0.102151	2.1094	0.0349102	0.8033	67252	0.31396
Cyfip2	10400.5	0.161353	0.0765002	2.10918	0.0349287	0.8033	76884	0.235062
Kcnq2	5751.98	0.142911	0.067759	2.10911	0.0349349	0.8033	16536	0.208185
Fam131b	1476.02	0.253237	0.120111	2.10836	0.0350001	0.8033	76156	0.368696
Cpne5	601.946	0.294472	0.139695	2.10796	0.0350344	0.8033	240058	0.428605
Stard8	172.032	0.355732	0.168932	2.10577	0.0352245	0.804927	236920	0.516934
Cd160	19.8383	2.01441	0.956783	2.1054	0.0352565	0.804927	54215	2.92646
Hist1h4c	352.531	1.09362	0.519778	2.10402	0.035377	0.804927	319155	1.58715
Ecd	808.542	0.0976275	0.0464036	2.10388	0.0353892	0.804927	70601	0.14167
Nlk	844.293	0.257904	0.122656	2.10267	0.0354947	0.804927	18099	0.373919
Vsir	493.515	0.191865	0.0912592	2.10241	0.0355171	0.804927	74048	0.27812
D17Wsu92e	2702.93	0.207837	0.0988878	2.10174	0.0355758	0.804927	224647	0.301123
Gm17399	17.8236	0.59617	0.283798	2.10068	0.0356687	0.804927	100502695	0.863083
Rasl10a	27.5994	0.698576	0.332734	2.09951	0.0357723	0.804927	75668	1.01046
Adcy1	3304.24	0.601309	0.286428	2.09933	0.0357874	0.804927	432530	0.869655
Copz1	1592.26	0.109772	0.0523046	2.09871	0.0358426	0.804927	56447	0.158687
Ap2b1	6472.2	0.117753	0.0561719	2.0963	0.0360558	0.805116	71770	0.16992
Ccbe1	53.8539	0.68586	0.327178	2.09629	0.0360561	0.805116	320924	0.989711
Ngf	25.4224	0.89059	0.425445	2.09331	0.0363213	0.805116	18049	1.28231
Ypel1	173.788	0.308075	0.147203	2.09285	0.0363624	0.805116	106369	0.443427
Dgkd	1709.68	0.128243	0.0612807	2.09272	0.0363739	0.805116	227333	0.184569
Slc15a4	484.377	0.132035	0.0631036	2.09235	0.0364073	0.805116	100561	0.189973
Ncoa1	2378.49	0.137527	0.0657369	2.09208	0.0364314	0.805116	17977	0.197836
Fxyd4	29.1819	2.23958	1.07051	2.09207	0.0364326	0.805116	108017	3.22166
Mfge8	940.421	0.337327	0.161284	2.09151	0.036482	0.805116	17304	0.48505
Nbas	1948.34	0.14726	0.0704332	2.09077	0.0365487	0.805116	71169	0.211631
Sema3e	237.128	0.527852	0.252674	2.08906	0.0367019	0.805116	20349	0.757631
Ubr7	794.52	0.14507	0.0696021	2.08428	0.037135	0.805428	66622	0.207482
Fkbp9	837.832	0.171267	0.0821803	2.08404	0.037157	0.805428	27055	0.244904
Tnfaip1	1000.16	0.101328	0.0486577	2.08247	0.0372994	0.805428	21927	0.144727
4930402H24Rik	3573.42	0.122918	0.0590324	2.08222	0.0373227	0.805428	228602	0.175531
Dscaml1	447.671	0.312688	0.150196	2.08186	0.0373553	0.805428	114873	0.446408
Fosl2	313.078	0.390634	0.187682	2.08136	0.0374005	0.805428	14284	0.557483
Dapp1	85.6587	0.357911	0.172008	2.08078	0.0374538	0.805428	26377	0.510562
Slc7a4	644.493	0.291907	0.140446	2.07843	0.0376697	0.807542	224022	0.415678
Tgfa	752.426	0.224387	0.10807	2.07631	0.037865	0.809365	21802	0.319024
Rap1gap2	2845.6	0.159547	0.0769329	2.07384	0.0380939	0.810422	380711	0.22642
Cep128	119.599	0.37582	0.181229	2.07373	0.0381046	0.810422	75216	0.533298
Cd320	267.906	0.220933	0.106744	2.06974	0.0384763	0.815066	54219	0.312577
Pip5k1a	870.073	0.120887	0.0585102	2.06608	0.0388211	0.81749	18720	0.170563
Man1a	591.683	0.325079	0.157555	2.06328	0.0390863	0.821854	17155	0.457704
Snn	2904.59	0.128913	0.06252	2.06195	0.0392126	0.823291	20621	0.181326
Khdrbs3	1262.18	0.224181	0.108918	2.05826	0.0395649	0.828756	13992	0.314457
Plk2	1244.67	0.355474	0.17277	2.0575	0.0396384	0.828756	20620	0.498334
Xpnpep3	364.707	0.171716	0.0834755	2.05708	0.0396781	0.828756	321003	0.240651
Cabp1	369.538	0.353726	0.172015	2.05636	0.0397478	0.828756	29867	0.495459
Mtus2	831.466	0.195798	0.0952286	2.05608	0.0397747	0.828756	77521	0.274193
Extl3	2261.62	0.174441	0.0848779	2.0552	0.0398594	0.828756	54616	0.244125
Kcnh7	1118.92	0.322202	0.156791	2.05497	0.0398817	0.828756	170738	0.450834
Boc	181.59	0.355238	0.173183	2.05122	0.0402451	0.832652	117606	0.495659
Camk1d	1443.18	0.265199	0.129471	2.04833	0.0405277	0.83619	227541	0.369223
Gpr37	1436.72	0.238231	0.116309	2.04827	0.040534	0.83619	14763	0.331661
Slc37a2	87.8046	0.401603	0.196473	2.04407	0.0409469	0.843483	56857	0.557336
Zfp992	15.3824	0.668439	0.327159	2.04316	0.0410367	0.844106	433791	0.927009
Psmd2	4391.86	0.0901665	0.0442067	2.03966	0.0413844	0.849799	21762	0.124715
Slc37a3	757.952	0.12829	0.0629232	2.03884	0.0414665	0.849799	72144	0.177336
Fez1	4652.28	0.0865969	0.0425325	2.03602	0.0417486	0.849799	235180	0.119448
Trp73	34.5025	0.42327	0.208081	2.03416	0.0419352	0.849799	22062	0.58302
Pde4d	1265.98	0.196121	0.0964318	2.03378	0.0419739	0.849799	238871	0.270063
Bcor	461.898	0.169653	0.083427	2.03355	0.0419974	0.849799	71458	0.233574
St8sia5	226.057	0.315559	0.15529	2.03207	0.042147	0.849799	225742	0.433967
Nfix	625.078	0.348675	0.17165	2.03132	0.0422226	0.849799	18032	0.479238
Syk	81.9301	0.368153	0.181542	2.02793	0.0425675	0.85213	20963	0.50471
Kctd1	336.811	0.271777	0.134142	2.02604	0.0427603	0.853123	106931	0.372051
Tmem164	866.968	0.174286	0.0860427	2.02557	0.0428089	0.853123	209497	0.238504
Gsg1l	458.883	0.267166	0.131928	2.0251	0.0428575	0.853123	269994	0.365476
Gcnt4	74.898	0.513892	0.254224	2.02141	0.043237	0.857099	218476	0.701023
Ndrg3	7253.37	0.141822	0.0703056	2.01722	0.0436722	0.862086	29812	0.192849
Zfp951	107.583	0.291005	0.14432	2.01639	0.0437596	0.862612	626391	0.395455
Tmem177	214.072	0.223916	0.111191	2.0138	0.0440306	0.866717	66343	0.303685
Mars	926.161	0.13487	0.0670491	2.01152	0.0442709	0.866717	216443	0.182598
3830406C13Rik	212.927	2.10355	1.04738	2.0084	0.0446011	0.866717	218734	2.84116
Prmt8	433.759	0.363423	0.180971	2.00819	0.044623	0.866717	381813	0.490782
Abr	7426.98	0.0989849	0.0492937	2.00807	0.0446363	0.866717	109934	0.133661
Nr1h3	59.1938	0.37626	0.187495	2.00677	0.044774	0.866717	22259	0.507566
Arhgef28	877.858	0.106312	0.0530011	2.00585	0.0448719	0.866717	110596	0.143312
R3hdm4	968.622	0.299537	0.149359	2.00549	0.044911	0.866717	109284	0.40367
Slc25a11	2210.22	0.120309	0.060022	2.00441	0.045026	0.866717	67863	0.162
Atp2b3	1779.84	0.211495	0.10553	2.00411	0.0450582	0.866717	320707	0.284719
Ctnnb1	9543.12	0.0982331	0.0491043	2.0005	0.0454465	0.871651	12387	0.131878
Gm10220	32.5691	2.11797	1.06065	1.99687	0.0458391	0.873657	434689	2.83547
Mavs	333.839	0.218105	0.109401	1.99363	0.0461924	0.87495	228607	0.291264
Brinp2	1151.02	0.191395	0.0960251	1.99318	0.0462415	0.87495	240843	0.255507
Tcf4	2526.2	0.301193	0.151158	1.99257	0.046309	0.87495	21413	0.401892
Tmbim1	1470.92	0.198386	0.0996053	1.99173	0.0464012	0.87495	69660	0.264542
Plekhm3	1098.51	0.14891	0.0747669	1.99165	0.046409	0.87495	241075	0.198556
Nr4a1	197.337	0.519125	0.261366	1.9862	0.0470111	0.880248	15370	0.689294
Trp53inp2	2425.67	0.204299	0.1029	1.98541	0.0470994	0.88048	68728	0.271101
Nrep	734.971	0.240956	0.12139	1.98497	0.0471475	0.88048	27528	0.319638
Tent5c	54.7017	0.412558	0.207906	1.98435	0.0472166	0.880612	74645	0.547013
Gypc	38.5711	0.531844	0.268397	1.98156	0.0475286	0.884107	71683	0.703654
Rfc1	874.545	0.156867	0.0792553	1.97926	0.0477866	0.886582	19687	0.207173
Ifngr2	569.191	0.150538	0.0760802	1.97867	0.0478529	0.886654	15980	0.198723
Dyrk3	160.513	0.25631	0.129686	1.97639	0.0481111	0.890276	226419	0.337754
Myt1l	2808.04	0.164985	0.0835134	1.97555	0.0482062	0.890874	17933	0.217268
Trap1	1251.92	0.121584	0.06159	1.97408	0.0483726	0.891047	68015	0.159931
Zdhhc14	375.508	0.233821	0.118573	1.97196	0.0486147	0.891047	224454	0.307061
Cdk5r1	2691.3	0.175526	0.0890116	1.97195	0.0486158	0.891047	12569	0.230505
Ptafr	25.9517	0.532512	0.270047	1.97193	0.048618	0.891047	19204	0.699297
Baiap2l1	34.9886	0.533867	0.270871	1.97093	0.0487324	0.891047	66898	0.700531
Hk3	31.5426	0.47189	0.239443	1.97078	0.0487492	0.891047	212032	0.619135
Aldh3a2	1196.77	0.10476	0.0531614	1.9706	0.0487692	0.891047	11671	0.13743
Tcte2	167.114	0.281916	0.143083	1.9703	0.048804	0.891047	21646	0.369745
Cx3cr1	618.83	0.235647	0.119602	1.97026	0.0488088	0.891047	13051	0.309052
Baiap2	992.747	0.516738	0.262658	1.96734	0.0491439	0.891943	108100	0.676167
Prss23	151.406	0.365418	0.186334	1.96109	0.049869	0.899642	76453	0.475836
R3hdm1	3542.37	0.185025	0.094355	1.96095	0.049885	0.899642	226412	0.240909
Kcnh4	52.8965	0.612133	0.312481	1.95894	0.0501195	0.90146	380728	0.795768
Nxph2	16.8488	0.655592	0.335179	1.95594	0.0504717	0.90146	18232	0.850271
Unc13b	1302.9	0.158167	0.080912	1.9548	0.0506063	0.90146	22249	0.204952
Pml	155.381	0.297593	0.152407	1.95262	0.0508652	0.90146	18854	0.38496
Cacng8	278.445	0.370708	0.189872	1.95241	0.0508894	0.90146	81905	0.479464
Adamts8	33.8571	0.519263	0.266083	1.95151	0.0509969	0.90146	30806	0.671125
Slc2a12	201.025	0.383376	0.196481	1.95122	0.0510313	0.90146	353169	0.495385
Mkrn1	2025.14	0.0978821	0.0501918	1.95016	0.0511568	0.90146	54484	0.126375
Pde4dip	4120.24	0.101323	0.0519975	1.94861	0.0513421	0.90146	83679	0.130659
Met	83.735	0.402219	0.206492	1.94787	0.0514306	0.90146	17295	0.518371
Flvcr2	49.0642	0.356917	0.18334	1.94675	0.051565	0.90146	217721	0.459582
Srd5a3	243.6	0.213008	0.109449	1.94618	0.0516333	0.90146	57357	0.274156
Hapln4	1219.33	0.207728	0.106994	1.9415	0.0521982	0.904256	330790	0.266379
Arfgap2	980.17	0.138302	0.0712495	1.94109	0.0522476	0.904256	77038	0.177293
Abhd12	3984.79	0.106985	0.0551178	1.94103	0.0522549	0.904256	76192	0.137141
1700016K19Rik	29.9318	0.44435	0.22899	1.94048	0.0523218	0.904256	74230	0.569354
Fam168b	4891.96	0.10793	0.0556318	1.94007	0.0523708	0.904256	214469	0.138248
Glt8d2	65.5534	0.474466	0.244931	1.93714	0.052728	0.907045	74782	0.606348
Zfp185	54.9012	0.52798	0.272827	1.93522	0.0529632	0.907045	22673	0.673716
Tnfaip8	288.717	0.256455	0.132565	1.93456	0.0530443	0.907045	106869	0.327072
Arhgef3	897.161	0.235889	0.122106	1.93183	0.0533801	0.907045	71704	0.300197
1700123L14Rik	15.0964	1.11826	0.57893	1.93159	0.0534102	0.907045	78482	1.42284
Myl4	27.8705	0.678403	0.351494	1.93006	0.0535998	0.907045	17896	0.86214
Mef2d	2176.27	0.135749	0.0703613	1.92931	0.0536923	0.907045	17261	0.172413
Rarb	160.408	0.40062	0.207839	1.92755	0.0539114	0.907045	218772	0.508114
BC034090	192.476	0.266922	0.138489	1.92738	0.0539326	0.907045	207792	0.338496
Tmem38a	1042.31	0.190084	0.0986785	1.9263	0.0540672	0.907045	74166	0.240849
Acox1	4918.2	0.072212	0.0374939	1.92597	0.0541083	0.907045	11430	0.0914735
Wdpcp	236.702	0.181613	0.0943398	1.92509	0.0542183	0.907045	216560	0.229895
C130074G19Rik	218.355	0.416976	0.216682	1.92437	0.0543081	0.907045	226777	0.527531
Fkbp1a	3890.31	0.189704	0.0985818	1.92433	0.0543131	0.907045	14225	0.239994
Lrba	1646.06	0.131288	0.0683334	1.92129	0.0546952	0.907045	80877	0.165693
Camkv	4342.71	0.236608	0.123238	1.91992	0.0548678	0.907045	235604	0.298287
Trhde	522.157	0.321244	0.167336	1.91976	0.0548882	0.907045	237553	0.404935
Entpd1	278.131	0.206368	0.107497	1.91975	0.0548891	0.907045	12495	0.26013
Smim10l2a	588.913	0.151078	0.0787231	1.9191	0.0549713	0.907045	320237	0.190337
Kcng3	46.1067	0.498293	0.259799	1.91799	0.0551119	0.907045	225030	0.627228
Prss50	23.461	0.775911	0.404596	1.91774	0.055144	0.907045	235631	0.976485
Znfx1	934.494	0.207473	0.108218	1.91718	0.0552155	0.907045	98999	0.260989
Smpd3	612.141	0.257789	0.134464	1.91717	0.0552169	0.907045	58994	0.32428
Cdyl2	120.498	0.308359	0.160918	1.91625	0.0553337	0.907045	75796	0.38761
Chd1l	217.981	0.172012	0.0897691	1.91616	0.0553443	0.907045	68058	0.216207
Uck2	463.126	0.212736	0.111055	1.91559	0.0554176	0.907184	80914	0.267271
Epha4	2245.81	0.310552	0.16216	1.91509	0.0554806	0.907184	13838	0.39001
Gucy1b1	2167.77	0.175265	0.0915901	1.91358	0.0556737	0.908606	54195	0.219844
Slc25a44	1559.34	0.115621	0.0604274	1.91338	0.0556989	0.908606	229517	0.145006
Cpt2	210.126	0.215807	0.112816	1.91291	0.0557596	0.908606	12896	0.270552
Josd1	922.682	0.16141	0.0844578	1.91113	0.055988	0.911281	74158	0.20207
Ppp1ca	2380.05	0.170889	0.0894436	1.91058	0.0560582	0.911379	19045	0.213844
4833439L19Rik	2408.62	0.0878458	0.0460543	1.90744	0.056464	0.911865	97820	0.109652
Tbc1d5	823.699	0.143047	0.0750224	1.90672	0.0565565	0.911865	72238	0.178454
Neu2	24.5376	0.687594	0.360712	1.90622	0.0566223	0.911865	23956	0.857439
Tnfaip8l3	138.797	0.417721	0.21929	1.90488	0.0567959	0.911865	244882	0.520348
Vash1	198.574	0.275402	0.144652	1.90389	0.0569246	0.911865	238328	0.342792
Atp2b1	5907.9	0.339222	0.178174	1.90388	0.0569259	0.911865	67972	0.422226
Hectd2	463.49	0.282599	0.148633	1.90132	0.0572602	0.911865	226098	0.35103
Fam49a	2477.95	0.271956	0.143266	1.89825	0.0576627	0.911865	76820	0.336982
Wscd2	648.689	0.275667	0.145285	1.89742	0.0577728	0.911865	320916	0.341352
Limd2	420.513	0.296159	0.156093	1.89733	0.0577846	0.911865	67803	0.366701
Npnt	237.002	0.307528	0.162089	1.89728	0.0577914	0.911865	114249	0.380762
Lasp1	2030.43	0.137303	0.0723824	1.89691	0.0578397	0.911865	16796	0.16995
Foxo1	539.763	0.207427	0.109357	1.89679	0.0578552	0.911865	56458	0.256723
Tshz3	168.117	0.349943	0.184515	1.89655	0.057887	0.911865	243931	0.433026
Oaf	149.741	0.360784	0.190359	1.89528	0.0580554	0.912022	102644	0.445985
Ptprn2	4572.9	0.175878	0.0928107	1.89502	0.0580897	0.912022	19276	0.217368
Cemip	216.376	0.288457	0.152343	1.89347	0.0582952	0.913582	80982	0.356062
Car2	2642.61	0.252316	0.133393	1.89152	0.0585546	0.915271	12349	0.310965
Exph5	129.686	0.492315	0.261005	1.88623	0.0592645	0.925347	320051	0.604172
Npas2	238.948	0.309997	0.16451	1.88436	0.0595158	0.927231	18143	0.37986
Cabcoco1	39.7946	0.34725	0.184358	1.88356	0.0596241	0.927901	73287	0.425234
Brk1	1601.34	0.145808	0.0774451	1.88272	0.0597377	0.92865	101314	0.178432
Rragd	2026.47	0.209792	0.111488	1.88174	0.0598712	0.928737	52187	0.25653
Pdzrn3	133.63	0.409686	0.218206	1.87752	0.0604467	0.934328	55983	0.499255
Rab15	2135.29	0.14612	0.07785	1.87695	0.0605255	0.934328	104886	0.177983
Rab29	68.1698	0.319895	0.170525	1.87594	0.0606632	0.934328	226422	0.389336
Gldc	240.529	0.331479	0.176805	1.87483	0.060816	0.934328	104174	0.403072
Abcc4	281.67	0.197799	0.105507	1.87475	0.0608271	0.934328	239273	0.240504
Phlpp1	1969.52	0.154842	0.0826326	1.87387	0.060949	0.934487	98432	0.188139
Crybg3	198.414	0.265014	0.141437	1.87372	0.0609691	0.934487	224273	0.321963
Magi2	2031.83	0.163361	0.0872742	1.87181	0.0612329	0.935	50791	0.198159
Polr2d	262.507	0.187682	0.100268	1.8718	0.0612339	0.935	69241	0.22766
Foxp1	943.398	0.247486	0.132268	1.87109	0.061332	0.935	108655	0.300031
Celf2	3420.8	0.213858	0.114599	1.86614	0.0620215	0.941657	14007	0.258225
Bcas3	949.573	0.153606	0.0825439	1.8609	0.0627581	0.94758	192197	0.184685
Lyst	2049.86	0.152277	0.0818983	1.85934	0.0629789	0.949904	17101	0.182855
Fam189a1	624.246	0.198316	0.106687	1.85886	0.0630475	0.949929	70638	0.238045
Btrc	1888.17	0.125989	0.0678347	1.8573	0.0632686	0.951107	12234	0.151037
Fst	30.9055	0.547407	0.29486	1.85649	0.0633831	0.951107	14313	0.655808
Map6d1	509.434	0.286961	0.154577	1.85642	0.0633938	0.951107	208158	0.343765
Cenpe	27.4865	0.504788	0.272764	1.85064	0.0642216	0.956136	229841	0.601868
Rnf19a	803.794	0.150015	0.0810783	1.85024	0.0642785	0.956136	30945	0.178808
Trappc11	1856.31	0.0989174	0.0534645	1.85015	0.0642918	0.956136	320714	0.117894
Nudcd3	2363.7	0.100578	0.0543692	1.84991	0.0643265	0.956136	209586	0.11985
Pde1b	3349.14	0.205301	0.111096	1.84795	0.0646092	0.956954	18574	0.244248
Lmo7	505.636	0.404645	0.219011	1.8476	0.06466	0.956954	380928	0.481271
Kif13a	918.042	0.106146	0.0574857	1.84647	0.0648245	0.958389	16553	0.126129
Dock1	1147.82	0.158704	0.0860151	1.84507	0.065028	0.959306	330662	0.188365
Cdkl5	2400.23	0.327275	0.177498	1.84382	0.0652095	0.959306	382253	0.388046
Sept3	6659.02	0.108984	0.0591185	1.84348	0.0652585	0.959306	24050	0.129186
Tnfaip6	247.506	0.242528	0.131576	1.84325	0.065292	0.959306	21930	0.28743
Tgm2	323.84	0.280209	0.152165	1.84149	0.0655504	0.961113	21817	0.331606
Inf2	471.047	0.362797	0.197406	1.83782	0.0660888	0.961827	70435	0.428054
Adgra3	533.904	0.128562	0.0699609	1.83763	0.0661165	0.961827	70693	0.151664
Fam131a	1208.66	0.429571	0.233811	1.83726	0.0661722	0.961827	78408	0.506603
Socs7	1609.88	0.138467	0.0754832	1.83441	0.0665934	0.961827	192157	0.162916
Slc16a14	91.7156	0.266821	0.14546	1.83432	0.0666069	0.961827	71781	0.313909
Pla2g16	826.526	0.159119	0.086813	1.8329	0.0668178	0.963766	225845	0.186982
Gpr89	549.855	0.121722	0.0665345	1.82946	0.0673308	0.964819	67549	0.142632
Rap2a	1827.39	0.106243	0.0581268	1.82778	0.067582	0.964819	76108	0.124322
Rem2	84.3321	0.360192	0.197111	1.82735	0.0676465	0.964819	140743	0.421336
Ust	440.18	0.22055	0.120744	1.82659	0.0677615	0.964819	338362	0.257827
Robo2	1276.96	0.227597	0.124676	1.82551	0.0679241	0.964819	268902	0.265828
Adcy5	2985.48	0.190661	0.104454	1.82531	0.0679541	0.964819	224129	0.222651
Rapgefl1	837.816	0.238375	0.13064	1.82467	0.0680515	0.964819	268480	0.278223
Carns1	196.875	0.201518	0.110533	1.82314	0.0682815	0.964819	107239	0.234908
Nol4	1448.83	0.174856	0.0959696	1.82199	0.0684561	0.964819	319211	0.203635
Pcdha5	56.6007	0.376542	0.206673	1.82192	0.0684671	0.964819	12941	0.43849
Oxct1	5195.3	0.191534	0.105204	1.82059	0.0686693	0.964819	67041	0.2228
Sh3rf1	501.228	0.143458	0.0788319	1.8198	0.0687898	0.964819	59009	0.166767
Etv5	765.88	0.31278	0.17195	1.81902	0.0689078	0.964819	104156	0.363367
Edn1	35.6981	0.572873	0.314955	1.81891	0.0689257	0.964819	13614	0.66546
Lrrc75a	144.244	0.257591	0.14164	1.81863	0.0689676	0.964819	192976	0.299154
D430019H16Rik	2906.13	0.147493	0.0811111	1.8184	0.0690024	0.964819	268595	0.171259
Pard3	835.186	0.100223	0.0551511	1.81725	0.0691791	0.964819	93742	0.116261
Gucy1a1	1373.21	0.190417	0.104794	1.81706	0.0692078	0.964819	60596	0.220854
Cipc	1895.95	0.104369	0.0574421	1.81694	0.0692266	0.964819	217732	0.121039
Mapk10	4543.4	0.131571	0.0724195	1.81679	0.0692493	0.964819	26414	0.152568
Ift122	670.194	0.147862	0.0813947	1.81661	0.069277	0.964819	81896	0.171433
Gnao1	8069.2	0.104695	0.0576691	1.81544	0.0694559	0.964819	14681	0.121267
Dclk1	8975.81	0.204916	0.112896	1.81509	0.0695103	0.964819	13175	0.237282
Scn2b	5779.71	0.134935	0.0743593	1.81463	0.069581	0.964819	72821	0.156188
Nmnat1	86.2423	0.249164	0.137336	1.81427	0.0696365	0.964819	66454	0.288323
Lrrc4	883.711	0.176073	0.0971202	1.81293	0.0698419	0.964819	192198	0.203519
Exoc6	566.244	0.207969	0.11472	1.81284	0.0698564	0.964819	107371	0.24037
Mkl1	358.095	0.284501	0.157075	1.81124	0.0701037	0.964819	223701	0.328387
Clic4	3210.05	0.183933	0.101558	1.81111	0.0701246	0.964819	29876	0.212282
Prickle1	660.583	0.206867	0.114263	1.81045	0.0702263	0.964819	106042	0.238621
Gtdc1	576.245	0.189275	0.104567	1.81008	0.0702827	0.964819	227835	0.218263
Zdhhc23	244.935	0.295564	0.163355	1.80934	0.070398	0.964819	332175	0.34062
Acsl1	1219.47	0.103032	0.0569601	1.80885	0.0704739	0.964819	14081	0.11869
Ephb1	844.611	0.127094	0.0702639	1.80881	0.070481	0.964819	270190	0.146403
Fbxw7	1928.5	0.191989	0.10618	1.80815	0.0705831	0.964819	50754	0.221037
Znrf3	362.309	0.164349	0.0910182	1.80567	0.0709695	0.964819	407821	0.188825
Fv1	86.7709	0.318262	0.17635	1.80472	0.0711193	0.965044	14349	0.365368
Cox6b2	35.8259	0.504016	0.27928	1.8047	0.0711221	0.965044	333182	0.578608
Myo1d	318.143	0.22133	0.122716	1.80359	0.0712957	0.965554	338367	0.253851
Dclk3	465.619	0.214436	0.118937	1.80294	0.0713978	0.965618	245038	0.245812
Chn2	983.461	0.16139	0.0896432	1.80037	0.071803	0.968726	69993	0.184608
Ect2l	35.4035	0.41546	0.230948	1.79893	0.0720292	0.96875	100045792	0.47466
Mamld1	591.328	0.133697	0.0743483	1.79826	0.0721361	0.96875	333639	0.152662
Pex19	1753.12	0.0913069	0.050781	1.79805	0.0721685	0.96875	19298	0.104241
Fech	1131.79	0.0935799	0.0520714	1.79715	0.0723124	0.96875	14151	0.106755
Kif3b	1479.04	0.153775	0.0855956	1.79652	0.0724114	0.96875	16569	0.175333
Ankrd45	891.203	0.223319	0.12441	1.79503	0.0726485	0.96875	73844	0.25431
Dusp4	142.836	0.284473	0.158594	1.79372	0.0728582	0.96875	319520	0.323595
Thoc5	647.938	0.116711	0.0651213	1.79221	0.0730999	0.97054	107829	0.132593
Stk4	901.33	0.167317	0.0934049	1.79131	0.0732443	0.970629	58231	0.189942
Cdk17	2534.72	0.212297	0.118554	1.79073	0.0733368	0.970629	237459	0.240889
Cdk19	1023.18	0.229219	0.128027	1.7904	0.0733893	0.970629	78334	0.260019
9330102E08Rik	216.323	0.272454	0.152307	1.78885	0.0736393	0.971791	330427	0.308661
Leprot	509.808	0.15216	0.0851218	1.78755	0.0738484	0.971791	230514	0.172193
Dennd5a	6305.11	0.105377	0.0589605	1.78724	0.073899	0.971791	19347	0.119219
Fbxl16	3672.99	0.279084	0.156537	1.78286	0.074609	0.976662	214931	0.314586
Pln	83.8428	0.438789	0.246134	1.78273	0.0746304	0.976662	18821	0.494553
Tppp	10546.2	0.159586	0.089538	1.78232	0.0746967	0.976662	72948	0.179805
Pcdha11	144.966	0.286369	0.160819	1.78069	0.0749638	0.976662	12942	0.322207
Rasgrp1	2559.14	0.502581	0.282307	1.78026	0.0750326	0.976662	19419	0.565278
Serinc5	1756.04	0.153926	0.0864723	1.78006	0.0750664	0.976662	218442	0.173098
Cmya5	93.3797	0.432444	0.24298	1.77976	0.075116	0.976662	76469	0.486183
Il10ra	100.797	0.270419	0.151989	1.7792	0.0752071	0.976662	16154	0.303881
Msx1	31.7249	0.68858	0.387382	1.77752	0.0754825	0.976662	17701	0.772693
Npc1	1573.04	0.116399	0.0654905	1.77734	0.0755122	0.976662	18145	0.130598
Clic6	345.84	0.453588	0.255272	1.77688	0.0755876	0.976662	209195	0.508721
Dusp5	125.502	0.490033	0.275818	1.77665	0.0756254	0.976662	240672	0.54949
Ptgfrn	521.125	0.159846	0.0900109	1.77585	0.0757575	0.97721	19221	0.179119
Akt3	2721.47	0.17974	0.101249	1.77523	0.0758601	0.97721	23797	0.201306
Slc25a23	3192.13	0.165639	0.0933101	1.77514	0.0758744	0.97721	66972	0.1855
Dusp18	353.052	0.21346	0.120362	1.77348	0.0761496	0.979861	75219	0.238719
1700034I23Rik	27.6708	1.41208	0.796449	1.77297	0.076234	0.979861	73297	1.57849
Pcdh1	1476.68	0.258171	0.145673	1.77227	0.07635	0.979861	75599	0.288427
Lynx1	5277.85	0.185362	0.104681	1.77074	0.0766042	0.979861	23936	0.206817
Cntnap3	267.089	0.288277	0.16287	1.76998	0.0767309	0.979861	238680	0.321437
Isoc2b	61.5102	0.280666	0.158592	1.76974	0.0767706	0.979861	67441	0.312888
Clec16a	1300.33	0.121971	0.0689572	1.76879	0.0769284	0.980992	74374	0.135865
Foxo3	1089.9	0.137661	0.0779029	1.76709	0.0772131	0.983739	56484	0.153122
Lrrc20	339.575	0.206495	0.116906	1.76633	0.0773412	0.984488	216011	0.229537
Arpc2	2178.15	0.159117	0.090269	1.7627	0.077951	0.987327	76709	0.17633
Kcna6	2524.71	0.122552	0.0695475	1.76214	0.0780456	0.987327	16494	0.135745
Agpat4	926.599	0.186511	0.105907	1.76108	0.0782256	0.987327	68262	0.206402
Serpina9	23.3978	0.695282	0.39483	1.76097	0.0782443	0.987327	71907	0.769362
Nav3	1713.37	0.187504	0.106484	1.76087	0.0782599	0.987327	260315	0.207466
Efcab5	73.436	0.25136	0.142915	1.75881	0.0786095	0.988799	319634	0.277634
Sdhd	1660.22	0.0802188	0.0456302	1.75802	0.0787439	0.988799	66925	0.0885442
E330009J07Rik	1732.12	0.188919	0.107476	1.75778	0.0787846	0.988799	243780	0.208483
Ube2r2	1603.36	0.0943662	0.0537074	1.75704	0.0789106	0.988799	67615	0.104073
Ubn1	1131.56	0.125267	0.0713039	1.7568	0.0789517	0.988799	170644	0.138124
Pcca	680.166	0.153125	0.0871653	1.75672	0.0789647	0.988799	110821	0.168831
Gria3	2237.43	0.228037	0.130027	1.75377	0.0794699	0.990133	53623	0.250795
Paqr9	922.243	0.187585	0.106984	1.7534	0.0795341	0.990133	75552	0.206239
Npr3	167.095	0.417067	0.237984	1.7525	0.0796881	0.990133	18162	0.458193
Zhx2	350.337	0.174564	0.0996224	1.75225	0.0797302	0.990133	387609	0.191737
Kcnk6	97.3192	0.285765	0.163117	1.75191	0.0797901	0.990133	52150	0.313785
Smpdl3a	462.582	0.230458	0.131603	1.75116	0.0799186	0.990133	57319	0.252893
Ubtd2	113.528	0.226546	0.129374	1.75109	0.0799304	0.990133	327900	0.248586
Gad1	7191.8	0.20156	0.115112	1.75099	0.0799473	0.990133	14415	0.221151
Arhgef25	1474.07	0.180911	0.103441	1.74893	0.0803033	0.990964	52666	0.198146
Lamc2	79.32	0.446954	0.255559	1.74892	0.0803043	0.990964	16782	0.489531
Slc10a1	29.5998	1.9893	1.13773	1.74847	0.0803821	0.990964	20493	2.17797
Fastkd5	90.2959	0.329221	0.188322	1.74818	0.0804333	0.990964	380601	0.360353
Psat1	2279.54	0.132212	0.0757801	1.74468	0.0810411	0.992805	107272	0.144282
Adgrd1	42.6673	0.589683	0.338128	1.74396	0.0811659	0.992805	243277	0.643123
Gucy2f	64.1235	0.307132	0.176166	1.74342	0.0812599	0.992805	245650	0.334812
Gpd1	860.884	0.515207	0.295537	1.74329	0.0812823	0.992805	14555	0.561578
Galnt11	991.344	0.109457	0.0628205	1.74238	0.0814416	0.993081	231050	0.119216
Exd2	1174.16	0.16556	0.0951594	1.73982	0.0818909	0.993081	97827	0.179925
Cyb561d1	258.728	0.18804	0.108088	1.73969	0.0819137	0.993081	72023	0.204332
Sema3b	89.8823	0.412037	0.236992	1.73861	0.0821026	0.994268	20347	0.447325
St6galnac5	584.114	0.237957	0.13706	1.73615	0.0825375	0.995933	26938	0.25779
Zfp808	52.7577	0.463301	0.266885	1.73596	0.0825713	0.995933	630579	0.501834
Gan	555.988	0.144101	0.0830401	1.73532	0.0826836	0.995933	209239	0.156001
Kif20a	39.254	0.461597	0.266142	1.7344	0.0828464	0.995933	19348	0.499322
A830018L16Rik	939.848	0.25734	0.148391	1.7342	0.0828823	0.995933	320492	0.278323
Yap1	385.183	0.209632	0.12089	1.73408	0.0829046	0.995933	22601	0.226701
Arpc4	1130.55	0.106827	0.0616365	1.73318	0.0830645	0.995933	68089	0.115435
Sytl2	980.894	0.193726	0.111915	1.73101	0.0834498	0.995933	83671	0.208948
Sec23b	1229.48	0.0891909	0.0515648	1.72968	0.0836867	0.995933	27054	0.0960892
Lrp11	2588.66	0.134476	0.0777643	1.72927	0.08376	0.995933	237253	0.144826
Psd3	7176.28	0.222158	0.128546	1.72824	0.0839458	0.995933	234353	0.239042
Cs	5008.36	0.0929518	0.0538105	1.72739	0.0840971	0.995933	12974	0.0999436
Txndc5	1657.91	0.103855	0.0601296	1.72718	0.0841347	0.995933	105245	0.111647
Bhlhe22	122.422	0.395264	0.22894	1.7265	0.0842576	0.996143	59058	0.424668
Gm29681	16.0692	0.786354	0.455568	1.7261	0.08433	0.996143	545809	0.844558
Prkcz	2295.76	0.164595	0.0954434	1.72453	0.0846124	0.996143	18762	0.176539
Mal	5741.58	0.281296	0.163182	1.72381	0.0847413	0.996143	17153	0.301522
2900055J20Rik	86.0723	0.391342	0.227103	1.72319	0.0848543	0.996143	73001	0.419255
Mdfic	65.0741	0.362695	0.210634	1.72192	0.0850842	0.996653	16543	0.388139
Herc3	3075.64	0.154361	0.0896563	1.7217	0.0851237	0.996653	73998	0.165159
Dusp3	2078.71	0.145608	0.0846148	1.72084	0.0852807	0.996653	72349	0.155677
Wdr41	846.861	0.109266	0.0635119	1.7204	0.0853592	0.996653	218460	0.116778
I830077J02Rik	29.705	0.364568	0.211952	1.72005	0.0854232	0.996653	433638	0.389513
Gdf10	65.4546	0.253104	0.147166	1.71985	0.0854595	0.996653	14560	0.270375
Rassf2	1243.57	0.175982	0.102406	1.71848	0.0857097	0.997556	215653	0.187767
Mapk1	7008.28	0.162543	0.0945944	1.71832	0.0857383	0.997556	26413	0.173405
Pde8b	1404.62	0.125693	0.0732038	1.71702	0.0859749	0.997556	218461	0.133942
Atg9a	1231.57	0.167048	0.0973007	1.71682	0.0860113	0.997556	245860	0.177981
Perp	148.975	0.310288	0.180803	1.71617	0.086131	0.997556	64058	0.330408
Rasgef1a	2573.87	0.1831	0.106704	1.71596	0.0861695	0.997556	70727	0.194937
Gpat4	1801.14	0.0815392	0.0475903	1.71336	0.0866465	0.999265	102247	0.086615
Fcrls	216.549	0.286188	0.167081	1.71287	0.0867361	0.999265	80891	0.303874
Bin2	64.0168	0.360707	0.210622	1.71258	0.0867894	0.999265	668218	0.382902
Vhl	854.712	0.12025	0.0702328	1.71216	0.0868664	0.999265	22346	0.127603
Satb1	785.321	0.271822	0.158779	1.71195	0.0869059	0.999265	20230	0.28839
Erfe	18.4991	1.06191	0.62051	1.71136	0.0870153	0.999265	227358	1.12606
Xxylt1	580.018	0.105658	0.0617865	1.71005	0.0872572	0.999265	268880	0.111913
Cela1	54.5804	0.430256	0.251631	1.70987	0.0872907	0.999265	109901	0.455655
Cdk5r2	682.334	0.23473	0.137332	1.70921	0.0874111	0.999265	12570	0.248447
Klf16	286.488	0.236871	0.13859	1.70914	0.0874242	0.999265	118445	0.250697
Tusc2	1258.29	0.109068	0.0638183	1.70904	0.0874436	0.999265	80385	0.115423
Myo1e	313.071	0.194526	0.113904	1.7078	0.0876732	1	71602	0.205639
Ezh1	1521.43	0.0827173	0.0484471	1.70737	0.0877525	1	14055	0.0874107
E330013P04Rik	23.3418	0.899483	0.527402	1.7055	0.0881014	1	107376	0.94897
Hfe	151.066	0.258028	0.151414	1.70412	0.088359	1	15216	0.271896
Rimbp2	1641.84	0.12948	0.0759888	1.70393	0.0883933	1	231760	0.136418
Arid1b	1187.21	0.129994	0.0763334	1.70297	0.0885731	1	239985	0.136844
Rps6ka2	1490.86	0.14816	0.0871133	1.70078	0.0889852	1	20112	0.155669
Pip4k2a	1252.01	0.203594	0.119814	1.69925	0.0892723	1	18718	0.213628
Ppef1	28.6508	0.463605	0.273057	1.69783	0.0895395	1	237178	0.485851
Mtor	2671.89	0.0949055	0.0559644	1.69582	0.0899205	1	56717	0.0992845
Kbtbd11	1906.15	0.155116	0.0915032	1.6952	0.0900376	1	74901	0.162186
Evc2	162.937	0.231469	0.136599	1.69451	0.0901675	1	68525	0.241874
Lysmd1	87.2912	0.242564	0.143151	1.69446	0.0901772	1	217779	0.253456
Mtmr3	2509.59	0.0713497	0.0421552	1.69255	0.0905416	1	74302	0.0744286
Insc	85.3647	0.379183	0.224207	1.69122	0.0907954	1	233752	0.395085
Fig4	791.956	0.0899945	0.0532249	1.69083	0.0908686	1	103199	0.0937371
Decr2	620.608	0.0877124	0.0519082	1.68976	0.0910741	1	26378	0.091274
Dpy19l1	1887.38	0.145601	0.0862076	1.68896	0.091227	1	244745	0.151407
Acvr1	390.667	0.17401	0.103038	1.68879	0.0912595	1	11477	0.180922
Bank1	18.4614	0.499634	0.296156	1.68706	0.091591	1	242248	0.518694
Acsl5	1006.33	0.15879	0.0941344	1.68685	0.0916327	1	433256	0.164816
Cab39l	989.558	0.194695	0.115429	1.6867	0.0916612	1	69008	0.202057
Chsy3	158.2	0.217639	0.129043	1.68656	0.0916877	1	78923	0.225842
Rhobtb2	1267.15	0.141529	0.0839213	1.68645	0.09171	1	246710	0.146848
Syt12	472.325	0.204189	0.121133	1.68566	0.0918618	1	171180	0.211716
Fam171b	5484.05	0.183429	0.108856	1.68506	0.091977	1	241520	0.190091
Zic5	159.605	0.380771	0.226055	1.68442	0.0921013	1	65100	0.394377
Runx2	66.5471	0.372563	0.221237	1.684	0.0921822	1	12393	0.385734
Setbp1	680.151	0.256559	0.152401	1.68345	0.0922879	1	240427	0.265502
Irak4	57.5241	0.341334	0.202898	1.68229	0.0925119	1	266632	0.352872
Gstm7	696.477	0.136407	0.0810918	1.68213	0.0925431	1	68312	0.140998
Calr	6749.16	0.109393	0.0650587	1.68145	0.0926762	1	12317	0.113006
Kif13b	1423.95	0.131903	0.0784694	1.68094	0.0927739	1	16554	0.136199
Ftsj1	371.827	0.116804	0.0694911	1.68085	0.0927915	1	54632	0.120599
Parp6	1914.12	0.125776	0.0748679	1.67998	0.092962	1	67287	0.129763
Samd3	48.9973	0.556071	0.331728	1.67629	0.0936822	1	268288	0.571831
Nfya	320.699	0.190033	0.113431	1.67531	0.093873	1	18044	0.195251
Mettl4	365.11	0.218043	0.13018	1.67493	0.0939479	1	76781	0.223955
Faah	695.003	0.21841	0.130495	1.6737	0.0941891	1	14073	0.224088
Lmo3	1055.89	0.203793	0.121808	1.67306	0.0943147	1	109593	0.208973
Pxdc1	122.928	0.250592	0.149804	1.67281	0.0943656	1	66895	0.256904
Dmrtc1a	147.884	0.20437	0.122246	1.6718	0.0945645	1	70887	0.20933
Tnfrsf21	1661.01	0.106927	0.0639633	1.6717	0.0945839	1	94185	0.109513
Spred2	832.549	0.169686	0.101558	1.67082	0.0947564	1	114716	0.173655
Slc36a1	763.228	0.158128	0.0946992	1.66979	0.0949613	1	215335	0.161678
Dnaja3	1374.93	0.0998347	0.0597997	1.66948	0.0950215	1	83945	0.102049
Plxna4	2150.49	0.121068	0.0725498	1.66876	0.0951658	1	243743	0.123673
Arhgef7	2029.02	0.0939759	0.0563379	1.66807	0.095301	1	54126	0.0959402
Dph1	199.169	0.198409	0.119039	1.66675	0.0955637	1	116905	0.202319
Gosr2	2131.28	0.0756894	0.0454208	1.6664	0.0956332	1	56494	0.0771571
Tbc1d9b	3358.43	0.152701	0.0916365	1.66637	0.0956388	1	76795	0.155658
Spata2l	184.539	0.359747	0.215933	1.66601	0.0957112	1	78779	0.366596
Stk17b	149.46	0.241174	0.144797	1.6656	0.0957923	1	98267	0.245677
Mat2b	1319.43	0.171229	0.102874	1.66446	0.0960212	1	108645	0.174248
Fbxw11	3224.81	0.0868259	0.0521825	1.66389	0.0961347	1	103583	0.0883123
Mkrn3	24.9638	0.459824	0.276393	1.66366	0.0961811	1	22652	0.467599
Sphkap	3443.75	0.174475	0.104879	1.66359	0.0961942	1	77629	0.177416
Cldn1	54.5951	0.533121	0.32071	1.66231	0.0964502	1	12737	0.541489
Adra1a	265.843	0.227324	0.136857	1.66103	0.0967076	1	11549	0.230629
Gria1	9499.69	0.126492	0.0762005	1.65998	0.0969179	1	14799	0.128211
Pdgfc	148.207	0.227374	0.137035	1.65925	0.0970664	1	54635	0.230314
Elp3	1948.6	0.0798488	0.0481371	1.65878	0.0971604	1	74195	0.0808477
Adgrg6	101.66	0.295819	0.178339	1.65874	0.0971682	1	215798	0.299509
Scrn1	7486.26	0.0715145	0.0431249	1.65831	0.0972547	1	69938	0.0723791
Epop	54.0159	0.548816	0.331027	1.65792	0.0973335	1	103551	0.555258
Papolb	15.9201	0.739309	0.446043	1.65749	0.0974214	1	56522	0.747697
Pgbd5	1059.42	0.266154	0.160631	1.65692	0.0975353	1	209966	0.269038
Slc22a23	1492.46	0.0792223	0.0478411	1.65595	0.0977327	1	73102	0.0800114
Tspan31	931.707	0.110235	0.0665729	1.65585	0.0977525	1	67125	0.111323
Cobl	1041.94	0.133272	0.0805113	1.65532	0.0978586	1	12808	0.134525
Stard3	359.494	0.20678	0.125016	1.65404	0.0981199	1	59045	0.208485
Zfp976	122.058	0.389296	0.235421	1.65362	0.0982049	1	208111	0.392359
Dgkh	1118.57	0.239051	0.14464	1.65273	0.098385	1	380921	0.240742
Itga9	157.413	0.212387	0.128511	1.65267	0.0983973	1	104099	0.213877
Glp2r	25.1221	0.545964	0.330477	1.65205	0.0985249	1	93896	0.549487
Trappc1	553.784	0.112136	0.0679116	1.65121	0.0986956	1	245828	0.112776
Siglech	250.224	0.232031	0.140564	1.65071	0.098797	1	233274	0.233251
Pcsk2	5576.37	0.162922	0.0987263	1.65024	0.0988947	1	18549	0.163708
Map3k19	283.138	0.249534	0.151279	1.6495	0.0990461	1	22625	0.250572
Mn1	251.22	0.279112	0.16924	1.64921	0.0991054	1	433938	0.280201
Cth	76.3984	0.240291	0.14574	1.64877	0.0991952	1	107869	0.241134
Nfib	1306.77	0.23611	0.143244	1.6483	0.099291	1	18028	0.236839
Synm	692.555	0.163346	0.0991543	1.64739	0.0994777	1	233335	0.163717
Afap1l1	296.286	0.180929	0.109939	1.64573	0.0998198	1	106877	0.181071
Angptl3	68.7948	0.590397	0.358829	1.64535	0.0998985	1	30924	0.590658
Taf4b	162.487	0.225267	0.136972	1.64463	0.100047	1	72504	0.225221
Dgat2	601.504	0.246326	0.149819	1.64416	0.100144	1	67800	0.246172
Ncor1	4058.15	0.125495	0.0763668	1.64331	0.100318	1	20185	0.125321
Frmd6	357.749	0.206853	0.125932	1.64258	0.10047	1	319710	0.206432
Fam151b	94.4749	0.212003	0.12907	1.64255	0.100477	1	73942	0.211565
Lap3	1184.19	0.0951282	0.057974	1.64088	0.100823	1	66988	0.0947897
2610507B11Rik	5722.23	0.0768939	0.046881	1.64019	0.100965	1	72503	0.0765731
Zfp367	388.839	0.201934	0.123239	1.63855	0.101307	1	238673	0.200795
Cnpy2	705.959	0.13979	0.0853181	1.63846	0.101325	1	56530	0.138991
Myo16	460.138	0.15892	0.0970696	1.63717	0.101594	1	244281	0.157828
Slc29a4	226.286	0.277065	0.16938	1.63576	0.10189	1	243328	0.274812
Trank1	5648.89	0.114291	0.0699244	1.6345	0.102154	1	320429	0.113234
Gtf2i	3883.4	0.0952379	0.0582702	1.63442	0.102171	1	14886	0.0943496
Ipo5	2963.87	0.090138	0.0551524	1.63434	0.102187	1	70572	0.0892911
Rab11fip4	5107.47	0.113621	0.0695243	1.63427	0.102202	1	268451	0.112547
Car11	765.198	0.227208	0.139121	1.63318	0.102432	1	12348	0.224837
Pdk3	543.33	0.206467	0.126466	1.63259	0.102555	1	236900	0.204205
Ccdc146	67.7579	0.370227	0.226959	1.63125	0.102838	1	75172	0.365728
Wdfy2	1000.67	0.12375	0.0758762	1.63094	0.102902	1	268752	0.122212
Capn1	198.281	0.324578	0.199033	1.63078	0.102937	1	12333	0.320497
Ceacam2	69.8653	0.390955	0.239748	1.63069	0.102956	1	26367	0.386008
Camk2n1	5908.72	0.270084	0.165752	1.62944	0.103219	1	66259	0.266367
Chst9	23.1647	0.54539	0.334723	1.62937	0.103234	1	71367	0.537852
Il34	345.901	0.264312	0.162224	1.62931	0.103248	1	76527	0.260643
Sept5	1640.52	0.255842	0.15714	1.62812	0.1035	1	18951	0.252019
Tex261	703.088	0.0947531	0.0582324	1.62715	0.103705	1	21766	0.0932562
Tsnax	2972.11	0.0766674	0.0471441	1.62624	0.103899	1	53424	0.0753937
Fstl4	201.146	0.184036	0.1132	1.62576	0.104	1	320027	0.180902
Tenm3	2157.48	0.167588	0.103128	1.62504	0.104154	1	23965	0.164625
Syt11	13842.9	0.084866	0.0522295	1.62487	0.104191	1	229521	0.0833529
Chdh	140.623	0.280876	0.173047	1.62312	0.104564	1	218865	0.275431
Akt2	704.127	0.202981	0.125118	1.62231	0.104737	1	11652	0.198901
Afap1l2	249.399	0.181521	0.111926	1.62179	0.104849	1	226250	0.177788
Tmem127	2554.87	0.0882579	0.0544278	1.62156	0.104898	1	69470	0.086425
Nit1	652.663	0.108424	0.066895	1.62082	0.105057	1	27045	0.106101
Tmem246	1455.84	0.0984221	0.060726	1.62076	0.10507	1	67063	0.0963082
Shisa7	1714.59	0.178098	0.109928	1.62013	0.105204	1	232813	0.174174
Fbxo32	341.542	0.241947	0.149364	1.61985	0.105265	1	67731	0.236556
Wwc1	756.13	0.200831	0.124031	1.61921	0.105403	1	211652	0.196241
Msra	313.368	0.23193	0.143525	1.61596	0.106104	1	110265	0.225962
Sulf2	1633.67	0.152578	0.0945026	1.61454	0.10641	1	72043	0.148461
Mgat4b	406.017	0.181025	0.112295	1.61204	0.106952	1	103534	0.175741
Zfp652	1211.81	0.0943382	0.0586193	1.60934	0.107543	1	268469	0.0913588
Csf1r	1347.25	0.185767	0.115497	1.60842	0.107743	1	12978	0.179751
Clpb	1018.19	0.0913058	0.0567716	1.6083	0.107769	1	20480	0.0883389
Cryab	872.984	0.23585	0.146647	1.60829	0.107772	1	12955	0.228184
Sel1l3	530.651	0.330306	0.205577	1.60672	0.108115	1	231238	0.319113
Slc16a7	494.92	0.279086	0.173944	1.60446	0.108613	1	20503	0.269072
Cyth2	924.296	0.149994	0.0935745	1.60293	0.108949	1	19158	0.14441
Cobll1	261.076	0.18925	0.118188	1.60126	0.109319	1	319876	0.181927
Fam84a	977.694	0.172731	0.107964	1.5999	0.109621	1	105005	0.165839
Mocos	38.8085	0.363099	0.226955	1.59988	0.109626	1	68591	0.348606
Yif1a	297.034	0.196667	0.122935	1.59976	0.109652	1	68090	0.188797
Rims4	1087.09	0.152368	0.0952453	1.59975	0.109655	1	241770	0.146269
Atp6v0e	487.386	0.122064	0.0763094	1.59959	0.10969	1	11974	0.117161
Prkcg	1357.27	0.302135	0.188986	1.59872	0.109883	1	18752	0.289769
Ctnna3	132.188	0.257929	0.161402	1.59806	0.110031	1	216033	0.247222
Krt18	34.0773	0.598209	0.374626	1.59682	0.110306	1	16668	0.572726
Itga4	157.972	0.238003	0.149147	1.59576	0.110543	1	16401	0.227642
Tspan9	716.999	0.191841	0.12034	1.59415	0.110902	1	109246	0.18322
Clcn4	3253.62	0.136973	0.08605	1.59178	0.111434	1	12727	0.130533
Arhgap28	29.0487	0.549076	0.345204	1.59059	0.111703	1	268970	0.522686
Tcp11l2	543.95	0.109075	0.0685987	1.59004	0.111825	1	216198	0.103781
Tmem116	40.2435	0.374335	0.235425	1.59004	0.111826	1	77462	0.356163
Tmem63a	608.175	0.192521	0.121233	1.58803	0.11228	1	208795	0.182837
Mblac1	53.9028	0.281174	0.1771	1.58765	0.112365	1	330216	0.266938
Ahcyl2	3675.85	0.131926	0.0831049	1.58747	0.112407	1	74340	0.125225
Tango6	171.692	0.198865	0.125297	1.58715	0.112478	1	272538	0.18871
5830454E08Rik	21.1483	0.477027	0.300598	1.58693	0.112529	1	76100	0.452573
Sh3bp1	1688.23	0.375584	0.236697	1.58677	0.112565	1	20401	0.356278
Cntnap1	2589.09	0.18553	0.117005	1.58567	0.112815	1	53321	0.175815
Rgl1	1715.9	0.14176	0.0894024	1.58564	0.112821	1	19731	0.134333
B4galt4	409.203	0.115521	0.0728766	1.58516	0.112929	1	56375	0.109421
Prelp	502.345	0.256827	0.162105	1.58433	0.11312	1	116847	0.243076
Htr4	180.269	0.293461	0.185563	1.58146	0.113773	1	15562	0.277016
Ankrd28	1506.29	0.168876	0.106794	1.58132	0.113806	1	105522	0.159391
Gid4	971.909	0.12626	0.0799887	1.57848	0.114456	1	66771	0.118857
Nr2e1	105.143	0.258148	0.163797	1.57603	0.11502	1	21907	0.24246
St3gal2	1076.51	0.14413	0.0914596	1.57588	0.115052	1	20444	0.135353
Snca	1626.25	0.153676	0.0975549	1.57528	0.115192	1	20617	0.144237
Slc31a1	491.748	0.193717	0.122975	1.57525	0.115199	1	20529	0.181813
Tmem53	51.5177	0.350379	0.222429	1.57524	0.115201	1	68777	0.328845
Rnf150	1159.62	0.187819	0.119296	1.5744	0.115396	1	330812	0.176139
Tbc1d2	45.6242	0.424119	0.269778	1.5721	0.115927	1	381605	0.396896
Slc44a1	2030.41	0.178051	0.11328	1.57177	0.116003	1	100434	0.166572
Igfbp6	65.6766	0.931525	0.592754	1.57152	0.116062	1	16012	0.871266
Ece2	962.475	0.460201	0.29291	1.57114	0.116151	1	107522	0.430278
Ndrg1	2699.71	0.155034	0.098712	1.57057	0.116283	1	17988	0.144877
Dlg2	4542.14	0.171862	0.109499	1.56953	0.116525	1	23859	0.160447
Tex2	2434.56	0.0902979	0.0576487	1.56635	0.117268	1	21763	0.0840513
Ndst1	1856.57	0.126543	0.0808059	1.56601	0.117345	1	15531	0.117753
Ssrp1	2164.28	0.0628854	0.0401913	1.56465	0.117664	1	20833	0.0584429
Frrs1l	4295.2	0.208581	0.133357	1.56408	0.117798	1	230235	0.193743
Ubash3b	1011.61	0.19932	0.127519	1.56306	0.118039	1	72828	0.184963
Rnf157	2945.75	0.14198	0.0908366	1.56303	0.118045	1	217340	0.131751
Rai14	187.695	0.245006	0.156757	1.56296	0.118061	1	75646	0.227339
Prkab2	693.431	0.14514	0.0928868	1.56255	0.118158	1	108097	0.134623
Slco4c1	95.1386	0.263047	0.168413	1.56192	0.118307	1	227394	0.243842
Glt1d1	502.795	0.0977714	0.0626144	1.56149	0.118409	1	319804	0.0905965
Wnt5b	42.0645	0.253743	0.162522	1.56129	0.118456	1	22419	0.235079
Arrb1	6469.18	0.087881	0.0563655	1.55913	0.118966	1	109689	0.0812529
Epha7	803.824	0.282169	0.181091	1.55816	0.119195	1	13841	0.260652
Papss1	1544.26	0.100943	0.0648279	1.55709	0.119449	1	23971	0.0931519
S1pr1	2441.56	0.119164	0.0765469	1.55674	0.119532	1	13609	0.109931
4931440F15Rik	33.3331	0.546559	0.351178	1.55636	0.119623	1	216622	0.504028
Tprkb	1970.62	0.0907879	0.0584053	1.55445	0.120078	1	69786	0.0835737
Ogdh	4841.43	0.11409	0.0734681	1.55292	0.120442	1	18293	0.104874
Trim35	3731.94	0.0873834	0.0563126	1.55176	0.120721	1	66854	0.0802371
Edn3	67.8328	0.220676	0.142278	1.55102	0.120897	1	13616	0.202488
Pllp	843.576	0.220622	0.142249	1.55095	0.120913	1	67801	0.202427
Rlbp1	125.108	0.250632	0.161605	1.55089	0.120928	1	19771	0.229948
Rsph3b	107.299	0.21919	0.1414	1.55014	0.121107	1	100037282	0.20096
1110051M20Rik	2013.24	0.0826622	0.0533482	1.54949	0.121265	1	228356	0.0757404
Mansc1	72.5865	0.398975	0.257525	1.54927	0.121318	1	67729	0.365491
Sfxn3	1323.86	0.124769	0.0805972	1.54806	0.121608	1	94280	0.114168
Kremen1	357.432	0.17886	0.115656	1.54649	0.121987	1	84035	0.163422
Zfp697	258.319	0.191996	0.124173	1.5462	0.122056	1	242109	0.175377
A730063M14Rik	35.2551	0.292809	0.189401	1.54597	0.122112	1	100504703	0.267405
Kctd3	1352.74	0.102119	0.0660636	1.54577	0.12216	1	226823	0.0932423
Gprc5b	3860.41	0.106523	0.0689297	1.54538	0.122254	1	64297	0.0972271
Cacna2d3	1587.8	0.158797	0.102798	1.54474	0.122408	1	12294	0.144853
Zfp524	21.6621	0.459757	0.297653	1.5446	0.122442	1	66056	0.41933
Cd82	329.113	0.270113	0.174884	1.54453	0.122461	1	12521	0.246343
Kctd20	1566.86	0.0867257	0.0561579	1.54432	0.122511	1	66989	0.0790785
Xrra1	35.1654	0.437306	0.283323	1.54349	0.122711	1	446101	0.398437
Iqcc	276.484	0.159072	0.103072	1.5433	0.122758	1	230767	0.144906
Tmem241	239.682	0.148618	0.0963033	1.54322	0.122776	1	338363	0.135374
Slc16a6	196.44	0.199291	0.129224	1.54222	0.12302	1	104681	0.18136
Gemin5	693.554	0.107288	0.0695847	1.54183	0.123114	1	216766	0.0975988
Tef	6477.57	0.0815784	0.0529479	1.54073	0.123383	1	21685	0.0741339
Pomk	682.627	0.110022	0.0714122	1.54066	0.123399	1	74653	0.0999759
Grm5	4180.47	0.220669	0.143333	1.53955	0.12367	1	108071	0.200309
Tlcd2	38.9896	0.496071	0.322372	1.53881	0.12385	1	380712	0.449988
Micall1	868.317	0.141691	0.0921188	1.53813	0.124017	1	27008	0.128446
Jak1	3350.73	0.128518	0.083586	1.53756	0.124157	1	16451	0.116441
Chid1	1508.41	0.117748	0.0765927	1.53733	0.124213	1	68038	0.10666
Zfp433	23.1771	0.561109	0.365151	1.53665	0.12438	1	73610	0.507944
Coch	381.145	0.245377	0.159706	1.53643	0.124432	1	12810	0.222082
Ncoa2	1951.2	0.133475	0.0868941	1.53606	0.124523	1	17978	0.120761
Spcs1	1406.56	0.114167	0.0743633	1.53526	0.124721	1	69019	0.103214
Vcam1	772.113	0.202333	0.131825	1.53486	0.124818	1	22329	0.182853
Csf3r	89.0156	0.231651	0.150991	1.5342	0.12498	1	12986	0.209218
Msrb2	347.641	0.156944	0.102305	1.53408	0.125011	1	76467	0.141728
Dlg1	3118.01	0.143082	0.0932989	1.53359	0.12513	1	13383	0.129152
Nup93	668.165	0.102977	0.0671713	1.53304	0.125265	1	71805	0.0929024
Adora1	1872.33	0.205117	0.133803	1.53298	0.125281	1	11539	0.185039
Arhgap31	596.881	0.148173	0.0967073	1.53218	0.125478	1	12549	0.133568
Mterf4	358.164	0.130636	0.0852868	1.53173	0.12559	1	69821	0.117709
Cttnbp2	1406.13	0.190095	0.124136	1.53135	0.125683	1	30785	0.171223
Tmem63c	908.868	0.119894	0.0783166	1.53089	0.125796	1	217733	0.107945
Brca2	349.023	0.189107	0.123554	1.53056	0.125878	1	12190	0.170205
Kif5c	13841	0.160404	0.104885	1.52934	0.126181	1	16574	0.144204
Myh9	1182.62	0.230178	0.150528	1.52914	0.12623	1	17886	0.206893
A830010M20Rik	1667.79	0.160587	0.105021	1.5291	0.126241	1	231570	0.144336
Zfp488	104.448	0.230011	0.150426	1.52906	0.126249	1	382867	0.206727
Fbxo34	655.296	0.137493	0.0899228	1.52901	0.126263	1	78938	0.123568
Rnf122	148.436	0.233972	0.153242	1.52681	0.126808	1	68867	0.209838
Ube3b	911.059	0.208723	0.136733	1.5265	0.126885	1	117146	0.187139
Glyctk	55.6354	0.321969	0.210937	1.52637	0.126917	1	235582	0.288638
D1Ertd622e	782.187	0.153609	0.100699	1.52543	0.127152	1	52392	0.137584
Supv3l1	471.022	0.0941008	0.0617738	1.52331	0.127681	1	338359	0.0841144
Pex11a	165.049	0.161134	0.105785	1.52322	0.127703	1	18631	0.144021
Grasp	98.6612	0.39203	0.25739	1.5231	0.127735	1	56149	0.350354
Tti1	529.749	0.106241	0.0697758	1.52261	0.127857	1	75425	0.0949027
Incenp	164.441	0.156193	0.102616	1.52212	0.12798	1	16319	0.139458
Sec14l2	533.615	0.136452	0.0896681	1.52175	0.128072	1	67815	0.12179
Bcl11a	358.743	0.276729	0.181877	1.52152	0.128131	1	14025	0.246938
Prrt1	672.606	0.197151	0.129601	1.52121	0.128208	1	260297	0.175876
Uba1	8165.79	0.0736094	0.0484256	1.52005	0.128498	1	22201	0.0655936
Map3k5	770.449	0.126963	0.0836008	1.51868	0.128843	1	26408	0.112989
Neurl1b	314.622	0.249944	0.164585	1.51863	0.128856	1	240055	0.222424
Hsd17b4	1334.5	0.0680277	0.0447999	1.51848	0.128894	1	15488	0.0605289
Heatr9	21.6671	1.86047	1.2256	1.518	0.129014	1	629303	1.65463
Aco2	8465.75	0.129724	0.085486	1.51749	0.129144	1	11429	0.115315
Dctpp1	62.3407	0.357483	0.235623	1.51718	0.129221	1	66422	0.317683
Lbp	167.415	0.532534	0.351125	1.51665	0.129355	1	16803	0.473005
C130071C03Rik	735.207	0.18519	0.122105	1.51665	0.129356	1	320203	0.164489
Mrps35	417.469	0.123789	0.0816234	1.51659	0.129371	1	232536	0.109945
Vps8	1245.47	0.0900108	0.0593709	1.51607	0.1295	1	209018	0.0799051
Cebpzos	224.883	0.124509	0.0821448	1.51573	0.129589	1	68554	0.110494
Nova2	797.637	0.139065	0.0917847	1.51512	0.129742	1	384569	0.123339
Gfra2	781.646	0.148371	0.0980026	1.51395	0.130038	1	14586	0.131446
Manba	430.178	0.138053	0.0912851	1.51233	0.130449	1	110173	0.122116
Cstf2t	2056.1	0.099934	0.0660937	1.512	0.130533	1	83410	0.0883697
Calhm2	35.624	0.454894	0.300875	1.5119	0.130559	1	72691	0.402214
Abl2	1256.77	0.128254	0.0848421	1.51168	0.130617	1	11352	0.113377
Tle1	879.683	0.129648	0.0858095	1.51088	0.130819	1	21885	0.114522
Tnfaip2	89.495	0.55231	0.365612	1.51065	0.130879	1	21928	0.487762
Lamtor1	927.452	0.173959	0.115162	1.51056	0.1309	1	66508	0.153616
Rffl	377.164	0.137907	0.0914755	1.50758	0.131661	1	67338	0.121433
Cd302	220.221	0.196595	0.130486	1.50664	0.131903	1	66205	0.172954
Fn3krp	681.867	0.142346	0.094497	1.50636	0.131976	1	238024	0.125194
Abcg1	1311.61	0.130114	0.0863934	1.50607	0.13205	1	11307	0.114405
Ncapd3	856.141	0.112229	0.074525	1.50592	0.132087	1	78658	0.0986651
Dse	209.559	0.197348	0.131088	1.50547	0.132205	1	212898	0.173421
Tarsl2	667.913	0.10864	0.0721848	1.50502	0.132319	1	272396	0.0954266
D430042O09Rik	687.929	0.136406	0.0906606	1.50457	0.132434	1	233865	0.119764
Dock4	1677.18	0.16198	0.10766	1.50456	0.132438	1	238130	0.142216
Cpped1	541.986	0.107022	0.0711671	1.50381	0.13263	1	223978	0.0938967
Col9a3	259.528	0.327838	0.218012	1.50376	0.132642	1	12841	0.287619
Ddit4l	88.5419	0.371121	0.246891	1.50318	0.132793	1	73284	0.325408
Vip	276.3	0.537082	0.357325	1.50306	0.132823	1	22353	0.470874
Rbp1	249.481	0.363115	0.241611	1.50289	0.132867	1	19659	0.318301
Aagab	1173.44	0.0917838	0.0611176	1.50176	0.13316	1	66939	0.0803683
Slc35b4	1238.35	0.104989	0.0699952	1.49994	0.133629	1	58246	0.0917704
Ubl4a	1140.66	0.103422	0.0689639	1.49965	0.133704	1	27643	0.0903757
Lhx6	227.711	0.533915	0.356037	1.4996	0.133717	1	16874	0.466543
Klhl23	1231.89	0.141847	0.0946401	1.4988	0.133925	1	277396	0.123852
Actr3b	987.762	0.176248	0.117595	1.49877	0.133934	1	242894	0.153884
Tmem141	215.787	0.163601	0.109215	1.49797	0.134141	1	51875	0.142731
Tbl2	527.567	0.107329	0.0716535	1.49789	0.134161	1	27368	0.0936311
Jph4	2160.42	0.132705	0.0886243	1.49739	0.134291	1	319984	0.115713
Scara3	485.668	0.196047	0.130997	1.49658	0.134503	1	219151	0.17081
AI464131	528.043	0.14963	0.0999903	1.49644	0.134539	1	329828	0.13035
H2-T24	89.9604	0.359809	0.240515	1.49599	0.134655	1	15042	0.313313
Prrc2b	5975.45	0.0984194	0.0657902	1.49596	0.134665	1	227723	0.0856983
Tbxas1	62.9212	0.302674	0.202368	1.49566	0.134742	1	21391	0.263477
Ints14	434.401	0.119183	0.0796917	1.49555	0.134772	1	69882	0.103737
Nwd2	433.797	0.333948	0.223343	1.49522	0.134856	1	319807	0.290578
Nek5	52.7083	0.328953	0.220097	1.49458	0.135023	1	330721	0.286055
Dph5	271.456	0.12628	0.0846157	1.4924	0.135595	1	69740	0.109581
Brinp3	1315.83	0.160223	0.107383	1.49207	0.13568	1	215378	0.138991
Ppp2r5a	1167.4	0.114102	0.076485	1.49183	0.135744	1	226849	0.0989586
Trim32	3189.4	0.0716699	0.0480803	1.49063	0.136059	1	69807	0.0620857
Dhrs7b	291.18	0.152037	0.102036	1.49003	0.136216	1	216820	0.13163
Creg2	1569.32	0.146809	0.0985294	1.49001	0.136222	1	263764	0.1271
Ttl	764.094	0.138112	0.0926925	1.49	0.136223	1	69737	0.119571
Twf2	391.751	0.260811	0.175068	1.48977	0.136286	1	23999	0.225744
Ift20	656.967	0.10468	0.0703446	1.48811	0.136722	1	55978	0.0904608
Acap2	1803.23	0.130775	0.0879449	1.48702	0.13701	1	78618	0.112891
Susd1	305.253	0.151223	0.10171	1.48681	0.137066	1	634731	0.130517
Anxa11	74.9183	0.394668	0.26553	1.48634	0.137188	1	11744	0.340474
Opalin	379.568	0.307217	0.20684	1.48529	0.137467	1	226115	0.26476
Smoc2	55.0921	0.413206	0.278327	1.4846	0.137649	1	64074	0.355864
Plin3	357.542	0.237067	0.159711	1.48435	0.137716	1	66905	0.204118
Ankrd13a	1053.57	0.117819	0.0793947	1.48397	0.137818	1	68420	0.101406
Iqcj	27.6706	0.848923	0.57207	1.48395	0.137822	1	208426	0.730651
Slc30a3	67.0365	0.702179	0.473337	1.48347	0.137951	1	22784	0.604068
Musk	21.5589	0.61748	0.416333	1.48314	0.138037	1	18198	0.531036
Ston1	101.754	0.254382	0.171562	1.48274	0.138144	1	77057	0.218684
Arnt2	5037.84	0.0926586	0.0625204	1.48206	0.138326	1	11864	0.0796028
Numb	533.106	0.116734	0.0787691	1.48198	0.138345	1	18222	0.100279
Samd1	250.552	0.184682	0.124675	1.48131	0.138525	1	666704	0.158544
Syn1	3734.89	0.169008	0.114111	1.48109	0.138583	1	20964	0.145058
Dennd2d	42.2273	0.361207	0.243968	1.48055	0.138727	1	72121	0.309858
Med14	1411.54	0.161676	0.109207	1.48045	0.138754	1	26896	0.138678
Gde1	2667.33	0.106883	0.0722606	1.47913	0.139106	1	56209	0.0915616
Dclre1a	173.702	0.147965	0.100142	1.47755	0.139528	1	55947	0.12656
Syt15	95.7295	0.48753	0.330119	1.47683	0.139721	1	319508	0.416712
Kdm3b	1176.35	0.0942854	0.0639619	1.47409	0.140458	1	277250	0.080374
Aspm	24.9451	0.455938	0.309311	1.47404	0.14047	1	12316	0.388649
Pip5k1b	366.296	0.128202	0.0869787	1.47395	0.140496	1	18719	0.109271
Otud7a	443.333	0.204264	0.138605	1.47371	0.14056	1	170711	0.174062
Unc79	2103.64	0.0828235	0.056225	1.47307	0.140731	1	217843	0.0705333
Maneal	880.853	0.0878399	0.0596742	1.47199	0.141023	1	215090	0.0747262
Mut	965.314	0.141304	0.0960259	1.47152	0.141151	1	17850	0.120153
Rilpl1	406.384	0.158987	0.108065	1.47121	0.141233	1	75695	0.135149
Rnf32	468.307	0.162472	0.11048	1.4706	0.141399	1	56874	0.138029
Pknox1	276.079	0.137244	0.0934135	1.46921	0.141775	1	18771	0.116438
Tollip	3381.49	0.0676495	0.0460698	1.46841	0.141992	1	54473	0.0573489
Meltf	24.1783	0.513702	0.349943	1.46796	0.142115	1	30060	0.435291
Ikbke	59.0226	0.276973	0.188859	1.46656	0.142495	1	56489	0.234375
Specc1	2175.19	0.119083	0.0812394	1.46582	0.142696	1	432572	0.100695
Hdhd2	1891.73	0.0815329	0.0556339	1.46552	0.142778	1	76987	0.0689229
Mei4	38.3785	0.365957	0.249774	1.46515	0.14288	1	75033	0.309244
Pak6	658.234	0.174593	0.119167	1.46512	0.142889	1	214230	0.147532
Dtx4	964.966	0.0997843	0.0681083	1.46508	0.142898	1	207521	0.084315
Rassf10	42.7124	0.340592	0.23255	1.4646	0.14303	1	78748	0.287654
Arhgap1	1582.77	0.0957419	0.0654064	1.4638	0.143249	1	228359	0.0807974
Tns3	1540.61	0.103852	0.0709506	1.46372	0.143271	1	319939	0.0876342
Kcnab1	1055.35	0.211058	0.144203	1.46362	0.143299	1	16497	0.178082
Wnt10a	19.2429	0.571603	0.390621	1.46332	0.143381	1	22409	0.482152
Ergic1	2524.74	0.0873918	0.059736	1.46297	0.143476	1	67458	0.0736904
Atrnl1	1848.41	0.207229	0.141662	1.46284	0.14351	1	226255	0.174718
Baalc	1618.38	0.1145	0.078293	1.46245	0.143617	1	118452	0.0964999
Tatdn2	937.071	0.0957609	0.0655	1.462	0.143742	1	381801	0.0806706
Nkain2	815.516	0.185113	0.126629	1.46185	0.143781	1	432450	0.15592
Slc7a8	619.243	0.251675	0.172206	1.46147	0.143886	1	50934	0.211906
Mboat1	91.9019	0.275242	0.188503	1.46014	0.144251	1	218121	0.231446
Mink1	3403.92	0.129702	0.0888761	1.45936	0.144467	1	50932	0.108979
Vegfc	52.8996	0.338172	0.231805	1.45887	0.144602	1	22341	0.284006
Mcm7	296.495	0.128308	0.0879542	1.45881	0.144619	1	17220	0.10775
Ecscr	44.7271	0.332015	0.22782	1.45736	0.145018	1	68545	0.278421
Amer3	708.874	0.151693	0.104095	1.45725	0.145047	1	211383	0.127194
Tcf19	37.0553	0.399487	0.274142	1.45723	0.145054	1	106795	0.334957
Iars2	1561.64	0.0810447	0.0556426	1.45652	0.145248	1	381314	0.0679064
Pcdhgb1	133.807	0.222006	0.152538	1.45541	0.145555	1	93699	0.185813
Sec24c	1762.9	0.0735655	0.0505519	1.45525	0.145601	1	218811	0.0615622
Dtnb	1202.61	0.14973	0.102896	1.45517	0.145623	1	13528	0.12529
Sh3bgrl3	578.924	0.237316	0.163158	1.45451	0.145804	1	73723	0.19845
Atp2b4	3144.43	0.168977	0.116211	1.45405	0.145931	1	381290	0.14124
Snrnp200	3039.47	0.0604385	0.0415719	1.45383	0.145993	1	320632	0.0505065
Gskip	737.403	0.135553	0.0933122	1.45268	0.146312	1	66787	0.113149
Ulk2	2059.71	0.136094	0.0936916	1.45258	0.146341	1	29869	0.113589
1300002E11Rik	113.703	0.267414	0.184151	1.45214	0.146461	1	100043489	0.223097
Srgap3	3958.48	0.106584	0.0734571	1.45098	0.146786	1	259302	0.0888184
Elovl7	369.624	0.238251	0.164307	1.45004	0.147048	1	74559	0.198354
Pde6d	504.368	0.0753503	0.0519648	1.45003	0.147051	1	18582	0.0627315
Camta2	1219.55	0.232962	0.160685	1.4498	0.147113	1	216874	0.193906
Fbxw2	1493.38	0.0925816	0.0639001	1.44885	0.147379	1	30050	0.0769875
Pip4k2b	2792.33	0.0962526	0.0664857	1.44772	0.147696	1	108083	0.0799504
Carlr	38.4158	0.298407	0.206257	1.44677	0.147961	1	66774	0.247634
Bmp4	56.7128	0.386695	0.267338	1.44646	0.148047	1	12159	0.320802
Slc1a1	1487.04	0.127753	0.0883502	1.44598	0.148182	1	20510	0.105933
Dusp8	1822.28	0.099436	0.0687973	1.44535	0.14836	1	18218	0.0824009
Pigf	177.446	0.161751	0.11196	1.44472	0.148536	1	18701	0.133957
Etl4	745.444	0.22179	0.15363	1.44366	0.148835	1	208618	0.183486
Pcdhb8	116.823	0.208186	0.144222	1.44351	0.148878	1	93879	0.172205
Map2k1	3773.95	0.0923843	0.0640024	1.44345	0.148894	1	26395	0.0764133
Fntb	382.827	0.136008	0.0942444	1.44314	0.148981	1	110606	0.112461
Riox2	210.342	0.152036	0.105395	1.44254	0.149151	1	67014	0.125639
Shmt1	55.2814	0.310514	0.215292	1.4423	0.149219	1	20425	0.256539
Dok6	239.873	0.303888	0.210759	1.44188	0.149337	1	623279	0.250961
Syt1	14354.5	0.148479	0.102984	1.44176	0.14937	1	20979	0.122605
Atp2b2	5408.69	0.164763	0.114279	1.44176	0.149371	1	11941	0.13605
Mlh3	488.904	0.154813	0.107426	1.44111	0.149554	1	217716	0.127752
Tlr13	59.9674	0.307203	0.213229	1.44072	0.149665	1	279572	0.253405
Itpripl1	48.3567	0.362068	0.251506	1.4396	0.14998	1	73338	0.298332
Mlc1	4265.27	0.0858825	0.0596647	1.43942	0.150032	1	170790	0.0707514
Scn8a	2970.11	0.151849	0.105529	1.43893	0.15017	1	20273	0.125035
Gm13090	19.6476	1.71239	1.19014	1.43881	0.150203	1	105704528	1.40984
Icosl	219.559	0.261063	0.181716	1.43665	0.150817	1	50723	0.214476
Thada	669.229	0.141354	0.0984499	1.4358	0.15106	1	240174	0.11603
Vps37b	120.621	0.271825	0.189392	1.43525	0.151216	1	330192	0.223006
Txlnb	44.7883	0.320752	0.223504	1.43511	0.151256	1	378431	0.263109
Ppp1r1a	568.78	0.176173	0.122799	1.43464	0.151389	1	58200	0.144446
Ypel2	831.791	0.184053	0.128416	1.43325	0.151786	1	77864	0.150696
Ap3b1	971.671	0.0864419	0.0603585	1.43214	0.152103	1	11774	0.0706975
Sf3b3	2313.36	0.0908379	0.0634504	1.43164	0.152248	1	101943	0.0742553
Bmp2k	584.469	0.16973	0.118663	1.43036	0.152614	1	140780	0.138569
Capzb	2379.98	0.101433	0.0709287	1.43007	0.152698	1	12345	0.0827859
Lrrc8d	601.603	0.0915368	0.0640089	1.43006	0.152699	1	231549	0.0747091
Diaph3	72.4055	0.257384	0.180066	1.42938	0.152894	1	56419	0.209925
Fkrp	818.468	0.0995624	0.0697455	1.42751	0.153433	1	243853	0.0810519
Ephx2	249.419	0.214408	0.150335	1.4262	0.153812	1	13850	0.174316
Ace	792.267	0.167394	0.117396	1.42589	0.1539	1	11421	0.136051
Gdpgp1	138.354	0.209295	0.146982	1.42395	0.15446	1	269952	0.169777
Tmem175	721.764	0.111536	0.0783426	1.42369	0.154536	1	72392	0.0904521
Zfp148	2678.16	0.166394	0.116876	1.42368	0.15454	1	22661	0.134939
Pgpep1l	40.0291	0.238217	0.167338	1.42357	0.154572	1	78444	0.193162
Mlst8	618.187	0.133565	0.093832	1.42344	0.154608	1	56716	0.10829
Sox6	653.264	0.190365	0.133759	1.4232	0.154678	1	20679	0.154305
Nmbr	88.1093	0.277838	0.195268	1.42286	0.154777	1	18101	0.225131
Eef1a1	51859.4	0.0698447	0.0490934	1.42269	0.154826	1	13627	0.056585
Bmper	292.541	0.151206	0.106286	1.42264	0.154841	1	73230	0.122494
ATP8	19.8027	1.67546	1.17831	1.42192	0.155048	1	17706	1.35634
[truncated: 12,974 more rows]
