# Supplementary material for: Transcriptomic analysis links diverse hypothalamic cell types to fibroblast growth factor 1-induced sustained diabetes remission
Source: Nat Commun. 2020 Sep 7;11:4458. doi: 10.1038/s41467-020-17720-5 (PMC7477234; doi:10.1038/s41467-020-17720-5)
Supplement: Supplementary file 14 — Supplementary Data 12 [file 41467_2020_17720_MOESM14_ESM.xlsx]

## Sheet: bulk_GSEA
pathway	padj	NES	size	groups
GO_POSITIVE_REGULATION_OF_EPITHELIAL_TO_MESENCHYMAL_TRANSITION	0.0173552	2.60218	40	d1
GO_LEUKOCYTE_MIGRATION	0.0173552	2.51627	272	d1
GO_PLATELET_DEGRANULATION	0.0173552	2.48531	98	d1
GO_INTEGRIN_MEDIATED_SIGNALING_PATHWAY	0.0173552	2.45501	81	d1
GO_POSITIVE_REGULATION_OF_LEUKOCYTE_DIFFERENTIATION	0.0173552	2.45329	98	d1
GO_ACUTE_INFLAMMATORY_RESPONSE	0.0173552	2.44723	53	d1
GO_POSITIVE_REGULATION_OF_MYELOID_CELL_DIFFERENTIATION	0.0173552	2.42527	61	d1
GO_POSITIVE_REGULATION_OF_CYTOKINE_BIOSYNTHETIC_PROCESS	0.0173552	2.40846	35	d1
GO_T_CELL_ACTIVATION	0.0173552	2.40401	297	d1
GO_POSITIVE_REGULATION_OF_INTERLEUKIN_8_PRODUCTION	0.0173552	2.39726	30	d1
GO_EXTRACELLULAR_MATRIX_DISASSEMBLY	0.0173552	2.3933	52	d1
GO_REGULATION_OF_WOUND_HEALING	0.0173552	2.37443	89	d1
GO_MYELOID_LEUKOCYTE_DIFFERENTIATION	0.0173552	2.36664	147	d1
GO_ENDOTHELIUM_DEVELOPMENT	0.0173552	2.33499	103	d1
GO_PHAGOCYTOSIS	0.0173552	2.329	199	d1
GO_MORPHOGENESIS_OF_AN_EPITHELIAL_SHEET	0.0173552	2.3158	48	d1
GO_LEUKOCYTE_CELL_CELL_ADHESION	0.0173552	2.313	219	d1
GO_VASCULAR_ENDOTHELIAL_GROWTH_FACTOR_RECEPTOR_SIGNALING_PATHWAY	0.0173552	2.312	86	d1
GO_REGULATION_OF_LEUKOCYTE_DIFFERENTIATION	0.0173552	2.31147	185	d1
GO_LEUKOCYTE_PROLIFERATION	0.0173552	2.30681	176	d1
GO_MACROPHAGE_ACTIVATION	0.0173552	2.30356	57	d1
GO_ZYMOGEN_ACTIVATION	0.0173552	2.30276	30	d1
GO_PRI_MIRNA_TRANSCRIPTION_BY_RNA_POLYMERASE_II	0.0173552	2.28641	40	d1
GO_MULTI_MULTICELLULAR_ORGANISM_PROCESS	0.0173552	2.2707	170	d1
GO_CELL_ADHESION_MEDIATED_BY_INTEGRIN	0.0173552	2.25544	57	d1
GO_REGULATION_OF_CELL_CELL_ADHESION	0.0173552	2.2467	269	d1
GO_FIBRINOLYSIS	0.0173552	2.24151	12	d1
GO_POSITIVE_REGULATION_OF_CELL_ADHESION	0.0173552	2.22406	287	d1
GO_EPITHELIAL_CELL_DEVELOPMENT	0.0173552	2.22369	167	d1
GO_RESPONSE_TO_MOLECULE_OF_BACTERIAL_ORIGIN	0.0173552	2.21366	220	d1
GO_REGULATION_OF_EXTRINSIC_APOPTOTIC_SIGNALING_PATHWAY	0.0173552	2.19068	129	d1
GO_POSITIVE_REGULATION_OF_CELL_ACTIVATION	0.0173552	2.18434	215	d1
GO_CARTILAGE_DEVELOPMENT	0.0173552	2.18071	151	d1
GO_EXTRINSIC_APOPTOTIC_SIGNALING_PATHWAY	0.0173552	2.17865	186	d1
GO_REGULATION_OF_MYELOID_LEUKOCYTE_MEDIATED_IMMUNITY	0.0173552	2.17163	42	d1
GO_POSITIVE_REGULATION_OF_POSTTRANSCRIPTIONAL_GENE_SILENCING	0.0173552	2.15407	22	d1
GO_INTERLEUKIN_6_PRODUCTION	0.0173552	2.14713	91	d1
GO_POSITIVE_REGULATION_OF_VASCULATURE_DEVELOPMENT	0.0173552	2.14503	146	d1
GO_NEGATIVE_REGULATION_OF_APOPTOTIC_SIGNALING_PATHWAY	0.0173552	2.14321	188	d1
GO_SKELETAL_SYSTEM_MORPHOGENESIS	0.0173552	2.14223	167	d1
GO_POSITIVE_REGULATION_OF_CYTOKINE_PRODUCTION	0.0173552	2.11894	295	d1
GO_INTERFERON_GAMMA_PRODUCTION	0.0173552	2.11796	50	d1
GO_REGULATION_OF_INFLAMMATORY_RESPONSE	0.0173552	2.11719	213	d1
GO_RESPONSE_TO_INTERLEUKIN_4	0.0173552	2.11628	25	d1
GO_CELLULAR_RESPONSE_TO_MECHANICAL_STIMULUS	0.0173552	2.11159	63	d1
GO_TRANSFORMING_GROWTH_FACTOR_BETA_PRODUCTION	0.0173552	2.1086	29	d1
GO_REGULATION_OF_LYMPHOCYTE_ACTIVATION	0.0173552	2.10649	282	d1
GO_MATURATION_OF_SSU_RRNA_FROM_TRICISTRONIC_RRNA_TRANSCRIPT_SSU_RRNA_5_8S_RRNA_LSU_RRNA_	0.0173552	2.10591	34	d1
GO_NEGATIVE_REGULATION_OF_CELL_ADHESION	0.0173552	2.10521	202	d1
GO_DENDRITIC_CELL_DIFFERENTIATION	0.0173552	2.10407	25	d1
GO_SMAD_PROTEIN_SIGNAL_TRANSDUCTION	0.0173552	2.09214	43	d1
GO_REGULATION_OF_VASCULATURE_DEVELOPMENT	0.0173552	2.09115	258	d1
GO_CELL_SUBSTRATE_ADHESION	0.0173552	2.09045	282	d1
GO_POSITIVE_REGULATION_OF_RECEPTOR_SIGNALING_PATHWAY_VIA_STAT	0.0173552	2.08944	46	d1
GO_CELL_CHEMOTAXIS	0.0173552	2.08733	180	d1
GO_HOMEOSTASIS_OF_NUMBER_OF_CELLS	0.0173552	2.08475	194	d1
GO_PLACENTA_DEVELOPMENT	0.0173552	2.08273	110	d1
GO_REGULATION_OF_EPITHELIAL_CELL_DIFFERENTIATION	0.0173552	2.07108	99	d1
GO_REGULATION_OF_CELL_SHAPE	0.0173552	2.06869	129	d1
GO_REGENERATION	0.0173552	2.06831	144	d1
GO_COAGULATION	0.0173552	2.06573	253	d1
GO_RIBOSOME_BIOGENESIS	0.0173552	2.05905	268	d1
GO_RESPONSE_TO_ESTROGEN	0.0173552	2.05823	58	d1
GO_MEMBRANE_RAFT_ASSEMBLY	0.0173552	2.04949	10	d1
GO_REGULATION_OF_EXTRACELLULAR_MATRIX_ORGANIZATION	0.0173552	2.0493	31	d1
GO_NEGATIVE_REGULATION_OF_KINASE_ACTIVITY	0.0173552	2.04863	209	d1
GO_CELL_JUNCTION_ORGANIZATION	0.0173552	2.04788	252	d1
GO_NEGATIVE_REGULATION_OF_IMMUNE_RESPONSE	0.0173552	2.04759	98	d1
GO_PEPTIDYL_TYROSINE_MODIFICATION	0.0173552	2.04328	272	d1
GO_B_CELL_ACTIVATION	0.0173552	2.04283	160	d1
GO_LUNG_MORPHOGENESIS	0.0173552	2.03851	42	d1
GO_ERK1_AND_ERK2_CASCADE	0.0173552	2.0352	216	d1
GO_MATURATION_OF_5_8S_RRNA_FROM_TRICISTRONIC_RRNA_TRANSCRIPT_SSU_RRNA_5_8S_RRNA_LSU_RRNA_	0.0173552	2.01852	21	d1
GO_REGULATION_OF_RESPONSE_TO_CYTOKINE_STIMULUS	0.0173552	2.01824	134	d1
GO_REGULATION_OF_INTEGRIN_MEDIATED_SIGNALING_PATHWAY	0.0173552	2.0103	11	d1
GO_VASCULOGENESIS	0.0173552	2.00458	65	d1
GO_GLIAL_CELL_PROLIFERATION	0.0173552	2.00238	37	d1
GO_RESPONSE_TO_TESTOSTERONE	0.0173552	2.0002	34	d1
GO_POSITIVE_REGULATION_OF_SMOOTH_MUSCLE_CELL_PROLIFERATION	0.0173552	1.99931	74	d1
GO_LYMPHOCYTE_ACTIVATION_INVOLVED_IN_IMMUNE_RESPONSE	0.0173552	1.99308	106	d1
GO_INTERLEUKIN_6_MEDIATED_SIGNALING_PATHWAY	0.0173552	1.98915	17	d1
GO_POSITIVE_REGULATION_OF_REACTIVE_OXYGEN_SPECIES_METABOLIC_PROCESS	0.0173552	1.98856	33	d1
GO_ENDODERM_DEVELOPMENT	0.0173552	1.98674	54	d1
GO_RESPONSE_TO_INTERFERON_GAMMA	0.0173552	1.98181	157	d1
GO_POSITIVE_REGULATION_OF_RESPONSE_TO_EXTERNAL_STIMULUS	0.0173552	1.97972	198	d1
GO_NEGATIVE_REGULATION_OF_MULTI_ORGANISM_PROCESS	0.0173552	1.97548	114	d1
GO_ADAPTIVE_IMMUNE_RESPONSE_BASED_ON_SOMATIC_RECOMBINATION_OF_IMMUNE_RECEPTORS_BUILT_FROM_IMMUNOGLOBULIN_SUPERFAMILY_DOMAINS	0.0173552	1.97503	168	d1
GO_REGULATION_OF_MYOBLAST_FUSION	0.0173552	1.96863	12	d1
GO_RESPONSE_TO_VIRUS	0.0173552	1.96667	224	d1
GO_EPITHELIAL_TUBE_MORPHOGENESIS	0.0173552	1.96266	258	d1
GO_CYTOKINE_SECRETION	0.0173552	1.95976	124	d1
GO_NEGATIVE_REGULATION_OF_RESPONSE_TO_EXTERNAL_STIMULUS	0.0173552	1.95756	239	d1
GO_REGULATION_OF_CELL_CYCLE_ARREST	0.0173552	1.94695	85	d1
GO_REGULATION_OF_TRANSCRIPTION_BY_RNA_POLYMERASE_I	0.0173552	1.93763	31	d1
GO_ENTRY_INTO_OTHER_ORGANISM_INVOLVED_IN_SYMBIOTIC_INTERACTION	0.0173552	1.93653	108	d1
GO_PORE_COMPLEX_ASSEMBLY	0.0173552	1.93427	15	d1
GO_NEGATIVE_REGULATION_OF_MUSCLE_HYPERTROPHY	0.0173552	1.93288	22	d1
GO_DEFENSE_RESPONSE_TO_OTHER_ORGANISM	0.0173552	1.92774	253	d1
GO_FORMATION_OF_PRIMARY_GERM_LAYER	0.0173552	1.92653	85	d1
GO_NEGATIVE_REGULATION_OF_OSSIFICATION	0.0173552	1.92237	52	d1
GO_REGULATION_OF_LEUKOCYTE_MEDIATED_IMMUNITY	0.0173552	1.91444	145	d1
GO_OSSIFICATION	0.0173552	1.91388	300	d1
GO_ADAPTIVE_IMMUNE_RESPONSE	0.0173552	1.91283	229	d1
GO_EPIDERMAL_GROWTH_FACTOR_RECEPTOR_SIGNALING_PATHWAY	0.0173552	1.90851	103	d1
GO_O_GLYCAN_PROCESSING	0.0173552	1.90646	37	d1
GO_MEMBRANE_PROTEIN_PROTEOLYSIS	0.0173552	1.905	52	d1
GO_IMMUNE_RESPONSE_REGULATING_CELL_SURFACE_RECEPTOR_SIGNALING_PATHWAY	0.0173552	1.9042	275	d1
GO_POSITIVE_REGULATION_OF_TELOMERASE_RNA_LOCALIZATION_TO_CAJAL_BODY	0.0173552	1.90076	14	d1
GO_REGULATION_OF_PROTEIN_LOCALIZATION_TO_NUCLEUS	0.0173552	1.89945	94	d1
GO_I_KAPPAB_KINASE_NF_KAPPAB_SIGNALING	0.0173552	1.89872	209	d1
GO_MAMMARY_GLAND_DEVELOPMENT	0.0173552	1.89697	112	d1
GO_TISSUE_REMODELING	0.0173552	1.89558	123	d1
GO_RESPONSE_TO_INTERLEUKIN_7	0.0173552	1.89507	32	d1
GO_TOLL_LIKE_RECEPTOR_SIGNALING_PATHWAY	0.0173552	1.89498	106	d1
GO_FIBROBLAST_PROLIFERATION	0.0173552	1.88889	73	d1
GO_REGULATION_OF_REACTIVE_OXYGEN_SPECIES_BIOSYNTHETIC_PROCESS	0.0173552	1.88495	64	d1
GO_REGULATION_OF_IMMUNE_EFFECTOR_PROCESS	0.0173552	1.88123	272	d1
GO_NEGATIVE_REGULATION_OF_CYTOKINE_PRODUCTION	0.0173552	1.88105	185	d1
GO_RESPONSE_TO_FIBROBLAST_GROWTH_FACTOR	0.0173552	1.87821	113	d1
GO_CRANIAL_SKELETAL_SYSTEM_DEVELOPMENT	0.0173552	1.86224	49	d1
GO_RESPONSE_TO_TYPE_I_INTERFERON	0.0173552	1.85543	84	d1
GO_AORTA_DEVELOPMENT	0.0173552	1.85475	43	d1
GO_RENAL_SYSTEM_DEVELOPMENT	0.0173552	1.84954	243	d1
GO_REGULATION_OF_ACTIN_FILAMENT_ORGANIZATION	0.0173552	1.83773	222	d1
GO_RESPIRATORY_SYSTEM_DEVELOPMENT	0.0173552	1.82889	162	d1
GO_POSITIVE_REGULATION_OF_PROTEIN_KINASE_B_SIGNALING	0.0173552	1.82793	119	d1
GO_SKIN_DEVELOPMENT	0.0173552	1.82614	170	d1
GO_STEM_CELL_PROLIFERATION	0.0173552	1.82483	97	d1
GO_RESPONSE_TO_INTERLEUKIN_12	0.0281122	1.81191	41	d1
GO_NEGATIVE_REGULATION_OF_CELLULAR_RESPONSE_TO_GROWTH_FACTOR_STIMULUS	0.0173552	1.81153	121	d1
GO_AMINOGLYCAN_BIOSYNTHETIC_PROCESS	0.0173552	1.8106	102	d1
GO_RECEPTOR_MEDIATED_ENDOCYTOSIS	0.0173552	1.8067	234	d1
GO_RESPONSE_TO_TOPOLOGICALLY_INCORRECT_PROTEIN	0.0173552	1.8023	176	d1
GO_ACTIN_CYTOSKELETON_REORGANIZATION	0.0281122	1.80013	87	d1
GO_TRANSMEMBRANE_RECEPTOR_PROTEIN_SERINE_THREONINE_KINASE_SIGNALING_PATHWAY	0.0173552	1.79904	258	d1
GO_NEGATIVE_REGULATION_OF_CELL_MOTILITY	0.0173552	1.79745	223	d1
GO_POSITIVE_REGULATION_OF_PROTEOLYSIS	0.0173552	1.78301	289	d1
GO_POSITIVE_REGULATION_OF_EPITHELIAL_CELL_MIGRATION	0.0173552	1.78042	125	d1
GO_NUCLEAR_TRANSCRIBED_MRNA_CATABOLIC_PROCESS_NONSENSE_MEDIATED_DECAY	0.0173552	1.76661	119	d1
GO_RESPONSE_TO_TUMOR_NECROSIS_FACTOR	0.0173552	1.75474	213	d1
GO_REGULATION_OF_MAP_KINASE_ACTIVITY	0.0173552	1.754	289	d1
GO_RESPONSE_TO_ANTIBIOTIC	0.0173552	1.75287	263	d1
GO_POSITIVE_REGULATION_OF_BINDING	0.0173552	1.74911	158	d1
GO_TISSUE_HOMEOSTASIS	0.0173552	1.74557	163	d1
GO_CELL_REDOX_HOMEOSTASIS	0.0281122	1.74383	63	d1
GO_CELL_CYCLE_G1_S_PHASE_TRANSITION	0.0173552	1.73767	222	d1
GO_FAT_CELL_DIFFERENTIATION	0.0173552	1.73463	171	d1
GO_PLASMA_MEMBRANE_ORGANIZATION	0.0368873	1.73151	81	d1
GO_CHAPERONE_MEDIATED_PROTEIN_FOLDING	0.0173552	1.73085	54	d1
GO_CELLULAR_RESPONSE_TO_ABIOTIC_STIMULUS	0.0173552	1.73041	257	d1
GO_RESPONSE_TO_CORTICOSTEROID	0.0173552	1.71904	129	d1
GO_REGULATION_OF_PEPTIDASE_ACTIVITY	0.0173552	1.70761	296	d1
GO_IN_UTERO_EMBRYONIC_DEVELOPMENT	0.0173552	1.70344	283	d1
GO_AGING	0.0278198	1.70176	254	d1
GO_CELLULAR_RESPONSE_TO_EXTERNAL_STIMULUS	0.0173552	1.70153	273	d1
GO_NEGATIVE_REGULATION_OF_PROTEIN_BINDING	0.0281122	1.68566	88	d1
GO_EPITHELIAL_CELL_PROLIFERATION	0.0173552	1.68347	281	d1
GO_RESPONSE_TO_METAL_ION	0.0173552	1.67714	299	d1
GO_RESPONSE_TO_KETONE	0.0173552	1.66627	158	d1
GO_RESPONSE_TO_IONIZING_RADIATION	0.0173552	1.6474	134	d1
GO_REGULATION_OF_MRNA_CATABOLIC_PROCESS	0.0173552	1.60748	180	d1
GO_STRESS_ACTIVATED_PROTEIN_KINASE_SIGNALING_CASCADE	0.0279084	1.59703	257	d1
GO_CELL_FATE_COMMITMENT	0.0173552	1.59643	164	d1
GO_STRIATED_MUSCLE_CELL_DIFFERENTIATION	0.0277804	1.56229	197	d1
GO_CELLULAR_RESPONSE_TO_OXIDATIVE_STRESS	0.0277804	1.54968	243	d1
GO_REGULATION_OF_RESPONSE_TO_DNA_DAMAGE_STIMULUS	0.0418678	1.52416	188	d1
GO_NEURON_DEATH	0.0348246	1.5143	293	d1
GO_SIGNAL_TRANSDUCTION_BY_P53_CLASS_MEDIATOR	0.034789	1.48766	233	d1
GO_PROTON_TRANSMEMBRANE_TRANSPORT	0.0395773	-1.56929	120	d1
GO_NEUROTRANSMITTER_TRANSPORT	0.019619	-1.59908	239	d1
GO_LOCOMOTORY_BEHAVIOR	0.0192416	-1.61411	173	d1
GO_DICARBOXYLIC_ACID_TRANSPORT	0.0174688	-1.63844	81	d1
GO_MEIOSIS_I_CELL_CYCLE_PROCESS	0.0289221	-1.66834	79	d1
GO_MEIOTIC_CHROMOSOME_SEGREGATION	0.0173552	-1.76299	55	d1
GO_POSITIVE_REGULATION_OF_CALCIUM_ION_TRANSMEMBRANE_TRANSPORTER_ACTIVITY	0.0173552	-1.77906	30	d1
GO_ACETYL_COA_BIOSYNTHETIC_PROCESS_FROM_PYRUVATE	0.0281122	-1.79104	15	d1
GO_NUCLEOSOME_POSITIONING	0.0173552	-1.8505	12	d1
GO_AXONEME_ASSEMBLY	0.0173552	-1.91069	53	d1
GO_ORGANIC_ACID_CATABOLIC_PROCESS	0.0196396	-1.93191	201	d1
GO_CELLULAR_AMINO_ACID_CATABOLIC_PROCESS	0.0173552	-1.97912	63	d1
GO_SPERM_CAPACITATION	0.0173552	-1.98712	15	d1
GO_XENOBIOTIC_METABOLIC_PROCESS	0.0173552	-2.2676	63	d1
GO_MEMBRANE_INVAGINATION	0.0259456	2.4483	59	d5
GO_EXTRACELLULAR_MATRIX_DISASSEMBLY	0.0259456	2.42745	52	d5
GO_HUMORAL_IMMUNE_RESPONSE	0.0259456	2.39898	80	d5
GO_INTEGRIN_MEDIATED_SIGNALING_PATHWAY	0.0259456	2.35048	81	d5
GO_LEUKOCYTE_MIGRATION	0.0259456	2.3377	272	d5
GO_GLIAL_CELL_DIFFERENTIATION	0.0259456	2.31455	181	d5
GO_LYMPHOCYTE_MIGRATION	0.0259456	2.31321	54	d5
GO_POSITIVE_REGULATION_OF_RECEPTOR_SIGNALING_PATHWAY_VIA_STAT	0.0259456	2.30919	46	d5
GO_PLATELET_DEGRANULATION	0.0259456	2.30306	98	d5
GO_REGULATION_OF_WOUND_HEALING	0.0259456	2.29923	89	d5
GO_REGULATION_OF_COAGULATION	0.0259456	2.27825	53	d5
GO_REGULATION_OF_HUMORAL_IMMUNE_RESPONSE	0.0259456	2.27419	30	d5
GO_MEMBRANE_RAFT_ORGANIZATION	0.0259456	2.26569	20	d5
GO_NEURON_PROJECTION_REGENERATION	0.0259456	2.24651	50	d5
GO_GLOMERULUS_DEVELOPMENT	0.0259456	2.24402	53	d5
GO_CELL_CHEMOTAXIS	0.0259456	2.23751	180	d5
GO_POSITIVE_REGULATION_OF_PEPTIDYL_TYROSINE_PHOSPHORYLATION	0.0259456	2.22462	128	d5
GO_PHAGOCYTOSIS	0.0259456	2.19945	199	d5
GO_ENDOTHELIUM_DEVELOPMENT	0.0259456	2.19093	103	d5
GO_ZYMOGEN_ACTIVATION	0.0259456	2.18431	30	d5
GO_ENSHEATHMENT_OF_NEURONS	0.0259456	2.17721	114	d5
GO_GLIAL_CELL_ACTIVATION	0.0259456	2.17119	30	d5
GO_LEUKOCYTE_PROLIFERATION	0.0259456	2.16064	176	d5
GO_COAGULATION	0.0259456	2.14998	253	d5
GO_REGULATION_OF_CELL_SHAPE	0.0259456	2.149	129	d5
GO_REGULATION_OF_EPITHELIAL_CELL_DIFFERENTIATION	0.0259456	2.13986	99	d5
GO_ENTRY_INTO_OTHER_ORGANISM_INVOLVED_IN_SYMBIOTIC_INTERACTION	0.0259456	2.1229	108	d5
GO_RENAL_FILTRATION	0.026342	2.11153	15	d5
GO_CELLULAR_AMINO_ACID_CATABOLIC_PROCESS	0.0259456	2.09416	63	d5
GO_POSITIVE_REGULATION_OF_NEURON_DEATH	0.0259456	2.07701	76	d5
GO_EPITHELIAL_TUBE_BRANCHING_INVOLVED_IN_LUNG_MORPHOGENESIS	0.0259456	2.07517	25	d5
GO_LIPID_CATABOLIC_PROCESS	0.0259456	2.06438	231	d5
GO_NEGATIVE_REGULATION_OF_IMMUNE_RESPONSE	0.0259456	2.05511	98	d5
GO_EPITHELIAL_CELL_DEVELOPMENT	0.0259456	2.0512	167	d5
GO_REACTIVE_OXYGEN_SPECIES_BIOSYNTHETIC_PROCESS	0.0259456	2.04995	78	d5
GO_CHAPERONE_MEDIATED_AUTOPHAGY	0.0262807	2.04467	16	d5
GO_INOSITOL_LIPID_MEDIATED_SIGNALING	0.0259456	2.04446	147	d5
GO_GLAND_MORPHOGENESIS	0.0259456	2.04227	97	d5
GO_REGULATION_OF_EXTRACELLULAR_MATRIX_ORGANIZATION	0.0259456	2.04208	31	d5
GO_RESPONSE_TO_MOLECULE_OF_BACTERIAL_ORIGIN	0.0259456	2.03904	220	d5
GO_REGULATION_OF_RESPONSE_TO_CYTOKINE_STIMULUS	0.0259456	2.03683	134	d5
GO_PINOCYTOSIS	0.0259456	2.03164	19	d5
GO_POSITIVE_REGULATION_OF_CELL_ADHESION	0.0259456	2.02897	287	d5
GO_SUPEROXIDE_METABOLIC_PROCESS	0.0259456	2.0247	47	d5
GO_T_CELL_ACTIVATION	0.0259456	2.0218	297	d5
GO_TISSUE_REMODELING	0.0259456	2.01954	123	d5
GO_CELL_SUBSTRATE_ADHESION	0.0259456	2.01877	282	d5
GO_CELL_JUNCTION_ORGANIZATION	0.0259456	2.01758	252	d5
GO_DEFENSE_RESPONSE_TO_OTHER_ORGANISM	0.0259456	2.01356	253	d5
GO_POSITIVE_REGULATION_OF_EPITHELIAL_TO_MESENCHYMAL_TRANSITION	0.0259456	2.01318	40	d5
GO_TISSUE_MIGRATION	0.0259456	2.01016	238	d5
GO_CELL_ADHESION_MEDIATED_BY_INTEGRIN	0.0259456	2.00141	57	d5
GO_AUTONOMIC_NERVOUS_SYSTEM_DEVELOPMENT	0.0259456	1.9998	29	d5
GO_ORGANIC_ACID_CATABOLIC_PROCESS	0.0259456	1.99828	201	d5
GO_POSITIVE_REGULATION_OF_INTERLEUKIN_6_PRODUCTION	0.0259456	1.99731	54	d5
GO_LENS_DEVELOPMENT_IN_CAMERA_TYPE_EYE	0.0259456	1.99251	57	d5
GO_TUMOR_NECROSIS_FACTOR_SUPERFAMILY_CYTOKINE_PRODUCTION	0.0259456	1.98498	103	d5
GO_INTERLEUKIN_6_PRODUCTION	0.0259456	1.9827	91	d5
GO_PLASMA_MEMBRANE_ORGANIZATION	0.0259456	1.97168	81	d5
GO_RESPONSE_TO_INTERFERON_GAMMA	0.0259456	1.96597	157	d5
GO_CHONDROCYTE_DEVELOPMENT	0.0259456	1.96554	40	d5
GO_COLLAGEN_FIBRIL_ORGANIZATION	0.0259456	1.96521	43	d5
GO_NERVE_DEVELOPMENT	0.0259456	1.96493	53	d5
GO_VASCULAR_ENDOTHELIAL_GROWTH_FACTOR_PRODUCTION	0.0259456	1.96396	23	d5
GO_LUNG_ALVEOLUS_DEVELOPMENT	0.0259456	1.96229	32	d5
GO_REGULATION_OF_NEURAL_PRECURSOR_CELL_PROLIFERATION	0.0259456	1.95774	76	d5
GO_REGULATION_OF_CELL_CELL_ADHESION	0.0259456	1.95632	269	d5
GO_REGENERATION	0.0259456	1.95262	144	d5
GO_REGULATION_OF_INTEGRIN_MEDIATED_SIGNALING_PATHWAY	0.0269836	1.94368	11	d5
GO_ARTERY_MORPHOGENESIS	0.0259456	1.94129	46	d5
GO_REGULATION_OF_LAMELLIPODIUM_ORGANIZATION	0.0259456	1.94035	41	d5
GO_ADAPTIVE_IMMUNE_RESPONSE	0.0259456	1.93615	229	d5
GO_REGULATION_OF_RECEPTOR_CLUSTERING	0.0269836	1.92719	11	d5
GO_FATTY_ACID_BETA_OXIDATION_USING_ACYL_COA_DEHYDROGENASE	0.0269836	1.92626	11	d5
GO_RESPONSE_TO_PROGESTERONE	0.0259456	1.92508	36	d5
GO_CARTILAGE_DEVELOPMENT	0.0259456	1.91153	151	d5
GO_MEMBRANE_PROTEIN_ECTODOMAIN_PROTEOLYSIS	0.0259456	1.90847	37	d5
GO_CORTICAL_CYTOSKELETON_ORGANIZATION	0.0259456	1.9034	42	d5
GO_RESPONSE_TO_TRANSFORMING_GROWTH_FACTOR_BETA	0.0259456	1.9015	200	d5
GO_NEGATIVE_REGULATION_OF_NEURAL_PRECURSOR_CELL_PROLIFERATION	0.0259456	1.90014	19	d5
GO_NEUROTRANSMITTER_METABOLIC_PROCESS	0.0259456	1.89465	95	d5
GO_REACTIVE_OXYGEN_SPECIES_METABOLIC_PROCESS	0.0259456	1.89262	120	d5
GO_INTERLEUKIN_1_BETA_PRODUCTION	0.0259456	1.89197	47	d5
GO_BONE_DEVELOPMENT	0.0259456	1.88091	170	d5
GO_MICROTUBULE_BUNDLE_FORMATION	0.0259456	1.86101	79	d5
GO_POSITIVE_REGULATION_OF_CELL_DIVISION	0.0259456	1.8548	56	d5
GO_NEGATIVE_REGULATION_OF_CYTOKINE_PRODUCTION_INVOLVED_IN_INFLAMMATORY_RESPONSE	0.0494964	1.85371	12	d5
GO_NEGATIVE_REGULATION_OF_CELL_DEVELOPMENT	0.0259456	1.85059	283	d5
GO_REGULATION_OF_VASCULATURE_DEVELOPMENT	0.0259456	1.84782	258	d5
GO_RESPONSE_TO_ESTROGEN	0.0259456	1.84657	58	d5
GO_REGULATION_OF_CELL_PROJECTION_ASSEMBLY	0.0259456	1.84339	157	d5
GO_REGULATION_OF_IMMUNE_EFFECTOR_PROCESS	0.0259456	1.8371	272	d5
GO_NEGATIVE_REGULATION_OF_CELL_ADHESION	0.0259456	1.83398	202	d5
GO_NEUTROPHIL_HOMEOSTASIS	0.0494964	1.82985	12	d5
GO_TISSUE_HOMEOSTASIS	0.0259456	1.82781	163	d5
GO_NEGATIVE_REGULATION_OF_ACTIN_FILAMENT_DEPOLYMERIZATION	0.0259456	1.82586	33	d5
GO_NEGATIVE_REGULATION_OF_RESPONSE_TO_EXTERNAL_STIMULUS	0.0259456	1.82584	239	d5
GO_EPITHELIAL_CELL_CELL_ADHESION	0.0494964	1.81903	12	d5
GO_OSSIFICATION	0.0259456	1.81319	300	d5
GO_NEGATIVE_REGULATION_OF_CYTOKINE_PRODUCTION	0.0259456	1.80601	185	d5
GO_RENAL_SYSTEM_DEVELOPMENT	0.0259456	1.80258	243	d5
GO_POSITIVE_REGULATION_OF_RESPONSE_TO_EXTERNAL_STIMULUS	0.0259456	1.80187	198	d5
GO_POSITIVE_REGULATION_OF_SMALL_GTPASE_MEDIATED_SIGNAL_TRANSDUCTION	0.0259456	1.801	57	d5
GO_NON_MOTILE_CILIUM_ASSEMBLY	0.0259456	1.79306	53	d5
GO_MESENCHYMAL_CELL_DIFFERENTIATION	0.0259456	1.79239	170	d5
GO_SECONDARY_METABOLIC_PROCESS	0.0259456	1.7894	41	d5
GO_HIPPO_SIGNALING	0.0379625	1.78781	36	d5
GO_VASCULOGENESIS	0.0259456	1.78617	65	d5
GO_RESPONSE_TO_CORTICOSTEROID	0.0259456	1.78191	129	d5
GO_PATTERN_RECOGNITION_RECEPTOR_SIGNALING_PATHWAY	0.0259456	1.77716	147	d5
GO_CYTOKINE_SECRETION	0.0259456	1.77351	124	d5
GO_PROTEIN_PROCESSING	0.0259456	1.77106	156	d5
GO_REGULATION_OF_PEPTIDASE_ACTIVITY	0.0259456	1.74703	296	d5
GO_SENSORY_SYSTEM_DEVELOPMENT	0.0259456	1.74694	286	d5
GO_NEGATIVE_REGULATION_OF_CELL_ACTIVATION	0.0259456	1.74358	134	d5
GO_ESTABLISHMENT_OR_MAINTENANCE_OF_CELL_POLARITY	0.0259456	1.73889	182	d5
GO_NEGATIVE_REGULATION_OF_CELL_MOTILITY	0.0259456	1.73046	223	d5
GO_PROTEIN_KINASE_B_SIGNALING	0.0259456	1.72552	183	d5
GO_APPENDAGE_DEVELOPMENT	0.0259456	1.71733	137	d5
GO_TRANSMEMBRANE_RECEPTOR_PROTEIN_SERINE_THREONINE_KINASE_SIGNALING_PATHWAY	0.0259456	1.71341	258	d5
GO_I_KAPPAB_KINASE_NF_KAPPAB_SIGNALING	0.0259456	1.70349	209	d5
GO_SMOOTHENED_SIGNALING_PATHWAY	0.0356119	1.70149	122	d5
GO_EPITHELIAL_CELL_PROLIFERATION	0.0259456	1.68931	281	d5
GO_REGULATION_OF_EXTRINSIC_APOPTOTIC_SIGNALING_PATHWAY	0.0259456	1.68871	129	d5
GO_RHO_PROTEIN_SIGNAL_TRANSDUCTION	0.0353939	1.68669	178	d5
GO_POSITIVE_REGULATION_OF_CYTOKINE_PRODUCTION	0.0259456	1.68352	295	d5
GO_LIPID_HOMEOSTASIS	0.0459523	1.67935	91	d5
GO_NEGATIVE_REGULATION_OF_CELL_PROJECTION_ORGANIZATION	0.0353939	1.65391	164	d5
GO_REGULATION_OF_SUPRAMOLECULAR_FIBER_ORGANIZATION	0.0259456	1.64512	296	d5
GO_MALE_SEX_DIFFERENTIATION	0.0446385	1.62929	122	d5
GO_RESPONSE_TO_REACTIVE_OXYGEN_SPECIES	0.0353939	1.61413	185	d5
GO_RECEPTOR_MEDIATED_ENDOCYTOSIS	0.0353939	1.60628	234	d5
GO_MEMBRANE_LIPID_METABOLIC_PROCESS	0.0353939	1.58415	182	d5
GO_RESPONSE_TO_ALCOHOL	0.0353939	1.5795	185	d5
GO_RESPONSE_TO_ANTIBIOTIC	0.0492138	1.578	263	d5
GO_REGULATION_OF_CYTOSOLIC_CALCIUM_ION_CONCENTRATION	0.0493044	1.55815	257	d5
GO_MICROTUBULE_BASED_MOVEMENT	0.0492138	1.53965	253	d5
GO_ACTOMYOSIN_STRUCTURE_ORGANIZATION	0.0445838	1.53839	154	d5
GO_RESPONSE_TO_TOPOLOGICALLY_INCORRECT_PROTEIN	0.0494964	1.51631	176	d5
GO_CELL_CELL_ADHESION_VIA_PLASMA_MEMBRANE_ADHESION_MOLECULES	0.0493883	1.49498	231	d5
GO_MRNA_EXPORT_FROM_NUCLEUS	0.0494964	-1.64712	104	d5
GO_FC_EPSILON_RECEPTOR_SIGNALING_PATHWAY	0.0494964	-1.64915	101	d5
GO_REGULATION_OF_DNA_TEMPLATED_TRANSCRIPTION_ELONGATION	0.0470131	-1.66215	44	d5
GO_PROTEIN_MODIFICATION_BY_SMALL_PROTEIN_REMOVAL	0.041169	-1.67826	267	d5
GO_NEGATIVE_REGULATION_OF_G_PROTEIN_COUPLED_RECEPTOR_SIGNALING_PATHWAY	0.0461675	-1.76361	40	d5
GO_RIBOSOME_BIOGENESIS	0.0413967	-1.80156	268	d5
GO_TRANSCRIPTION_COUPLED_NUCLEOTIDE_EXCISION_REPAIR	0.0353939	-1.84812	73	d5
GO_REGULATION_OF_SMALL_MOLECULE_METABOLIC_PROCESS	0.0409454	-1.86954	281	d5
GO_REGULATION_OF_ESTABLISHMENT_OF_PLANAR_POLARITY	0.0494964	-1.87311	103	d5
GO_TRNA_TRANSPORT	0.0461198	-1.87954	35	d5
GO_COPII_COATED_VESICLE_CARGO_LOADING	0.0433263	-1.89542	14	d5
GO_HEMATOPOIETIC_STEM_CELL_DIFFERENTIATION	0.0353939	-1.95593	73	d5
GO_DOPAMINE_RECEPTOR_SIGNALING_PATHWAY	0.0461675	-2.01016	36	d5
GO_CELLULAR_RESPIRATION	0.0376031	-2.01149	168	d5
GO_REGULATION_OF_TRANSCRIPTION_FROM_RNA_POLYMERASE_II_PROMOTER_IN_RESPONSE_TO_HYPOXIA	0.0353939	-2.09792	72	d5
GO_OXIDATIVE_PHOSPHORYLATION	0.0366879	-2.15002	119	d5
GO_NEGATIVE_REGULATION_OF_CELL_CYCLE_G2_M_PHASE_TRANSITION	0.0353939	-2.19706	89	d5
GO_REGULATION_OF_SYNAPTIC_VESICLE_TRANSPORT	0.0353939	-2.20009	83	d5
GO_INTERLEUKIN_1_MEDIATED_SIGNALING_PATHWAY	0.0353939	-2.20238	92	d5
GO_REGULATION_OF_CELLULAR_AMINO_ACID_METABOLIC_PROCESS	0.0342595	-2.22943	54	d5
GO_SCF_DEPENDENT_PROTEASOMAL_UBIQUITIN_DEPENDENT_PROTEIN_CATABOLIC_PROCESS	0.0353939	-2.30643	84	d5
GO_ANAPHASE_PROMOTING_COMPLEX_DEPENDENT_CATABOLIC_PROCESS	0.0353939	-2.40461	74	d5
GO_STEROL_BIOSYNTHETIC_PROCESS	0.0353939	-2.63523	64	d5
GO_GLUTAMATE_RECEPTOR_SIGNALING_PATHWAY	0.0438152	2.51368	94	d42
GO_REGULATION_OF_NEUROTRANSMITTER_RECEPTOR_ACTIVITY	0.0438152	2.39763	66	d42
GO_REGULATION_OF_SYNAPTIC_PLASTICITY	0.0438152	2.3819	172	d42
GO_REGULATION_OF_CATION_CHANNEL_ACTIVITY	0.0438152	2.35904	143	d42
GO_REGULATION_OF_TRANSPORTER_ACTIVITY	0.0438152	2.2453	227	d42
GO_REGULATION_OF_CATION_TRANSMEMBRANE_TRANSPORT	0.0438152	2.22937	269	d42
GO_REGULATION_OF_SYNAPTIC_VESICLE_CYCLE	0.0438152	2.22928	112	d42
GO_EXOCYTIC_PROCESS	0.0438152	2.20582	76	d42
GO_DENDRITE_DEVELOPMENT	0.0438152	2.18718	210	d42
GO_SEROTONIN_RECEPTOR_SIGNALING_PATHWAY	0.0438152	2.13966	24	d42
GO_SYNAPTIC_VESICLE_LOCALIZATION	0.0438152	2.12016	157	d42
GO_VESICLE_MEDIATED_TRANSPORT_IN_SYNAPSE	0.0438152	2.10885	194	d42
GO_POSTSYNAPSE_ORGANIZATION	0.0438152	2.09495	155	d42
GO_PHAGOCYTOSIS	0.0438152	2.08249	199	d42
GO_SYNAPTIC_TRANSMISSION_GLUTAMATERGIC	0.0438152	2.07855	85	d42
GO_REGULATION_OF_ODONTOGENESIS	0.044177	2.06101	15	d42
GO_CALCIUM_ION_TRANSMEMBRANE_TRANSPORT	0.0438152	2.05632	249	d42
GO_COGNITION	0.0438152	2.04815	260	d42
GO_REGULATION_OF_CELL_MORPHOGENESIS_INVOLVED_IN_DIFFERENTIATION	0.0438152	2.04045	275	d42
GO_EPHRIN_RECEPTOR_SIGNALING_PATHWAY	0.0438152	2.03644	85	d42
GO_ACTIN_FILAMENT_POLYMERIZATION	0.0438152	2.03298	153	d42
GO_MUSCLE_HYPERTROPHY_IN_RESPONSE_TO_STRESS	0.0440941	2.02677	19	d42
GO_FC_RECEPTOR_MEDIATED_STIMULATORY_SIGNALING_PATHWAY	0.0438152	2.02649	75	d42
GO_INTEGRIN_MEDIATED_SIGNALING_PATHWAY	0.0438152	2.02324	81	d42
GO_CEREBRAL_CORTEX_CELL_MIGRATION	0.0438152	2.00635	42	d42
GO_POSTSYNAPTIC_MODULATION_OF_CHEMICAL_SYNAPTIC_TRANSMISSION	0.044177	2.00164	17	d42
GO_VESICLE_LOCALIZATION	0.0438152	1.97795	284	d42
GO_G_PROTEIN_COUPLED_RECEPTOR_SIGNALING_PATHWAY_COUPLED_TO_CYCLIC_NUCLEOTIDE_SECOND_MESSENGER	0.0438152	1.96978	174	d42
GO_LOCALIZATION_WITHIN_MEMBRANE	0.0438152	1.95628	140	d42
GO_REGULATION_OF_METAL_ION_TRANSPORT	0.0438152	1.93471	295	d42
GO_CARDIAC_CONDUCTION	0.0438152	1.93402	121	d42
GO_CALCIUM_MEDIATED_SIGNALING	0.0438152	1.93267	154	d42
GO_REGULATION_OF_SUPRAMOLECULAR_FIBER_ORGANIZATION	0.0438152	1.93139	296	d42
GO_REGULATION_OF_SYNAPSE_STRUCTURE_OR_ACTIVITY	0.0438152	1.9117	215	d42
GO_RENAL_FILTRATION	0.044177	1.90912	15	d42
GO_NEGATIVE_REGULATION_OF_CELL_PROJECTION_ORGANIZATION	0.0438152	1.90751	164	d42
GO_POTASSIUM_ION_TRANSPORT	0.0438152	1.90326	191	d42
GO_MUSCLE_HYPERTROPHY	0.0438152	1.90254	73	d42
GO_CELLULAR_EXTRAVASATION	0.0438152	1.88979	40	d42
GO_LIPID_PHOSPHORYLATION	0.0438152	1.88186	58	d42
GO_REGULATION_OF_CYTOSOLIC_CALCIUM_ION_CONCENTRATION	0.0438152	1.86681	257	d42
GO_ODONTOGENESIS	0.0438152	1.82679	88	d42
GO_ACTIN_CYTOSKELETON_REORGANIZATION	0.0438152	1.80899	87	d42
GO_SMOOTH_MUSCLE_CELL_PROLIFERATION	0.0438152	1.80595	113	d42
GO_CELL_CELL_ADHESION_VIA_PLASMA_MEMBRANE_ADHESION_MOLECULES	0.0438152	1.80171	231	d42
GO_NEUTROPHIL_MIGRATION	0.0438152	1.80038	50	d42
GO_ACTIN_FILAMENT_BASED_MOVEMENT	0.0438152	1.79559	112	d42
GO_FOREBRAIN_GENERATION_OF_NEURONS	0.0438152	1.78971	61	d42
GO_ENSHEATHMENT_OF_NEURONS	0.0438152	1.78393	114	d42
GO_RENAL_SYSTEM_PROCESS	0.0438152	1.78182	87	d42
GO_REGULATION_OF_CELL_SHAPE	0.0438152	1.77743	129	d42
GO_PROTEIN_LOCALIZATION_TO_CELL_PERIPHERY	0.0438152	1.77084	289	d42
GO_NEURON_PROJECTION_GUIDANCE	0.0438152	1.76814	242	d42
GO_INOSITOL_LIPID_MEDIATED_SIGNALING	0.0438152	1.76736	147	d42
GO_RECEPTOR_METABOLIC_PROCESS	0.0438152	1.75579	165	d42
GO_POSITIVE_REGULATION_OF_NEURON_PROJECTION_DEVELOPMENT	0.0438152	1.75002	252	d42
GO_PEPTIDYL_THREONINE_MODIFICATION	0.0438152	1.7415	109	d42
GO_POSITIVE_REGULATION_OF_ION_TRANSPORT	0.0438152	1.73551	209	d42
GO_VACUOLE_ORGANIZATION	0.0438152	1.72029	153	d42
GO_ERBB_SIGNALING_PATHWAY	0.0438152	1.70129	125	d42
GO_RESPONSE_TO_AMMONIUM_ION	0.0438152	1.68019	112	d42
GO_PROTEIN_AUTOPHOSPHORYLATION	0.0438152	1.6771	206	d42
GO_TELENCEPHALON_DEVELOPMENT	0.0438152	1.64655	226	d42
GO_REGULATION_OF_DEPHOSPHORYLATION	0.0438152	1.64374	182	d42
GO_CELL_SUBSTRATE_ADHESION	0.0438152	1.64199	282	d42
GO_PEPTIDYL_TYROSINE_MODIFICATION	0.0438152	1.63425	272	d42
GO_PROTEIN_DEPHOSPHORYLATION	0.0438152	1.63382	280	d42
GO_LEUKOCYTE_MIGRATION	0.0438152	1.62342	272	d42
GO_GLIOGENESIS	0.0438152	1.59925	242	d42
GO_VESICLE_ORGANIZATION	0.0438152	1.56781	289	d42
GO_REGULATION_OF_RAS_PROTEIN_SIGNAL_TRANSDUCTION	0.0438152	1.56482	212	d42
GO_ENDOSOMAL_TRANSPORT	0.0438152	1.53469	212	d42
