# Supplementary material for: Transcriptomic analysis links diverse hypothalamic cell types to fibroblast growth factor 1-induced sustained diabetes remission
Source: Nat Commun. 2020 Sep 7;11:4458. doi: 10.1038/s41467-020-17720-5 (PMC7477234; doi:10.1038/s41467-020-17720-5)
Supplement: Supplementary file 16 — Source Data [file 41467_2020_17720_MOESM16_ESM.xlsx]

## Sheet: Fig. 1
Figure 1a. Study design
	Food intake [g]
	Day	icv vehicle pair-fed															icv FGF1
	0	6.03	7.72	5.28	6.73	6.82	6.09	7.33	NA	NA	NA	NA	NA	NA	5.92	5.59	6.42	6.9	4.4	6.24	7.25	6.62	4.46	6.21	7	NA	NA	NA	NA	NA	NA	5.51	6.59
	1	2.4	2.4	2.4	2.4	2.4	2.4	2.4	0	0	1.3	0.9	1.1	0.9	1.2	1.11	2.18	2.67	0.76	2.81	2.81	3.32	2.73	1.22	3.13	0	0	1.3	0.9	1.1	0.9	0.75	1.69
	2	1.73	1.73	1.73	1.73	1.73	1.73	1.73	1.1	1.1	3.6	1	2	0.5	2.08	2.02	1.66	1.99	1.19	1.64	2.03	1.88	1.99	1.25	1.93	1.1	1.1	3.6	1	2	0.5	0.45	0.59
	3	0.68	0.68	0.68	0.68	0.68	0.68	0.68	3.6	1.8	4	0.4	4.2	4.1	1.84	1.89	1.36	1.51	0.85	0.67	0.14	0.03	1.07	0.18	0.32	3.6	1.8	4	0.4	4.2	4.1	1.92	1.32
	4	1.74	1.74	1.74	1.74	1.74	1.74	1.74	3.2	4.4	4.8	2.7	4.7	3	3.35	3.14	2.25	2.85	1.38	1.97	0	1.53	2.95	1.02	-0.24	3.2	4.4	4.8	2.7	4.7	3	3.09	3.26
	5	3.72	3.72	3.72	3.72	3.72	3.72	3.72	4.8	4.8	5.1	3.3	6.2	5	5.64	4.85	4.61	5.96	4.27	1.05	2.29	4.58	5.58	3.87	1.28	4.8	4.8	5.1	3.3	6.2	5	1.21	3.51
	am Blood glucose [mg/dL]
	Day	icv vehicle pair-fed															icv FGF1
	Pre	298	207	431	223	306	196	181	294.3	270.9	337.2	257.4	201.6	243.9	339	356	345	170	375	175	214	366	207	330	309	260.1	146.4	347.4	288.6	396	343.2	264	319
	0	388	306	281	239	462	353	273	208.8	263.4	436.8	227.7	287.1	241.2	292	274	287	407	191	298	295	400	176	238	345	258.3	210	245.7	286.2	430.8	316.8	300	421
	1	162	179	221	266	358	288	153	60.3	96.3	117.9	142.2	67.5	85.5	74	137	283	292	295	276	318	340	389	205	295	320.4	243	141.3	287.1	153.9	323.1	391	388
	2	172	193	200	196	291	221	186	63	119.7	165.6	67.5	138.6	67.5	185	172	202	216	213	159	164	311	145	209	316	108.6	126	108	210.6	154.8	180.9	186	132
	3	151	120	183	121	234	269	92	167.4	135.9	311.4	73.8	192.6	103.5	189	173	95	104	127	106	138	107	97	131	91	135	113.4	192	108.9	195.6	179.1	169	111
	4	130	167	353	114	289	211	74	126	226.8	224.1	117	137.7	131.4	250	306	94	93	107	98	92	89	93	107	96	144.9	96.3	151.2	91.8	194.4	115.2	122	106
	5	414	254	244	221	355	283	222	159.3	230.4	166.5	79.2	162.9	137.7	359	373	85	103	97	87	88	118	99	98	91	152.1	75.6	112.8	80.1	170.1	100.8	114	111
Figure 1e. Summary statistics of pseudobulk DEG box plot Day 1 (snRNA-seq)
	Cell type	mean	sd	minima	25th percentile	median	75th percentile	maxima	interquartile range	whiskers
	Tany	70.4	22.8818	29	54	69	84.25	152	30.25	45.375
	Epend	51.21	11.114	29	44.75	50	57	101	12.25	18.375
	Astro	12.82	6.70501	0	9.75	13	17	29	7.25	10.875
	VLMC	12.75	3.44766	2	11.75	13	14	21	2.25	3.375
	Endo	0.6	0.724743	0	0	0	1	3	1	1.5
	Micro	0.05	0.219043	0	0	0	0	1	0	0
	Olig	0.08	0.27266	0	0	0	0	1	0	0
	OPC_COP	0.77	2.8064	0	0	0	1	17	1	1.5

## Sheet: Fig. 2
Figure 2e. Vimentin immunostaining quantification
	Mean volume for individual mice (3 sections per animal) [μm^3]
	Veh	FGF1
	3140000	4680000
	4910000	7890000
	2890000	5970000
	4250000	6850000
Mean	3797500	6347500
SEM	474190	680372

## Sheet: Fig. 3
Figure 3c. Summary statistics of pseudobulk DEG box plot Day 5 (scRNA-seq)
	Cell type	mean	sd	minima	25th percentile	median	75th percentile	maxima	interquartile range	whiskers
	Astro	20.12	5.60353	11	16	19	25	32	9	13.5
	Olig	6.61	6.51168	0	1	5	11	31	10	15
	COP	4.12	3.41796	2	2	3	4.25	18	2.25	3.375
	Tany	4.46	4.27211	0	1.75	3	5.25	17	3.5	5.25
	Micro	4.79	6.1172	0	1	2	6	34	5	7.5
	OPC	1.27	0.708605	1	1	1	1	6	0	0
	ABC	0	0	0	0	0	0	0	0	0
	Endo	0.18	0.538985	0	0	0	0	3	0	0
	Epend	0.85	1.20918	0	0	0	1.25	5	1.25	1.875
	Macro	0.1	0.414388	0	0	0	0	3	0	0
	Peri	0.03	0.222702	0	0	0	0	2	0	0
	SMC	0	0	0	0	0	0	0	0	0
	VLMC	0	0	0	0	0	0	0	0	0
Figure 3e. Summary statistics of astrocyte WGCNA from Day 5 (scRNA-seq)
	Module	Group	mean	sd	minima	25th percentile	median	75th percentile	maxima	interquartile range	whiskers
	sc-astro-M1	FGF	0.00670951	0.00908793	-0.0149179	-2.96134e-05	0.00610609	0.0126577	0.0401416	0.0126873	0.0190309
	sc-astro-M1	Veh	-0.00383989	0.00529323	-0.0174892	-0.0073937	-0.00462474	-0.00125825	0.0451079	0.00613545	0.00920317
	sc-astro-M2	FGF	0.00392567	0.0100168	-0.0158033	-0.00254463	0.00226589	0.00818187	0.124796	0.0107265	0.0160897
	sc-astro-M2	Veh	-0.00224668	0.00667138	-0.0158648	-0.00627458	-0.00329056	0.000468729	0.110689	0.0067433	0.010115
	sc-astro-M3	FGF	0.0055328	0.00951273	-0.0228308	-0.00129856	0.00460661	0.0116584	0.0502334	0.012957	0.0194355
	sc-astro-M3	Veh	-0.00316645	0.00603827	-0.0218967	-0.0072939	-0.00389819	0.000164076	0.0287697	0.00745797	0.011187
	sc-astro-M5	FGF	-0.00298813	0.00846022	-0.022513	-0.00926624	-0.00417588	0.00209397	0.0406331	0.0113602	0.0170403
	sc-astro-M5	Veh	0.00171012	0.00817309	-0.0244149	-0.00410075	0.000951582	0.00679157	0.0488624	0.0108923	0.0163385
	sc-astro-M6	FGF	-0.00514633	0.00627109	-0.022813	-0.00955736	-0.00579922	-0.00134723	0.0236561	0.00821013	0.0123152
	sc-astro-M6	Veh	0.00294527	0.00833395	-0.0206173	-0.00295704	0.00212621	0.00803531	0.0447502	0.0109924	0.0164885
	sc-astro-M9	FGF	-0.00243179	0.00866367	-0.0193403	-0.00887281	-0.00399028	0.00249418	0.0388072	0.011367	0.0170505
	sc-astro-M9	Veh	0.00139173	0.00821702	-0.0195594	-0.00444182	0.000698125	0.006606	0.042767	0.0110478	0.0165717
Figure 3g. Aquaporin 4 (Aqp4) and glial fibrillary acid protein (GFAP) immunostaining quantification
Aqp4	Mean volume for individual mice (3 sections per animal) [μm^3]
	Veh	FGF1
	469000	1300000
	441000	1900000
	540000	752000
	479000	825000
Mean	482250	1194250
SEM	20862	264764
GFAP	Mean volume for individual mice (3 sections per animal) [μm^3]
	Veh	FGF1
	143000	1420000
	130000	1800000
	136000	645000
	248000	1350000
Mean	164250	1303750
SEM	28043	242437

## Sheet: Fig. 4
Figure 4b. Mean number of cells in each oligodendrocyte subcluster per animal
	OPC		COP		NFOL		MFOL		MOL1
	Vehicle	FGF1	Vehicle	FGF1	Vehicle	FGF1	Vehicle	FGF1	Vehicle	FGF1
	490	91	9	87	13	89	254	97	1395	438
	472	179	39	256	12	56	82	93	1223	191
	642	206	14	192	20	166	233	99	1005	387
	219	396	9	116	12	129	69	107	128	741
	223	212	18	122	9	97	136	91	350	237
	240	236	22	90	5	102	38	110	506	243
Mean	381	220	18.5	143.833	11.8333	106.5	135.333	99.5	767.833	372.833
SEM	72.8862	40.7488	4.59529	27.2524	2.02347	15.29	36.6694	3.0957	208.909	83.3396
p-value	0.27		0.022		0.0074		0.37		0.27
Figure 4f. Quantification of RNAscope detection of Gpr17 in the ARC area
Gpr17	Mean cell count per mm^2 for individual mice (2 sections per animal) [cells/mm^2]
	Veh	FGF1
	67.4	86.79
	61.39	76.92
	32.15	77.19
	54.52	104.06
		99.01
		77.1
Mean	53.87	86.85
SEM	7.7	4.94

## Sheet: Fig. 5
Figure 5b. Summary statistics of pseudobulk DEG box plot for neurons Day 1 (snRNA-seq)
	Neuron subtype	mean	sd	minima	25th percentile	median	75th percentile	maxima	interquartile range	whiskers
	Agrp (Camp_n13)	5.44	5.64133	0	1	3	11	20	10	15
	Avp/Oxt (Camp_n6)	0.63	0.661419	0	0	1	1	3	1	1.5
	Fam19a2 (Camp_n31)	0	0	0	0	0	0	0	0	0
	Grm7/Foxb1 (Chen_Glu5)	0.56	2.48356	0	0	0	0	16	0	0
	Hcrt (Chen_Glu12)	0	0	0	0	0	0	0	0	0
	Hist (Camp_n1)	0.29	0.640312	0	0	0	0	3	0	0
	Hs3st4/Nr5a1 (Camp_n29)	0.27	0.600589	0	0	0	0	3	0	0
	Nxph1/Foxb1 (Chen_Glu5)	0.01	0.1	0	0	0	0	1	0	0
	Pmch (Roma_Pmch)	0	0	0	0	0	0	0	0	0
	Sst (Camp_n23)	0.04	0.196946	0	0	0	0	1	0	0
	Tac1/Gad2 (Camp_n2)	0.01	0.1	0	0	0	0	1	0	0
	Tac1/Htr2c (Chen_Glu6)	0.09	0.320826	0	0	0	0	2	0	0
	Tac2 (Camp_n20)	0.1	0.333333	0	0	0	0	2	0	0
	Tcf7l2 (Chen_Glu4)	0	0	0	0	0	0	0	0	0
	Vip (Camp_n16)	0.01	0.1	0	0	0	0	1	0	0
Figure 5e. Summary statistics of principal component analysis of Agrp neurons (snRNA-seq)
	Principal component	Group	mean	sd	minima	25th percentile	median	75th percentile	maxima	interquartile range	whiskers
	PC4	FGF1_d1	2.73575	3.83667	-5.14141	-0.0946633	2.1006	5.1355	15.4982	5.23017	7.84525
	PC4	FGF1_d5	-1.21995	2.43206	-5.73693	-2.86204	-1.43075	0.00230633	8.48143	2.86435	4.29652
	PC4	Veh_d1	-1.79027	3.53099	-11.5773	-4.24167	-1.49402	0.709773	7.02568	4.95144	7.42716
	PC4	Veh_d5	-2.28683	2.44517	-10.877	-3.55056	-2.37314	-0.715454	2.43106	2.83511	4.25266
	PC5	FGF1_d1	1.13626	3.42895	-13.6137	-0.593387	1.16745	3.30367	10.2019	3.89706	5.84559
	PC5	FGF1_d5	-3.27862	2.5631	-13.0198	-4.29635	-3.39655	-2.33399	7.0615	1.96236	2.94354
	PC5	Veh_d1	0.727777	3.81664	-9.82519	-1.41832	0.527169	2.62197	12.4482	4.04029	6.06044
	PC5	Veh_d5	0.0718566	3.72425	-6.12822	-1.85598	-0.619737	1.2592	16.3645	3.11519	4.67278
Figure 5g. Summary statistics of normalized expression of Agrp and Npy neurons (snRNA-seq)
	Gene	Group	mean	sd	minima	25th percentile	median	75th percentile	maxima	interquartile range	whiskers
	Agrp	FGF1_d1	3.42683	0.901691	0	3.04452	3.61092	4.00733	4.78749	0.962811	1.44422
	Agrp	FGF1_d5	2.43698	0.688605	0	2.07944	2.48491	2.89037	3.66356	0.81093	1.2164
	Agrp	Veh_d1	3.23416	0.70504	0.693147	2.8475	3.21888	3.71357	4.79579	0.866069	1.2991
	Agrp	Veh_d5	2.98186	1.00695	0	2.48491	3.19846	3.61092	4.77068	1.12601	1.68902
	Npy	FGF1_d1	3.34503	0.980703	0	2.99573	3.49651	3.95124	5.23644	0.955511	1.43327
	Npy	FGF1_d5	2.43223	0.685297	0	2.07944	2.56495	2.94444	3.61092	0.864997	1.2975
	Npy	Veh_d1	3.32987	0.758782	0	2.89037	3.4012	3.82315	4.76217	0.932775	1.39916
	Npy	Veh_d5	3.42941	0.77001	0	3.04452	3.48112	3.92687	4.63473	0.882353	1.32353
Figure 5h. Astrocytic coverage of synaptic boutons in the ARC area
		Mean % astrocytic coverage for individual mice (30 synapses per animal) [% coverage]
		Veh	FGF1
		57.83	80.89
		57.8	82.26
		58.51	81.84
		60.75	76.59
	Mean	58.72	80.4
	SEM	0.7	1.3
Figure 5i. GFAP/Agrp contact volume in the ARC area
		Mean contact volume of GFAP and Agrp for individual mice (3 sections per animal) [μm^3/high power field]
		Veh	FGF1
		46	487
		49	1197
		321	639
		242	959
	Mean	164.5	820.5
	SEM	69.45	159.5

## Sheet: Fig. 6
Figure 6a. Blood glucose levels and food intake in diabetic Mc4r-/-
	am Blood glucose [mg/dL]
	Day	Mc4r KO - icv Veh								Mc4r KO - icv FGF1
	0	291	332	370	306	426	485	223	371	417	348	340	401	409	356	419	384
	1	127	91	144	86	122	93	118	132	179	284	147	228	245	279	226	285
	2	194	99	93	94	119	139	108	118	126	127	140	109	126	125	122	130
	3	177	171	142	149	147	167	140	170	185	137	108	108	129	160	198	136
	7	245	215	113	148	340	269	149	174	188	202	125	224	177	145	147	110
	14	293	382	327	298	397	271	271	174	207	200	332	380	297	177	410	241
	21	226	405	351	428	466	216	322	386	309	340	427	386	399	324	571	284
	28	278	406	286	437	362	281	258	354	362	368	490	359	435	403	440	368
	Food intake [g]
	Day	Mc4r KO - icv Veh								Mc4r KO - icv FGF1
	0	3.57	4.06	6.49	5.2	3.6	3.72	5.07	3.63	5.27	2.29	4.49	3.64	3.35	3.62	3.35	3.29
	1	0.2	0.26	0.3	0.15	0.7	0.95	0.67	0.78	0.75	0.41	1	0.63	0.23	0.15	0.91	0.25
	2	0.89	0.8	0.96	0.94	0.85	0.83	0.77	0.81	1.41	0.63	0.66	1.06	0.54	1.07	1	0.13
	3	3.3	2.99	3.28	3.02	2.8	3.11	3.28	2.93	3.6	2.09	3.34	3.35	2.94	3.24	3.54	2.64
	7	2.9	2.9	2.9	2.9	2.9	2.9	2.9	2.9	2.86	2.9	4.05	4.06	3.66	3.31	1.38	1.07
	14	3.44	4.83	6.22	5.08	4.91	3.51	4.97	3.08	5.39	3.69	4.15	4.15	3.88	3.77	3.67	3.45
	21	3.15	4.29	4.69	5.02	4.07	3.13	4.82	4.18	4.14	3.12	4.78	5.02	4.04	3.68	5.56	3.78
	28	3.95	3.99	4.57	5.17	4.92	3.94	4.32	3.76	4.68	4.19	4.78	4.09	3.92	4.53	4.57	4.08
Figure 6b. Blood glucose levels and food intake in diabetic KK-Ay mice
	am Blood glucose [mg/dL]
	Day	KK-Ay Agouti - icv Veh									KK-Ay Agouti - icv FGF1
	0	401	549	279	477	273	210	452	244	577	388	324	318	448	342	458	267	225	271	509	419	494
	1	365	446	404	424	367	239	454	477	471	437	258	352	204	343	291	195	166	437	220	228	344
	2	556	539	508	585	434	329	519	348	518	161	235	235	195	240	269	171	204	208	178	239	219
	3	215	550	366	445	518	425	527	314	521	260	222	210	300	275	270	187	171	169	204	223	212
	7	420	479	409	423	491	296	455	467	451	334	236	292	414	444	395	244	206	223	393	189	382
	14	439	464	422	240	455	218	468	427	554	416	366	427	464	555	503	279	428	269	505	424	550
	21	383	503	513	515	451	178	600	587	573	475	504	479	504	544	516	465	470	371	591	347	451
	28	357	517	475	496	450	216	554	484	510	457	444	572	451	531	486	456	522	451	565	469	457
	Food intake [g]
	Day	KK-Ay Agouti - icv Veh									KK-Ay Agouti - icv FGF1
	0	6.3	6.02	5.19	6.36	5.52	5.69	9.91	5.55	6.92	5.99	6.17	5.73	6.72	5.91	6.42	5.58	6.13	4.81	5.82	6.22	5.86
	1	4.62	4.72	4.19	4.77	4.56	5.22	5.37	4.31	5.12	1.45	1.36	1.26	1.45	1.52	1.33	0.82	1.7	1.11	1.3	1.15	1.29
	2	5.89	5.47	4.82	4.97	5.27	5.01	4.75	3.92	5.3	0.44	1.41	1.02	1.85	1.25	1.49	0.66	0.5	0.84	0.29	1.26	1.29
	3	2.25	5.17	4.65	4.79	5	4.54	4.45	3.71	5.28	3.29	4.15	3.79	3.6	4.16	3.58	3.31	3.49	3.77	3.29	3.11	3.23
	7	5.14	4.95	4.97	4.85	4.4	4.73	5.81	5.08	5.89	5.04	5.23	4.87	5.93	5.13	4.76	5.16	5.4	3.99	5.49	5.42	5.3
	14	5.74	6.62	5.4	4.88	5.42	4.75	5.76	5.36	6.28	5.3	5.94	5.51	6.63	6.23	6.49	5.49	5.56	4.88	6.61	6.64	6.24
	21	5.34	6.7	5.33	5.52	5.77	4.6	6.66	6.33	6.29	5.85	7.12	6.08	6.35	6.14	6.24	5.7	6.02	5.89	6.85	5.87	5.79
	28	4.85	6.59	6.27	6.94	6.22	4.87	6.42	6.08	6.33	6.72	6.8	6.59	6.33	6.65	6.61	6.22	6.85	6.37	7.06	6.53	6.5
Figure 6c. Blood glucose levels and food intake in diabetic Lep(ob/ob) mice
	am Blood glucose [mg/dL]
	Day	Lep(obob) - Veh + Veh								Lep(obob) - FGF1 + Veh									Lep(obob) - FGF1 + SHU								Lep(obob) - Veh + SHU
	0	427	398	403	368	223	216	307	298	298	310	325	364	339	309	284	352	369	388	413	362	364	229	260	346	216	343	326	439	255	373	210
	3	281	357	486	439	339	277	416	331	101	229	223	255	211	155	166	161	183	168	197	277	175	140	175	221	186	381	374	374	199	379	188
	7	352	481	485	491	392	196	339	168	289	133	196	220	284	212	136	139	146	223	126	406	105	183	141	285	96	379	169	322	186	230	155
	14	266	529	490	519	424	265	389	303	177	115	374	265	328	238	188	277	170	267	204	513	146	237	187	300	191	402	206	452	383	242	294
	21	281	526	542	538	274	360	471	215	156	199	172	167	381	170	211	411	260	373	268	600	212	230	282	307	195	430	345	404	355	409	198
	28	282	491	600	561	261	191	424	165	191	190	360	192	192	204	245	426	261	590	237	599	225	227	236	420	156	338	415	483	426	395	258
	am Blood glucose [mg/dL]
	Food intake [g]
	Day	Lep(obob) - Veh + Veh								Lep(obob) - FGF1 + Veh									Lep(obob) - FGF1 + SHU								Lep(obob) - Veh + SHU
	0	6.83	6.4	4.02	5.63	5.33	7.18	5.91	6.05	6.55	6.45	5.46	7.65	5.07	7.56	7.57	5.55	5.99	4.52	7.48	8.8	7.77	6.96	6	6.04	5.47	7.31	7.87	6.79	6.63	8.13	5.51
	1	4.39	3.38	1.95	3.53	2.27	2.81	3.4	2.1	1.88	2.29	4.68	3.19	1.16	1.12	0.44	0	0.19	0.08	0	0.17	0	0.62	0.01	0	0.24	0.98	0.61	0.99	1.91	1.35	1.56
	2	6.34	5.09	3.51	3.83	4.69	4.56	5.95	6.35	0.9	1.34	1.19	1.28	0.87	0.89	0.19	0.77	0.82	0.23	0	1.02	0.05	0	0.67	0.6	0.68	4.95	4.81	3.51	3.43	6.99	5.29
	3	5.98	5.63	4.99	3.25	3.92	5.99	6.21	6.41	0.73	2.05	1.57	2.81	2.4	0.43	2.95	1.76	1.47	1.66	2.19	3.58	2.3	1.53	2.13	1.66	1.83	6.91	6.18	5.77	4.15	7.13	5.35
	7	6.21	7.44	6.46	5.64	6.05	6.95	5.69	6.76	6.3	5.24	2.51	7.03	7.23	7.56	7.19	6.95	6.38	6.7	7.14	8.98	6.96	6.86	6.82	5.58	4.56	7.88	4.24	6.44	5.33	5.55	5.75
	14	5.69	9.33	9.91	6.85	6.02	6.86	4.86	5.65	8.56	5.83	5.18	7.48	6.98	6.65	8.11	8.04	5.95	7.07	8.15	8.77	6.9	7.45	6.44	5.82	4.8	8.49	6.04	6.88	5.99	6.64	4.78
	21	5.97	7.03	7.48	7.1	6.05	7.09	5.25	6.54	7.02	7.75	6.93	7.56	6.24	6.62	7.06	8.39	5.14	7.03	7.06	6.21	7.21	7.79	5.16	6.19	4.55	8.9	6.21	6.56	6.82	7.46	5.11
	28	5.43	8.29	3.55	9.39	6.87	5.52	6.4	5.37	6.81	5.43	6.15	6.44	6.62	8.2	7.81	9.19	5.65	5.74	6.03	5.12	5.47	4.87	5.52	5.75	4.51	7.63	4.34	5.39	4.64	6.23	5.15

## Sheet: Fig. 7
Figure 7e. Targeted relative gene expression of Agrp, Npy and Pomc
Agrp	Relative gene expression over housekeeping gene 18S [gene expression/18S]
	Veh	FGF1
	1.94082	0.542113
	0.285437	0.315684
	1.13995	0.6588
	0.863314	0.45706
	1.83421	0.260331
Mean	1.213	4468
SEM	0.306	0.073
Npy	Relative gene expression over housekeeping gene 18S [gene expression/18S]
	Veh	FGF1
	1.44	0.65
	0.46	0.47
	1.06	0.87
	0.96	0.66
	1.46	1.05
Mean	1.076	0.74
SEM	0.184	0.1
Pomc	Relative gene expression over housekeeping gene 18S [gene expression/18S]
	Veh	FGF1
	0.94	6.08
	0.28	0.58
	1.37	0.62
	6.89	3.1
	0.4	0.33
Mean	1.976	2.142
SEM	1.244	1.106
Figure 7g. % Dense core vesicles/synapse per mouse
5 days	Mean % Dense core vesicles/synapse per mouse (25 synapses per animal) [% Dense core vesicle/synapse/mouse]
	Veh	FGF1
	0.0430198	0.0254895
	0.0229591	0.068166
	0.0250033	0.0459167
	0.0302418	0.0478226
Mean	0.03031	0.04685
SEM	0.00451	0.00872
28 days	Mean % Dense core vesicles/synapse per mouse (25 synapses per animal) [% Dense core vesicle/synapse/mouse]
	Veh	FGF1
	0.0184119	0.0310799
	0.0314096	0.0492982
	0.0209716	0.0566924
	0.0244879	0.0573057
Mean	0.02382	0.04859
SEM	0.00282	0.00612

## Sheet: Sup. Fig. 5b
Figure 5b. Summary statistics of pseudobulk DEG box plot for unmapped neurons Day 1 (snRNA-seq)
	Neuron subtype	mean	sd	minima	25th percentile	median	75th percentile	maxima	interquartile range	whiskers
	11	1.29	0.591096	0	1	1	2	3	1	1.5
	9	0.92	2.46052	0	0	0	1	14	1	1.5
	8	0.5	0.522233	0	0	0	1	2	1	1.5
	4	0.08	0.338744	0	0	0	0	2	0	0
	5	0.05	0.261116	0	0	0	0	2	0	0
	6	0.05	0.261116	0	0	0	0	2	0	0
	7	0.04	0.242878	0	0	0	0	2	0	0
	0	0.02	0.140705	0	0	0	0	1	0	0
	2	0.02	0.140705	0	0	0	0	1	0	0
	3	0.02	0.140705	0	0	0	0	1	0	0
	10	0.02	0.140705	0	0	0	0	1	0	0
	1	0.01	0.1	0	0	0	0	1	0	0
	12	0	0	0	0	0	0	0	0	0
	13	0	0	0	0	0	0	0	0	0

## Sheet: Sup. Fig. 6
Supplmentary Figure 7. Body weight of diabetic Mc4r-/-, KK-Ay and Lep(ob/ob)
Mcr4(-/-) mice	Body weight [g]
	Day	Mc4r KO - icv Veh								Mc4r KO - icv FGF1
	0	51.47	48.7	44.98	51.95	47.3	60.73	46.65	57.71	49.7	45.19	52.4	50.37	54.16	49.91	54.11	50.07
	1	48.36	45.96	43.09	48.73	44.48	56.63	44.83	54.82	44.52	41.34	47.91	45.71	49.5	44.62	49.28	45.06
	2	47.03	44.06	41.6	46.67	43.2	55.18	42.36	52.71	43.22	38.58	45.73	43.28	47.46	42.96	48.13	42.29
	3	48.31	45.35	41.36	47.71	43.46	56.63	43.07	53.5	44.94	39.08	46.13	44.17	48.63	43.86	49.02	43.42
	7	50.67	46.35	41.24	48.36	45.8	58.17	43.65	55.8	46	41.61	47.04	46.77	50.44	46.1	48.95	42.7
	14	53.25	51.37	44.08	51.48	48.87	60.32	45.53	57.68	48.68	44.08	50.56	48.53	53.17	48.12	52.08	47.3
	21	54.8	51.67	47.09	54.27	50.28	61.6	47.12	61.08	50.32	46.61	54.2	50.4	56.17	51.48	56.23	49.34
	28	56.75	52.87	48.18	57.67	52.78	64.78	48.46	63.95	52.1	49.36	58.94	52.63	59.31	53.57	60.04	50.87
KK-Ay mice	Body weight [g]
	Day	KK-Ay Agouti - icv Veh									KK-Ay Agouti - icv FGF1
	0	34.4	34	31.17	31.29	31.34	33.2	31.63	30.84	33.84	33.12	31.66	31.82	33.73	32.82	31.91	31.71	30.66	30.7	32.94	35.53	32.01
	1	34.36	33.94	31.37	31.45	32.62	33.24	31.67	31.15	34.21	28.94	26.95	28.24	29.66	28.89	28.36	27.43	26.2	27.63	28.46	31.33	27.55
	2	35.17	34.09	32.19	31.94	32.41	33.66	31.71	31.05	34.77	26.08	25.87	26.31	28.13	27.55	26.33	25.05	24.14	25.26	25.4	29.46	25.83
	3	32.29	34.52	31.46	32.08	32.95	33.58	32.02	30.93	34.96	28.38	28.15	28.44	30.03	29.57	28.75	27.59	26.37	27.51	27.87	30.86	27.95
	7	34.82	35.71	33.08	32.25	34.02	34.35	32.73	32.36	35	31.73	31.1	30.94	32.67	31.9	30.48	30.54	30.3	29.64	32.11	33.61	30.5
	14	36.71	36.41	34.47	32.67	34.21	33.9	34.27	34.13	36.28	33.86	33.84	33.19	34.41	34.94	33.21	33.58	33.81	32.42	34.92	37.24	33.55
	21	36.85	37.89	35.96	34.8	35.49	33.71	35.31	35.75	36.37	36.1	35.8	35.33	36.79	36.39	34.8	36.4	35.36	35.54	36.87	39.91	35.34
	28	37.4	38.4	36.36	35.81	35.98	34.39	35.87	35.33	37.33	37.14	37.05	36.67	36.48	36.42	35.86	36.81	36.81	36.33	37.76	41.26	35.75
Lep(ob/ob) mice	Body weight [g]
	Day	Lep(obob) - Veh + Veh								Lep(obob) - FGF1 + Veh									Lep(obob) - FGF1 + SHU								Lep(obob) - Veh + SHU
	0	44.87	44.85	36.78	32.38	44.55	46.07	40.7	44.34	46.36	46.39	41.84	45.24	44.46	43.84	39.07	37.93	44.14	32.16	45.02	44.27	40.14	43.06	46.8	40.35	42.23	39.66	43.54	40.59	40.36	41.84	38.71
	1	44.52	45.62	37.58	33.64	44.09	44.87	40.63	42.8	42.95	44.01	40.35	42.34	42.47	41.29	37.03	36.01	40.94	30.57	41.2	40.6	38	40.75	43.09	37.6	38.71	38.61	42.51	39.36	39.47	40.17	37.5
	2	44.96	44.98	37.31	33.02	43.95	44.77	41.21	43.52	40.11	41.25	37.97	39.58	39.97	38.03	34.95	33.85	37.8	28.29	38.16	38.96	34.73	37.69	40.13	35	35.87	39.04	42.97	39.63	39.85	40.79	38.1
	3	44.82	44.26	36.72	32.36	44.16	45.42	41.4	45.02	39.06	41.18	37.24	39.58	39.71	38.04	35	33.89	37.55	27.84	37.78	39.7	34.62	37.23	40.12	34.37	35.66	39.67	43.83	40.42	39.72	41.75	39.06
	7	47.74	44.91	37.36	33.13	45.11	48.3	41.27	46.25	42.76	44.32	39.49	42.23	43.8	42.03	37.21	36.02	40.29	31.21	42.26	41.92	37.09	40.15	42.95	36.15	37.88	42.8	45.21	41.24	40.92	43.94	40.65
	14	49.12	45.35	39.93	33.63	47.87	51.78	41.15	49	48.45	47.55	43.63	46.29	48.71	48.23	41.93	41.14	45.82	36.8	48.04	42.62	41.69	45.21	49.48	40.15	42.76	44.77	48.28	42.85	41.8	46.5	42.4
	21	51.47	46.16	41.08	35.18	49.5	53.78	41.44	51.23	52.14	50.26	47.38	49.55	52.67	51.17	44.59	43.44	49.45	41.42	52.56	42.41	44.91	48.12	52.43	43.03	46.58	48.38	51.41	43.03	43.9	48.93	45.84
	28	52.25	46.52	35	34.3	51.2	55.11	43.32	53.27	54.35	51.79	49.47	51.69	54.51	52.62	46.32	44.85	53.15	42.63	54.6	40.72	47.91	50.73	54.99	45.42	44.92	50.15	52.66	44.04	46.12	50.22	47.66
